# Supplementary material for: Transcriptomic and proteomic retinal pigment epithelium signatures of age-related macular degeneration
Source: Nat Commun. 2022 Jul 26;13:4233. doi: 10.1038/s41467-022-31707-4 (PMC9325891; doi:10.1038/s41467-022-31707-4)
Supplement: Supplementary file 3 — Supplementary Data 1 [file 41467_2022_31707_MOESM3_ESM.xlsx]

## Sheet: Cell line quality control
Sample Number	ID	Phenotype	Age at biopsy	Sex	2021-10-04	TRA-1-60	ScRNA-Seq-Harvested in pool	Experimental Batch Number	ScRNA-Seq-Cells	Karyotype QC	Genotype QC	Single Cell QC	Final Analysis	Notes
1	TOB-01932	GA	76	F	+	+	12	1	3149	PASS	PASS	PASS	TRUE		Failed karyotype QC
2	TOB-01933	GA	67	F	+	+	2021-10-09	2	3837	PASS	PASS	PASS	TRUE		Failed genotype QC
3	TOB-01937	GA	91	F	+	+	7	1	1992	PASS	PASS	PASS	TRUE		Cells not detected
4	TOB-01962	GA	79	M	+	+	11	1	1208	PASS	PASS	PASS	TRUE
5	TOB-01968	GA	87	M	+	+	6	1	1538	PASS	PASS	PASS	TRUE
6	TOB-01969	GA	76	F	+	+	11	1	1362	PASS	PASS	PASS	TRUE
7	TOB-01970	GA	84	F	+	+	11	1	1093	PASS	PASS	PASS	TRUE
8	TOB-01971	GA	74	M	+	+	2021-09-01	1	2993	PASS	PASS	PASS	TRUE
9	TOB-01972	GA	79	M	+	+	8	2	111	FAIL	PASS	PASS	FALSE
10	TOB-01973	GA	88	M	+	+	12	1	754	PASS	PASS	PASS	TRUE
11	TOB-01982	GA	85	F	+	+	2021-08-05	2	3766	PASS	PASS	PASS	TRUE
12	TOB-01983	GA	91	F	+	+	10	1	2233	PASS	PASS	PASS	TRUE
13	TOB-01986	GA	80	M	+	+	12	1	574	PASS	PASS	PASS	TRUE
14	TOB-01987	GA	85	F	+	+	7	1	3346	PASS	PASS	PASS	TRUE
15	TOB-01988	GA	89	F	+	+	12	1	1592	PASS	PASS	PASS	TRUE
16	TOB-01989	GA	89	F	+	+	6	1	1461	PASS	PASS	PASS	TRUE
17	TOB-01990	GA	90	F	+	+	6	1	1768	PASS	PASS	PASS	TRUE
18	TOB-01991	GA	80	F	+	+	10	1	1345	PASS	PASS	PASS	TRUE
19	TOB-01992	GA	74	F	+	+	7	1	1926	PASS	PASS	PASS	TRUE
20	TOB-01994	GA	84	M	+	+	11	1	1282	PASS	PASS	PASS	TRUE
21	TOB-01997	GA	88	F	+	+	8	1	0	PASS	PASS	FAIL	FALSE	low number of assigned cells
22	TOB-02000	GA	97	F	+	+	6	1	1458	PASS	PASS	PASS	TRUE
23	TOB-02001	GA	91	F	+	+	9	1	2834	PASS	PASS	PASS	TRUE
24	TOB-02002	GA	85	F	+	+	8	1	1466	PASS	PASS	PASS	TRUE
25	TOB-02003	GA	88	F	+	+	12	1	2649	PASS	PASS	PASS	TRUE
26	TOB-02006	GA	61	F	+	+	2021-07-05	2	2508	PASS	PASS	PASS	TRUE
27	TOB-02007	GA	73	M	+	+	12	1	1583	PASS	FAIL	PASS	FALSE	high inbreeding coefficient
28	TOB-02008	GA	90	M	+	+	9	1	2155	PASS	PASS	PASS	TRUE
29	TOB-02009	GA	64	M	+	+	10	1	2689	PASS	PASS	PASS	TRUE
30	TOB-02023	GA	85	F	+	+	2	1	2068	PASS	PASS	PASS	TRUE
31	TOB-02027	GA	92	F	+	+	4	1	1595	PASS	PASS	PASS	TRUE
32	TOB-02028	GA	97	F	+	+	5	1	2271	PASS	PASS	PASS	TRUE
33	TOB-02030	GA	92	M	+	+	3	1	1561	PASS	PASS	PASS	TRUE
34	TOB-02032	GA	82	M	+	+	1	1	1477	PASS	PASS	PASS	TRUE
35	TOB-02033	GA	76	M	+	+	5	1	1556	PASS	PASS	PASS	TRUE
36	TOB-02038	GA	82	F	+	+	3	1	1302	PASS	PASS	PASS	TRUE
37	TOB-02047	GA	86	F	+	+	4	1	1697	PASS	PASS	PASS	TRUE
38	TOB-02050	GA	92	F	+	+	2	1	1639	PASS	PASS	PASS	TRUE
39	TOB-02051	GA	70	F	+	+	4	1	822	PASS	PASS	PASS	TRUE
40	TOB-02052	GA	93	M	+	+	4	1	949	PASS	PASS	PASS	TRUE
41	TOB-02053	GA	85	M	+	+	2	1	0	PASS	FAIL	PASS	FALSE	ethnic outlier
42	TOB-02054	GA	82	M	+	+	2	1	1441	PASS	PASS	PASS	TRUE
43	TOB-02055	GA	79	F	+	+	3	1	783	PASS	PASS	PASS	TRUE
44	TOB-02056	GA	74	M	+	+	1	1	1786	PASS	PASS	PASS	TRUE
45	TOB-02057	GA	83	F	+	+	5	1	1909	PASS	PASS	PASS	TRUE
46	TOB-02058	GA	94	M	+	+	1	1	1574	PASS	PASS	PASS	TRUE
47	TOB-02059	GA	94	F	+	+	3	1	781	PASS	PASS	PASS	TRUE
48	TOB-00181	Control	58	F	+	+	7	1	2166	PASS	PASS	PASS	TRUE
49	TOB-00231	Control	65	M	+	+	6	1	1449	PASS	PASS	PASS	TRUE
50	TOB-00232	Control	71	F	+	+	2	1	0	PASS	PASS	FAIL	FALSE
51	TOB-00233	Control	58	M	+	+	6	1	1046	PASS	PASS	PASS	TRUE
52	TOB-00235	Control	58	M	+	+	5	1	1754	PASS	PASS	PASS	TRUE
53	TOB-00236	Control	55	F	+	+	7	1	1680	PASS	PASS	PASS	TRUE
54	WAB-00005	Control	63	F	+	+	2	1	1714	PASS	PASS	PASS	TRUE
55	WAB-00024	Control	63	M	+	+	2021-11-07	2	0	PASS	PASS	FAIL	FALSE
56	WAB-00025	Control	81	F	+	+	4	1	1766	PASS	PASS	PASS	TRUE
57	WAB-00033	Control	64	F	+	+	1	1	1684	PASS	PASS	PASS	TRUE
58	WAB-00058	Control	81	M	+	+	9	1	423	PASS	PASS	PASS	TRUE
59	WAB-00059	Control	77	F	+	+	9	1	0	PASS	FAIL	FAIL	FALSE	ethnic outlier
60	WAB-00069	Control	59	F	+	+	6	1	2372	PASS	PASS	PASS	TRUE
61	WAB-00089	Control	54	F	+	+	11	1	664	PASS	PASS	PASS	TRUE
62	WAB-00103	Control	79	M	+	+	2021-08-04	2	2679	PASS	PASS	PASS	TRUE
63	WAB-00104	Control	73	M	+	+	1	1	1549	PASS	PASS	PASS	TRUE
64	WAB-00112	Control	70	M	+	+	10	1	1831	PASS	PASS	PASS	TRUE
65	WAB-00113	Control	66	M	+	+	9	1	1344	PASS	PASS	PASS	TRUE
66	WAB-00131	Control	59	F	+	+	6	1	1811	PASS	PASS	PASS	TRUE
67	WAB-00134	Control	49	M	+	+	1	1	1296	PASS	PASS	PASS	TRUE
68	WAB-00135	Control	59	F	+	+	3	1	1857	PASS	PASS	PASS	TRUE
69	WAB-00161	Control	55	F	+	+	7	1	787	PASS	PASS	PASS	TRUE
70	WAB-00164	Control	68	M	+	+	4	1	2122	PASS	PASS	PASS	TRUE
71	WAB-00207	Control	75	M	+	+	8	1	513	PASS	PASS	PASS	TRUE
72	WAB-00214	Control	73	M	+	+	10	1	1315	PASS	PASS	PASS	TRUE
73	WAB-00215	Control	79	M	+	+	1	1	2202	PASS	PASS	PASS	TRUE
74	WAB-00220	Control	59	F	+	+	9	1	2096	PASS	PASS	PASS	TRUE
75	WAB-00222	Control	85	F	+	+	8	1	0	PASS	FAIL	PASS	FALSE	related to WAB-00220
76	WAB-00227	Control	81	F	+	+	3	1	1967	PASS	PASS	PASS	TRUE
77	WAB-00329	Control	68	M	+	+	11	1	1119	PASS	PASS	PASS	TRUE
78	WAB-00397	Control	65	M	+	+	2	1	1723	PASS	PASS	PASS	TRUE
79	WAB-00418	Control	79	M	+	+	2	1	1821	PASS	PASS	PASS	TRUE
80	WAB-00445	Control	85	F	+	+	5	1	1529	PASS	PASS	PASS	TRUE
81	WAB-00453	Control	78	M	+	+	11	1	0	PASS	PASS	FAIL	FALSE	low number of assigned cells
82	WAB-00458	Control	84	M	+	+	3	1	1950	PASS	PASS	PASS	TRUE
83	WAB-00463	Control	76	F	+	+	4	1	2348	PASS	PASS	PASS	TRUE
84	WAB-00492	Control	71	M	+	+	10	1	600	PASS	PASS	PASS	TRUE
85	WAB-00501	Control	65	F	+	+	3	1	2266	PASS	PASS	PASS	TRUE
86	WAB-00546	Control	66	M	+	+	5	1	1205	PASS	PASS	PASS	TRUE
87	WAB-00573	Control	66	F	+	+	8	1	303	PASS	PASS	PASS	TRUE
88	WAB-00598	Control	68	F	+	+	10	1	2452	PASS	PASS	PASS	TRUE
										87	84	83	79

## Sheet: Disease Loci Genotypes
Gene	ID	Homozygous Ref Allele (Control)	Heterozygous Allele (Control)	Homozygous Alt Allele (Control)	Homozygous Ref Allele (GA)	Heterozygous Allele (GA)	Homozygous Alt Allele (GA)
ARMS2;LOC105378525	rs10490924	30	6	0	16	18	9
ARMS2;LOC105378525	rs3750846	30	6	0	16	18	9
CFH	rs1061170	19	16	1	7	23	13
CFH	rs10737680	9	16	11	25	16	2
CFH	rs10922109	9	16	11	25	16	2
CFH	rs570618	19	16	1	7	23	13
CFH	rs800292	19	11	6	30	13	0
LOC105378525;HTRA1	rs11200638	30	6	0	16	18	9

## Sheet: Reference RPE Gene Set
Gene
TYRP1
PTGDS
SERPINF1
TTR
ELN
TRPM1
TIMP3
FRZB
GJA1
SFRP5
TRPM3
SLC7A8
SLC6A13
ITGAV
PLAC9
COL8A1
SLC16A8
ENPP2
DHRS3
RPE65
INPP5K
BEST1
GNG11
RGR
ALDH1A3
MYRF
TFPI2
WFDC1
KRT18
KRT8
SLC7A2
SULF1
BMP7
GPR143
TNFRSF14
CLIC6
SLC7A5
TTLL4
PLD5
SESN3
BMP4
SOSTDC1
NPC2
CDO1
TMEM98
TPRN
RLBP1
SLC9A3R1
SFRP1
CNDP1
VAT1L
SGK1
SLC6A20
CST3
SLC22A8
ASB13
EZR
GALNT10
PDPN
LRAT
WLS
GEM
BHLHE40
ASAH1
TPP1
NOG
SDC2
RNASE1
SLC2A1
SEC14L2
APP
STRA6
CTSD
FAM174B
PCP4
COLEC12
ABHD2
CA14
ACOT11
PLCE1
SMC6
PSAT1
CTSV
OTX2
PRDM16
SLC29A4
VEPH1
GNS
SLC39A12
FAM107A
SLC45A2
ITGA6
RBM47
COL9A2
FGFR2
ABCA4
OSBPL1A
GPRC5C
FAM13A
CLDN19
CPEB4
UBAP1L
NFE2L1
MT-ATP8
GULP1
ABCC5
TACC1
TEX2
CPXM2
GALNT1
PRNP
DRD4
GSTP1
HSPB1
CPVL
STRIP2
MFAP3L
SCARB1
ITM2B
VEGFA
SERPINH1
MT-CO2
LIPG
ECHDC2
BMP2
MT-ND1
PLXNB2
CTNNAL1
PSAP
TMEM205
LHX2
MT-CO1
WWC1
TSKU
MT-CYB
MT-ND4
MT-ATP6
MT-CO3
CDR2
CANX
BSG
APLP2

## Sheet: Progenitor RPE_Markers
gene_name	p_val	avg_log2FC	pct.1	pct.2	p_val_adj
S100A6	0	-Inf	0.679	0.814	0
ACTG2	0	-Inf	0.241	0.197	0
TMSB10	0	-Inf	0.997	0.993	0
COL3A1	0	-Inf	0.647	0.561	0
FN1	0	-Inf	0.556	0.545	0
IGFBP2	0	-Inf	0.926	0.796	0
IGFBP5	0	-Inf	0.523	0.854	0
SPARC	0	-Inf	0.793	0.932	0
CTGF	0	-Inf	0.532	0.714	0
ACTB	0	-Inf	0.998	0.997	0
IGFBP3	0	-Inf	0.103	0.238	0
COL1A2	0	-Inf	0.766	0.705	0
TIMP1	0	-Inf	0.702	0.819	0
FABP5	0	-Inf	0.847	0.583	0
TYRP1	0	-Inf	0.385	0.657	0
TPM2	0	-Inf	0.896	0.886	0
HSPA5	0	-Inf	0.835	0.883	0
PTGDS	0	-Inf	0.63	0.797	0
CRYAB	0	-Inf	0.426	0.681	0
TAGLN	0	-Inf	0.591	0.618	0
PMEL	0	-Inf	0.49	0.73	0
POSTN	0	-Inf	0.245	0.355	0
TPT1	0	-Inf	0.999	0.998	0
TPM1	0	-Inf	0.775	0.866	0
MT2A	0	-Inf	0.331	0.265	0
COL1A1	0	-Inf	0.778	0.71	0
TTR	0	-Inf	0.21	0.371	0
CST3	0	-Inf	0.87	0.943	0
ACTG1	5e-324	-Inf	0.999	0.998	1.61747e-319
NEAT1	1.24E-297	-Inf	0.822	0.941	4.07E-293
MGP	6.40E-277	-Inf	0.148	0.213	2.10E-272
DLK1	9.71E-251	-Inf	0.254	0.156	3.18E-246
KRT18	1.65E-198	-Inf	0.295	0.478	5.41E-194
RPL10	2.82E-171	-Inf	1	0.999	9.24E-167
GAPDH	7.08E-100	-Inf	0.999	0.997	2.32E-95
MT-CYB	1.57E-84	-Inf	0.999	0.999	5.15E-80
RPS2	1.29E-67	-Inf	0.999	0.998	4.22E-63
MT-ND3	2.11E-54	-Inf	0.996	0.999	6.90E-50
RPS18	2.59E-29	-Inf	0.999	0.997	8.48E-25
RPL41	1.15E-17	-Inf	1	0.998	3.77E-13
SFRP2	0	-860.309	0.326	0.283	0
IGFBP7	0	-787.732	0.466	0.81	0
CCL2	2.00E-288	-740.123	0.156	0.193	6.54E-284
CA3	4.15e-322	-711.269	0.179	0.045	1.3586766e-317
ACTA2	0	-701.17	0.306	0.415	0
CALD1	0	-666.545	0.894	0.956	0
S100A4	0	-640.577	0.243	0.346	0
PTX3	0	-633.363	0.293	0.239	0
LUM	0	-607.395	0.163	0.312	0
NNMT	0	-581.346	0.109	0.255	0
S100A11	0	-568.442	0.634	0.666	0
HSP90B1	7.06E-84	-568.442	0.903	0.922	2.31E-79
FABP7	1.23E-119	-549.687	0.179	0.09	4.02E-115
TFPI2	3.33E-306	-533.817	0.356	0.55	1.09E-301
DCN	0	-513.62	0.31	0.361	0
TUBA1A	5.97E-98	-490.537	0.96	0.925	1.95E-93
TNNC1	2.40E-161	-470.231	0.196	0.197	7.85E-157
KRT19	4.96E-128	-460.23	0.173	0.245	1.62E-123
DCT	0	-454.469	0.406	0.669	0
RPS19	4.43E-69	-454.469	0.999	0.996	1.45E-64
THBS1	0	-450.065	0.21	0.298	0
HSP90AA1	0	-442.928	0.988	0.96	0
PTMA	0	-435.711	0.998	0.992	0
COL8A1	0	-425.615	0.229	0.569	0
LGALS3	2.04E-149	-396.761	0.285	0.367	6.67E-145
HTRA1	0	-396.492	0.463	0.636	0
CLU	0	-390.99	0.456	0.698	0
RPS12	2.86E-27	-389.522	1	0.997	9.35E-23
IER3	0	-383.777	0.406	0.496	0
SAT1	0	-382.775	0.309	0.451	0
CALR	1.05E-71	-372.678	0.909	0.934	3.42E-67
LGALS1	0	-367.908	0.789	0.748	0
NEFM	8.24E-213	-362.784	0.105	0.047	2.70E-208
PEG10	0	-361.132	0.584	0.331	0
S100A10	0	-354.923	0.602	0.732	0
ANXA2	0	-347.71	0.862	0.926	0
ELN	0	-340.496	0.352	0.657	0
RPL39	1.34E-37	-337.611	0.998	0.996	4.39E-33
BTF3	2.74E-100	-337.575	0.982	0.966	8.97E-96
YBX3	8.77E-36	-337.541	0.763	0.697	2.87E-31
CAV1	0	-336.611	0.4	0.292	0
SH3BGRL3	0	-328.955	0.877	0.858	0
LAPTM4A	8.98E-171	-324.443	0.843	0.929	2.94E-166
BGN	0	-324.442	0.194	0.383	0
COL6A1	0	-324.386	0.534	0.72	0
RPL28	1.02E-104	-321.741	0.999	0.996	3.34E-100
MFGE8	2.81E-35	-320.219	0.468	0.503	9.20E-31
MEF2C	0	-317.397	0.223	0.144	0
ZDHHC2	1.37E-89	-317.206	0.26	0.242	4.48E-85
SERPINE2	3.29E-62	-314.528	0.363	0.317	1.08E-57
CYR61	0	-308.757	0.618	0.744	0
PTN	0	-305.872	0.606	0.605	0
TGFBI	0	-305.872	0.226	0.355	0
COL6A2	0	-304.429	0.51	0.645	0
RPS8	3.55E-39	-302.986	0.999	0.997	1.16E-34
RPL13	5.77E-23	-301.092	0.999	0.998	1.89E-18
RPS24	2.22E-15	-291.445	0.999	0.997	7.26E-11
HBD	0	-290.002	0.327	0.068	0
SDCBP	5.55E-128	-288.533	0.748	0.852	1.82E-123
RARRES3	8.67E-196	-285.662	0.156	0.257	2.84E-191
CRABP1	0	284.191	0.631	0.314	0
GPM6B	0	-281.346	0.407	0.239	0
SEPW1	9.56E-115	-280.355	0.885	0.902	3.13E-110
MYL12A	0	-279.903	0.861	0.818	0
RPLP1	1.44E-15	-278.461	1	0.999	4.73E-11
PRDX6	1.27E-202	-272.62	0.907	0.835	4.16E-198
ITM2B	0	-272.619	0.851	0.947	0
TUBA1B	0	-269.804	0.993	0.868	0
ITGB1	0	-266.919	0.828	0.805	0
SQSTM1	1.45E-236	-266.648	0.538	0.713	4.76E-232
FOS	2.06E-151	-265.476	0.678	0.812	6.73E-147
NMB	8.11E-197	-261.148	0.216	0.176	2.66E-192
SERPINF1	0	-259.706	0.583	0.816	0
IGFBP4	0	-258.049	0.348	0.488	0
RPL3	9.14E-20	-256.794	0.999	0.994	2.99E-15
LOX	0	-256.608	0.377	0.482	0
PRDX1	1.31E-73	-253.932	0.949	0.935	4.28E-69
CXCL14	2.99E-19	-252.492	0.298	0.248	9.79E-15
HSPA1A	9.18E-34	-252.482	0.195	0.223	3.00E-29
AKAP12	0	-252.04	0.669	0.477	0
CTHRC1	0	-243.845	0.155	0.234	0
EIF1	1.05E-234	-239.508	0.989	0.987	3.45E-230
COL4A1	0	-238.065	0.419	0.424	0
TAF1D	8.08E-24	-237.878	0.6	0.548	2.65E-19
RPL12	3.44E-60	-236.622	0.997	0.994	1.13E-55
GSTP1	4.34E-192	-236.622	0.992	0.986	1.42E-187
CKB	0	-233.738	0.681	0.493	0
TUBB	0	-232.355	0.991	0.964	0
ANXA1	4.46E-107	-232.294	0.39	0.457	1.46E-102
BTG1	2.08E-154	-232.223	0.792	0.741	6.80E-150
CALM2	8.20E-190	-230.851	0.979	0.945	2.68E-185
CYP1B1	2.57E-56	-229.409	0.221	0.3	8.42E-52
MEST	3.97E-258	-229.179	0.539	0.656	1.30E-253
UPK3B	0	-227.966	0.211	0.334	0
ALDH1A1	3.36E-57	-227.966	0.201	0.27	1.10E-52
HERPUD1	0	-226.751	0.49	0.636	0
HLA-A	0	-226.509	0.753	0.874	0
CD99	0	-226.025	0.816	0.752	0
MT-ND1	2.71E-277	-225.081	0.993	0.996	8.86E-273
HINT1	1.02E-101	-225.081	0.987	0.973	3.35E-97
MARCKS	0	-223.794	0.976	0.896	0
IFITM3	6.40E-246	-222.195	0.836	0.888	2.10E-241
PRSS23	0	-219.336	0.335	0.423	0
CCDC80	0	-219.31	0.349	0.502	0
GNAS	1.49E-141	-219.31	0.992	0.982	4.88E-137
S100B	1.52E-43	-216.1	0.125	0.188	4.96E-39
RPL34	3.27E-113	-214.982	0.997	0.995	1.07E-108
CSRP2	0	-212.093	0.767	0.527	0
FSTL1	0	-207.767	0.649	0.711	0
PDIA6	7.57E-105	-206.18	0.892	0.876	2.48E-100
CD63	1.18E-129	-204.883	0.912	0.965	3.86E-125
THY1	0	-203.44	0.354	0.339	0
MT-ND2	9.41E-68	-203.44	0.989	0.995	3.08E-63
DUSP1	0.00E+00	-203.437	0.348	0.461	2.20E-304
KLF6	0	-202.534	0.46	0.419	0
RPS13	4.87E-33	-201.998	0.997	0.993	1.59E-28
LDHA	5.10E-75	-200.551	0.962	0.931	1.67E-70
TMBIM4.1	5.24E-85	-197.67	0.618	0.667	1.72E-80
SLC2A1	2.20E-185	-195.922	0.578	0.737	7.22E-181
RPL7A	5.55E-36	-194.784	0.999	0.995	1.82E-31
PFN1	0	-194.784	0.98	0.921	0
P4HB	0	-194.732	0.838	0.836	0
FBLN1	0	-194.566	0.677	0.563	0
STC1	1.34E-51	-193.341	0.206	0.196	4.38E-47
KRT10	4.99E-224	-193.332	0.817	0.79	1.63E-219
VCAN	0	-192.849	0.469	0.398	0
ALDOA	7.73E-16	-191.553	0.979	0.977	2.53E-11
RPSA	4.18E-139	-190.455	0.995	0.985	1.37E-134
SERF2	8.94E-276	-188.03	0.99	0.986	2.93E-271
RPS27L	0	-187.569	0.803	0.755	0
CNN3	4.72E-52	-187.5	0.864	0.87	1.55E-47
SCD	2.76E-126	-186.09	0.494	0.562	9.05E-122
FBXO32	6.69E-170	-185.242	0.196	0.358	2.19E-165
VAPA	8.38E-91	-184.487	0.809	0.762	2.74E-86
RPS4X	2.20E-30	-181.8	0.997	0.993	7.19E-26
ANXA5	0	-180.553	0.907	0.912	0
TMEM98	2.18E-178	-180.357	0.707	0.834	7.13E-174
EFEMP1	2.73E-268	-180.357	0.382	0.606	8.92E-264
RPL5	8.00E-14	-180.356	0.995	0.993	2.62E-09
DNAJB9	0	-178.908	0.255	0.446	0
PERP	3.26E-215	-176.029	0.284	0.451	1.07E-210
TSC22D1	0	-176.028	0.648	0.692	0
PKM	2.87E-205	-175.908	0.964	0.938	9.39E-201
AKR1B1	0	-175.716	0.55	0.42	0
FAM3C	9.68E-47	-174.586	0.514	0.463	3.17E-42
BASP1	5.63E-65	-174.586	0.9	0.86	1.84E-60
MYL6	0	-173.158	0.991	0.984	0
RTN4	0	-173.144	0.9	0.919	0
SOD2	0	-173.142	0.399	0.351	0
CCND1	0	-173.139	0.681	0.633	0
PDIA4	1.70E-183	-172.107	0.674	0.631	5.56E-179
CFL1	0	-171.701	0.986	0.965	0
GADD45A	6.42E-105	-171.66	0.343	0.383	2.10E-100
RPS27A	1.62E-21	-170.328	0.999	0.995	5.30E-17
EGR1	2.40E-73	-170.268	0.628	0.737	7.84E-69
COL6A3	0	-169.807	0.237	0.312	0
SPOCK1	5.32E-77	-169.561	0.286	0.362	1.74E-72
GALNT1	0	-169.133	0.662	0.728	0
GPNMB	5.77E-154	-167.369	0.578	0.694	1.89E-149
DCLK1	8.60E-90	-166.091	0.175	0.188	2.82E-85
MYL9	3.96E-196	-165.931	0.752	0.824	1.30E-191
RPL11	2.49E-14	-165.93	0.997	0.995	8.14E-10
RPS5	1.49E-30	-165.921	0.995	0.99	4.87E-26
FRZB	1.10E-187	-164.487	0.36	0.542	3.59E-183
FBN1	0	-164.407	0.419	0.605	0
MYL6B	9.26E-42	-163.182	0.812	0.783	3.03E-37
ARF4	0	-162.444	0.771	0.749	0
GREM1	0	-161.672	0.112	0.223	0
LINC00152	0	-161.602	0.309	0.274	0
RPL10A	9.88E-16	-161.602	0.995	0.99	3.23E-11
FHL1	0	-161.601	0.482	0.453	0
GJA1	1.3431550265e-314	-160.15	0.577	0.792	4.39722092568064e-310
LOXL2	0	-158.981	0.174	0.297	0
TPM4	0	-158.622	0.938	0.766	0
PPIA	0	-157.091	0.991	0.966	0
MT-ND5	1.06E-131	-155.831	0.984	0.991	3.47E-127
KRT8	1.27E-212	-155.831	0.294	0.484	4.16E-208
COL5A2	0	-155.831	0.531	0.465	0
PCSK1N	2.24E-88	-155.793	0.382	0.51	7.34E-84
GAS6	0	-155.761	0.173	0.265	0
PLOD2	0	-155.516	0.465	0.541	0
RARRES2	2.018377e-318	-154.839	0.407	0.474	6.607761768e-314
DSP	4.23e-321	-154.389	0.249	0.468	1.38455613e-316
TNFAIP6	9.25E-119	-154.286	0.135	0.066	3.03E-114
CHCHD7	9.27E-121	-153.648	0.272	0.247	3.03E-116
FHL2	0	-151.503	0.273	0.326	0
CCND2	5.96E-147	-151.503	0.381	0.479	1.95E-142
MAP1B	6.90E-284	-151.48	0.922	0.788	2.26E-279
AK1	0	-148.154	0.405	0.426	0
DSTN	0	-147.179	0.846	0.857	0
SDC2	2.10E-279	-147.163	0.553	0.674	6.87E-275
CALM1	2.96E-148	-147.148	0.946	0.882	9.70E-144
CD59	0	-147.105	0.48	0.666	0
FAM46A	3.31E-98	-147.086	0.231	0.248	1.08E-93
ENC1	3.79E-284	-146.944	0.286	0.2	1.24E-279
IGF2	6.16E-154	-144.29	0.226	0.317	2.02E-149
RPL27A	1.08E-41	-144.29	0.994	0.985	3.55E-37
TMEM59	5.32E-280	-144.289	0.761	0.892	1.74E-275
UBC	4.80E-26	-142.847	0.941	0.963	1.57E-21
H2AFZ	0	-141.547	0.993	0.879	0
C1orf61	4.05E-49	-141.403	0.121	0.075	1.33E-44
PPIB	0	-137.146	0.901	0.941	0
HMGA1	0	-137.076	0.781	0.54	0
NREP	2.58E-285	-136.603	0.771	0.829	8.46E-281
TIMP3	0	-136.087	0.453	0.798	0
PALLD	0	-136.073	0.55	0.567	0
ACTN1	0	-135.633	0.518	0.532	0
SLC3A2	0	-135.633	0.699	0.823	0
CCDC50	7.71E-81	-135.524	0.587	0.484	2.52E-76
COL12A1	0	-135.446	0.131	0.267	0
RPS27	2.34E-84	-134.19	0.996	0.993	7.65E-80
CDKN2A	0	-134.183	0.162	0.118	0
ZFAS1	7.58E-116	-134.165	0.909	0.929	2.48E-111
UCHL1	1.404737e-318	-134.123	0.793	0.717	4.5988290564e-314
FBLN5	2.18E-243	-132.748	0.213	0.329	7.14E-239
SERPINB1	1.71E-30	-132.748	0.123	0.16	5.60E-26
STRAP	1.23E-185	-132.602	0.863	0.758	4.04E-181
CPE	7.13E-59	-131.305	0.589	0.571	2.33E-54
MTRNR2L8	4.16E-15	-130.842	0.232	0.257	1.36E-10
C12orf75	0	-129.863	0.622	0.49	0
IFI27	7.10796e-318	-129.863	0.244	0.088	2.32700375003e-313
ITGAV	0	-129.667	0.394	0.636	0
DSC2	4.92E-26	-129.375	0.201	0.251	1.61E-21
IGFBP6	0	-128.941	0.126	0.285	0
SCG5	0	-127.916	0.331	0.549	0
CUL2	3.57E-75	-127.409	0.351	0.286	1.17E-70
HSPA8	4.35E-89	-126.984	0.928	0.913	1.43E-84
RPS28	3.35E-37	-125.718	0.994	0.993	1.10E-32
GAP43	0	-125.186	0.266	0.242	0
TMEM158	7.93E-95	-124.092	0.25	0.271	2.60E-90
APOE	0	-124.092	0.563	0.807	0
OTUD6B	9.10E-154	-123.921	0.173	0.127	2.98E-149
RPL8	7.79E-33	123.047	0.998	0.995	2.55E-28
EEF2	2.67E-101	-122.649	0.976	0.982	8.73E-97
RPS16	1.36E-17	-122.649	0.996	0.991	4.44E-13
TUSC3	4.58E-15	-122.649	0.623	0.592	1.50E-10
FOXD1	0	-121.885	0.165	0.182	0
CD44	4.52E-215	-121.833	0.134	0.242	1.48E-210
BIN1	7.10E-258	-121.82	0.315	0.403	2.32E-253
RCN1	5.39E-58	-121.356	0.823	0.764	1.76E-53
OST4	0	-121.231	0.923	0.918	0
RPS3	1.78E-54	-121.207	0.998	0.993	5.83E-50
IFI6	0	-121.18	0.588	0.482	0
YWHAQ	2.11E-288	-121.18	0.947	0.855	6.91E-284
CKAP4	0	-120.049	0.657	0.621	0
CSTB	5.40E-120	-119.765	0.836	0.912	1.77E-115
CITED2	0	-119.576	0.423	0.57	0
UACA	1.45E-295	-118.475	0.534	0.548	4.74E-291
HIF1A	0	-118.325	0.661	0.646	0
SMS	1.98E-255	-118.321	0.783	0.588	6.49E-251
SEC61G	0	-118.321	0.937	0.912	0
PTRF	0	-118.321	0.417	0.551	0
SDF2L1	4.82E-201	-118.307	0.489	0.433	1.58E-196
PDIA3	6.87E-116	-117.324	0.868	0.891	2.25E-111
SNX3	9.34E-244	-117	0.821	0.842	3.06E-239
NQO1	1.19E-72	-116.66	0.265	0.318	3.88E-68
CDKN1A	1.15E-118	-116.239	0.113	0.162	3.75E-114
SERPINB9	8.76E-179	-115.879	0.154	0.31	2.87E-174
MYLK	2.20E-158	-115.409	0.154	0.235	7.21E-154
RPS9	3.54E-21	-114.023	0.996	0.991	1.16E-16
EIF4G2	4.99E-38	-113.963	0.946	0.932	1.64E-33
PCP4	7.82E-202	-113.895	0.179	0.358	2.56E-197
TPBG	3.63E-146	-113.81	0.288	0.301	1.19E-141
CTSC	0	-112.554	0.422	0.347	0
APLP2	3.25E-208	-112.551	0.838	0.895	1.07E-203
ENO1	0	-112.551	0.984	0.96	0
RGS5	8.67E-74	-112.523	0.167	0.153	2.84E-69
ISOC1	1.25E-274	-112.296	0.398	0.226	4.09E-270
SNAPC1	1.82E-73	-112.035	0.331	0.228	5.97E-69
NDUFA4L2	1.09E-296	-111.109	0.199	0.294	3.58E-292
SUB1	2.55E-74	-111.108	0.945	0.911	8.35E-70
RAN	0	-109.735	0.982	0.904	0
SPTBN1	2.05E-267	-109.649	0.711	0.705	6.70E-263
SULF1	6.37E-74	-109.595	0.226	0.332	2.08E-69
KDELR2	0	-109.482	0.814	0.765	0
SELM	0	-109.358	0.474	0.682	0
GNB3	0	-109.042	0.145	0.382	0
DAB2	0	-108.682	0.391	0.479	0
STMN1	0	-108.222	0.988	0.867	0
LGMN	1.73E-32	-108.222	0.385	0.454	5.65E-28
DAPL1	2.69E-76	-108.143	0.239	0.35	8.81E-72
SERPINH1	0	-108.132	0.681	0.712	0
PLIN2	5.78E-188	-108.114	0.448	0.467	1.89E-183
HSPB1	4.86E-160	-107.232	0.85	0.882	1.59E-155
PDLIM5	9.05E-111	-107.184	0.427	0.525	2.96E-106
OSTC	0	-106.78	0.872	0.873	0
CRYM	2.63E-34	-106.775	0.11	0.078	8.61E-30
MAP1LC3B	1.36E-241	-106.476	0.591	0.672	4.44E-237
COL5A1	0	-106.443	0.32	0.421	0
ARPC5	0	-105.337	0.9	0.838	0
MYH10	0	-105.33	0.794	0.611	0
KCNQ1OT1	0	-105.153	0.731	0.872	0
EEF1B2	6.41E-100	-103.894	0.988	0.968	2.10E-95
TXN	1.75E-212	-103.894	0.932	0.829	5.73E-208
CRABP2	1.38E-15	-103.893	0.398	0.394	4.52E-11
RPGRIP1L	0	103.854	0.379	0.209	0
GPC4	3.07E-115	-103.846	0.154	0.127	1.01E-110
RHOBTB3	0	-103.442	0.746	0.714	0
AEBP1	0	-103.096	0.38	0.54	0
NR2F2	1.25E-60	-102.452	0.597	0.573	4.08E-56
IER2	3.81E-76	-102.451	0.693	0.789	1.25E-71
HILPDA	3.30E-297	-102.45	0.466	0.266	1.08E-292
SNHG8	4.75E-60	-102.448	0.57	0.661	1.56E-55
SGK1	0	-102.416	0.223	0.467	0
LY6E	2.22E-55	-102.382	0.629	0.536	7.26E-51
TCEAL1	4.97E-42	-101.932	0.214	0.25	1.63E-37
UBB	0	-101.802	0.963	0.943	0
B2M	0	-101.734	0.879	0.959	0
LMNA	0	-101.079	0.696	0.702	0
CTSL	1.20E-256	-101.009	0.387	0.587	3.94E-252
SSR3	0	-101.006	0.836	0.765	0
HSPA1B	1.62E-105	-100.803	0.243	0.238	5.31E-101
PYURF	7.50E-30	-99.8441	0.697	0.647	2.45E-25
LTBP1	0	-99.4886	0.375	0.488	0
CXCL12	1.58E-283	-99.3373	0.195	0.262	5.18E-279
CDH11	0	-99.05	0.35	0.339	0
F3	4.86E-203	-98.8228	0.106	0.174	1.59E-198
IFITM2	0	-98.6616	0.541	0.582	0
TMEM66	0	-98.1337	0.801	0.897	0
SFRP1	4.93E-199	-98.1236	0.48	0.62	1.61E-194
RAP1B	0	-98.1207	0.738	0.658	0
GPX1	3.26E-38	-97.7706	0.812	0.854	1.07E-33
ERRFI1	7.22451824e-316	-96.8805	0.119	0.203	2.3651627800594e-311
DCBLD2	7.56E-298	-96.6809	0.492	0.612	2.48E-293
HSBP1	1.83E-68	-96.6553	0.928	0.893	5.99E-64
EZR	8.19E-27	-96.5013	0.652	0.605	2.68E-22
ZFP36L1	3.75E-145	-96.4977	0.662	0.716	1.23E-140
PSMD2	0	-96.4957	0.804	0.671	0
COL11A1	0	-96.2364	0.603	0.508	0
ZNF106	2.63E-57	-96.2201	0.677	0.747	8.62E-53
DNAJB11	3.13E-42	-96.1132	0.61	0.554	1.03E-37
COL4A2	0	-95.6162	0.546	0.521	0
USP18	1.46E-238	-95.0117	0.144	0.084	4.79E-234
HMGB2	0	-93.8176	0.954	0.397	0
RPL37	1.85E-23	-93.7955	0.996	0.992	6.07E-19
ARPC2	0	-93.7858	0.912	0.852	0
H2AFX	0	93.5362	0.82	0.271	0
APOC1	0	-92.7952	0.279	0.497	0
RPL36	7.25E-15	-92.3563	0.998	0.992	2.37E-10
RPL21	2.34E-30	-92.3528	0.998	0.994	7.67E-26
TKT	6.86E-16	-91.5546	0.842	0.846	2.25E-11
EDIL3	0	-91.3075	0.264	0.374	0
ITGA6	1.39E-60	-91.2817	0.221	0.319	4.55E-56
SLC25A3	1.94E-155	-90.9101	0.971	0.954	6.33E-151
APP	7.17E-246	-90.9099	0.83	0.925	2.35E-241
RIPK2	1.47E-107	-90.8751	0.117	0.157	4.80E-103
MORF4L2	2.05E-94	-90.8269	0.894	0.836	6.70E-90
MESDC2	1.24E-39	-90.7877	0.659	0.596	4.07E-35
CRIM1	7.15E-152	-90.6977	0.276	0.427	2.34E-147
COL9A3	4.63E-188	-90.6238	0.273	0.458	1.52E-183
CAV2	0	-90.5295	0.288	0.294	0
RPL35A	4.43E-11	-89.4675	0.995	0.991	1.45E-06
TUBB6	0	-88.9856	0.687	0.515	0
ARMC1	1.30E-128	-88.7772	0.517	0.393	4.27E-124
PABPC1	6.73E-31	-88.4674	0.943	0.931	2.20E-26
TRPM3	0	-88.0246	0.36	0.608	0
HSPH1	4.69E-262	-88.0221	0.572	0.379	1.53E-257
IFIT1	3.62E-129	-87.995	0.302	0.188	1.19E-124
EIF4A1	5.82E-214	-87.8416	0.978	0.939	1.91E-209
PDLIM3	3.95E-54	-87.6931	0.138	0.167	1.29E-49
PLAC9	1.56E-253	-87.4941	0.313	0.503	5.11E-249
CD81	2.98E-126	-86.582	0.866	0.937	9.74E-122
PTGES3	0	-86.5504	0.957	0.842	0
VEGFA	8.54E-198	-86.5379	0.477	0.613	2.80E-193
EIF3E	4.80E-103	-86.5157	0.929	0.937	1.57E-98
OAT	3.09E-168	-86.4132	0.368	0.458	1.01E-163
CD164	2.72E-79	-86.21	0.631	0.737	8.89E-75
LXN	9.21E-216	-85.6174	0.103	0.156	3.02E-211
PPAP2B	2.97E-59	-85.6011	0.256	0.287	9.73E-55
HPCAL1	1.43E-66	-85.0763	0.184	0.129	4.70E-62
NAP1L4	0	-84.8952	0.78	0.545	0
PPME1	0	-84.2345	0.37	0.26	0
CAST	2.19E-121	-83.6965	0.581	0.639	7.18E-117
CAP1	0	-83.4701	0.706	0.608	0
MAF	5.39E-57	-82.7961	0.264	0.284	1.76E-52
INSIG1	1.40E-27	-82.2538	0.274	0.332	4.59E-23
YWHAZ	1.16E-162	-82.2281	0.903	0.819	3.80E-158
SPCS3	3.89E-222	-82.1543	0.574	0.482	1.27E-217
PDLIM1	1.40E-269	-81.8777	0.181	0.224	4.58E-265
MAB21L1	1.55E-251	-81.7491	0.211	0.417	5.08E-247
ADI1	1.57E-200	-80.8111	0.596	0.484	5.16E-196
PHPT1	7.39E-130	-80.5189	0.93	0.9	2.42E-125
BEX1	8.58E-105	-80.4602	0.318	0.213	2.81E-100
MGST1	1.52E-132	-80.1656	0.48	0.507	4.99E-128
EEF1A2	8.29E-51	-80.0677	0.179	0.182	2.71E-46
VKORC1	1.33E-85	-79.5184	0.798	0.774	4.35E-81
EDF1	8.39E-23	-79.0988	0.93	0.918	2.75E-18
SEPP1	1.06E-146	-78.9235	0.124	0.216	3.46E-142
ACKR3	9.12E-156	-78.7557	0.101	0.145	2.99E-151
PPP1R15A	2.59E-96	-78.7463	0.459	0.537	8.47E-92
ZYX	0	-78.5183	0.379	0.406	0
RBP1	3.07E-145	-77.9258	0.656	0.793	1.00E-140
DUSP4	1.34E-198	-77.9258	0.23	0.371	4.38E-194
NGFRAP1	0	-77.9258	0.957	0.935	0
WDR1	0	-77.7145	0.591	0.561	0
DNAJB1	0	-77.4713	0.359	0.302	0
NUP93	1.36E-157	-77.4386	0.425	0.266	4.47E-153
EPS8	1.22E-266	-76.814	0.316	0.333	3.99E-262
TSPO	0	-76.5619	0.676	0.813	0
ASAH1	8.89E-295	-76.4878	0.537	0.753	2.91E-290
TXNRD1	7.25E-122	-76.4802	0.564	0.454	2.38E-117
APCDD1	0	-76.4118	0.401	0.184	0
SKP1	7.13E-12	-76.3635	0.957	0.959	2.34E-07
PFDN5	3.22E-107	-76.2157	0.973	0.974	1.05E-102
RCAN1	0	-75.8478	0.193	0.213	0
QSOX1	3.99E-263	-75.334	0.253	0.329	1.31E-258
AQP1	2.01E-296	-75.0416	0.121	0.312	6.60E-292
REEP5	3.28E-77	-75.0404	0.644	0.751	1.07E-72
PMP22	2.46E-24	-75.0091	0.455	0.458	8.07E-20
MYH9	0	-74.8481	0.497	0.541	0
SOD3	6.51E-64	-74.8069	0.112	0.183	2.13E-59
COMMD6	4.20E-107	-74.6854	0.893	0.931	1.37E-102
RALA	0	-74.5588	0.504	0.385	0
ZFR	1.30E-80	-74.5152	0.58	0.471	4.25E-76
ADAMTS1	3.72E-44	-74.5144	0.231	0.261	1.22E-39
OCIAD2	1.34E-225	-74.1146	0.468	0.465	4.38E-221
UBE2C	0	-73.917	0.837	0.097	0
CTSZ	6.04E-286	-73.866	0.38	0.406	1.98E-281
S100A16	0	-73.8041	0.217	0.408	0
PLS3	0	-73.7565	0.431	0.565	0
NRCAM	1.99E-276	-73.6773	0.15	0.053	6.51E-272
TUBA1C	5.18E-173	-73.5977	0.763	0.614	1.70E-168
COTL1	1.07E-33	-73.5977	0.563	0.617	3.49E-29
PCBP2	1.10E-89	-73.5837	0.911	0.876	3.60E-85
COLEC12	0	-73.5126	0.344	0.63	0
FSTL3	3.13E-56	-73.448	0.155	0.221	1.03E-51
C9orf16	1.40E-24	-73.3637	0.873	0.891	4.57E-20
GLS	0	-73.3317	0.401	0.427	0
UBA52	2.25E-26	-73.1432	0.994	0.987	7.37E-22
RNASET2	1.98E-79	-72.8378	0.231	0.311	6.49E-75
CFL2	6.18E-280	-72.7522	0.489	0.51	2.02E-275
MMP2	0	-72.6095	0.362	0.418	0
EIF5	1.07E-193	-72.5956	0.8	0.674	3.50E-189
SERP1	0	-72.3673	0.717	0.703	0
FAU	3.85E-22	-72.1554	0.99	0.986	1.26E-17
MYL12B	2.12E-51	-72.1551	0.898	0.902	6.93E-47
NTRK2	3.43E-76	-72.1537	0.164	0.146	1.12E-71
ZNF423	1.20E-120	-72.1256	0.11	0.06	3.93E-116
EIF1AX	4.25E-206	-72.0845	0.877	0.759	1.39E-201
TMED2	1.20E-145	-71.978	0.769	0.783	3.94E-141
ATP6V0E1	2.85E-252	-71.9355	0.735	0.838	9.33E-248
IFIT3	1.49E-104	-71.882	0.19	0.111	4.89E-100
TPM3	0	-71.5823	0.879	0.65	0
CALU	0	-71.1456	0.829	0.806	0
SERPINB6	4.53E-34	-70.8812	0.46	0.536	1.48E-29
ARSB	1.44E-32	-70.7155	0.112	0.127	4.72E-28
RPS11	1.24E-27	-70.7124	0.996	0.991	4.06E-23
CRISPLD1	5.67E-126	-70.7124	0.568	0.503	1.86E-121
GNG11	1.43E-275	-70.7123	0.457	0.66	4.69E-271
CD47	1.30E-63	-70.712	0.508	0.424	4.26E-59
CNIH1	1.54E-11	-70.7116	0.633	0.652	5.05E-07
DAAM1	9.40E-26	-70.7086	0.568	0.585	3.08E-21
CNRIP1	1.22E-47	-70.6555	0.129	0.151	3.99E-43
PMEPA1	2.07E-259	-70.5784	0.36	0.459	6.77E-255
B4GALT1	0	-70.5468	0.208	0.345	0
COL18A1	0	-70.1216	0.407	0.651	0
HNRNPR	0	-70.0475	0.93	0.793	0
SLC7A11	6.30E-81	-69.8553	0.114	0.159	2.06E-76
RPL15	6.70E-21	-69.3398	0.998	0.996	2.19E-16
MRPS9	0	-69.2697	0.448	0.298	0
CDK2AP2	7.82E-54	-69.2697	0.451	0.357	2.56E-49
FABP3	9.47E-84	-69.2688	0.169	0.239	3.10E-79
CTSB	0	-69.2679	0.445	0.564	0
C19orf10	0	-69.2602	0.723	0.673	0
PSAP	2.31E-265	-69.2431	0.7	0.856	7.55E-261
MIR4435-1HG	1.04E-175	-69.1145	0.238	0.221	3.40E-171
ID2	2.28E-192	-69.0854	0.527	0.565	7.47E-188
EGLN3	2.45E-83	-69.0449	0.202	0.164	8.01E-79
MMP11	1.22E-36	-68.9482	0.134	0.166	3.99E-32
CNTN1	0	-68.7589	0.14	0.365	0
STC2	5.05E-288	-68.6532	0.18	0.341	1.65E-283
SUCO	1.00E-223	-67.8274	0.454	0.37	3.28E-219
HNRNPA3	0	-67.827	0.948	0.839	0
KCTD12	4.08E-38	-67.8269	0.269	0.234	1.34E-33
HLA-B	0	-67.8257	0.589	0.762	0
CSRP1	0	-67.7773	0.306	0.277	0
MTX2	2.39E-30	-67.7503	0.504	0.451	7.82E-26
HMGA2	0	-67.7178	0.331	0.191	0
TOMM7	2.70E-44	-67.6889	0.895	0.925	8.84E-40
XRCC4	1.82E-266	-67.4774	0.214	0.108	5.95E-262
FKBP1A	1.60E-261	-67.2119	0.815	0.781	5.25E-257
SOX4	3.19E-63	-66.8277	0.825	0.881	1.04E-58
H2AFJ	1.85E-19	-66.575	0.529	0.489	6.04E-15
HNRNPH1	0	-66.4998	0.852	0.746	0
BRI3	5.21E-36	-66.4022	0.875	0.912	1.71E-31
CLIC1	0	-66.3878	0.814	0.676	0
2021-09-11	0	-66.3877	0.688	0.523	0
SPON2	5e-324	-66.3844	0.166	0.391	1.61747e-319
CYCS	1.05E-291	-66.3843	0.873	0.72	3.43E-287
LTBP3	9.49E-279	-66.3351	0.299	0.45	3.11E-274
SSR4	1.25E-18	-66.1748	0.903	0.933	4.10E-14
STK17A	0	-65.9698	0.184	0.215	0
CDC37L1	2.61E-30	-65.9238	0.232	0.266	8.54E-26
DBI	8.60E-118	-65.9131	0.873	0.823	2.82E-113
ARID5B	2e-323	-65.6466	0.424	0.497	6.4699e-319
SLC20A1	0	-65.6012	0.46	0.35	0
AK3	1.43E-16	-65.073	0.486	0.441	4.67E-12
CHN1	2.98E-166	-64.9296	0.323	0.22	9.76E-162
PDLIM4	0	-64.8707	0.418	0.489	0
YWHAB	1.50E-159	-64.7739	0.906	0.832	4.91E-155
TMEM55A	1.53E-54	-64.0689	0.238	0.328	5.01E-50
POLR2L	6.87E-40	-63.5323	0.873	0.858	2.25E-35
GPX4	4.27E-44	-63.5011	0.965	0.957	1.40E-39
JUNB	2.55E-230	-63.4989	0.477	0.636	8.35E-226
IDH1	0	-63.495	0.597	0.443	0
CAMK2N1	1.89E-49	-63.489	0.269	0.21	6.19E-45
P4HA2	0	-63.4222	0.276	0.461	0
GUK1	1.75E-109	-63.4128	0.906	0.899	5.72E-105
PRDX5	3.05E-75	-63.4121	0.89	0.903	9.99E-71
MORF4L1	1.51E-38	-63.3156	0.949	0.929	4.95E-34
MYADM	6.12E-150	-63.2371	0.427	0.51	2.00E-145
NIF3L1	6.35E-146	-63.0007	0.248	0.134	2.08E-141
BCAT1	1.44E-100	-62.7964	0.41	0.548	4.71E-96
SRA1	7.33E-191	-62.687	0.465	0.417	2.40E-186
CADM1	3.91E-49	-62.631	0.354	0.366	1.28E-44
VDAC2	4.46E-161	-62.4216	0.906	0.833	1.46E-156
CXADR	9.35E-149	-62.4109	0.512	0.507	3.06E-144
CLIC4	0	-62.4018	0.55	0.475	0
KAL1	4.49E-297	-62.2576	0.161	0.144	1.47E-292
FILIP1L	0	-62.1952	0.126	0.209	0
WARS	5.76E-137	-62.1783	0.226	0.232	1.89E-132
ARHGAP29	0	-62.116	0.206	0.335	0
HNRNPA1	0	-62.0727	0.987	0.978	0
EMP3	0	-62.0661	0.659	0.732	0
UQCRB	2.95E-111	-62.0659	0.957	0.962	9.65E-107
PAX6	2.64E-11	-62.0575	0.387	0.388	8.64E-07
NAP1L1	0	-62.0562	0.968	0.945	0
CD151	6.28E-281	-62.0542	0.573	0.65	2.05E-276
ZFP36	2.96E-199	-62.0515	0.158	0.269	9.69E-195
RND3	2.13E-249	-62.046	0.676	0.493	6.97E-245
BHLHE40	6.07E-171	-62.0444	0.227	0.398	1.99E-166
NMU	0	-62.0265	0.521	0.048	0
SELK	3.90E-95	-62.02	0.787	0.743	1.28E-90
LMAN1	2.04E-247	-61.9861	0.704	0.668	6.69E-243
WBP5	4.21E-22	-61.8979	0.683	0.739	1.38E-17
DUSP6	3.36E-18	-61.8124	0.152	0.121	1.10E-13
UAP1	0	-61.7075	0.312	0.306	0
MTRNR2L12	6.68E-35	-61.5661	0.64	0.562	2.19E-30
BCHE	2.88E-18	-61.1751	0.142	0.114	9.41E-14
RPS26	3.23E-75	-61.0215	0.988	0.976	1.06E-70
SSX2IP	4.96E-70	-60.9813	0.416	0.326	1.62E-65
RPLP0	6.89E-46	-60.8056	0.998	0.993	2.26E-41
KCTD20	1.34E-299	-60.766	0.385	0.326	4.38E-295
MLLT11	0	-60.6232	0.627	0.437	0
EIF4A2	0	-60.6136	0.837	0.918	0
SNRPB	0	-60.6135	0.938	0.715	0
UPP1	7.27E-25	-60.6135	0.147	0.157	2.38E-20
CANX	3.93E-23	-60.6133	0.849	0.887	1.29E-18
ATP5E	3.76E-33	-60.6122	0.976	0.967	1.23E-28
TPD52L1	0	-60.6092	0.353	0.629	0
TWIST1	0	-60.6036	0.431	0.314	0
COL9A1	3.22E-169	-60.5633	0.195	0.117	1.05E-164
SVIP	0	60.5619	0.492	0.367	0
PRSS12	2.54E-89	-60.4858	0.214	0.136	8.30E-85
LYN	3.54E-24	-60.3839	0.127	0.096	1.16E-19
ENAH	0	-60.3177	0.746	0.522	0
NUPR1	0	-60.2027	0.277	0.595	0
TAGLN2	0	-60.189	0.513	0.393	0
NDUFA4	2.85E-226	-60.1712	0.968	0.951	9.32E-222
RHOA	6.58E-297	-59.6757	0.927	0.865	2.15E-292
C1QL1	1.35E-15	-59.5859	0.14	0.116	4.42E-11
UNC119	3.42E-157	-59.5124	0.297	0.303	1.12E-152
CHPF	1.07E-276	-59.4649	0.375	0.566	3.52E-272
KIAA0101	0	-59.3444	0.889	0.164	0
ANXA4	2.00E-233	-59.3263	0.248	0.372	6.54E-229
MMP14	0	-59.2202	0.3	0.548	0
NUDT4	1.89E-26	-59.1708	0.52	0.497	6.20E-22
NELL2	5.43E-125	-59.1705	0.436	0.513	1.78E-120
RHOB	4.38E-91	-59.1689	0.488	0.618	1.43E-86
OAZ1	4.39E-269	-59.1649	0.971	0.931	1.44E-264
MAGED2	0	-59.103	0.72	0.785	0
TP53I3	2.51E-238	-59.1008	0.325	0.37	8.21E-234
MME	6.64E-16	-59.0488	0.127	0.124	2.17E-11
CNN2	5.39E-206	-59.0355	0.643	0.644	1.77E-201
RHEB	1.57E-131	-58.9814	0.849	0.752	5.13E-127
MFAP4	0	-58.9794	0.269	0.415	0
DKK3	1.63E-218	-58.7919	0.201	0.335	5.32E-214
FRMD6	0	-58.7719	0.204	0.232	0
SAP18	1.29E-89	-58.6881	0.903	0.843	4.21E-85
FJX1	6.30E-68	-58.5783	0.196	0.15	2.06E-63
CDH6	1.95E-119	-58.3916	0.181	0.148	6.39E-115
SRSF3	0	-58.1981	0.954	0.821	0
PCNA	0	-57.9236	0.707	0.357	0
CYBA	1.49E-147	-57.8154	0.623	0.575	4.88E-143
PCCA	9.17E-267	-57.745	0.124	0.114	3.00E-262
S100A13	0	-57.7377	0.548	0.652	0
ABL2	6.57E-60	-57.7281	0.3	0.35	2.15E-55
DDT	2.87E-144	-57.7279	0.839	0.778	9.40E-140
ARPC1B	0	-57.727	0.506	0.481	0
XIST	7.54E-61	-57.7188	0.305	0.258	2.47E-56
PGAM1	4.52E-135	-57.7182	0.882	0.816	1.48E-130
TMEFF2	9.10E-25	-57.717	0.164	0.118	2.98E-20
NPTN	4.03E-121	-57.6908	0.413	0.519	1.32E-116
MFAP2	1.33E-243	-57.5396	0.611	0.772	4.34E-239
GSTO1	7.69E-244	-57.5369	0.671	0.547	2.52E-239
FBLN2	8.59E-254	-57.5038	0.167	0.296	2.81E-249
PMAIP1	0	-57.421	0.303	0.16	0
HMGCS1	3.08E-42	-57.2233	0.416	0.364	1.01E-37
EMILIN1	0	-57.1965	0.248	0.259	0
CCT4	3.53E-193	-57.1476	0.85	0.726	1.16E-188
NEDD4L	1.19E-86	-56.903	0.307	0.408	3.90E-82
FLNA	0	-56.7852	0.721	0.723	0
RBM3	0	-56.7176	0.883	0.829	0
SCXA	8.43E-58	-56.6072	0.112	0.145	2.76E-53
RPL22L1	0	-56.3237	0.719	0.612	0
HMGN1	0	-56.3087	0.974	0.872	0
YWHAE	0	-56.2853	0.969	0.922	0
TMBIM6	1.56E-36	-56.284	0.864	0.862	5.09E-32
RPS20	5.98E-59	56.2408	0.991	0.981	1.96E-54
ATP6V1C1	1.65E-14	-56.1128	0.263	0.31	5.41E-10
SLC39A10	5.30E-33	-56.1079	0.457	0.394	1.73E-28
EIF4EBP1	0	-56.0648	0.671	0.478	0
ATP2A2	2.56E-170	-56.0447	0.505	0.43	8.37E-166
RRAS2	0	-55.893	0.274	0.313	0
CIRBP	2.63E-116	-55.7424	0.95	0.964	8.62E-112
EIF3F	1.26E-26	-55.7207	0.912	0.911	4.11E-22
ARF1	0	-55.5552	0.848	0.76	0
YBX1	0	-54.8428	0.993	0.978	0
RPLP2	5.51E-30	-54.8427	0.997	0.992	1.80E-25
RDH10	3.11E-35	-54.8303	0.158	0.203	1.02E-30
OGFRL1	3.83E-139	-54.6274	0.231	0.159	1.25E-134
WSB1	7.82E-40	-54.5063	0.814	0.857	2.56E-35
NARS	3.31E-25	-54.4169	0.616	0.572	1.08E-20
UBE2S	0	-54.1118	0.934	0.528	0
CEBPB	0	-54.0015	0.385	0.651	0
CDC42EP3	0	-54.0008	0.324	0.338	0
SH3GLB1	0	-53.6811	0.506	0.507	0
TUBB2A	2.01E-212	-53.6798	0.605	0.406	6.59E-208
PAWR	9.38E-125	-53.6376	0.437	0.557	3.07E-120
POMP	5.27E-226	-53.4	0.915	0.853	1.73E-221
ENO2	2.89E-45	-53.398	0.378	0.437	9.46E-41
PHLDA1	3.63E-103	-53.3828	0.263	0.284	1.19E-98
DDIT3	2.07E-67	-53.3564	0.173	0.217	6.78E-63
SNAI2	0	-53.3317	0.175	0.197	0
LITAF	1.86E-33	-53.2999	0.416	0.492	6.08E-29
RNPS1	0	-53.2591	0.815	0.608	0
SIX1	1.36E-246	-53.2204	0.121	0.213	4.47E-242
FKBP10	0	-53.1108	0.492	0.52	0
RPL4	5.46E-27	-52.9573	0.988	0.982	1.79E-22
EMP1	1.89E-186	-52.8303	0.152	0.247	6.18E-182
PLTP	1.18E-274	-52.8231	0.399	0.626	3.86E-270
SESN3	0	-52.8204	0.478	0.672	0
MMADHC	1.58E-47	-52.7644	0.656	0.589	5.18E-43
CTSK	3.12E-274	-52.6541	0.167	0.286	1.02E-269
TMED9	0	-52.6409	0.755	0.758	0
AHNAK	0	-52.4185	0.394	0.505	0
PRDX4	5.54E-169	-52.3836	0.77	0.793	1.81E-164
TGFB2	1.08E-184	-52.3647	0.111	0.214	3.54E-180
BSG	2.12E-242	-52.0206	0.869	0.907	6.94E-238
HMGN2	0	-51.9573	0.985	0.88	0
ITM2C	0	-51.9137	0.6	0.775	0
GTF2A2	0	-51.8565	0.827	0.68	0
TRAM1	4.85E-160	-51.7506	0.639	0.675	1.59E-155
SFPQ	0	-51.6102	0.921	0.803	0
PPP2CB	2.57E-60	-51.5593	0.563	0.506	8.41E-56
UBE2E3	0	-51.4702	0.853	0.762	0
EIF4A3	0	-51.4472	0.715	0.489	0
BLCAP	7.33E-217	-51.4306	0.245	0.262	2.40E-212
PARP8	0	51.2826	0.104	0.098	0
NCOA3	8.24E-25	-51.2499	0.24	0.279	2.70E-20
VCP	1.73E-59	-51.245	0.759	0.689	5.66E-55
TFAP2B	0	-50.9523	0.254	0.072	0
STK24	4.82E-139	-50.896	0.517	0.64	1.58E-134
HNRNPC	0	-50.6978	0.94	0.877	0
TMX3	1.60E-25	-50.5624	0.314	0.291	5.23E-21
ALDH7A1	6.03E-271	-50.5498	0.59	0.409	1.97E-266
MRPS6	1.98E-87	-50.5243	0.73	0.718	6.50E-83
FST	0	-50.5241	0.32	0.164	0
H3F3A	0	-50.5146	0.994	0.987	0
ENPP2	3.40E-170	-50.5146	0.253	0.423	1.11E-165
EIF5A	0	-50.5144	0.913	0.745	0
MANF	4.46E-105	-50.5125	0.734	0.623	1.46E-100
RSL24D1	3.29E-49	-50.492	0.778	0.739	1.08E-44
ACTR3	0	-50.4893	0.766	0.661	0
DLC1	0	-50.4824	0.131	0.195	0
GRN	6.07E-255	-50.4171	0.471	0.687	1.99E-250
MYC	3.74E-95	-50.3401	0.269	0.229	1.22E-90
VMP1	1.41E-172	-50.3304	0.602	0.622	4.60E-168
ATP1B1	9.23E-105	-50.3214	0.569	0.683	3.02E-100
BACE2	3.20E-126	-50.1598	0.376	0.533	1.05E-121
FXYD5	5.79E-286	-50.1296	0.184	0.202	1.89E-281
COX20	4.90E-28	-49.919	0.678	0.616	1.60E-23
COL14A1	5.44E-91	-49.912	0.142	0.175	1.78E-86
FILIP1	1.94E-90	-49.7851	0.143	0.101	6.34E-86
SPINT2	5.73E-97	-49.5601	0.277	0.408	1.88E-92
RCN3	0	-49.5142	0.152	0.265	0
ARL4D	5.37E-253	-49.5028	0.17	0.209	1.76E-248
CDH2	4.69E-32	-49.3286	0.55	0.574	1.54E-27
WFDC2	1.94E-74	-49.2326	0.136	0.233	6.36E-70
LMO4	3.10E-207	-49.072	0.759	0.626	1.01E-202
TBC1D15	5.29E-308	-49.0719	0.296	0.243	1.73E-303
MKI67	0	-49.0641	0.828	0.074	0
P4HA1	2.27E-210	-49.0584	0.64	0.758	7.43E-206
MTHFD2	9.18E-297	-49.0443	0.483	0.282	3.01E-292
PSMD12	4.30E-171	-48.9285	0.632	0.463	1.41E-166
NPW	1.12E-190	-48.828	0.441	0.565	3.66E-186
CLSTN2	1.37E-29	-48.7175	0.116	0.157	4.48E-25
NEXN	2.18E-281	-48.6989	0.127	0.226	7.14E-277
TAGLN3	1.29E-194	-48.6918	0.119	0.055	4.23E-190
TYMS	0	-48.6187	0.881	0.259	0
SCARB2	3.07E-101	-48.5344	0.503	0.594	1.01E-96
ZFAND2A	1.38E-12	-48.2036	0.157	0.133	4.51E-08
AP2S1	6.06E-245	-47.7166	0.906	0.815	1.98E-240
APC	1.27E-193	-47.7045	0.52	0.649	4.17E-189
GAS1	2.50E-198	-47.695	0.472	0.55	8.18E-194
CDK6	1.64E-136	-47.6358	0.39	0.405	5.36E-132
ATP6V1G1	3.45E-18	-47.6292	0.898	0.91	1.13E-13
CDC42	4.36E-115	-47.6277	0.88	0.834	1.43E-110
ISG15	0	47.5851	0.477	0.301	0
PRNP	0	-47.565	0.263	0.558	0
IL6ST	1.49E-209	-47.5643	0.374	0.454	4.89E-205
IFRD1	8.71E-15	-47.5433	0.344	0.366	2.85E-10
EMP2	2.88E-295	-47.5306	0.519	0.504	9.43E-291
SNX5	2.67E-139	-47.513	0.599	0.474	8.75E-135
RELN	1.02E-53	-47.4398	0.364	0.412	3.32E-49
CAPRIN2	3.47E-13	-47.3639	0.172	0.166	1.14E-08
VAMP2	5.84E-26	-47.3326	0.699	0.737	1.91E-21
CACNA2D1	1.62E-158	-47.3198	0.138	0.14	5.29E-154
LAMA4	1.33E-42	-47.2978	0.322	0.264	4.34E-38
GULP1	1.69E-125	-47.2748	0.505	0.536	5.53E-121
PSAT1	7.66E-93	-47.1747	0.582	0.505	2.51E-88
JAK1	0	-47.1248	0.445	0.551	0
DRAP1	0	-46.9858	0.803	0.7	0
CETN2	6.57E-14	-46.984	0.502	0.493	2.15E-09
ATP1A1	1.74E-41	-46.905	0.486	0.576	5.71E-37
CA2	5.01E-122	-46.8958	0.164	0.084	1.64E-117
SDC4	6.64E-292	-46.8383	0.192	0.274	2.18E-287
HIST1H2BK	4.71E-23	-46.593	0.142	0.152	1.54E-18
PGK1	8.14E-130	-46.5902	0.917	0.874	2.66E-125
BMP7	0	-46.5896	0.287	0.505	0
KIF5B	0	-46.4311	0.879	0.717	0
LASP1	0	-46.3165	0.289	0.376	0
FLNB	6.29E-296	-46.3008	0.259	0.285	2.06E-291
SORBS2	1.44E-276	-46.2656	0.259	0.415	4.72E-272
PSMB5	3.51E-89	-46.2056	0.9	0.831	1.15E-84
LAPTM4B	5.76E-37	-46.1865	0.797	0.824	1.89E-32
DNAJA1	0	-46.1596	0.876	0.736	0
PDLIM7	0	-46.1565	0.608	0.56	0
TRPM1	0	-46.1176	0.264	0.52	0
NPC2	0	-46.1164	0.69	0.861	0
RAB32	2.73E-23	-46.083	0.519	0.571	8.95E-19
VIMP	1.04E-155	-46.0541	0.6	0.579	3.42E-151
SMARCA1	6.27E-98	-46.0336	0.639	0.577	2.05E-93
UGP2	6.64E-96	-45.9838	0.596	0.625	2.17E-91
HM13	6.39E-139	-45.9094	0.531	0.615	2.09E-134
RFK	2.82E-22	-45.8508	0.319	0.371	9.24E-18
RCN2	4.20E-269	-45.6925	0.893	0.855	1.37E-264
CRELD2	3.09E-46	-45.6209	0.457	0.414	1.01E-41
HNRNPAB	0	-45.5662	0.907	0.648	0
SVIL	1.64E-303	-45.5446	0.243	0.275	5.37E-299
FEZ1	0	-45.4725	0.532	0.351	0
CTNNB1	3.79E-85	-45.3939	0.704	0.624	1.24E-80
OLFML3	1.01E-41	-45.38	0.177	0.25	3.31E-37
ACTN4	1.51E-110	-45.3631	0.671	0.64	4.93E-106
SMARCA2	2.39E-83	-45.0347	0.404	0.368	7.82E-79
PLK2	2.46E-90	-44.9569	0.408	0.382	8.06E-86
ESD	2.18E-103	-44.939	0.822	0.807	7.13E-99
PCOLCE	1.58E-242	-44.8227	0.503	0.483	5.17E-238
MAL2	5.16E-57	-44.7438	0.206	0.146	1.69E-52
PLEKHB1	1.44E-182	-44.7425	0.104	0.253	4.70E-178
CYTL1	1.25E-33	-44.7362	0.12	0.138	4.10E-29
ILF2	0	-44.7156	0.891	0.695	0
SUGP1	2.18E-194	-44.697	0.159	0.124	7.12E-190
PNRC1	0	-44.6674	0.556	0.746	0
TCEB2	2.50E-27	-44.6633	0.962	0.943	8.17E-23
HEG1	9.30E-162	-44.6349	0.17	0.214	3.05E-157
REXO2	0	-44.4548	0.46	0.475	0
LGALS3BP	2.04E-266	-44.2303	0.449	0.613	6.69E-262
OPTN	2.29E-110	-44.0505	0.368	0.474	7.50E-106
NOP10	0	-43.8869	0.803	0.715	0
RABAC1	0	-43.8054	0.832	0.895	0
BEST1	0	-43.7225	0.122	0.323	0
MAP2K1	3.06E-15	-43.6526	0.293	0.288	1.00E-10
CPEB4	1.13E-179	-43.6494	0.239	0.417	3.70E-175
SLC38A2	6.21E-197	-43.301	0.513	0.462	2.03E-192
HNRNPDL	0	-43.3007	0.956	0.903	0
MFF	7.42E-217	-43.2888	0.647	0.621	2.43E-212
KLF10	6.38E-56	-43.1728	0.187	0.254	2.09E-51
ZFAND5	7.67E-48	-43.1313	0.72	0.715	2.51E-43
NEK7	2.73E-183	-43.1085	0.281	0.29	8.95E-179
LBH	7.11E-281	-43.0995	0.254	0.471	2.33E-276
METRNL	0	-43.0682	0.425	0.562	0
UGDH	0	-42.8838	0.339	0.305	0
CCPG1	0	-42.7508	0.337	0.49	0
PLA2G4A	6.85E-80	-42.6273	0.111	0.05	2.24E-75
PFN2	8.23E-139	-42.5888	0.81	0.693	2.70E-134
LPP	0	-42.3187	0.435	0.478	0
CHPT1	3.62E-143	-42.2293	0.53	0.47	1.19E-138
ABHD2	2.44E-117	-42.1588	0.328	0.386	7.97E-113
RGMB	2.08E-290	-42.089	0.122	0.14	6.80E-286
AXL	0.00E+00	-42.0358	0.186	0.323	1.40E-304
FAM84A	5.48E-82	-42.0177	0.222	0.257	1.80E-77
ASPH	1.07E-302	-41.9949	0.614	0.672	3.50E-298
LPL	4.96E-62	-41.9397	0.127	0.076	1.62E-57
VAMP5	1.76421e-318	-41.8682	0.262	0.287	5.775669415e-314
ATP5L	1.56E-134	-41.8585	0.958	0.94	5.11E-130
KHDRBS3	7.03E-64	-41.8584	0.124	0.081	2.30E-59
SEC63	9.79E-15	-41.8554	0.665	0.71	3.21E-10
DNAJC3	0	-41.8549	0.461	0.691	0
NETO2	6.06E-276	-41.8376	0.478	0.275	1.99E-271
SOD1	3.42E-33	-41.837	0.894	0.893	1.12E-28
ERCC1	5.64E-15	41.8142	0.632	0.591	1.85E-10
SMURF2	0	-41.8079	0.312	0.304	0
BUB3	0	-41.8002	0.762	0.426	0
TALDO1	1.47E-142	-41.7989	0.81	0.697	4.82E-138
PTTG1IP	1.27E-11	-41.7984	0.614	0.655	4.15E-07
GEM	7.10E-130	-41.7884	0.199	0.327	2.32E-125
FDFT1	1.59E-98	-41.7121	0.555	0.55	5.20E-94
UQCRQ	1.48E-48	-41.6619	0.903	0.874	4.85E-44
UGCG	0	-41.6582	0.322	0.351	0
GADD45B	2.28E-114	-41.6143	0.322	0.436	7.48E-110
UBE2M	6.17E-215	-41.5036	0.839	0.72	2.02E-210
HIST1H1B	0	41.4156	0.408	0.033	0
PCBD1	9.53E-26	-41.4113	0.515	0.585	3.12E-21
SEC61A1	8.77E-262	-41.3954	0.476	0.46	2.87E-257
MIAT	2.02E-25	-41.3914	0.111	0.074	6.61E-21
LEPROTL1	1.82E-54	-41.3098	0.494	0.58	5.96E-50
MRPL33	1.34E-154	-41.2104	0.647	0.607	4.39E-150
PAPSS1	2.47E-35	-41.1589	0.486	0.468	8.09E-31
PPDPF	4.17E-87	-41.0351	0.958	0.928	1.36E-82
CORO1C	0	-40.9966	0.374	0.346	0
RAB18	4.02E-71	-40.9937	0.543	0.565	1.32E-66
PDE4DIP	8.09E-240	-40.9728	0.243	0.37	2.65E-235
TTC1	1.63E-26	-40.8936	0.452	0.385	5.33E-22
MURC	1.32E-113	-40.8394	0.116	0.109	4.34E-109
TMEM237	0	-40.7913	0.469	0.232	0
CEBPD	1.87E-179	-40.7895	0.349	0.485	6.11E-175
MXRA5	4.18E-18	-40.5142	0.239	0.21	1.37E-13
EGFL7	1.14E-235	40.4405	0.199	0.206	3.74E-231
LOXL1	0	-40.4147	0.382	0.631	0
SSR2	5.08E-210	-40.4086	0.866	0.892	1.66E-205
MTDH	1.04E-45	-40.3884	0.843	0.837	3.41E-41
MT-ND4L	2.33E-24	-40.387	0.785	0.83	7.63E-20
TIMP2	5.57E-132	-40.3737	0.659	0.796	1.82E-127
RAB2A	5.85E-197	-40.3451	0.771	0.772	1.91E-192
NHP2L1	6.52E-78	-40.2334	0.859	0.804	2.13E-73
RAC1	6.02E-176	-40.2309	0.955	0.916	1.97E-171
AGL	4.34E-66	-40.2	0.219	0.228	1.42E-61
PVRL3	1.14E-185	-40.1705	0.484	0.362	3.75E-181
LAMC1	0	-40.1008	0.376	0.429	0
ATP5G2	6.69E-108	-40.0367	0.969	0.961	2.19E-103
PCCB	2.76E-45	-39.9314	0.249	0.176	9.05E-41
MBNL1	5.64E-214	-39.8351	0.456	0.364	1.85E-209
OSBPL8	3.42E-52	-39.8231	0.588	0.497	1.12E-47
C16orf87	4.60E-22	-39.7976	0.4	0.368	1.51E-17
DDOST	1.63E-14	-39.7579	0.679	0.665	5.35E-10
PDLIM2	0	-39.6668	0.469	0.545	0
FDX1	5.00E-55	-39.6039	0.482	0.476	1.64E-50
ADD3	5.20E-187	-39.5756	0.537	0.64	1.70E-182
NDUFB4	4.38E-14	-39.563	0.817	0.796	1.43E-09
CAPN2	1.55E-182	-39.4059	0.508	0.518	5.07E-178
PRPSAP1	1.85E-56	-39.0625	0.482	0.383	6.04E-52
HN1	0	-39.031	0.932	0.595	0
NDUFB9	6.59E-44	-38.9974	0.778	0.722	2.16E-39
SUMO2	0	-38.9863	0.978	0.956	0
ODC1	0	-38.9829	0.85	0.692	0
KLF2	9.00E-121	-38.9735	0.179	0.234	2.95E-116
SRI	2.40E-130	-38.9729	0.803	0.672	7.84E-126
XBP1	2.95E-123	-38.9726	0.466	0.51	9.64E-119
PTGR1	3.43E-153	-38.9726	0.549	0.384	1.12E-148
ALYREF	0	-38.972	0.84	0.498	0
ZFP36L2	3.38E-93	-38.9619	0.574	0.667	1.11E-88
PRKAR1A	2.07E-21	-38.9595	0.628	0.649	6.77E-17
LMO7	1.80E-140	-38.9469	0.39	0.248	5.90E-136
CYP26A1	0	38.932	0.114	0.019	0
STK38L	5.79E-84	-38.8951	0.198	0.209	1.89E-79
DST	2.65E-170	-38.8934	0.525	0.53	8.69E-166
TMEM50A	1.43E-82	-38.8513	0.723	0.722	4.70E-78
CLTA	6.78E-91	-38.8485	0.923	0.894	2.22E-86
PCBP4	1.52E-99	-38.8089	0.399	0.479	4.97E-95
IVNS1ABP	2.68E-78	-38.786	0.522	0.405	8.79E-74
CLTC	3.76E-41	-38.7243	0.682	0.661	1.23E-36
SLC38A4	5.32E-267	-38.6498	0.141	0.032	1.74E-262
RRBP1	0	-38.6428	0.478	0.574	0
COPZ2	0	-38.6405	0.275	0.385	0
TM9SF3	5.26E-44	-38.6205	0.623	0.671	1.72E-39
NME4	5.68E-125	-38.591	0.848	0.759	1.86E-120
PPIF	0	-38.3179	0.461	0.253	0
CCNDBP1	2.52E-20	-37.9855	0.282	0.281	8.25E-16
SSR1	1.93E-235	-37.7584	0.557	0.632	6.31E-231
DLG1	4.65E-284	-37.7045	0.412	0.391	1.52E-279
CDYL	5.24E-139	-37.6998	0.37	0.245	1.71E-134
SELT	9.26E-149	-37.6225	0.537	0.572	3.03E-144
RECK	0	-37.61	0.236	0.245	0
DEK	0	-37.5996	0.933	0.648	0
LSM1	1.98E-118	-37.5872	0.569	0.485	6.48E-114
SEMA3C	2.29E-212	-37.5316	0.214	0.322	7.49E-208
TNFRSF12A	6.75E-130	-37.5304	0.296	0.333	2.21E-125
NCL	0	-37.5304	0.962	0.929	0
EIF3A	3.67E-109	-37.5292	0.875	0.827	1.20E-104
FAM84B	1.36E-105	-37.527	0.263	0.381	4.46E-101
SLC38A1	1.02E-137	-37.4842	0.574	0.444	3.35E-133
DDX5	2.68E-221	-37.4596	0.954	0.949	8.79E-217
BTG2	8.93E-36	-37.4563	0.173	0.236	2.92E-31
YWHAH	0	-37.4462	0.818	0.568	0
NPB	4.12E-33	-37.4157	0.128	0.161	1.35E-28
IGDCC3	0	37.4074	0.162	0.036	0
HNRNPF	5.88E-304	-37.3326	0.856	0.747	1.93E-299
SLC48A1	3.48E-178	-37.2767	0.146	0.159	1.14E-173
ZNF143	3.17E-50	-37.1842	0.206	0.137	1.04E-45
PDPN	0	-37.1775	0.4	0.47	0
GNAI2	0	-37.0779	0.857	0.742	0
MCL1	1.85E-61	-36.9851	0.588	0.605	6.06E-57
ITGB4	4.52E-33	-36.8384	0.109	0.164	1.48E-28
BICC1	3.01E-283	-36.7132	0.159	0.249	9.84E-279
LGALSL	5.88E-60	-36.6061	0.224	0.212	1.93E-55
ARMCX3	1.3402556929e-313	-36.5764	0.464	0.592	0.00E+00
MSMO1	1.98E-14	-36.4713	0.477	0.529	6.47E-10
MGST3	2.86E-134	-36.3005	0.836	0.821	9.38E-130
PPIC	0	-36.2013	0.354	0.52	0
FOXP1	2.39E-151	-36.1683	0.464	0.472	7.84E-147
FAM60A	0	-36.1671	0.559	0.403	0
TCEAL7	2.07E-63	-36.1374	0.299	0.261	6.78E-59
CHRNA3	3.64E-226	-36.1058	0.183	0.375	1.19E-221
CTSV	0	-36.0889	0.344	0.422	0
PRRX1	0	-36.0884	0.396	0.442	0
CKS2	0	-36.0877	0.841	0.293	0
VDAC1	4.28E-134	-36.0877	0.89	0.802	1.40E-129
SRPX	1.97E-138	-36.0841	0.321	0.212	6.44E-134
EIF6	3.61E-279	-36.0615	0.65	0.561	1.18E-274
HMGB3	0	36.0374	0.865	0.406	0
AZI2	1.28E-14	-35.9886	0.411	0.406	4.18E-10
EDEM3	1.61E-17	-35.8837	0.15	0.167	5.28E-13
2021-09-15	7.19E-44	-35.8593	0.729	0.773	2.35E-39
AP2M1	1.79E-19	-35.843	0.883	0.908	5.86E-15
ISCU	8.70E-214	-35.8395	0.575	0.569	2.85E-209
DDAH1	1.26E-93	-35.8092	0.315	0.369	4.14E-89
RIMKLB	0	35.802	0.271	0.193	0
VEGFC	6.71E-106	-35.7608	0.248	0.18	2.20E-101
ANTXR2	2.81E-29	-35.7507	0.183	0.155	9.20E-25
TOMM22	2.51E-112	-35.7478	0.785	0.67	8.22E-108
GPR137B	7.03E-79	-35.7149	0.154	0.255	2.30E-74
TPI1	0	-35.6831	0.981	0.961	0
FOSB	9.26E-62	-35.645	0.427	0.529	3.03E-57
METRN	2.75E-222	-35.6357	0.581	0.599	8.99E-218
DNAJC1	1.36E-44	-35.6298	0.519	0.607	4.46E-40
ECI2	2.54E-211	-35.5612	0.562	0.456	8.33E-207
NANOS1	1.52E-225	-35.4476	0.186	0.374	4.98E-221
CAPRIN1	6.13E-158	-35.3905	0.737	0.613	2.01E-153
SNRPG	0	-35.3489	0.918	0.73	0
NOL10	1.98E-46	-35.1636	0.291	0.217	6.49E-42
PHLDA3	2.25E-141	-35.0594	0.209	0.318	7.38E-137
TSPAN13	6.10E-57	-35.0566	0.268	0.235	2.00E-52
GCLM	1.40E-178	-34.9728	0.267	0.276	4.57E-174
OLFM2	1.00E-237	-34.9499	0.194	0.32	3.28E-233
GHITM	7.52E-14	-34.9218	0.717	0.683	2.46E-09
CLTB	5.04E-37	-34.7827	0.536	0.552	1.65E-32
HNRNPK	0.00E+00	-34.7822	0.956	0.927	1.31E-304
ECHS1	2.81E-150	-34.7515	0.753	0.615	9.19E-146
MYO1B	1.73E-207	-34.7416	0.356	0.27	5.67E-203
TTC3	6.27E-193	-34.6534	0.872	0.929	2.05E-188
ARPC3	6.37E-197	-34.6493	0.913	0.873	2.08E-192
PPP1CB	4.61E-46	-34.6449	0.735	0.672	1.51E-41
CDV3	1.11E-40	-34.641	0.793	0.732	3.62E-36
HIST1H1D	0	-34.6242	0.471	0.096	0
ITSN1	1.70E-90	-34.6008	0.385	0.287	5.56E-86
NCCRP1	3.49E-250	-34.5506	0.117	0.293	1.14E-245
RNF7	2.54E-146	-34.5325	0.765	0.753	8.32E-142
MDM2	6.13E-173	-34.4435	0.361	0.28	2.01E-168
AZIN1	4.52E-60	-34.4235	0.437	0.337	1.48E-55
ARL4A	1.63E-49	-34.3861	0.657	0.567	5.33E-45
EFEMP2	0	-34.3829	0.477	0.614	0
COCH	2.57E-239	-34.3329	0.111	0.031	8.41E-235
HIGD1A	1.57E-93	-34.2869	0.67	0.555	5.15E-89
PSMA5	2.04E-94	-34.1215	0.715	0.601	6.69E-90
PXDN	0	-34.115	0.433	0.576	0
NKAIN4	4.77E-113	-34.0913	0.159	0.223	1.56E-108
CAPZA2	3.26E-15	-33.8608	0.688	0.692	1.07E-10
RPS6KA3	2.08E-69	-33.8459	0.185	0.197	6.82E-65
YIF1A	0	-33.8057	0.527	0.638	0
SEL1L	1.42E-146	-33.7999	0.33	0.377	4.66E-142
RBM8A	0	-33.6809	0.893	0.739	0
DYNLL1	4.64E-289	-33.6613	0.973	0.922	1.52E-284
ANKRD28	0	-33.6579	0.247	0.401	0
COBLL1	1.47E-19	-33.6167	0.199	0.25	4.80E-15
CFI	2.40E-78	-33.5634	0.163	0.265	7.87E-74
NR4A1	3.52E-90	-33.4334	0.143	0.185	1.15E-85
PRPS1	0	-33.4115	0.34	0.22	0
CITED4	6.17E-114	-33.3502	0.146	0.202	2.02E-109
GOPC	1.91E-192	-33.3194	0.351	0.383	6.26E-188
NME5	1.74E-53	-33.2749	0.101	0.142	5.71E-49
SLC25A6	1.76E-32	-33.2717	0.968	0.962	5.77E-28
SLC25A5	0	-33.2257	0.924	0.83	0
DAD1	2.36E-90	-33.206	0.87	0.881	7.73E-86
CCNI	3.99E-26	-33.2024	0.951	0.945	1.31E-21
RANBP1	0	-33.2022	0.957	0.713	0
PCOLCE2	3.48E-219	-33.2022	0.149	0.152	1.14E-214
RBBP4	0	-33.2017	0.789	0.626	0
NUDC	0	-33.188	0.847	0.652	0
TMX4	1.07E-42	-33.1852	0.426	0.375	3.50E-38
LIPA	6.16E-96	-33.1731	0.14	0.243	2.02E-91
DRD4	3.34E-168	-33.1588	0.197	0.289	1.09E-163
LDHB	0	33.1581	0.977	0.957	0
CCDC85B	6.88E-80	-33.1551	0.632	0.659	2.25E-75
MAN2A1	6.51E-241	-33.1468	0.236	0.397	2.13E-236
PSMB1	2.83E-70	-33.1459	0.92	0.88	9.27E-66
LIMS1	0	-33.0618	0.617	0.512	0
MSN	0	-33.0512	0.587	0.521	0
C19orf43	2.26E-180	-33.0203	0.891	0.844	7.39E-176
FAM199X	7.89E-17	-32.9543	0.185	0.181	2.58E-12
CTPS1	0	-32.9467	0.368	0.146	0
WDR35	8.45E-23	-32.934	0.158	0.117	2.77E-18
MMP24-AS1	1.22E-186	-32.8621	0.489	0.639	3.99E-182
BRK1	6.00E-40	-32.8331	0.892	0.883	1.96E-35
SNX2	9.60E-18	-32.7939	0.551	0.561	3.14E-13
NOL3	4.68E-115	-32.7234	0.164	0.267	1.53E-110
SSFA2	9.63E-68	-32.7224	0.327	0.432	3.15E-63
WDR43	5.96E-116	-32.6968	0.438	0.303	1.95E-111
PARD3	1.17E-130	-32.6689	0.383	0.258	3.83E-126
VASP	0	-32.5953	0.25	0.285	0
BMP4	0	-32.433	0.229	0.355	0
DPYSL2	2.22E-247	-32.283	0.671	0.503	7.27E-243
COL9A2	2.73E-281	-32.2503	0.321	0.551	8.95E-277
SERINC2	1.85E-77	-32.2383	0.185	0.283	6.07E-73
ATP6AP2	7.94E-109	-32.219	0.695	0.757	2.60E-104
PRKCDBP	6.36E-247	-32.202	0.235	0.327	2.08E-242
CDO1	1.28E-64	-32.1854	0.354	0.457	4.18E-60
PPP1CC	1.14E-265	-32.1591	0.813	0.678	3.74E-261
HSPA9	1.40E-56	-32.1393	0.715	0.636	4.57E-52
FLNC	5.55E-170	-32.0518	0.146	0.247	1.82E-165
UBE2N	0	-32.0475	0.77	0.565	0
PPP1R14B	0	-32.0018	0.924	0.765	0
HOXB2	2.52E-97	-31.9959	0.146	0.097	8.24E-93
ERO1L	3.83E-81	-31.9924	0.355	0.402	1.25E-76
UBL5	3.01E-46	-31.9921	0.923	0.886	9.86E-42
LEPREL4	9.05E-181	-31.8987	0.324	0.357	2.96E-176
NPM1	3.66E-152	-31.7632	0.992	0.985	1.20E-147
ARL4C	3.15E-57	-31.7597	0.457	0.436	1.03E-52
NFKBIA	9.58E-145	-31.7563	0.327	0.324	3.14E-140
STAT1	0	-31.7473	0.553	0.364	0
SAP30	0	-31.743	0.636	0.449	0
PSMB2	2.6463e-319	-31.7261	0.85	0.665	8.663504123e-315
PLD3	0	-31.7194	0.622	0.781	0
H3F3B	3.27E-114	31.719	0.987	0.986	1.07E-109
SLC16A9	6.40E-69	-31.7115	0.122	0.076	2.10E-64
IDI1	3.13E-227	-31.6403	0.59	0.536	1.03E-222
LSAMP	1.05E-12	-31.5987	0.289	0.259	3.45E-08
ANP32B	0	31.5347	0.936	0.781	0
LRRC59	0	-31.5278	0.571	0.395	0
PLD5	2.49E-289	-31.5163	0.105	0.294	8.15E-285
ITGB8	1.50E-39	-31.4791	0.269	0.245	4.90E-35
MLF2	1.37E-76	-31.4723	0.794	0.713	4.49E-72
LAMTOR4	1.81E-57	31.4422	0.803	0.808	5.92E-53
ST20	1.67E-17	-31.4364	0.161	0.122	5.46E-13
GPC6	2.20E-35	-31.3772	0.283	0.327	7.21E-31
GLUL	2.06E-77	-31.3078	0.574	0.614	6.76E-73
VCL	3.35E-251	-31.304	0.589	0.609	1.10E-246
ARHGDIA	1.70E-261	-31.2759	0.72	0.588	5.57E-257
MDK	0	31.2661	0.929	0.912	0
YES1	4.10E-86	-31.2279	0.472	0.349	1.34E-81
XRCC5	0	-31.2182	0.928	0.789	0
HIPK3	1.74E-37	-31.1958	0.203	0.267	5.68E-33
TMEM14C	1.41E-16	-31.155	0.827	0.803	4.62E-12
PTK7	4.16E-206	-31.096	0.452	0.504	1.36E-201
ABCC5	4.20E-119	-31.0213	0.221	0.35	1.37E-114
SNX6	0	-30.9849	0.733	0.665	0
SEC31A	0	-30.9037	0.571	0.597	0
CTSD	2.99E-285	-30.7894	0.556	0.768	9.78E-281
COPRS	4.78E-104	-30.7821	0.627	0.54	1.56E-99
GPX8	2.49E-265	-30.773	0.516	0.54	8.16E-261
CDC5L	0	30.7353	0.619	0.424	0
ILK	0	-30.7095	0.474	0.456	0
TMEM132A	1.31E-51	-30.6852	0.471	0.556	4.30E-47
NES	0	-30.6625	0.341	0.148	0
DNAJB6	2.06E-141	-30.5543	0.736	0.68	6.75E-137
C9orf116	1.73E-54	-30.5353	0.167	0.108	5.65E-50
CFH	1.21E-236	-30.5033	0.405	0.369	3.97E-232
NBL1	0	-30.3473	0.284	0.332	0
FNDC3B	0.00E+00	-30.347	0.325	0.394	1.09E-304
TUBB2B	0	30.3464	0.69	0.491	0
DOK5	0	-30.3266	0.512	0.342	0
KPNA2	0	-30.3194	0.855	0.377	0
C4orf3	4.90E-40	-30.3169	0.854	0.847	1.60E-35
SLC9A3R2	2.20E-223	-30.3083	0.215	0.332	7.21E-219
BZW2	1.67E-250	-30.2721	0.653	0.524	5.47E-246
GPM6A	1.47E-148	-30.2549	0.271	0.401	4.81E-144
ANKRD11	3.64E-276	-30.2385	0.844	0.778	1.19E-271
RDX	0	-30.2249	0.777	0.702	0
NDUFV2	3.13E-173	-30.2125	0.846	0.734	1.03E-168
ARL6IP5	1.80E-276	-30.1742	0.593	0.728	5.90E-272
MRPL52	7.36E-220	-30.1738	0.684	0.58	2.41E-215
SOX11	0	-30.1428	0.725	0.562	0
TRMT112	5.32E-30	-30.1261	0.881	0.853	1.74E-25
SHC1	8.72E-286	-30.0821	0.28	0.346	2.85E-281
KDELR3	0	-30.0464	0.176	0.288	0
ACTR2	0	-30.0392	0.721	0.594	0
CCNA2	0	-29.9427	0.658	0.085	0
KIF9	5.50E-50	-29.8926	0.206	0.145	1.80E-45
HK2	3.39E-61	-29.8526	0.187	0.173	1.11E-56
SLC40A1	1.84E-86	-29.795	0.105	0.201	6.02E-82
SULF2	1.61E-97	-29.7451	0.171	0.221	5.26E-93
ITGA1	2.23E-88	-29.701	0.16	0.093	7.31E-84
HNRNPA2B1	0	-29.698	0.981	0.95	0
CALY	1.56E-34	-29.6685	0.182	0.192	5.09E-30
TES	2.74E-22	-29.6452	0.299	0.337	8.98E-18
DPYSL3	2.21E-202	-29.6407	0.322	0.241	7.24E-198
FGF2	5.33E-94	-29.4319	0.236	0.31	1.75E-89
HMGB1	0	-29.3263	0.996	0.949	0
TMEM176B	4.01E-255	-29.2336	0.229	0.422	1.31E-250
MINOS1	1.75E-141	-29.1698	0.756	0.623	5.74E-137
C1orf122	4.48E-171	-29.0064	0.69	0.775	1.47E-166
PODXL2	1.57E-248	-29.0037	0.41	0.251	5.16E-244
GSTA4	3.46E-21	-28.9806	0.467	0.51	1.13E-16
ZMAT3	2.03E-240	-28.9706	0.214	0.324	6.66E-236
RPL24	8.16E-24	-28.8778	0.998	0.991	2.67E-19
EVA1B	0	-28.8742	0.394	0.463	0
DSG2	2.55E-26	-28.8736	0.225	0.284	8.35E-22
MX1	0	-28.8643	0.296	0.109	0
YIPF5	8.74E-137	-28.8626	0.497	0.499	2.86E-132
LIMA1	1.08E-228	-28.8528	0.432	0.446	3.53E-224
RAB13	8.65E-182	-28.8516	0.726	0.698	2.83E-177
PDGFRA	6.84E-95	-28.8267	0.169	0.22	2.24E-90
CHMP1B	1.98E-163	-28.7453	0.381	0.429	6.47E-159
2021-09-07	5.50E-218	-28.7357	0.943	0.869	1.80E-213
NAA38	1.05E-265	-28.6252	0.747	0.574	3.43E-261
ZNF92	5.30E-80	-28.5067	0.277	0.178	1.73E-75
ANXA6	8.35E-203	-28.4729	0.536	0.59	2.73E-198
ATPIF1	1.06E-33	-28.4391	0.876	0.853	3.46E-29
ATP1B3	1.72E-60	-28.3671	0.695	0.603	5.61E-56
ZNF703	5.15E-50	-28.2435	0.154	0.195	1.68E-45
COX5B	9.55E-140	-28.2154	0.926	0.914	3.13E-135
ZNF217	9.04E-31	-28.2001	0.292	0.233	2.96E-26
ANKRD37	4.35E-134	-28.112	0.201	0.29	1.42E-129
SEC11A	3.25E-26	-28.0038	0.882	0.869	1.07E-21
ATF7IP2	1.38E-58	-27.9992	0.231	0.166	4.53E-54
TMSB15A	0	-27.8993	0.748	0.157	0
ANKRD36	0	-27.8662	0.416	0.33	0
ETFA	4.27E-68	-27.8555	0.549	0.457	1.40E-63
SAMD11	6.69E-234	-27.8398	0.164	0.182	2.19E-229
AP3S1	7.19E-260	-27.7983	0.607	0.592	2.35E-255
UCP2	1.50E-187	-27.6624	0.325	0.176	4.92E-183
CPNE8	1.07E-17	-27.6499	0.149	0.185	3.49E-13
SAMD9	4.31E-36	-27.6087	0.144	0.094	1.41E-31
MPLKIP	1.15E-89	-27.5966	0.619	0.507	3.77E-85
ATOX1	3.29E-31	-27.582	0.775	0.803	1.08E-26
ATP2B4	9.03E-86	-27.5667	0.222	0.281	2.96E-81
DKC1	3.9922198721624e-311	-27.5325	0.565	0.338	1.31E-306
TMEM45A	3.20E-35	-27.5314	0.305	0.381	1.05E-30
STRIP2	3.73E-264	-27.4579	0.141	0.323	1.22E-259
ROCK1	5.97E-50	-27.4446	0.59	0.524	1.95E-45
PLEC	9.43E-239	-27.4378	0.228	0.335	3.09E-234
CCNB1	0	-27.4328	0.685	0.148	0
JUN	5.39E-121	-27.4315	0.548	0.632	1.76E-116
EIF1B	8.94E-22	-27.4315	0.802	0.786	2.93E-17
NDUFB2	1.17E-36	-27.4285	0.897	0.875	3.85E-32
MLLT4	0	-27.4234	0.589	0.485	0
SLC7A8	0	-27.4217	0.292	0.504	0
RGS3	1.72E-113	-27.3946	0.187	0.238	5.63E-109
SLC2A3	0	27.3909	0.208	0.259	0
SH3BP5	2.15E-254	-27.3882	0.338	0.559	7.04E-250
GARS	0	-27.3857	0.472	0.402	0
NR3C1	8.53E-50	-27.385	0.232	0.281	2.79E-45
AMOTL2	2.48E-32	-27.379	0.328	0.381	8.13E-28
MSRB2	1.73E-130	-27.3554	0.601	0.532	5.66E-126
WTAP	3.42E-93	-27.3505	0.652	0.533	1.12E-88
CD83	1.60E-27	-27.34	0.12	0.094	5.24E-23
DDX10	1.75E-124	-27.3058	0.281	0.225	5.72E-120
CASP3	2.77E-136	-27.2811	0.327	0.244	9.06E-132
NME1	1.4535e-320	27.2463	0.848	0.649	4.75860295e-316
LRPAP1	7.83E-26	-27.246	0.654	0.702	2.56E-21
MLLT3	5.43E-98	-27.2323	0.242	0.145	1.78E-93
PRRX2	2.68E-158	-27.2006	0.177	0.228	8.77E-154
TMEM9B	2.51E-43	-27.1911	0.377	0.436	8.21E-39
C1R	1.36E-254	-27.1577	0.287	0.5	4.46E-250
ALCAM	5.01E-86	-27.1485	0.389	0.376	1.64E-81
GLUD1	2.33E-58	-27.139	0.427	0.338	7.63E-54
PHB2	1.13E-70	-27.1062	0.825	0.76	3.68E-66
LRRFIP2	3.91E-84	-27.0897	0.427	0.373	1.28E-79
ASNS	3.92E-50	-26.9912	0.265	0.24	1.28E-45
MAD2L1	0	-26.9736	0.862	0.164	0
HDLBP	0	-26.9226	0.777	0.734	0
ADRM1	4.79E-113	-26.914	0.676	0.556	1.57E-108
MRFAP1	1.17E-64	-26.8563	0.884	0.837	3.83E-60
COX5A	0	-26.8428	0.903	0.802	0
ACSL4	4.23E-124	-26.753	0.121	0.148	1.38E-119
PGM3	4.37E-214	-26.723	0.414	0.372	1.43E-209
MAP4	4.42E-205	-26.6938	0.653	0.601	1.45E-200
OSR2	3.20E-54	-26.6526	0.113	0.133	1.05E-49
HNRNPM	0	-26.6475	0.903	0.719	0
TXNL1	1.52E-31	-26.5399	0.763	0.732	4.97E-27
STAT3	0	-26.5368	0.594	0.585	0
NTPCR	6.39E-20	-26.5011	0.433	0.401	2.09E-15
RPL27	4.03E-40	-26.4408	0.993	0.984	1.32E-35
KIF1A	1.96E-41	-26.41	0.314	0.316	6.43E-37
CRIP2	6.10E-67	-26.2889	0.234	0.21	2.00E-62
SNRNP70	3.58E-183	-26.1761	0.741	0.616	1.17E-178
NUCB2	1.68E-74	-26.1696	0.59	0.618	5.50E-70
LAMP1	3.78E-304	-26.0809	0.587	0.589	1.24E-299
LAMTOR1	9.70E-32	-26.0748	0.775	0.741	3.18E-27
CHST2	2.34381799e-315	-26.0207	0.312	0.136	7.673191343455e-311
BST2	1.66E-83	-25.9914	0.234	0.196	5.43E-79
HES6	8.43E-308	-25.9888	0.247	0.092	2.76E-303
RPL30	2.60E-15	-25.9888	0.997	0.994	8.51E-11
BLVRB	1.01E-173	-25.9868	0.465	0.646	3.31E-169
CACYBP	0	-25.9839	0.804	0.591	0
UBE2I	0	-25.958	0.897	0.731	0
CXXC5	3.89E-128	-25.9569	0.557	0.705	1.27E-123
BZW1	0	-25.9489	0.877	0.744	0
TAF9	4.34E-126	-25.9196	0.751	0.65	1.42E-121
RSU1	2.47E-304	-25.9158	0.324	0.358	8.08E-300
MSX1	1.63E-277	25.9037	0.108	0.103	5.33E-273
NHP2	4.08E-284	-25.8904	0.816	0.631	1.34E-279
RPL7	1.47E-11	25.8781	0.996	0.991	4.81E-07
SLC9A3R1	1.82597e-319	-25.8721	0.273	0.442	5.97785343e-315
HYOU1	2.69E-41	-25.8712	0.249	0.222	8.81E-37
STARD3NL	4.96E-44	-25.8195	0.504	0.432	1.63E-39
IRF1	6.90E-71	-25.7998	0.103	0.128	2.26E-66
DYNLT1	2.09E-122	-25.7907	0.851	0.752	6.86E-118
FSCN1	0	-25.7855	0.684	0.503	0
TMEM220	1.92E-38	-25.7739	0.134	0.085	6.29E-34
TERF1	0	25.763	0.505	0.386	0
RPN2	3.20E-26	-25.7339	0.764	0.736	1.05E-21
GADD45GIP1	9.03E-118	-25.7324	0.848	0.774	2.96E-113
STRADB	2.80E-90	-25.7222	0.381	0.352	9.17E-86
PGLS	9.03E-62	-25.6541	0.778	0.784	2.96E-57
PSMC4	5.10E-88	-25.6518	0.606	0.485	1.67E-83
PTTG1	0	-25.5828	0.843	0.22	0
DDX24	8.67E-87	-25.5754	0.774	0.737	2.84E-82
ARPC1A	1.11E-209	-25.5529	0.798	0.661	3.65E-205
CCT6A	0	-25.5491	0.9	0.736	0
PPP2R5E	3.03E-180	-25.5331	0.595	0.442	9.91E-176
THRAP3	0	-25.518	0.827	0.649	0
PLCB1	1.05E-78	-25.5098	0.166	0.09	3.45E-74
CELF4	4.12E-43	-25.4333	0.116	0.072	1.35E-38
NMRK2	2.12E-117	-25.4178	0.101	0.181	6.96E-113
IGSF8	6.34E-46	-25.3662	0.2	0.184	2.07E-41
DNER	0	-25.3529	0.292	0.08	0
CMTM3	5.33E-47	-25.3295	0.375	0.311	1.75E-42
LIFR	0	-25.301	0.346	0.149	0
2021-09-02	1.07E-97	-25.2992	0.872	0.8	3.50E-93
CSGALNACT1	1.88E-94	-25.2689	0.109	0.044	6.16E-90
MGLL	1.46E-101	-25.1951	0.135	0.157	4.77E-97
BEX2	3.65E-69	-25.1808	0.305	0.413	1.19E-64
OSTM1	2.66E-146	-25.1527	0.23	0.358	8.70E-142
ALPK2	2.60E-162	-25.1433	0.155	0.156	8.52E-158
MAP2	1.01E-273	-25.0617	0.237	0.087	3.30E-269
RP11-490M8.1	1.75E-63	-25.0191	0.169	0.259	5.73E-59
ERH	0	-25.0002	0.963	0.901	0
GNG12	2.48E-94	-24.9951	0.422	0.442	8.13E-90
PODXL	1.91E-63	-24.8917	0.264	0.223	6.26E-59
ATF4	9.10E-154	-24.8616	0.696	0.631	2.98E-149
BAX	9.79E-288	-24.8348	0.726	0.606	3.21E-283
ASS1	1.35E-229	-24.7944	0.211	0.372	4.43E-225
PSMA1	1.39E-80	-24.7814	0.822	0.766	4.56E-76
SMC4	0	-24.7504	0.832	0.246	0
RHOC	0	-24.6911	0.584	0.59	0
MACF1	3.49E-123	-24.6419	0.621	0.558	1.14E-118
JAG1	1.09E-45	-24.6187	0.133	0.118	3.56E-41
HDAC2	0	-24.5958	0.824	0.642	0
PTP4A2	1.72E-105	-24.5725	0.809	0.777	5.63E-101
SPRY2	1.66E-18	-24.5708	0.227	0.265	5.45E-14
SNCA	0	-24.5464	0.515	0.451	0
ID4	7.57E-209	-24.5405	0.399	0.312	2.48E-204
RGS10	7.89E-271	-24.5274	0.12	0.176	2.58E-266
PAM	2.46E-19	-24.5084	0.375	0.434	8.07E-15
TACC1	9.69E-196	-24.5083	0.364	0.532	3.17E-191
SETD7	1.34E-57	-24.4945	0.121	0.169	4.37E-53
SLC16A3	0	24.4877	0.479	0.565	0
FAM127A	1.61E-218	-24.4738	0.604	0.636	5.28E-214
PFDN1	3.80E-190	-24.4659	0.566	0.422	1.24E-185
PSMA3	4.22E-204	-24.4301	0.809	0.663	1.38E-199
UBE2D3	8.31E-111	-24.4264	0.846	0.785	2.72E-106
FKBP11	2.32E-278	-24.4234	0.179	0.222	7.58E-274
MRPL22	5.04E-250	24.3952	0.632	0.468	1.65E-245
FUCA1	4.33E-50	-24.3753	0.137	0.211	1.42E-45
HEBP2	6.04E-85	-24.3624	0.565	0.498	1.98E-80
SLBP	0	-24.2828	0.645	0.54	0
TXNDC17	5.19E-108	-24.2448	0.787	0.669	1.70E-103
CDK1	0	-24.2223	0.732	0.096	0
MCFD2	1.07E-296	-24.1846	0.485	0.523	3.51E-292
MAP2K3	6.10E-58	-24.1736	0.169	0.189	2.00E-53
WNT5A	7.49E-111	-24.1183	0.216	0.267	2.45E-106
OTUD1	7.91E-65	-24.0854	0.11	0.181	2.59E-60
IRX2	0	24.0491	0.383	0.165	0
SPRED1	2.19E-11	-24.0453	0.203	0.203	7.18E-07
SMYD3	2.40E-181	-24.0335	0.246	0.246	7.85E-177
PSMA4	1.00E-133	-23.8919	0.861	0.767	3.28E-129
TBCB	1.61E-143	-23.7909	0.777	0.656	5.28E-139
TRIO	7.79E-268	-23.787	0.236	0.288	2.55E-263
C6orf48	5.14E-35	-23.7769	0.685	0.739	1.68E-30
CERCAM	0	-23.7267	0.198	0.325	0
TIMM17A	3.47E-260	-23.71	0.557	0.452	1.14E-255
SLIT3	6.02E-273	-23.6809	0.154	0.312	1.97E-268
BRE	1.87E-15	-23.6343	0.259	0.27	6.12E-11
NR2F1	3.93E-180	-23.6162	0.571	0.561	1.29E-175
PLIN3	0	-23.5561	0.46	0.418	0
NFIB	4.59E-38	-23.5456	0.589	0.582	1.50E-33
GBE1	1.99E-116	-23.5438	0.196	0.266	6.51E-112
CCT8	1.33E-172	-23.5362	0.86	0.747	4.35E-168
TGFB1	4.82E-240	-23.5138	0.169	0.271	1.58E-235
PRDX3	2.11E-143	-23.4307	0.803	0.714	6.89E-139
SLC7A5	6.42E-170	-23.413	0.214	0.378	2.10E-165
BACH1	1.79E-135	-23.4087	0.309	0.282	5.87E-131
NR2F6	1.53E-102	-23.3478	0.533	0.465	4.99E-98
PTS	9.79E-70	-23.2994	0.473	0.41	3.21E-65
GK	3.96E-117	-23.2972	0.161	0.073	1.30E-112
ITGA3	3.84E-90	-23.1924	0.127	0.2	1.26E-85
DIRC3	2.59E-83	-23.1824	0.112	0.05	8.47E-79
RRM2	0	-23.1614	0.642	0.075	0
C14orf166	2.20E-112	-23.1424	0.906	0.841	7.20E-108
RAB1A	1.64E-120	-23.1269	0.647	0.722	5.37E-116
MAGED1	3.33E-114	-23.1215	0.589	0.69	1.09E-109
PIK3R1	6.29E-15	-23.1034	0.284	0.284	2.06E-10
RPS21	4.78E-45	-23.1034	0.985	0.974	1.56E-40
CNBP	0	-23.1034	0.887	0.784	0
ATP6V0B	4.57E-64	-23.1021	0.786	0.8	1.50E-59
GLO1	1.04E-292	-23.1002	0.803	0.636	3.39E-288
GRSF1	5.82E-15	-23.0913	0.533	0.504	1.91E-10
DHCR24	1.37E-67	-23.0627	0.35	0.285	4.50E-63
MXRA8	0	-23.0493	0.166	0.308	0
RASSF8	1.39E-45	-23.0406	0.511	0.577	4.56E-41
KDELR1	4.25E-39	-23.0188	0.84	0.877	1.39E-34
BMP1	2.95e-321	-23.0103	0.141	0.216	9.6563085e-317
RWDD1	1.08E-149	-22.9818	0.756	0.684	3.54E-145
TLE4	2.10E-39	-22.9653	0.455	0.518	6.87E-35
PRKCZ	2.33E-15	-22.9608	0.122	0.156	7.62E-11
MATR3	0	-22.9419	0.903	0.834	0
FAM134B	1.53E-31	-22.9095	0.111	0.14	5.01E-27
NCAM1	3.54E-219	-22.9076	0.234	0.122	1.16E-214
PSMD14	1.09E-195	-22.8717	0.668	0.493	3.56E-191
CAPZB	2.93E-281	-22.8573	0.781	0.718	9.58E-277
EFNB2	2.19E-97	-22.8364	0.333	0.217	7.18E-93
PPP1R12A	5.91E-161	-22.8169	0.678	0.59	1.94E-156
ANLN	0	-22.7598	0.51	0.078	0
CELF2	7.42E-120	-22.7327	0.577	0.517	2.43E-115
IRF2BP2	4.59E-68	-22.701	0.348	0.417	1.50E-63
C19orf53	6.89E-59	-22.6987	0.872	0.839	2.26E-54
SNRPB2	5.89E-91	-22.6986	0.762	0.661	1.93E-86
NSFL1C	2.07E-123	-22.6525	0.489	0.576	6.76E-119
PHYHIPL	1.64E-68	-22.6522	0.104	0.149	5.37E-64
FOSL2	6.77E-128	-22.6412	0.145	0.225	2.22E-123
ANKRD36C	9.96E-148	-22.6395	0.298	0.242	3.26E-143
TMEM14B	4.24E-167	-22.6106	0.78	0.68	1.39E-162
TGFB1I1	0	-22.582	0.364	0.385	0
ZNF706	9.90E-138	-22.554	0.768	0.735	3.24E-133
CLPTM1L	2.20E-26	-22.5378	0.527	0.467	7.22E-22
LARP6	0	-22.5218	0.277	0.323	0
MRPL18	4.91E-149	-22.5058	0.645	0.491	1.61E-144
PSMD6	2.34E-106	-22.5056	0.603	0.469	7.65E-102
DNAJB4	0	-22.4765	0.164	0.211	0
RUNX1T1	5.48E-143	-22.4522	0.347	0.235	1.79E-138
STARD4	4.89E-66	-22.4521	0.194	0.249	1.60E-61
PCMT1	2.23E-78	-22.4455	0.684	0.593	7.30E-74
C8orf47	5.96E-99	-22.4123	0.214	0.311	1.95E-94
SIRT2	2.56E-38	-22.4	0.26	0.333	8.37E-34
C1orf198	3.43E-184	-22.3537	0.273	0.262	1.12E-179
PALMD	4.86E-13	-22.31	0.143	0.178	1.59E-08
DYNC1H1	9.50E-137	-22.2776	0.718	0.588	3.11E-132
CMTM6	2.63E-18	-22.2647	0.545	0.505	8.62E-14
CDON	4.55E-67	-22.1933	0.16	0.144	1.49E-62
FERMT2	2.23E-86	-22.1823	0.609	0.497	7.30E-82
XRCC6	0	-22.1531	0.87	0.677	0
SERINC3	2.25E-126	-22.1379	0.288	0.348	7.37E-122
RPL14	2.47E-36	-22.1318	0.995	0.988	8.09E-32
MLTK	3.63E-205	-22.1128	0.454	0.367	1.19E-200
NDUFS5	3.24E-159	-22.0852	0.955	0.915	1.06E-154
TMED3	1.91E-224	-22.0679	0.434	0.525	6.25E-220
BLMH	1.09E-66	-22.0419	0.356	0.267	3.56E-62
PTGER3	1.41e-320	-22.0205	0.215	0.069	4.6162654e-316
SRP9	0	-22.0197	0.937	0.84	0
BBX	7.57E-109	-21.9481	0.597	0.524	2.48E-104
TLN1	0	-21.9475	0.623	0.574	0
RBM39	2.60E-126	-21.8815	0.853	0.824	8.50E-122
RNF114	1.70E-35	-21.8798	0.376	0.312	5.58E-31
GLRX5	0	-21.8547	0.823	0.646	0
PSMB7	6.06E-157	-21.8276	0.812	0.709	1.98E-152
PTBP1	0	-21.7343	0.717	0.505	0
MTCH1	2.77E-200	-21.6994	0.756	0.677	9.06E-196
OSBPL1A	4.11E-121	-21.6876	0.545	0.681	1.34E-116
NDUFC2	4.65E-78	-21.6703	0.908	0.865	1.52E-73
PA2G4	0	-21.6612	0.843	0.589	0
POU5F1	0	-21.6607	0.289	0.059	0
TUBB4B	0	-21.6573	0.919	0.728	0
RAB3IP	2.34E-125	-21.6521	0.243	0.357	7.67E-121
MAT2A	4.88E-212	-21.6473	0.663	0.505	1.60E-207
SAR1A	1.84E-64	-21.6343	0.631	0.557	6.03E-60
ISYNA1	7.58E-185	-21.6284	0.544	0.56	2.48E-180
GNB2L1	1.47E-13	21.6104	0.995	0.989	4.82E-09
AKIRIN1	3.04E-69	-21.5959	0.661	0.617	9.97E-65
TGIF1	1.74E-29	-21.5909	0.418	0.353	5.68E-25
OTX2	7.44E-251	-21.59	0.271	0.426	2.43E-246
C2orf80	0	-21.5784	0.328	0.07	0
PAK1	0	-21.5691	0.381	0.199	0
NADK2	1.15E-50	-21.5549	0.162	0.146	3.76E-46
PTP4A1	6.49E-75	-21.5052	0.555	0.485	2.12E-70
TUFM	5.02E-78	-21.5026	0.795	0.734	1.64E-73
HOMER3	0	21.4883	0.534	0.677	0
CDK17	8.29E-29	-21.45	0.177	0.189	2.71E-24
AKAP9	1.44E-17	-21.4455	0.635	0.652	4.70E-13
FZD7	9.26E-53	-21.4163	0.241	0.33	3.03E-48
RABL5	2.14E-207	-21.4073	0.561	0.481	7.01E-203
KIF5C	3.48E-125	-21.4048	0.253	0.143	1.14E-120
ABCE1	6.35E-170	-21.3639	0.591	0.454	2.08E-165
EFNA5	3.41E-45	-21.3367	0.433	0.399	1.12E-40
SHMT2	2.48E-68	-21.3321	0.477	0.365	8.12E-64
GYG1	9.64E-79	-21.2588	0.227	0.301	3.16E-74
DDX17	3.87E-130	-21.2094	0.862	0.889	1.27E-125
MAP1A	3.91E-237	-21.1843	0.199	0.285	1.28E-232
RAB11A	5.02E-17	-21.1784	0.699	0.653	1.64E-12
MT-ND6	1.56E-80	-21.173	0.842	0.824	5.10E-76
ITGB5	0	-21.1474	0.179	0.32	0
CHST11	1.02E-16	-21.1415	0.138	0.159	3.34E-12
SLC16A1	5.32E-33	-21.1262	0.526	0.542	1.74E-28
SNX18	2.48E-116	-21.1135	0.167	0.195	8.11E-112
HSPG2	6.54E-271	-21.102	0.18	0.309	2.14E-266
RAX	3.19E-55	-21.0365	0.112	0.151	1.05E-50
NDUFB11	5.40E-270	-20.9596	0.926	0.896	1.77E-265
GAMT	3.18E-240	-20.8886	0.583	0.506	1.04E-235
DHRS7	4.10E-78	-20.7814	0.298	0.391	1.34E-73
PAIP2	1.25E-189	-20.7709	0.756	0.668	4.08E-185
CEP170	4.50E-126	-20.7694	0.641	0.54	1.47E-121
RRAS	0	-20.7551	0.286	0.358	0
ASAP1	4.53E-177	-20.7479	0.506	0.442	1.48E-172
NBPF1	3.23E-166	-20.6439	0.426	0.331	1.06E-161
SEC13	6e-323	-20.6374	0.485	0.464	1.940967e-318
LRRC28	0	20.6201	0.15	0.154	0
RNF2	2.03E-47	-20.6012	0.313	0.245	6.63E-43
MRS2	8.02E-23	-20.5833	0.248	0.219	2.63E-18
SLC44A1	0	20.468	0.419	0.295	0
DACH1	1.81E-271	-20.4309	0.356	0.177	5.92E-267
FAM129A	2.27E-96	-20.4135	0.135	0.232	7.44E-92
HIST1H4C	0	-20.3998	0.717	0.356	0
DDR2	7.12E-60	-20.3769	0.411	0.488	2.33E-55
SET	0	-20.3472	0.976	0.936	0
N4BP2L2	2.06E-52	-20.3213	0.738	0.818	6.74E-48
SRM	9.74E-204	-20.3136	0.777	0.685	3.19E-199
CYB5R3	1.19E-249	-20.2929	0.533	0.477	3.91E-245
TOMM34	0	-20.2602	0.363	0.186	0
FAM13A	1.64E-93	-20.2496	0.322	0.424	5.36E-89
BANF1	0	-20.2453	0.927	0.813	0
RP11-620J15.3	2.21E-159	-20.2386	0.404	0.293	7.24E-155
PBX3	3.11E-88	-20.2382	0.558	0.464	1.02E-83
HNRNPD	0	-20.2245	0.935	0.767	0
HNRNPA0	0	-20.2185	0.925	0.853	0
MPC2	1.40E-33	-20.2181	0.587	0.539	4.58E-29
SSB	3.18E-186	-20.218	0.848	0.723	1.04E-181
TOMM20	2.02E-82	-20.218	0.876	0.861	6.63E-78
ETV5	4.57E-12	-20.2023	0.145	0.114	1.49E-07
GLRX	0	-20.1868	0.151	0.199	0
MESDC1	4.48E-38	-20.1787	0.283	0.213	1.47E-33
FHIT	7.67E-18	-20.1629	0.153	0.196	2.51E-13
FAM114A1	0	-20.133	0.293	0.37	0
C17orf89	5.95E-161	-20.1291	0.734	0.604	1.95E-156
SGCD	9.38E-194	-20.1177	0.119	0.239	3.07E-189
COX7A2	2.01E-66	-20.0804	0.922	0.884	6.59E-62
ADAM9	1.17E-130	-20.0552	0.389	0.521	3.84E-126
DNAJC15	9.37E-23	-20.0254	0.487	0.441	3.07E-18
GXYLT2	0	-20.0174	0.164	0.312	0
NFE2L3	5.22E-27	-19.998	0.115	0.167	1.71E-22
PSMA7	8.25E-185	19.9294	0.96	0.899	2.70E-180
FAT1	3.09E-78	-19.8979	0.529	0.454	1.01E-73
SERTAD4	5.23E-222	-19.8924	0.142	0.137	1.71E-217
G3BP2	7.21E-120	-19.8354	0.687	0.581	2.36E-115
UQCR11.1	1.15E-17	-19.8086	0.841	0.832	3.77E-13
SSBP1	7.45E-211	-19.7999	0.877	0.745	2.44E-206
FAM174A	5.42E-56	-19.7924	0.212	0.279	1.78E-51
DCUN1D5	4.35E-225	-19.7856	0.584	0.442	1.42E-220
SBDS	0	-19.7772	0.524	0.594	0
MARCKSL1	0	-19.776	0.957	0.925	0
PTP4A3	6.25E-133	-19.7514	0.28	0.402	2.05E-128
CAMTA1	0	-19.7344	0.823	0.656	0
DSE	2.56E-173	-19.7165	0.185	0.241	8.38E-169
ATP6V1D	2.80E-59	-19.688	0.599	0.531	9.18E-55
EIF2S3	5.82E-40	-19.6837	0.647	0.642	1.91E-35
NET1	1.60E-83	-19.6317	0.317	0.265	5.24E-79
MIR22HG	1.11E-209	-19.5833	0.124	0.277	3.62E-205
RARS	1.03E-154	-19.5699	0.462	0.446	3.37E-150
SUMO3	3.19E-102	-19.5664	0.747	0.638	1.05E-97
NANS	1.85E-171	-19.5538	0.403	0.348	6.05E-167
MORC4	5.53E-125	-19.5169	0.251	0.206	1.81E-120
PUF60	2.13E-82	-19.4905	0.761	0.659	6.99E-78
SMC2	0	-19.4671	0.787	0.232	0
WDR83OS	3.68E-15	-19.4292	0.883	0.885	1.21E-10
C2orf40	5.53E-58	-19.4247	0.133	0.134	1.81E-53
TRIM2	0	-19.3518	0.443	0.266	0
RBMS1	9.00E-77	-19.3329	0.607	0.704	2.94E-72
PDGFC	2.64E-52	-19.3009	0.281	0.371	8.64E-48
TMED10	3.67E-112	-19.2917	0.728	0.816	1.20E-107
WNK1	7.14E-45	-19.2894	0.548	0.463	2.34E-40
CAPNS1	6.57E-97	-19.214	0.654	0.655	2.15E-92
SOCS1	1.14E-16	-19.2075	0.167	0.131	3.73E-12
C5orf24	3.88E-27	-19.1687	0.606	0.552	1.27E-22
TMA7	4.71E-143	-19.1209	0.968	0.942	1.54E-138
APEX1	1.18E-41	-19.0735	0.839	0.824	3.88E-37
DCXR	0	-19.0477	0.673	0.439	0
MET	9.21E-199	-19.0324	0.2	0.383	3.01E-194
CRBN	9.61E-85	-19.0314	0.465	0.41	3.15E-80
TAPBP	6.22E-188	-19.0237	0.242	0.317	2.04E-183
ASAP2	2.00E-66	-19.0223	0.298	0.214	6.54E-62
AKT1	1.29E-148	-19.0018	0.581	0.422	4.24E-144
MALSU1	1.32E-80	-18.9849	0.53	0.474	4.31E-76
C12orf57	2.08E-42	-18.9775	0.912	0.882	6.81E-38
RGS2	5.88E-145	-18.9572	0.219	0.116	1.93E-140
BAG2	1.21E-209	-18.894	0.201	0.242	3.95E-205
KDM3A	1.45E-24	-18.8487	0.286	0.264	4.73E-20
ARL5A	2.32E-56	-18.8453	0.715	0.67	7.59E-52
RTKN2	0	-18.8328	0.436	0.066	0
GPC1	1.27E-77	-18.8183	0.266	0.282	4.15E-73
PLEKHB2	3.37E-69	-18.8157	0.436	0.349	1.10E-64
RBPJ	4.53E-61	-18.8006	0.646	0.553	1.48E-56
MIDN	2.03E-68	-18.7983	0.523	0.419	6.65E-64
ALDH1A3	0	-18.7758	0.286	0.477	0
TBCA	1.17E-100	-18.7753	0.928	0.889	3.84E-96
COX6C	1.30E-71	-18.7735	0.932	0.914	4.27E-67
HDGF	0	-18.7687	0.803	0.542	0
PPM1B	1.84E-93	-18.7568	0.402	0.375	6.01E-89
PCLO	6.00E-70	-18.7566	0.202	0.145	1.96E-65
FAM188A	2.35E-27	-18.7349	0.142	0.166	7.70E-23
SLC7A2	2.15E-47	-18.7262	0.141	0.216	7.04E-43
WWTR1	7.89E-33	-18.7242	0.587	0.617	2.58E-28
PIK3C2A	2.17E-24	-18.7033	0.38	0.379	7.11E-20
TGFBR2	2.07E-158	-18.7003	0.121	0.192	6.77E-154
FSTL5	1.91E-179	-18.688	0.147	0.048	6.24E-175
PLP2	8.00E-41	-18.6747	0.495	0.432	2.62E-36
TMEM14A	1.02E-97	-18.6509	0.399	0.53	3.33E-93
MFSD1	1.75E-99	-18.6325	0.157	0.22	5.72E-95
IRF2BPL	4.79E-21	-18.6171	0.387	0.437	1.57E-16
NFE2L2	5.39E-52	-18.5908	0.46	0.535	1.76E-47
NAV2	7.49E-18	-18.5565	0.228	0.183	2.45E-13
FAM83D	0	-18.5226	0.308	0.034	0
RBM25	6.69E-223	-18.4901	0.816	0.732	2.19E-218
FNIP2	2.10E-45	-18.4428	0.309	0.313	6.88E-41
FAM129B	5.43E-263	-18.425	0.141	0.204	1.78E-258
PPP3CA	2.66E-88	-18.4203	0.32	0.343	8.72E-84
MXD4	0	-18.4173	0.358	0.526	0
TGFBR3	9.11E-17	-18.4159	0.126	0.144	2.98E-12
COPB1	6.73E-240	-18.3676	0.625	0.624	2.20E-235
LAYN	2.22E-127	-18.3652	0.12	0.234	7.27E-123
ABI1	8.22E-55	-18.3592	0.213	0.277	2.69E-50
SIX3	0	-18.3492	0.264	0.425	0
TMEM88	3.15E-172	-18.3333	0.229	0.235	1.03E-167
RABGAP1L	5.35E-179	-18.3187	0.188	0.359	1.75E-174
GNAQ	3.20E-23	-18.3122	0.393	0.425	1.05E-18
GON4L	5.36E-92	-18.2632	0.386	0.286	1.76E-87
SRSF7	0	-18.2602	0.893	0.708	0
RBX1	4.36E-156	-18.2327	0.925	0.854	1.43E-151
COPE	7.10E-48	-18.2119	0.875	0.834	2.33E-43
CDK4	0	-18.1917	0.799	0.639	0
MRC2	2.57E-230	-18.1482	0.288	0.314	8.41E-226
DYNLT3	5.59E-59	-18.1202	0.331	0.358	1.83E-54
LMBRD1	1.26E-121	-18.1153	0.191	0.319	4.13E-117
FAM49B	2.14E-163	-18.0918	0.566	0.409	7.00E-159
FAM229B	3.14E-19	-18.0734	0.443	0.471	1.03E-14
SURF4	2.38E-154	-18.0703	0.499	0.495	7.81E-150
RBCK1	8.69E-41	-18.0628	0.456	0.416	2.85E-36
MGAT1	1.21E-195	-18.0168	0.271	0.315	3.95E-191
KLHL5	5.23E-18	-17.9739	0.277	0.276	1.71E-13
CRIPT	3.93E-21	-17.9566	0.439	0.405	1.29E-16
TCEAL8	5.92E-35	-17.9531	0.649	0.679	1.94E-30
LEPREL1	3.39E-36	-17.9512	0.16	0.193	1.11E-31
CBR1	3.13E-63	-17.9282	0.375	0.421	1.02E-58
PABPC4	4.69E-116	-17.9251	0.647	0.531	1.54E-111
CLGN	5.40E-17	-17.9248	0.232	0.267	1.77E-12
SYNE1	7.92E-82	-17.9184	0.227	0.314	2.59E-77
TAX1BP1	8.25E-93	-17.8727	0.72	0.819	2.70E-88
NEDD8	5.72E-99	-17.8505	0.919	0.867	1.87E-94
PSMD7	1.54E-148	-17.7814	0.771	0.645	5.03E-144
FASN	2.24E-62	-17.7766	0.382	0.305	7.34E-58
MZT1	0	-17.7699	0.725	0.337	0
ZFHX4	1.81E-29	-17.7591	0.478	0.498	5.92E-25
NUS1	9.09E-33	-17.7243	0.278	0.268	2.98E-28
PRKAG2	3.85E-32	-17.7205	0.158	0.211	1.26E-27
SOCS3	1.01E-104	-17.6975	0.24	0.354	3.29E-100
GPI	5.60E-75	-17.6434	0.63	0.603	1.83E-70
ACO2	2.88E-25	-17.64	0.489	0.447	9.43E-21
LEPROT	1.24E-49	-17.5612	0.583	0.669	4.07E-45
NUTF2	3.78E-202	-17.5252	0.785	0.625	1.24E-197
PSMD8	4.75E-127	-17.5143	0.882	0.806	1.55E-122
MGAT4B	1.68E-86	-17.5134	0.486	0.571	5.50E-82
SDHA	3.33E-47	-17.5023	0.439	0.359	1.09E-42
DBP	2.44E-178	-17.4989	0.282	0.442	7.98E-174
KCNE4	4.47E-71	-17.446	0.103	0.127	1.46E-66
EIF4G1	8.02E-107	-17.4434	0.646	0.527	2.62E-102
ENOPH1	1.16E-125	-17.3887	0.514	0.389	3.80E-121
FEZ2	1.81E-55	-17.3718	0.512	0.594	5.92E-51
CAMK2D	1.26E-37	-17.3652	0.304	0.339	4.13E-33
YWHAG	4.63E-154	-17.3611	0.601	0.466	1.51E-149
TPP1	2.82E-180	-17.3586	0.238	0.414	9.22E-176
ALDH1B1	1.22E-209	-17.3538	0.14	0.143	3.99E-205
TMEM70	2.73E-66	-17.3467	0.408	0.306	8.93E-62
SLIT2	7.83E-145	-17.344	0.288	0.211	2.56E-140
DHRS3	5.55E-225	-17.3403	0.339	0.543	1.82E-220
CDC25B	0	-17.34	0.389	0.158	0
CCNL1	1.75E-14	-17.338	0.564	0.584	5.74E-10
LIMCH1	0	-17.3362	0.585	0.4	0
NDFIP1	2.99E-23	-17.3331	0.684	0.701	9.80E-19
HSPE1	0	-17.3326	0.934	0.849	0
H2AFV	0	-17.3315	0.919	0.602	0
FLYWCH2	1.99E-20	-17.3297	0.472	0.529	6.52E-16
RNH1	3.07E-46	-17.3292	0.7	0.753	1.01E-41
BCAM	2.44E-131	-17.3222	0.215	0.291	7.99E-127
UBE2D2	2.14E-136	-17.3202	0.846	0.744	7.00E-132
ARPP19	1.31E-194	-17.3154	0.717	0.587	4.29E-190
GPX7	5.58E-55	-17.3132	0.49	0.472	1.83E-50
ACSL3	3.01E-30	-17.3128	0.467	0.415	9.85E-26
WIPI1	4.52E-254	-17.3082	0.126	0.244	1.48E-249
RAB34	1.55E-122	-17.3023	0.611	0.608	5.08E-118
OPN3	5.33E-126	-17.3021	0.365	0.234	1.74E-121
PRDX2	0	-17.2969	0.959	0.931	0
C4orf48	1.67E-168	-17.2939	0.739	0.79	5.48E-164
GAL	3.43E-124	17.292	0.102	0.048	1.12E-119
NAV1	8.11E-109	-17.2755	0.32	0.414	2.65E-104
ATP5I	2.56E-72	-17.2739	0.85	0.803	8.39E-68
TMEM47	5.25E-36	-17.252	0.272	0.246	1.72E-31
IDH2	0	-17.2468	0.793	0.514	0
PPIL3	1.53E-38	-17.2402	0.401	0.319	5.01E-34
SHFM1	1.47E-139	-17.2308	0.882	0.796	4.81E-135
SEMA6A	1.61E-273	17.2115	0.198	0.088	5.27E-269
SDC1	7.63E-270	-17.2071	0.141	0.088	2.50E-265
CYB5A	1.86E-13	-17.206	0.505	0.47	6.10E-09
C17orf58	0	17.1816	0.219	0.165	0
C6orf211	8.17E-147	-17.1729	0.352	0.293	2.67E-142
FNBP4	0	-17.1088	0.587	0.454	0
LRRFIP1	5.12E-127	-17.094	0.471	0.447	1.68E-122
MRPL3	6.40E-195	-17.0928	0.688	0.518	2.10E-190
NONO	0	-17.0849	0.873	0.735	0
POLR2E	1.54E-200	-17.0831	0.716	0.541	5.04E-196
TRA2B	0	-17.0771	0.758	0.548	0
TSC22D4	0	-17.0663	0.283	0.432	0
ATP6AP1	1.81E-96	-17.0515	0.403	0.538	5.91E-92
PELI1	6.15E-22	-17.0498	0.132	0.094	2.01E-17
TMEM97	0	17.0363	0.586	0.298	0
DBN1	2.13E-156	-17.0216	0.692	0.567	6.97E-152
EIF4E	2.55E-134	-17.0038	0.659	0.513	8.35E-130
GID8	1.42E-24	-17.0028	0.396	0.337	4.65E-20
CELF1	4.92E-35	-16.9332	0.492	0.416	1.61E-30
DNALI1	2.64E-38	-16.9085	0.211	0.159	8.65E-34
LGR4	2.99E-48	-16.8976	0.211	0.254	9.78E-44
AGK	1.42E-42	-16.8711	0.174	0.117	4.65E-38
PDGFRB	0	-16.8395	0.248	0.499	0
IKBIP	0	-16.8275	0.5	0.346	0
RNF165	1.11E-83	-16.8217	0.121	0.054	3.63E-79
TFDP1	1.03E-300	-16.7704	0.539	0.315	3.37E-296
SSRP1	0	-16.7577	0.725	0.38	0
DCUN1D1	2.65E-24	-16.7416	0.292	0.258	8.67E-20
FDPS	0	-16.7149	0.798	0.63	0
TMEM165	2.09E-59	-16.7077	0.631	0.622	6.86E-55
CHD3	1.08E-105	-16.7013	0.591	0.509	3.54E-101
FAM63B	5.05E-25	-16.6936	0.375	0.379	1.65E-20
AC159540.1	5.40E-158	-16.6924	0.22	0.159	1.77E-153
2021-03-06	2.47E-16	-16.6748	0.578	0.618	8.08E-12
CASC4	2.86E-64	-16.6544	0.408	0.487	9.35E-60
ATP5F1	1.77E-28	-16.6356	0.778	0.733	5.80E-24
ATP5D	2.74E-76	-16.6337	0.919	0.913	8.98E-72
KHSRP	1.77E-296	-16.6244	0.591	0.376	5.80E-292
BAG1	8.89E-255	-16.5933	0.61	0.544	2.91E-250
SERPING1	5.03E-183	-16.5848	0.163	0.212	1.65E-178
PPM1K	7.36E-12	-16.5833	0.176	0.174	2.41E-07
CHSY1	4.13E-122	-16.5726	0.301	0.269	1.35E-117
DNAJC9	0	-16.5478	0.673	0.26	0
VGLL4	1.29E-29	-16.5457	0.593	0.663	4.23E-25
NEK2	0	-16.5385	0.403	0.035	0
FRMD4A	9.02E-198	-16.5243	0.249	0.28	2.95E-193
CCSAP	1.90E-72	-16.521	0.225	0.164	6.22E-68
GORASP2	4.28E-59	-16.5197	0.451	0.428	1.40E-54
PKIB	1.39E-23	-16.5001	0.127	0.142	4.55E-19
PSMD13	2.66E-170	-16.4855	0.661	0.527	8.69E-166
SMTN	1.15E-205	-16.4623	0.185	0.126	3.77E-201
SCARA3	1.66E-73	-16.4529	0.25	0.18	5.43E-69
EFHC1	1.88E-30	-16.4406	0.273	0.321	6.16E-26
SERINC1	1.31E-133	-16.4091	0.5	0.616	4.30E-129
CCDC28B	6.60E-101	-16.4013	0.405	0.505	2.16E-96
LIMD2	1.40E-89	-16.3951	0.404	0.288	4.57E-85
ANXA7	1.59E-91	-16.392	0.443	0.48	5.19E-87
ITFG1	6.27E-84	-16.3714	0.399	0.496	2.05E-79
CCT7	1.14E-214	-16.346	0.814	0.657	3.73E-210
CAPG	6.45E-265	-16.3352	0.246	0.221	2.11E-260
WNT2B	1.49E-67	-16.3051	0.125	0.213	4.88E-63
NDUFS6	1.29E-254	16.2974	0.888	0.783	4.23E-250
ATF5	1.72E-158	-16.2749	0.317	0.267	5.63E-154
SPCS2	1.02E-117	-16.2591	0.873	0.866	3.35E-113
SF1	5.99E-268	-16.2482	0.771	0.677	1.96E-263
MRPS34	2.59E-278	-16.2178	0.753	0.551	8.47E-274
ANAPC11	0	-16.2057	0.932	0.85	0
TCF4	2.74E-207	-16.1928	0.651	0.482	8.97E-203
GSK3B	3.27E-12	-16.1862	0.366	0.321	1.07E-07
SLC25A1	7.32E-108	-16.1804	0.513	0.424	2.40E-103
QPRT	6.51E-29	-16.163	0.566	0.609	2.13E-24
TSPAN2	3.36E-101	-16.1384	0.101	0.158	1.10E-96
C11orf58	1.20E-71	-16.1061	0.892	0.853	3.93E-67
RBBP7	0	-16.0854	0.758	0.596	0
NOL7	7.69E-135	-16.0845	0.705	0.578	2.52E-130
LAMP2	6.31E-95	-16.0696	0.536	0.658	2.07E-90
NT5DC2	9.67E-295	-16.0686	0.809	0.621	3.17E-290
VASH2	1.67E-35	-16.0403	0.104	0.07	5.48E-31
GFPT1	2.05E-87	-16.0386	0.339	0.368	6.70E-83
BTF3L4	8.68E-54	-15.9846	0.754	0.687	2.84E-49
ATP5G1	1.23E-131	-15.9744	0.803	0.706	4.04E-127
RNF11	6.04E-123	-15.9717	0.349	0.459	1.98E-118
CCT5	0	-15.9601	0.884	0.626	0
CTNNA1	1.24E-27	-15.956	0.716	0.663	4.05E-23
MTCH2	4.45E-107	-15.9492	0.675	0.55	1.46E-102
CTNNAL1	1.80E-52	-15.9291	0.603	0.625	5.89E-48
USMG5	7.97E-62	-15.9225	0.869	0.813	2.61E-57
NRIP1	2.07E-24	-15.916	0.4	0.469	6.77E-20
GSN	3.10E-223	-15.9001	0.404	0.603	1.02E-218
TPRN	1.50E-218	-15.9	0.358	0.557	4.92E-214
COX7C	4.88E-42	-15.8999	0.966	0.963	1.60E-37
PSME2	8.77E-220	-15.8981	0.662	0.479	2.87E-215
ATP5G3	6.73E-184	-15.8935	0.948	0.911	2.20E-179
CSDE1	2.87E-31	-15.8928	0.905	0.879	9.40E-27
PON2	2.83E-89	-15.8901	0.381	0.434	9.25E-85
TMEM5	9.92E-173	-15.8877	0.281	0.291	3.25E-168
TRIM38	4.41E-109	-15.8813	0.199	0.122	1.44E-104
PHACTR2	0	-15.8737	0.392	0.505	0
GIPC1	3.94E-82	-15.8592	0.498	0.537	1.29E-77
PGRMC2	5.78E-48	-15.8433	0.559	0.572	1.89E-43
DSEL	4.79E-19	-15.8413	0.354	0.304	1.57E-14
FBLIM1	9.50E-216	-15.8385	0.146	0.229	3.11E-211
CBX3	0	-15.8252	0.906	0.779	0
IFI16	0	15.8188	0.416	0.312	0
REL	1.77E-67	-15.8132	0.169	0.148	5.79E-63
USP9X	1.09E-136	15.7625	0.498	0.425	3.57E-132
PPP2R1A	2.91E-35	-15.7517	0.659	0.596	9.52E-31
AIF1L	2.48E-214	-15.7359	0.209	0.082	8.13E-210
TTLL4	4.68E-241	-15.7094	0.161	0.319	1.53E-236
RAB3B	1.27E-201	-15.6996	0.107	0.119	4.16E-197
FAP	1.92E-67	-15.6859	0.3	0.235	6.27E-63
PGM1	3.81E-15	-15.6857	0.489	0.439	1.25E-10
NFKB1	2.11E-96	-15.6705	0.151	0.179	6.92E-92
WEE1	0	-15.6485	0.534	0.298	0
PAIP1	2.37E-43	-15.6373	0.685	0.621	7.75E-39
C12orf23	5.23E-178	-15.6222	0.403	0.441	1.71E-173
RSL1D1	4.69E-88	-15.6134	0.751	0.693	1.54E-83
SEC23A	3.06E-223	-15.6047	0.445	0.485	1.00E-218
CAP2	4.80E-32	-15.5894	0.324	0.356	1.57E-27
PHC2	1.48E-40	-15.566	0.549	0.48	4.84E-36
ZNF326	2.05E-147	-15.5619	0.608	0.546	6.72E-143
PARVA	1.64E-261	-15.5514	0.361	0.411	5.38E-257
FAM89B	1.64E-97	-15.5189	0.563	0.514	5.38E-93
ATP5A1	6.17E-23	-15.5045	0.872	0.856	2.02E-18
SYTL2	4.50E-102	15.4937	0.17	0.085	1.47E-97
IFT57	3.58E-115	-15.4852	0.511	0.447	1.17E-110
TNPO1	1.76E-83	-15.4685	0.586	0.472	5.75E-79
BCAP31	1.51E-75	-15.4472	0.633	0.678	4.96E-71
SH3PXD2A	1.16E-139	-15.4302	0.267	0.254	3.81E-135
RAD21	0	-15.4116	0.871	0.59	0
LRP1	0	-15.4066	0.344	0.489	0
SLC25A37	1.72E-23	-15.4035	0.384	0.367	5.61E-19
PSMC5	3.72E-218	-15.3954	0.794	0.629	1.22E-213
CMAS	1.97E-60	-15.3895	0.433	0.397	6.45E-56
AFF1	9.25E-39	-15.37	0.214	0.27	3.03E-34
AP1S1	0	-15.2866	0.531	0.376	0
NDFIP2	1.22E-140	-15.2798	0.239	0.288	4.00E-136
PPP4C	1.08E-117	-15.2452	0.734	0.614	3.52E-113
FADS3	1.29E-209	-15.2403	0.118	0.259	4.24E-205
CDC42EP5	0	-15.2379	0.221	0.327	0
COX7B	1.97E-220	-15.223	0.898	0.855	6.46E-216
CUTA	3.54E-29	-15.1973	0.857	0.891	1.16E-24
EFR3A	6.58E-46	-15.1869	0.245	0.31	2.15E-41
GABARAPL2	7.00E-15	-15.1826	0.776	0.8	2.29E-10
FLRT3	2.86E-29	-15.1783	0.228	0.292	9.35E-25
FCGRT	5.39E-74	-15.1759	0.504	0.623	1.76E-69
TNFRSF10B	1.37E-79	-15.1624	0.188	0.209	4.49E-75
NCOA7	4.18E-81	-15.1224	0.15	0.215	1.37E-76
ISCA1	3.54E-18	-15.1156	0.485	0.44	1.16E-13
EIF2B2	4.89E-22	-15.0975	0.285	0.231	1.60E-17
UBA6	8.19E-60	-15.0815	0.42	0.321	2.68E-55
SIK1	6.73E-53	-15.0736	0.116	0.188	2.20E-48
FAM177A1	2.06E-29	-15.0718	0.517	0.51	6.73E-25
TENM3	7.45E-68	-15.0576	0.32	0.235	2.44E-63
ARL1	1.87E-291	-15.0464	0.557	0.594	6.14E-287
FZD5	2.31E-57	-15.0165	0.104	0.052	7.57E-53
CAPZA1	3.21E-203	-14.9656	0.641	0.529	1.05E-198
SRSF9	6.13E-234	-14.9522	0.945	0.874	2.01E-229
EFHD1	9.64E-159	-14.9288	0.268	0.138	3.16E-154
RNF181	1.41E-54	-14.9063	0.661	0.648	4.62E-50
ZNHIT1	2.72E-84	-14.8961	0.676	0.717	8.91E-80
RAB7A	2.87E-49	-14.8832	0.628	0.659	9.40E-45
PTPRD	5.11E-38	-14.8265	0.236	0.253	1.67E-33
METAP2	5.22E-183	-14.8175	0.746	0.63	1.71E-178
SON	4.94E-218	-14.804	0.832	0.775	1.62E-213
PROS1	5.71E-64	-14.7873	0.173	0.267	1.87E-59
RPS19BP1	2.17E-112	-14.7819	0.666	0.554	7.10E-108
SARS	9.56E-104	-14.7782	0.527	0.507	3.13E-99
ARF3	9.65E-44	-14.7696	0.431	0.371	3.16E-39
GTPBP4	2.02E-236	-14.7485	0.56	0.381	6.62E-232
USP1	0	-14.7273	0.708	0.321	0
HAX1	6.84E-85	-14.7192	0.602	0.497	2.24E-80
ROBO1	2.11E-112	-14.7115	0.375	0.301	6.90E-108
EFHD2	2.63E-107	-14.7017	0.288	0.261	8.61E-103
ANKRA2	0	-14.6849	0.285	0.209	0
PTPLB	1.39E-72	-14.6813	0.225	0.185	4.56E-68
SERTAD4-AS1	2.42E-160	-14.6779	0.13	0.135	7.94E-156
PCDH7	1.27E-79	-14.6552	0.484	0.594	4.14E-75
TRIM28	0	-14.6526	0.787	0.603	0
BNC1	3.00E-62	-14.6525	0.118	0.187	9.82E-58
HSD17B2	0	-14.6304	0.306	0.542	0
H1F0	3.02E-167	-14.6301	0.505	0.499	9.89E-163
JAM2	8.44E-78	-14.6124	0.221	0.132	2.76E-73
BAALC	3.62E-66	-14.5977	0.126	0.133	1.18E-61
HMGN3	0	-14.5864	0.889	0.806	0
STUB1	2.64E-73	-14.5796	0.758	0.711	8.63E-69
PICALM	1.32E-156	-14.5792	0.329	0.35	4.31E-152
GRAMD3	1.14E-206	-14.5661	0.104	0.237	3.73E-202
C6orf62	2.33E-24	-14.5488	0.5	0.472	7.64E-20
TMEM64	1.91E-119	-14.5432	0.196	0.328	6.24E-115
LRRC1	4.04E-67	-14.5353	0.203	0.213	1.32E-62
GNAI3	1.06E-232	-14.5348	0.685	0.523	3.49E-228
SCAI	5.89E-149	-14.5328	0.193	0.295	1.93E-144
KHDRBS1	0	-14.5221	0.927	0.825	0
ARCN1	6.55E-97	-14.5146	0.476	0.422	2.14E-92
EIF4H	3.83E-140	-14.5047	0.764	0.635	1.25E-135
DDR1	4.45E-23	-14.4969	0.252	0.245	1.46E-18
MLF1	2.72E-54	-14.4926	0.371	0.28	8.90E-50
SLC7A1	7.01E-128	-14.484	0.226	0.188	2.30E-123
CENPF	0	-14.4815	0.893	0.141	0
KLF7	1.82E-121	-14.473	0.105	0.151	5.95E-117
FAM105A	1.26E-98	-14.4678	0.102	0.057	4.13E-94
FKBP8	6.43E-21	-14.4589	0.733	0.739	2.10E-16
PTPLAD1	2.66E-242	-14.4578	0.754	0.606	8.70E-238
C7orf73	9.81E-58	-14.4575	0.774	0.76	3.21E-53
DEGS1	6.38E-92	-14.4555	0.579	0.512	2.09E-87
HSP90AB1	0	-14.4473	0.985	0.98	0
CDC20	0	-14.4472	0.607	0.067	0
ZC3H15	2.50E-88	-14.4455	0.74	0.635	8.19E-84
RPS6KA2	4.95E-157	-14.4359	0.102	0.162	1.62E-152
LUZP2	2.08E-99	-14.4241	0.169	0.083	6.79E-95
THSD7A	2.84E-104	-14.4177	0.213	0.115	9.30E-100
LAMA5	1.37E-77	-14.4125	0.176	0.281	4.47E-73
RPL35	5.67E-164	14.4067	0.996	0.987	1.86E-159
HES4	0	14.4067	0.602	0.456	0
NOV	1.04E-36	14.4018	0.157	0.131	3.40E-32
RPL23A	1.96E-43	14.3957	0.995	0.99	6.41E-39
HIPK2	3.67E-19	-14.381	0.332	0.326	1.20E-14
NRP1	7.77E-125	-14.3663	0.173	0.202	2.54E-120
MFSD12	7.91E-16	-14.3438	0.169	0.19	2.59E-11
BRD2	1.47E-46	-14.343	0.592	0.507	4.81E-42
MSRB3	1.40E-270	-14.3427	0.223	0.298	4.59E-266
MORN2	1.89E-12	-14.3267	0.45	0.41	6.19E-08
RBMX	0	-14.314	0.875	0.73	0
EHD2	1.09E-298	-14.2966	0.147	0.269	3.57E-294
IRS2	1.64E-152	-14.2837	0.418	0.283	5.36E-148
FADS1	0	-14.2722	0.61	0.59	0
TM9SF2	3.98E-76	-14.2654	0.476	0.566	1.30E-71
EIF2S2	8.04E-197	-14.2629	0.792	0.663	2.63E-192
TRNP1	7.70E-68	-14.2581	0.149	0.194	2.52E-63
ZIC2	4.44E-217	-14.2573	0.252	0.144	1.45E-212
GLRX3	3.35E-257	-14.2487	0.613	0.439	1.10E-252
NINJ1	1.03E-48	-14.2427	0.261	0.329	3.36E-44
PPP1CA	1.08E-282	-14.239	0.771	0.581	3.52E-278
ATRX	3.47E-131	-14.2263	0.813	0.786	1.13E-126
DDX39A	0	-14.2239	0.641	0.273	0
CD302	1.04E-23	-14.2032	0.148	0.19	3.39E-19
CNIH2	0	-14.2014	0.372	0.098	0
MAN1A1	7.72E-45	-14.1884	0.144	0.207	2.53E-40
C1GALT1	2.42E-49	-14.181	0.311	0.33	7.91E-45
TMED8	3.26E-35	-14.1698	0.204	0.146	1.07E-30
ITGA4	1.36E-117	-14.1169	0.158	0.072	4.46E-113
YPEL5	1.94E-185	-14.1089	0.324	0.487	6.37E-181
ZFAND6	3.47E-144	-14.104	0.66	0.621	1.14E-139
ERF	1.13E-70	-14.0777	0.197	0.233	3.70E-66
FAM207A	2.71E-98	-14.0661	0.431	0.355	8.86E-94
SF3B2	9.79E-289	-14.0605	0.824	0.711	3.20E-284
CREB3L2	2.48E-163	-14.0416	0.302	0.294	8.11E-159
NRGN	0	-14.0381	0.32	0.037	0
RP11-14N7.2	6.68E-241	-14.0364	0.216	0.273	2.19E-236
GNB2	2.79E-163	-14.0235	0.743	0.613	9.12E-159
SIL1	1.76E-76	-14.0093	0.322	0.419	5.76E-72
IFNGR1	4.77E-81	-13.9816	0.296	0.348	1.56E-76
WASF1	0	13.9766	0.299	0.171	0
2021-09-09	2.67E-52	-13.9674	0.468	0.432	8.75E-48
ANK2	2.08E-16	-13.9584	0.174	0.137	6.81E-12
CDKN1C	0	13.9521	0.547	0.708	0
EFNB3	3.57E-25	-13.9501	0.101	0.067	1.17E-20
ATP1B2	9.18E-41	-13.9462	0.104	0.158	3.01E-36
APMAP	1.69E-29	-13.9185	0.436	0.43	5.52E-25
EMC7	3.82E-27	-13.9168	0.561	0.617	1.25E-22
FOXO3	3.70E-136	-13.9011	0.236	0.361	1.21E-131
RTN3	5.63E-166	-13.8951	0.774	0.738	1.84E-161
COPS8	1.13E-60	-13.8948	0.656	0.565	3.71E-56
PPP1R12B	8.49E-13	-13.8934	0.138	0.112	2.78E-08
LYAR	0	-13.8641	0.382	0.179	0
GSPT1	8.67E-184	-13.8605	0.713	0.559	2.84E-179
ATP13A3	4.03E-15	-13.8594	0.306	0.297	1.32E-10
PLOD1	2.90E-191	-13.8359	0.36	0.427	9.49E-187
CRTAP	1.28E-55	-13.8198	0.528	0.627	4.19E-51
SERTAD1	1.24E-109	-13.8121	0.143	0.234	4.05E-105
CARHSP1	0	-13.8113	0.793	0.573	0
IARS	2.45E-201	-13.8088	0.532	0.385	8.04E-197
ACVR2A	7.87E-26	-13.7855	0.147	0.128	2.58E-21
PPIG	0	-13.7842	0.801	0.663	0
TMEM167A	2.17E-158	-13.7628	0.701	0.622	7.11E-154
SRP72	1.18E-136	-13.7561	0.72	0.588	3.87E-132
VDAC3	0	-13.7496	0.771	0.607	0
PSMB9	3.96E-122	13.7046	0.147	0.104	1.30E-117
COL16A1	2.69E-307	-13.6294	0.126	0.285	8.79E-303
IPO5	3.86E-183	-13.6169	0.677	0.512	1.26E-178
SEMA3A	1.17E-24	-13.602	0.281	0.231	3.83E-20
IFNGR2	1.36E-195	-13.5921	0.404	0.395	4.46E-191
PLEKHA2	7.92E-124	-13.5716	0.136	0.262	2.59E-119
DYNC2H1	3.11E-72	-13.5624	0.319	0.307	1.02E-67
RAD23B	8.77E-137	-13.5541	0.707	0.563	2.87E-132
TOB1	1.16E-55	-13.4917	0.196	0.285	3.78E-51
MCM7	0	-13.4904	0.7	0.217	0
LSM4	0	-13.4903	0.93	0.69	0
WDR26	1.43E-32	-13.4901	0.271	0.294	4.67E-28
CWC22	5.78E-77	-13.4842	0.328	0.241	1.89E-72
SEC24D	0	-13.4836	0.199	0.279	0
RAB10	7.00E-186	-13.48	0.504	0.434	2.29E-181
UFM1	5.80E-182	-13.4764	0.503	0.508	1.90E-177
MAP1LC3A	2.86E-117	-13.4528	0.386	0.488	9.36E-113
IFT20	6.07E-225	-13.4447	0.381	0.438	1.99E-220
ATP5J	0	-13.4228	0.94	0.921	0
PSMG1	1.76E-126	-13.42	0.535	0.4	5.78E-122
TSC22D2	8.15E-64	-13.4016	0.275	0.267	2.67E-59
MRPL21	2.12E-213	13.3959	0.642	0.513	6.93E-209
LEPRE1	9.31E-254	-13.3762	0.285	0.395	3.05E-249
STOM	2.32E-23	-13.3531	0.218	0.277	7.61E-19
CSPG5	5.52E-72	-13.322	0.16	0.202	1.81E-67
SPA17	2.43E-292	-13.3054	0.281	0.117	7.96E-288
WDR41	7.36E-60	-13.3015	0.341	0.272	2.41E-55
GPC3	5.77E-89	-13.2936	0.16	0.082	1.89E-84
RUNX1	1.46E-117	-13.2886	0.107	0.173	4.79E-113
TNFRSF1A	1.58E-199	-13.2293	0.382	0.49	5.17E-195
TMEM54	3.45E-29	-13.2245	0.161	0.146	1.13E-24
BTG3	0	-13.22	0.668	0.442	0
ANKRD32	0	-13.2183	0.342	0.142	0
BNIP2	2.20E-15	-13.2041	0.429	0.393	7.21E-11
PPP2R5A	1.94E-84	-13.1991	0.173	0.264	6.35E-80
LHFP	3.88E-272	-13.1888	0.485	0.699	1.27E-267
CIB1	3.99E-67	-13.1846	0.459	0.508	1.31E-62
TMEM50B	2.26E-59	-13.1526	0.314	0.41	7.38E-55
CYFIP1	1.26E-35	-13.1404	0.39	0.326	4.13E-31
C12orf44	1.10E-177	-13.1207	0.342	0.332	3.61E-173
RLBP1	5.45E-262	-13.1181	0.167	0.372	1.79E-257
ATP5C1	7.29E-59	-13.1113	0.85	0.798	2.39E-54
SLC4A7	2.79E-162	-13.1091	0.349	0.267	9.15E-158
HNRNPH3	0	-13.1076	0.877	0.69	0
SPNS2	3.51E-127	-13.1006	0.183	0.294	1.15E-122
RER1	2.24E-150	-13.0792	0.695	0.62	7.35E-146
ZNF622	2.61E-23	-13.0783	0.284	0.26	8.55E-19
ARPC5L	3.55E-305	-13.0559	0.604	0.405	1.16E-300
KPNB1	0	-13.0437	0.858	0.645	0
LUZP1	2.91E-155	-13.0386	0.39	0.304	9.53E-151
ZBTB38	4.06E-121	-13.0334	0.256	0.359	1.33E-116
IFI27L2	2.14E-177	-13.0279	0.502	0.503	7.01E-173
SLIRP	1.154846417e-315	13.0277	0.781	0.607	3.7807361995755e-311
TRAM2	1.02E-176	-13.0004	0.203	0.297	3.33E-172
IER3IP1.1	2.34E-15	-12.9977	0.59	0.55	7.68E-11
SOX9	1.82E-78	-12.9925	0.278	0.374	5.97E-74
EEF1E1	1.18E-243	-12.9888	0.594	0.407	3.85E-239
SLC1A5	3.92E-183	-12.9827	0.208	0.198	1.28E-178
SACS	4.69E-235	-12.9713	0.434	0.297	1.53E-230
FAM101B	1.74E-25	-12.9668	0.383	0.431	5.71E-21
RNF217	2.05E-93	-12.9432	0.152	0.227	6.71E-89
APH1A	9.35E-77	-12.9402	0.643	0.577	3.06E-72
CRMP1	4.18E-245	-12.9379	0.202	0.098	1.37E-240
CNTNAP2	1.21E-253	12.9375	0.124	0.029	3.96E-249
KIF1B	1.44E-232	-12.9336	0.549	0.442	4.72E-228
NAA10	1.55E-203	-12.9299	0.642	0.521	5.07E-199
BUD31	1.65E-171	-12.92	0.754	0.598	5.40E-167
MRPS18B	8.62E-22	-12.8957	0.488	0.426	2.82E-17
PYCR1	3.32E-283	-12.8898	0.325	0.305	1.09E-278
ADA	6.21E-23	-12.8893	0.111	0.144	2.03E-18
XPOT	4.68E-38	-12.8866	0.34	0.346	1.53E-33
PDP1	3.34E-20	-12.856	0.141	0.122	1.09E-15
SMC6	5.12E-89	-12.8512	0.404	0.47	1.68E-84
IMPDH2	1.65E-86	-12.8507	0.734	0.632	5.41E-82
[truncated: 3,959 more rows]

## Sheet: RPE1_Markers
gene_name	p_val	avg_log2FC	pct.1	pct.2	p_val_adj
ACTG2	0	-Inf	0.242	0.165	0
IGFBP3	0	-Inf	0.31	0.17	0
FABP5	0	Inf	0.643	0.558	0
HSPA5	0	Inf	0.887	0.876	0
RPL41	0	-Inf	0.997	0.999	0
TPT1	0	-Inf	0.997	0.999	0
TPM1	0	-Inf	0.904	0.828	0
MT2A	0	Inf	0.347	0.206	0
KRT18	1.90E-193	Inf	0.513	0.434	6.23E-189
DLK1	9.39E-133	Inf	0.15	0.17	3.07E-128
TYRP1	1.40E-108	-Inf	0.612	0.669	4.57E-104
PMEL	1.60E-107	-Inf	0.707	0.728	5.24E-103
MT-ND3	6.19E-67	Inf	0.998	0.999	2.03E-62
HMOX1	0	717.362	0.221	0.255	0
SERPINE2	0	-494.502	0.38	0.271	0
RPS25	0	-465.648	0.986	0.993	0
HSP90AA1	0	447.578	0.952	0.969	0
PTMA	0	401.412	0.988	0.996	0
DCT	0	-390.628	0.618	0.687	0
ACTA2	0	-363.216	0.455	0.374	0
HSP90B1	0	348.032	0.922	0.921	0
LGALS3	0	323.436	0.452	0.294	0
ZDHHC2	0	319.859	0.251	0.236	0
TUBA1A	5.59E-51	319.178	0.917	0.935	1.83E-46
YBX3	0	306.184	0.741	0.669	0
CRABP1	0	-301.18	0.259	0.385	0
SCRG1	0	-292.524	0.192	0.122	0
CD55	0	290.133	0.189	0.161	0
PTX3	0	-289.639	0.291	0.202	0
GPM6B	0	274.454	0.221	0.267	0
RARRES3	0	271.569	0.253	0.251	0
S100A11	0	-267.998	0.752	0.596	0
PEG10	0	265.211	0.348	0.339	0
IGFBP7	0	-262.228	0.845	0.754	0
KRT7	0	258.585	0.195	0.086	0
CLU	0	257.143	0.662	0.705	0
TAF1D	0	242.104	0.591	0.518	0
TUBA1B	0	239.83	0.877	0.872	0
CKB	0	238.388	0.433	0.557	0
UPK3B	0	232.617	0.354	0.308	0
MT-ND1	0	229.661	0.996	0.996	0
FOS	4.74E-150	-223.275	0.813	0.8	1.55E-145
COL8A1	0	-213.176	0.603	0.512	0
ALDH1A1	0	-212.722	0.228	0.298	0
CCL2	0	-210.291	0.237	0.155	0
BGN	0	-208.848	0.47	0.298	0
MT-ND2	0	208.091	0.993	0.995	0
NMB	0	206.648	0.213	0.151	0
HINT1	0	205.206	0.966	0.98	0
S100A4	0	203.763	0.381	0.309	0
SQSTM1	0	203.311	0.742	0.676	0
SAT1	0	196.539	0.469	0.425	0
HLA-A	0	-195.856	0.876	0.863	0
TFPI2	9.54E-231	195.107	0.521	0.556	3.12E-226
LAPTM4A	0	190.779	0.916	0.932	0
HTRA1	0	-184.322	0.716	0.558	0
HSPA1A	0	183.565	0.239	0.209	0
SDCBP	1.38E-22	180.67	0.848	0.847	4.53E-18
NNMT	0	179.237	0.344	0.172	0
TUBB	0	176.422	0.957	0.971	0
ANXA1	0	173.466	0.56	0.369	0
TMBIM4.1	0	172.024	0.672	0.659	0
FAM3C	0	170.577	0.488	0.448	0
KRT10	0	169.138	0.811	0.776	0
PRDX6	0	166.253	0.851	0.828	0
CALR	0	164.81	0.93	0.935	0
BTG1	0	160.482	0.73	0.755	0
RPS19	0	-158.354	0.996	0.997	0
VAPA	0	157.587	0.765	0.764	0
THY1	0	156.154	0.414	0.281	0
CHCHD7	0	154.949	0.273	0.229	0
MFGE8	0	-154.026	0.576	0.442	0
CD99	0	-153.955	0.798	0.721	0
SFRP2	3.36E-79	-152.583	0.282	0.288	1.10E-74
TMEM98	1.27E-80	-152.583	0.833	0.824	4.16E-76
EGR1	0	-151.15	0.741	0.725	0
DNAJB9	2.37E-189	150.383	0.431	0.442	7.77E-185
ITM2B	0	-148.255	0.931	0.952	0
SH3BGRL3	0	147.498	0.861	0.857	0
LUM	0	-146.812	0.37	0.253	0
RPL11	0	-146.606	0.994	0.996	0
H2AFZ	0	146.197	0.886	0.884	0
RPS14	0	-145.36	0.995	0.997	0
SLC2A1	0	-143.455	0.705	0.748	0
PERP	0	141.727	0.468	0.423	0
SLC3A2	0	140.282	0.836	0.802	0
CYP1B1	0	-139.599	0.294	0.299	0
EIF1	0	137.399	0.984	0.99	0
RPL12	0	137.329	0.993	0.995	0
ANXA3	0	135.749	0.179	0.104	0
CPA4	0	-135.27	0.102	0.048	0
STC1	0	133.071	0.162	0.224	0
PDIA4	0	132.884	0.666	0.608	0
MTRNR2L8	0	131.676	0.277	0.24	0
SERPINB1	0	131.567	0.156	0.161	0
SERPINF1	0	-130.944	0.816	0.796	0
BASP1	0	130.185	0.852	0.87	0
CCDC50	0	129.708	0.522	0.463	0
CUL2	0	128.756	0.315	0.268	0
GNAS	0	128.743	0.98	0.985	0
TGFBI	0	-128.057	0.459	0.261	0
RPL39	7.09E-171	-126.614	0.994	0.998	2.32E-166
DSC2	0	125.66	0.214	0.277	0
OTUD6B	0	125.208	0.14	0.121	0
PCSK1N	1.50E-160	-124.965	0.472	0.53	4.91E-156
CALD1	0	124.388	0.965	0.943	0
CNN3	0	-123.729	0.884	0.859	0
SMS	0	122.972	0.622	0.578	0
EFEMP1	3.74E-69	121.529	0.573	0.613	1.22E-64
MYL12A	0	-120.844	0.846	0.8	0
SCD	0	-120.844	0.559	0.558	0
HAPLN1	0	-119.401	0.126	0.06	0
MEST	3.17E-127	-119.401	0.67	0.636	1.04E-122
RPL8	0	-118.396	0.994	0.996	0
TUSC3	0	117.2	0.614	0.577	0
CSRP2	7.31E-157	-116.515	0.542	0.536	2.39E-152
ENO1	0	116.105	0.954	0.967	0
SNAPC1	0	115.897	0.246	0.223	0
FRZB	2.70E-56	-115.073	0.511	0.551	8.85E-52
MARCKS	0	114.498	0.909	0.892	0
RRAD	0	114.316	0.111	0.102	0
CALM2	0	-113.63	0.935	0.956	0
STMN1	0	112.873	0.849	0.892	0
SPOCK1	1.23E-142	-112.187	0.326	0.384	4.02E-138
ELN	8.84E-105	111.43	0.658	0.63	2.89E-100
ARPC5	0	109.988	0.843	0.839	0
S100A2	4.41E-216	-109.302	0.135	0.081	1.44E-211
LRRC17	1.07E-217	-109.302	0.279	0.318	3.50E-213
LOX	0	-109.276	0.572	0.402	0
GLIPR1	0	-109.256	0.235	0.113	0
RAN	0	108.589	0.904	0.911	0
TXN	0	108.545	0.852	0.82	0
MAP1B	0	108.537	0.824	0.771	0
FBLN1	0	-106.417	0.616	0.531	0
S100B	0	105.66	0.128	0.229	0
RARRES1	0	105.66	0.111	0.086	0
STRAP	0	105.589	0.771	0.757	0
HMGA1	0	104.66	0.583	0.527	0
HERPUD1	0	104.217	0.65	0.613	0
KRT8	0	103.765	0.486	0.466	0
GJA1	2.60E-166	-103.531	0.784	0.78	8.53E-162
RPL5	0	-103.526	0.991	0.995	0
CALM1	0	102.774	0.889	0.882	0
SERPINB9	1.69E-266	102.774	0.257	0.339	5.53E-262
TCEAL1	0	102.379	0.243	0.253	0
UBC	0	99.8837	0.953	0.969	0
RPGRIP1L	2.88E-176	-99.2031	0.235	0.204	9.43E-172
HMGB2	0	98.4682	0.445	0.407	0
RPS8	0	98.4461	0.996	0.998	0
FAM46A	0	97.0034	0.308	0.199	0
LINC00152	0	97.0034	0.371	0.2	0
ZFAS1	0	96.9998	0.919	0.935	0
SNHG8	0	96.9659	0.666	0.65	0
CXCL14	2.97E-75	-96.3177	0.23	0.266	9.72E-71
RPS3	0	-96.3076	0.991	0.994	0
TMEM59	2.64E-39	-96.2476	0.88	0.891	8.65E-35
UBB	0	96.0022	0.933	0.952	0
KLF6	0	95.5607	0.496	0.362	0
RARRES2	0	-95.3268	0.439	0.496	0
BTF3	0	-94.875	0.958	0.973	0
ISLR	7.4e-323	-93.8451	0.196	0.119	2.42621e-318
MESDC2	0	92.8234	0.615	0.587	0
PDIA6	0	92.6753	0.876	0.877	0
PCP4	0	92.4835	0.281	0.404	0
ARMC1	0	91.4561	0.411	0.389	0
MYH10	2.59E-205	-90.8924	0.661	0.587	8.48E-201
RIPK2	0	90.8298	0.18	0.135	0
PRSS23	0	-90.5035	0.516	0.342	0
RPL13	0	89.7899	0.998	0.999	0
ZNF106	0	89.3268	0.753	0.736	0
PPIA	0	89.2019	0.958	0.974	0
H2AFX	0	-88.8856	0.331	0.27	0
PTGES3	0	88.1571	0.845	0.85	0
GALNT1	1.33E-168	-87.7314	0.734	0.717	4.35E-164
CCDC80	0	-87.6615	0.613	0.402	0
PRDX1	0	-87.6613	0.93	0.94	0
TNNC1	6.64E-307	86.9045	0.232	0.17	2.17E-302
RPS24	0	86.9045	0.996	0.998	0
ANGPTL4	0	86.9045	0.115	0.118	0
EIF4A1	0	86.8744	0.935	0.946	0
MYL9	1.64E-193	-85.7676	0.845	0.801	5.38E-189
DCLK1	4.47E-202	85.4618	0.18	0.193	1.46E-197
FOXD1	0	85.4373	0.236	0.139	0
HPCAL1	0	85.1337	0.151	0.116	0
IL32	0	-84.7762	0.123	0.066	0
RPS27L	0	-84.7762	0.793	0.729	0
ENC1	5.00E-279	-84.7762	0.21	0.199	1.64E-274
CD63	0	-84.7762	0.958	0.966	0
NREP	0	-84.75	0.801	0.847	0
SPTBN1	0	84.0191	0.726	0.69	0
SUGCT	2.11E-151	84.0191	0.125	0.08	6.91E-147
IFIT1	0	83.9957	0.164	0.217	0
RPS13	0	-83.3335	0.99	0.995	0
RPS16	0	-83.3233	0.99	0.993	0
PALLD	0	-82.6942	0.64	0.509	0
SDF2L1	0	82.5762	0.499	0.386	0
RPL34	0	-81.8907	0.992	0.997	0
GNB3	0	81.214	0.322	0.409	0
EIF4G2	0	81.1338	0.922	0.942	0
GPC4	3.40E-54	-80.448	0.135	0.123	1.11E-49
ALDOA	4.53E-132	79.6911	0.973	0.98	1.48E-127
HSPH1	0	79.6873	0.44	0.348	0
RPL21	0	-78.9247	0.992	0.996	0
UBE2C	0	78.5676	0.165	0.107	0
TUBA1C	0	78.2484	0.672	0.582	0
GSTP1	0	78.2484	0.983	0.989	0
RAP1B	0	78.1177	0.698	0.632	0
DAPL1	0	77.1928	0.301	0.38	0
EIF5	0	77.1511	0.709	0.658	0
PLIN2	0	77.0331	0.468	0.465	0
ITGA6	0	76.7659	0.288	0.336	0
EIF1AX	0	76.7337	0.77	0.761	0
TUBB2B	0	-76.1802	0.487	0.51	0
RPL36	0	-76.0864	0.989	0.994	0
DNAJB11	0	75.5585	0.598	0.525	0
IFI6	5.76E-170	75.363	0.469	0.502	1.89E-165
LDHA	0	75.3625	0.925	0.939	0
TMEM87B	0	75.3109	0.138	0.106	0
MAP1LC3B	0	74.9071	0.696	0.646	0
ZFR	0	74.867	0.498	0.459	0
HNRNPR	0	74.6806	0.806	0.794	0
DUSP1	0	-74.6773	0.521	0.404	0
PTN	0	73.9203	0.574	0.629	0
RPS12	0	73.9203	0.996	0.998	0
MRPS9	0	73.9203	0.319	0.295	0
CDK2AP2	0	73.9203	0.399	0.332	0
RPSA	0	73.9203	0.981	0.988	0
PYURF	0	73.9203	0.662	0.639	0
CCND2	0	73.9203	0.513	0.443	0
P4HB	0	73.8906	0.852	0.824	0
NTRK2	6.17E-185	73.737	0.134	0.158	2.02E-180
FBN1	0	-73.2035	0.661	0.545	0
CKAP4	0	-72.7277	0.694	0.566	0
MYL6B	0	72.4776	0.784	0.784	0
SUB1	0	72.4776	0.905	0.919	0
HNRNPA3	0	72.4776	0.849	0.84	0
CAST	0	72.4002	0.689	0.595	0
SERPINE3	1.10E-143	-71.7914	0.196	0.257	3.60E-139
DSP	2.58E-73	-71.7906	0.484	0.437	8.43E-69
RPL10A	0	-71.7883	0.987	0.992	0
ARSB	0	71.7667	0.142	0.114	0
DUSP4	0	-71.6084	0.313	0.405	0
RPL9	0	-71.6025	0.992	0.997	0
COL18A1	0	71.4819	0.632	0.646	0
REEP5	0	71.0313	0.757	0.737	0
CREM	0	70.6205	0.348	0.306	0
PPP1R14A	9.04E-64	-70.3492	0.106	0.09	2.96E-59
CDKN1C	0	-70.3247	0.657	0.735	0
SPATS2L	0	-69.7855	0.721	0.566	0
RHOBTB3	2.92E-93	69.5922	0.737	0.698	9.57E-89
MT1E	0	69.5909	0.122	0.046	0
PDLIM5	2.81E-96	69.5617	0.548	0.499	9.22E-92
PLOD2	2.88E-100	-68.9068	0.526	0.547	9.44E-96
MTX2	0	68.8211	0.465	0.445	0
DSTN	0	-68.664	0.876	0.842	0
PSMD2	0	68.1495	0.7	0.659	0
AEBP1	0	68.1198	0.579	0.496	0
CYCS	0	67.9664	0.736	0.722	0
RNASET2	0	67.8694	0.327	0.292	0
CDC37L1	2.800320744435e-311	66.6222	0.274	0.257	9.17E-307
ARPC2	0	66.2655	0.875	0.839	0
ASPN	0	-66.0211	0.178	0.102	0
PLAU	0	-66.0211	0.18	0.076	0
RPL37	0	-66.0211	0.99	0.995	0
PAPPA	0	-66.0211	0.176	0.097	0
RPL30	0	-66.021	0.991	0.996	0
MFAP5	0	-65.55	0.139	0.064	0
SDC2	3.38E-125	65.2641	0.689	0.653	1.11E-120
SNRPB	0	65.2641	0.748	0.707	0
CCNO	0	65.2556	0.138	0.128	0
CNIH1	4.22E-219	65.1125	0.672	0.634	1.38E-214
ANXA5	0	65.0806	0.923	0.902	0
CXCL12	0	65.0494	0.277	0.245	0
IDH1	7.98E-36	64.8896	0.438	0.459	2.61E-31
ZFP36L1	0	-64.7656	0.749	0.686	0
NIF3L1	0	64.6128	0.159	0.124	0
INSIG1	4.78E-171	-64.5486	0.353	0.31	1.57E-166
PDIA3	0	64.2258	0.893	0.888	0
KIAA0101	0	63.995	0.256	0.154	0
CXADR	0	63.9052	0.459	0.545	0
CPE	0	63.8214	0.542	0.595	0
APOE	0	63.8214	0.782	0.806	0
HLA-B	0	63.8143	0.786	0.727	0
LOXL2	0	63.8115	0.393	0.21	0
RPS3A	0	63.6379	0.996	0.998	0
EEF1A2	0	63.5809	0.201	0.166	0
THBS1	0	-63.1358	0.391	0.217	0
PCNA	0	62.5742	0.399	0.354	0
ADI1	1.40E-104	62.3787	0.509	0.475	4.59E-100
ABL2	0	62.369	0.409	0.3	0
PPP1R15A	0	62.166	0.584	0.492	0
FXYD1	1.30E-210	62.0527	0.122	0.178	4.27E-206
SRP14	0	-61.693	0.971	0.988	0
TMEM55A	2.49E-39	61.4124	0.321	0.326	8.16E-35
HNRNPH1	0	61.3268	0.747	0.755	0
SAP18	0	61.2301	0.841	0.85	0
TPM4	0	60.936	0.831	0.73	0
ARF4	0	60.936	0.786	0.722	0
H2AFJ	0	60.923	0.539	0.453	0
CNTN1	4.84E-138	-60.5246	0.341	0.364	1.58E-133
TPBG	0	-60.2468	0.365	0.249	0
RPS20	0	-60.0672	0.978	0.984	0
ID2	1.52E-130	59.9338	0.57	0.558	4.97E-126
CHN1	4.27E-131	-59.7877	0.241	0.212	1.40E-126
YBX1	0	59.4934	0.974	0.983	0
YWHAQ	0	59.4933	0.845	0.87	0
C12orf75	0	59.467	0.58	0.43	0
UQCRB	4.70E-77	-58.8155	0.95	0.97	1.54E-72
DCN	0	-58.8077	0.425	0.306	0
RPS11	0	-58.8077	0.989	0.993	0
UBE2S	0	58.7625	0.586	0.517	0
RPS4Y1	0	58.0506	0.317	0.304	0
RPL6	0	58.0506	0.991	0.995	0
IFIT3	7.39E-230	58.0498	0.122	0.109	2.42E-225
LTBP1	7.98E-199	-58.0092	0.504	0.466	2.61E-194
DDT	0	57.9466	0.779	0.783	0
COTL1	0	57.8663	0.676	0.566	0
ADAMTS1	6.88E-174	57.8128	0.286	0.238	2.25E-169
RNPS1	0	57.724	0.641	0.6	0
UHMK1	0	57.4387	0.322	0.282	0
TSC22D1	0	-57.365	0.693	0.688	0
ATP6V1C1	5.65E-106	57.0747	0.305	0.31	1.85E-101
HMGN2	0	56.6079	0.882	0.887	0
LMAN1	0	56.5274	0.692	0.651	0
SFPQ	0	56.2553	0.82	0.8	0
FJX1	0	56.0358	0.196	0.118	0
COL6A1	0	-55.9223	0.769	0.666	0
FHL1	0	-55.9223	0.515	0.406	0
MYLK	0	-55.9221	0.295	0.181	0
SVIP	8.32E-216	-55.9126	0.376	0.37	2.72E-211
PMP22	2.26E-242	-55.2842	0.49	0.432	7.40E-238
SRSF3	0	55.2347	0.828	0.827	0
CTSC	0	55.1675	0.408	0.306	0
GPX1	0	55.1664	0.863	0.844	0
AKAP12	4.84E-138	55.1652	0.513	0.465	1.58E-133
CNRIP1	0	55.1652	0.185	0.123	0
CD81	0	55.1652	0.925	0.94	0
H3F3A	0	55.1639	0.981	0.993	0
EIF5A	0	55.1596	0.776	0.736	0
APOC1	8.64E-102	55.0933	0.468	0.502	2.83E-97
TUBB6	0	54.9819	0.61	0.454	0
UPP1	0	54.9809	0.217	0.109	0
TPM3	0	54.9784	0.696	0.633	0
TMBIM6	0	54.958	0.858	0.866	0
SELK	0	54.9508	0.741	0.748	0
CD59	0	-54.815	0.697	0.626	0
SRA1	0	54.5952	0.482	0.369	0
BEX1	4.35E-187	54.5769	0.203	0.23	1.43E-182
ITGAV	0	-54.4796	0.659	0.598	0
ATP5L	0	-54.4794	0.932	0.948	0
COL4A1	0	-54.476	0.485	0.375	0
GTF2A2	0	54.4723	0.708	0.672	0
MRPS6	0	54.1693	0.735	0.706	0
SLC39A10	2.02E-62	53.9981	0.397	0.397	6.62E-58
SEPP1	0	-53.9874	0.157	0.254	0
RPS5	0	53.7225	0.988	0.992	0
OAT	8.56E-144	53.7225	0.49	0.426	2.80E-139
TBC1D15	8.82E-286	53.7225	0.258	0.236	2.89E-281
MTRNR2L12	0	53.7218	0.619	0.524	0
LMO4	0	53.7213	0.624	0.639	0
CD47	0	53.7187	0.478	0.39	0
MKI67	0	53.7147	0.142	0.086	0
ENPP2	4.19E-48	53.2687	0.414	0.416	1.37E-43
TYMS	0	53.2516	0.314	0.27	0
FAU	0	-53.0373	0.982	0.989	0
RPL27A	0	-53.0369	0.984	0.987	0
DNAJB1	1.23E-115	-53.0364	0.336	0.279	4.01E-111
FABP3	8.82E-189	-53.0256	0.271	0.208	2.89E-184
PLAC9	0	-53.0011	0.577	0.428	0
FHL2	0	-52.9667	0.41	0.256	0
RPL35	0	-52.8539	0.985	0.989	0
GREM1	0	-52.655	0.29	0.16	0
NARS2	0	52.5719	0.19	0.172	0
RPL18	0	-52.5334	0.993	0.996	0
PFN1	0	52.2537	0.93	0.92	0
EMP2	0	52.1796	0.56	0.461	0
RHEB	0	52.0789	0.773	0.745	0
GEM	3.79E-91	-52.0348	0.349	0.298	1.24E-86
RPS23	0	-51.5942	0.995	0.997	0
MOK	2.93E-52	-51.5942	0.123	0.106	9.60E-48
RBP1	6.04E-258	-51.5942	0.747	0.817	1.98E-253
GAS6	0	-51.5939	0.306	0.225	0
CDKN1A	0	-51.5937	0.22	0.112	0
RPL13A	0	-51.5678	0.994	0.997	0
EIF3E	9.33E-176	-51.5274	0.927	0.944	3.05E-171
PSMD12	0	51.2128	0.516	0.435	0
NQO1	0	50.8372	0.373	0.269	0
IGFBP4	0	50.8372	0.563	0.416	0
MORF4L2	0	50.8372	0.841	0.838	0
DNAJA1	0	50.7462	0.77	0.722	0
SNX5	0	50.3817	0.51	0.456	0
HNRNPAB	0	50.2168	0.721	0.614	0
TRPM3	2.13E-299	-50.1614	0.54	0.641	6.97E-295
UCHL1	2.6917e-320	-50.1546	0.759	0.69	8.81198806e-316
OSTC	0	-50.1515	0.876	0.871	0
RPL3	0	-50.1515	0.993	0.996	0
PKM	0	-50.1418	0.927	0.949	0
LAPTM4B	6.93E-94	-50.1232	0.814	0.83	2.27E-89
COMMD6	2.32E-191	-50.1171	0.923	0.934	7.60E-187
ZYX	0	49.9884	0.475	0.349	0
HSBP1	0	-49.9472	0.881	0.905	0
CLIC1	0	49.8611	0.721	0.652	0
TMX3	0	49.8587	0.328	0.264	0
PTRF	0	-49.629	0.669	0.446	0
DUSP6	3.80E-238	49.353	0.154	0.098	1.24E-233
EIF4EBP1	0	48.8402	0.572	0.421	0
PLEKHB1	5.91E-207	48.8147	0.207	0.276	1.93E-202
ILF2	0	48.1242	0.719	0.693	0
NPC2	5.56E-117	-48.0986	0.864	0.844	1.82E-112
HMGN1	0	47.9742	0.877	0.877	0
TWIST1	0	47.9518	0.379	0.272	0
COLEC12	4.74E-306	47.9517	0.607	0.624	1.55E-301
YWHAE	0	47.9516	0.915	0.931	0
HNRNPDL	0	47.9498	0.895	0.915	0
STK24	0	-47.716	0.643	0.627	0
CLDN11	0	47.4229	0.103	0.041	0
TMEM66	0	-47.2763	0.879	0.903	0
COL5A2	0	-47.2661	0.535	0.415	0
EIF4A2	0	-47.2661	0.898	0.928	0
OST4	0	-46.839	0.919	0.918	0
PARP8	2.88E-126	-46.6992	0.102	0.096	9.43E-122
QSOX1	0	-46.5565	0.395	0.271	0
IGF2	2.28E-163	46.5091	0.312	0.312	7.46E-159
RPL28	0	46.5091	0.995	0.997	0
MYL12B	0	46.5086	0.906	0.899	0
EPS8	0	46.505	0.384	0.292	0
BUB3	0	46.4507	0.459	0.43	0
SLC7A11	0	46.4104	0.185	0.135	0
COX20	0	46.3887	0.618	0.619	0
KCNQ1OT1	2.24E-25	46.3228	0.855	0.874	7.32E-21
SERPINB6	0	46.2401	0.558	0.512	0
VDAC2	0	45.9606	0.828	0.843	0
GPX4	1.18E-122	-45.8268	0.951	0.963	3.87E-118
SULF1	1.08E-50	-45.8234	0.348	0.31	3.54E-46
ERCC1	0	-45.8091	0.624	0.569	0
IFRD1	1.83E-262	45.7979	0.363	0.366	6.00E-258
BMP7	0	-45.7906	0.411	0.559	0
RPL23	0	-45.6403	0.987	0.992	0
CCT4	0	45.4718	0.737	0.728	0
CHPT1	7.09E-241	45.4398	0.485	0.464	2.32E-236
RCN1	0	45.0664	0.782	0.754	0
LGALS1	0	45.0664	0.797	0.713	0
HNRNPA1	0	45.065	0.971	0.985	0
MTHFD2	0	45.0365	0.363	0.236	0
NARS	0	45.0185	0.596	0.557	0
PRSS33	9.06E-219	-44.8177	0.172	0.244	2.97E-214
SLC2A3	8.76E-34	-44.3802	0.273	0.244	2.87E-29
SGK1	9.39E-162	-44.3771	0.445	0.463	3.08E-157
FSTL1	0	-44.3288	0.775	0.656	0
UBE2M	0	44.3191	0.736	0.718	0
CAMK2N1	1.97E-175	44.2551	0.243	0.189	6.45E-171
PPP1CB	0	-43.8644	0.681	0.67	0
BSG	0	43.6967	0.903	0.907	0
ODC1	0	43.6336	0.716	0.687	0
DBI	0	43.6237	0.83	0.822	0
ALYREF	0	43.6194	0.543	0.492	0
PTGR1	0	43.6042	0.425	0.366	0
SUMO2	0	43.5668	0.944	0.968	0
SRI	0	43.5534	0.687	0.671	0
LTBP3	6.01E-135	43.545	0.479	0.414	1.97E-130
KDELR2	0	-43.3804	0.8	0.742	0
BCAT1	0	43.3477	0.59	0.504	0
NFKBIZ	9.08E-236	-42.9566	0.157	0.102	2.97E-231
H3F3B	0	-42.938	0.979	0.993	0
EEF2	0	-42.938	0.976	0.987	0
AK1	0	-42.938	0.471	0.388	0
TF	0	-42.938	0.181	0.292	0
ISG15	8.67E-147	-42.9344	0.335	0.289	2.84E-142
PSAP	6.50E-13	-42.9341	0.853	0.845	2.13E-08
BACE2	3.81E-98	-42.6804	0.554	0.503	1.25E-93
C16orf87	2.34E-17	42.4466	0.366	0.373	7.67E-13
DEK	0	42.2503	0.703	0.629	0
NCL	0	42.181	0.923	0.936	0
NAP1L4	0	42.181	0.572	0.544	0
CRISPLD1	1.51E-171	42.1808	0.464	0.539	4.94E-167
NTN4	2.51E-80	42.1616	0.154	0.124	8.22E-76
NPW	0	42.1599	0.574	0.548	0
EIF3H	0	42.1346	0.851	0.852	0
SEC61G	0	42.1012	0.905	0.919	0
XIST	7.22E-127	42.0433	0.25	0.268	2.36E-122
FAM43A	1.18E-166	-41.93	0.121	0.134	3.85E-162
PRPSAP1	0	41.7912	0.426	0.358	0
RPL27	0	-41.7253	0.981	0.987	0
MINPP1	1.71E-176	41.5833	0.237	0.225	5.60E-172
RPS15	0	-41.5654	0.992	0.996	0
PAX6	0	-41.4966	0.36	0.411	0
NPTN	5.21E-39	41.394	0.532	0.499	1.71E-34
PCCB	4.33E-235	41.287	0.189	0.172	1.42E-230
PCBP4	3.95E-114	41.2565	0.493	0.462	1.29E-109
GLS	0	-41.2424	0.498	0.369	0
MFAP2	9.80E-84	-41.0174	0.774	0.756	3.21E-79
CKS2	0	40.7383	0.379	0.272	0
CRABP2	0	40.7383	0.443	0.355	0
TNC	0	40.7378	0.278	0.118	0
CTSV	0	40.7357	0.43	0.409	0
HIST1H2BK	3.92E-120	40.6626	0.151	0.153	1.28E-115
B4GALT1	8.27E-298	40.6575	0.387	0.3	2.71E-293
HSPB1	6.29E-97	-40.5046	0.891	0.872	2.06E-92
SRPX	5.29E-289	40.4852	0.261	0.183	1.73E-284
LEPROTL1	0	-40.3051	0.558	0.589	0
TERF2IP	4.15E-63	40.1292	0.642	0.654	1.36E-58
RN7SL1	0	40.0643	0.139	0.089	0
SNRPG	0	39.9965	0.749	0.731	0
PCBP2	0	-39.9237	0.87	0.884	0
CDYL	0	39.5417	0.269	0.237	0
SFRP1	0	39.2956	0.613	0.613	0
EDF1	0	39.2956	0.914	0.923	0
KCNMA1	0	39.2956	0.154	0.076	0
COL9A3	0	39.2956	0.394	0.492	0
AK3	3.01E-124	39.292	0.455	0.433	9.84E-120
PPP2CB	0	39.2879	0.529	0.493	0
PDPN	0	39.2865	0.459	0.472	0
HIST1H1D	2.93E-58	39.2748	0.124	0.106	9.58E-54
ENO2	5.71E-230	39.2732	0.394	0.466	1.87E-225
SMARCA2	1.06E-111	39.266	0.401	0.345	3.46E-107
ERRFI1	1.20E-206	39.2115	0.236	0.17	3.94E-202
EIF3A	0	39.0469	0.834	0.825	0
MPC1	3.75580139446e-312	39.0282	0.441	0.425	1.23E-307
LGALS3BP	0	38.7835	0.596	0.612	0
TTC1	0	38.7056	0.423	0.362	0
CTSL	0	-38.61	0.618	0.546	0
CYR61	0	-38.6099	0.761	0.72	0
HMGB3	0	-38.6099	0.469	0.395	0
IER2	1.55E-43	-38.6086	0.797	0.774	5.08E-39
HCFC1R1	0	38.4855	0.66	0.52	0
FDX1	0	38.4651	0.51	0.449	0
VMP1	0	38.3712	0.664	0.587	0
MAGED2	1.24E-234	-38.3292	0.795	0.771	4.05E-230
APCDD1	1.77E-105	38.2954	0.169	0.214	5.80E-101
NETO2	0	38.2156	0.3	0.273	0
RBM8A	0	38.1567	0.751	0.744	0
SCARB2	8.51E-22	-38.0507	0.597	0.583	2.79E-17
RPL32	0	37.8791	0.996	0.997	0
RANBP1	0	37.8529	0.741	0.712	0
HNRNPC	0	37.8443	0.873	0.886	0
FEZ1	2.93E-23	37.8419	0.367	0.353	9.61E-19
LMAN2	0	37.8162	0.719	0.682	0
NUDC	0	37.8067	0.69	0.64	0
TNFRSF12A	0	37.7827	0.461	0.228	0
SMARCA1	1.07E-159	37.7662	0.594	0.569	3.50E-155
YWHAB	0	37.6373	0.846	0.828	0
RCAN1	4.26E-273	-37.6097	0.252	0.181	1.39E-268
TMEM237	0	37.3998	0.277	0.216	0
TMX4	5.30E-301	37.3979	0.387	0.37	1.74E-296
RPL37A	0	-37.1673	0.99	0.995	0
MT1X	2.75E-88	-37.1672	0.204	0.166	9.00E-84
MDK	0	-37.1672	0.914	0.912	0
LDHB	0	-37.1672	0.949	0.965	0
CD164	8.54E-113	-37.1672	0.753	0.716	2.80E-108
KCNG1	0	-37.1613	0.197	0.086	0
PPME1	1.654825e-317	-37.1276	0.285	0.25	5.4175659422e-313
CD151	0	-37.0887	0.697	0.606	0
RPL29	0	-36.9838	0.993	0.996	0
ANTXR2	0	36.938	0.187	0.132	0
P4HA1	7.98E-110	-36.9336	0.748	0.757	2.61E-105
BMP4	0	36.8757	0.377	0.328	0
VCP	0	36.7945	0.729	0.663	0
EGFL7	4.08E-53	-36.7752	0.214	0.199	1.33E-48
MTDH	0	36.7655	0.842	0.834	0
PDLIM1	0	-36.6743	0.281	0.175	0
ECM1	0	-36.6016	0.183	0.076	0
NOL10	0	36.5867	0.251	0.196	0
RDH10	1.12E-105	-36.5251	0.176	0.22	3.68E-101
SSR3	0	36.4812	0.788	0.754	0
HN1	0	36.4602	0.656	0.576	0
ITSN1	3.63E-29	36.4293	0.305	0.282	1.19E-24
NPM1	0	36.4138	0.98	0.989	0
TMEM158	0	36.4102	0.292	0.253	0
RPS27	0	36.4102	0.991	0.994	0
GNG11	0	36.4102	0.666	0.639	0
NCOA3	6.62E-147	36.4102	0.298	0.26	2.17E-142
OGN	5.7954523e-317	36.41	0.152	0.084	1.89731516677e-312
ALDH7A1	1.51E-185	36.3858	0.425	0.412	4.95E-181
AZI2	1.34E-106	36.1513	0.419	0.397	4.38E-102
COL14A1	0	36.1443	0.225	0.134	0
CCNDBP1	1.89E-76	36.1149	0.28	0.281	6.19E-72
CIRBP	3.14E-118	-35.7698	0.95	0.973	1.03E-113
XRCC4	3.76E-217	-35.7245	0.13	0.1	1.23E-212
ARHGEF12	3.66E-162	35.6817	0.424	0.378	1.20E-157
PPP1R14B	0	35.6654	0.805	0.748	0
SESN3	0	-35.6541	0.614	0.701	0
YES1	0	35.6377	0.376	0.338	0
CTSK	0	35.5558	0.325	0.245	0
WDR43	0	35.4733	0.355	0.274	0
WARS	0	35.4099	0.292	0.185	0
NANOS1	1.32E-170	-35.1704	0.336	0.389	4.31E-166
CCNI	0	-35.1627	0.932	0.956	0
DOK5	3.31E-48	34.9772	0.359	0.344	1.08E-43
KPNA2	0	34.97	0.458	0.354	0
SERPINE1	0	34.9675	0.212	0.091	0
HILPDA	3.07E-280	34.9675	0.289	0.265	1.00E-275
SNX3	0	34.9675	0.851	0.834	0
TXNIP	1.43E-138	34.9675	0.123	0.085	4.68E-134
CETN2	0	34.9666	0.509	0.482	0
MAF	6.27E-139	34.9662	0.276	0.289	2.05E-134
CADM1	1.76E-120	34.9626	0.332	0.392	5.77E-116
GSTO1	0	34.9543	0.608	0.51	0
RSL24D1	0	34.9077	0.746	0.736	0
MME	0	34.8882	0.168	0.089	0
RDX	0	34.8399	0.721	0.694	0
UACA	2.21E-73	34.784	0.561	0.537	7.22E-69
AXL	0	34.7684	0.378	0.268	0
NPB	2.58E-153	34.6616	0.163	0.157	8.43E-149
CCNA2	0	34.5933	0.15	0.083	0
HNRNPA2B1	0	34.3486	0.943	0.959	0
PSMA5	0	34.3309	0.65	0.573	0
GPNMB	2.92E-79	-34.2818	0.669	0.704	9.55E-75
NEDD4L	0	-34.2818	0.36	0.438	0
BEST1	0	-34.2693	0.263	0.353	0
NME5	0	34.1629	0.129	0.149	0
HMGB1	0	33.9769	0.944	0.957	0
FAM199X	5.20E-104	33.9009	0.188	0.176	1.70E-99
HSPB3	0	-33.8299	0.128	0.063	0
NDUFB4	0	-33.8281	0.788	0.805	0
PSMB2	0	33.6322	0.699	0.654	0
GPR137B	4.97E-47	33.5853	0.234	0.263	1.63E-42
APLP2	1.30E-117	33.5248	0.878	0.903	4.25E-113
TPD52L1	0	33.5246	0.612	0.618	0
MAP2K1	0	33.5244	0.302	0.278	0
SCG5	1.26E-271	33.5235	0.492	0.574	4.11E-267
CDV3	0	33.4776	0.772	0.707	0
CLTC	0	33.4732	0.696	0.635	0
OSBPL8	4.21E-305	-33.3519	0.525	0.483	1.38E-300
AZIN1	2.94E-285	33.0148	0.348	0.336	9.64E-281
BZW2	0	32.9432	0.546	0.517	0
P4HA2	0	-32.8177	0.502	0.414	0
DAAM1	7.02E-191	-32.8118	0.55	0.61	2.30E-186
C9orf116	0	32.7972	0.127	0.098	0
LSAMP	5.43E-86	32.788	0.252	0.267	1.78E-81
ST20	1.51E-275	32.737	0.135	0.115	4.94E-271
TTC3	1.20E-82	-32.7263	0.915	0.935	3.93E-78
RAB18	1.32E-167	32.6369	0.577	0.554	4.32E-163
EDEM3	1.73E-95	-32.5894	0.186	0.151	5.65E-91
LSM1	0	32.5775	0.532	0.454	0
DKK3	5.13E-39	32.1186	0.344	0.316	1.68E-34
CCNB1	0	32.0834	0.211	0.145	0
ATP6V1G1	1.98E-240	32.0816	0.891	0.924	6.48E-236
NAA38	0	32.0736	0.614	0.558	0
LAMA4	9.34E-202	32.0685	0.299	0.241	3.06E-197
MLLT4	0	32.0643	0.497	0.485	0
PPIF	0	32.061	0.298	0.235	0
XRCC5	0	32.0602	0.797	0.795	0
TCEB2	0	-32.0599	0.937	0.949	0
HM13	0	32.0213	0.654	0.577	0
SH3GLB1	0	32.0066	0.549	0.475	0
UBE2N	0	31.8823	0.597	0.558	0
ZFP36	4.19E-106	31.6301	0.294	0.24	1.37E-101
MAD2L1	0	31.6242	0.23	0.171	0
C11orf96	3.69E-260	-31.576	0.128	0.076	1.21E-255
CAPRIN1	0	31.564	0.629	0.61	0
NGFRAP1	0	-31.3965	0.926	0.944	0
VCAN	0	-31.3965	0.47	0.347	0
KRT19	0	-31.3965	0.255	0.23	0
TOMM7	1.66E-229	-31.3965	0.923	0.924	5.42E-225
KIF9	0	31.3287	0.162	0.136	0
ZFAND2A	6.01E-163	-31.2308	0.152	0.121	1.97E-158
COX5A	0	31.1765	0.806	0.807	0
ANKRD11	0	30.9786	0.794	0.77	0
HNRNPK	0	30.7726	0.916	0.938	0
MX1	2.99E-144	-30.7305	0.111	0.124	9.78E-140
ZNF92	0	30.708	0.185	0.181	0
RFK	3.25E-182	30.6631	0.383	0.357	1.07E-177
LY6E	0	30.6395	0.606	0.489	0
SPCS3	0	30.6394	0.532	0.45	0
GPRC5A	5.18E-178	30.6394	0.101	0.082	1.69E-173
PMEPA1	0	30.6358	0.5	0.419	0
CANX	4.98E-168	30.6345	0.883	0.887	1.63E-163
CACYBP	0	30.6343	0.633	0.576	0
NHP2L1	0	30.5833	0.817	0.798	0
PLD5	0	-30.501	0.229	0.329	0
NES	5.10E-245	-30.298	0.183	0.137	1.67E-240
PTTG1	0	30.2335	0.304	0.207	0
CCT6A	0	30.1992	0.765	0.727	0
UBE2I	0	30.1203	0.749	0.731	0
ZNF217	0	30.0126	0.278	0.203	0
HSPA9	0	30.0099	0.67	0.616	0
ANKRD36C	1.20E-23	-29.9576	0.248	0.242	3.92E-19
HMGCS1	2.43E-36	-29.9538	0.384	0.352	7.96E-32
RHOB	1.07E-102	-29.9533	0.641	0.589	3.50E-98
DAB2	0	-29.9532	0.58	0.391	0
WFDC2	6.06E-217	-29.9498	0.188	0.26	1.98E-212
ZNF143	3.50E-64	-29.9372	0.158	0.127	1.14E-59
ANKRD36	4.37E-62	-29.8982	0.333	0.334	1.43E-57
EIF1B	8.80E-115	29.8365	0.775	0.796	2.88E-110
KLF10	0	-29.6435	0.311	0.204	0
ERH	0	29.6409	0.892	0.913	0
RALA	0	29.554	0.44	0.351	0
SH3BP5	1.43E-220	29.5534	0.594	0.512	4.69E-216
PDLIM4	0	29.535	0.542	0.44	0
SMC4	0	29.4009	0.326	0.233	0
CHRNA3	2.82E-109	29.3395	0.333	0.392	9.23E-105
C19orf43	0	29.3385	0.844	0.848	0
FGF13	9.59E-101	29.3258	0.139	0.154	3.14E-96
THRAP3	0	29.2775	0.67	0.647	0
S100A10	0	29.1967	0.812	0.658	0
RTN4	0	29.1967	0.91	0.924	0
PSENEN	0	29.1957	0.483	0.441	0
RBBP4	0	29.1918	0.63	0.637	0
MFF	0	29.171	0.654	0.598	0
RND3	2.55E-245	29.1262	0.549	0.464	8.34E-241
SAMD11	7.31E-17	29.0413	0.185	0.179	2.39E-12
SPON2	7.32E-130	-28.9533	0.376	0.383	2.40E-125
ITGB8	0	-28.9159	0.197	0.285	0
CDK1	0	28.8729	0.156	0.103	0
TMEM132A	0	28.7855	0.545	0.558	0
STAT1	1.14E-110	28.7697	0.398	0.355	3.74E-106
TRPM1	2.30E-209	-28.756	0.461	0.545	7.52E-205
APP	1.63E-151	28.7421	0.907	0.93	5.33E-147
CYTL1	8.03E-54	28.5774	0.152	0.124	2.63E-49
RPN1	0	28.5518	0.609	0.545	0
NDUFV2	0	-28.5201	0.746	0.733	0
ITGB1	0	-28.5111	0.824	0.792	0
RPL22	0	-28.511	0.982	0.991	0
ABHD2	0	-28.5005	0.441	0.338	0
SSB	0	-28.4944	0.744	0.717	0
MMP11	6.44E-225	-28.4847	0.193	0.142	2.11E-220
C1QL1	9.20E-156	-28.452	0.102	0.129	3.01E-151
TMEM200A	4.39E-158	-28.419	0.106	0.069	1.44E-153
PHB2	0	28.2679	0.771	0.757	0
CDC42	0	-28.2301	0.844	0.831	0
NDRG1	0	28.1704	0.181	0.177	0
PPP2R5E	0	28.1643	0.473	0.43	0
MANF	0	28.0975	0.663	0.601	0
MAN2A1	0	-27.9873	0.396	0.384	0
LAMTOR4	0	-27.9627	0.805	0.81	0
PFDN1	0	27.8589	0.459	0.405	0
RRM2	0	27.812	0.144	0.069	0
TCEAL7	3.13E-109	27.8087	0.281	0.249	1.02E-104
RPL18A	0	27.7554	0.994	0.996	0
LGMN	2.69E-109	27.754	0.47	0.435	8.79E-105
NUP93	2.06E-50	27.754	0.274	0.274	6.75E-46
TOMM22	0	27.7489	0.683	0.669	0
ECHS1	0	27.7468	0.639	0.607	0
RPS15A	0	27.7443	0.99	0.994	0
MT-ND4L	1.83E-103	27.7442	0.828	0.827	5.99E-99
CNBP	0	27.7431	0.788	0.79	0
GLUD1	0	27.7034	0.375	0.316	0
MYH9	0	27.6497	0.614	0.479	0
GLO1	0	27.5746	0.657	0.634	0
MORF4L1	0	27.5707	0.918	0.939	0
EVA1B	0	27.5198	0.522	0.411	0
ANLN	0	27.4103	0.139	0.067	0
VAMP2	1.31E-242	27.3861	0.704	0.76	4.27E-238
ARF1	0	27.3705	0.784	0.748	0
SLBP	0	27.2324	0.567	0.528	0
ATP6V0B	0	27.2249	0.799	0.8	0
IGSF8	2.04E-67	-27.1988	0.179	0.189	6.67E-63
SNRNP70	0	27.1639	0.636	0.611	0
TMEM14B	0	27.1574	0.709	0.667	0
PLCB1	3.15E-129	27.1211	0.103	0.087	1.03E-124
PLAT	0	-27.0946	0.21	0.109	0
RPL24	0	-27.0719	0.989	0.993	0
IER3	0	-27.0684	0.593	0.413	0
ATP1A1	4.20E-18	-27.0681	0.584	0.562	1.37E-13
ELL2	0	-27.0669	0.142	0.075	0
PARD3	1.02E-13	-27.0624	0.266	0.261	3.34E-09
NOL3	0	26.9594	0.222	0.294	0
ANP32B	0	-26.8841	0.797	0.782	0
ID4	0	26.8308	0.374	0.271	0
PDLIM7	0	-26.8031	0.612	0.522	0
MMP14	7.55E-240	26.7513	0.579	0.503	2.47E-235
MRPL18	0	26.574	0.535	0.47	0
TBCA	0	-26.4698	0.878	0.901	0
HNRNPF	0	26.3554	0.77	0.738	0
PITPNA	1.20E-135	-26.32	0.482	0.419	3.94E-131
PA2G4	0	26.3118	0.631	0.579	0
EIF4A3	0	26.31	0.528	0.478	0
PRDX5	0	26.3095	0.902	0.903	0
TUBB4B	0	26.308	0.747	0.73	0
IDI1	4.85E-263	26.3061	0.569	0.514	1.59E-258
VIMP	0	26.3014	0.618	0.55	0
NUDT4	1.84E-94	26.2908	0.529	0.474	6.01E-90
PCOLCE2	2.26E-144	26.2408	0.148	0.154	7.41E-140
TRMT112	0	-26.2388	0.851	0.856	0
KIF1A	0	26.1585	0.269	0.353	0
STAT3	3.03E-34	26.1544	0.587	0.583	9.93E-30
ACBD3	0	26.1506	0.55	0.464	0
NEXN	0	26.1031	0.277	0.177	0
CDC5L	0	-26.0859	0.459	0.414	0
ACTN4	0	26.0438	0.692	0.602	0
DDX24	0	25.8823	0.746	0.732	0
SSR4	0	25.8584	0.928	0.935	0
PAK1	1.69E-56	25.7682	0.221	0.197	5.55E-52
RGS4	7.17E-146	-25.6519	0.144	0.101	2.35E-141
RPL7	0	-25.6257	0.988	0.993	0
CAV1	0	-25.6257	0.378	0.234	0
PPAP2B	3.65E-130	-25.6257	0.294	0.279	1.20E-125
EDIL3	0	-25.6161	0.441	0.313	0
SAR1A	0	25.602	0.599	0.53	0
CAV2	0	-25.598	0.352	0.248	0
NR2F6	0	25.5313	0.484	0.455	0
RABL5	0	25.5289	0.509	0.466	0
LEPREL4	4.30E-257	-25.468	0.404	0.317	1.41E-252
TMEM9B	1.10E-173	25.3672	0.457	0.414	3.60E-169
PRSS12	3.18E-130	25.3108	0.165	0.119	1.04E-125
C4orf3	8.32E-20	25.2526	0.838	0.855	2.72E-15
SETD7	1.07E-104	25.1861	0.184	0.154	3.50E-100
SPRED1	3.32E-247	25.1527	0.234	0.178	1.09E-242
HIST1H4C	0	25.0504	0.398	0.354	0
GLRX5	0	25.0132	0.68	0.634	0
SET	0	24.9979	0.93	0.944	0
COBLL1	6.76E-70	-24.9918	0.26	0.237	2.21E-65
CDH2	1.52E-94	-24.9681	0.598	0.552	4.98E-90
HNRNPD	0	24.8751	0.778	0.774	0
COL12A1	0	24.8686	0.356	0.185	0
MMADHC	0	24.8686	0.611	0.578	0
DDIT3	3.21E-167	24.8686	0.231	0.202	1.05E-162
OGFRL1	1.71E-176	24.8685	0.189	0.141	5.60E-172
CAPRIN2	2.20E-170	24.8673	0.181	0.154	7.20E-166
WDR35	5.64E-67	24.8613	0.122	0.116	1.85E-62
CRELD2	0	24.861	0.464	0.378	0
CPEB4	2.26E-39	24.8583	0.388	0.424	7.41E-35
CCDC85B	0	24.846	0.701	0.623	0
HNRNPA0	0	24.8457	0.843	0.866	0
LXN	3.20E-165	24.8149	0.182	0.132	1.05E-160
ARHGDIA	0	24.8027	0.638	0.56	0
LPCAT2	1.45E-74	-24.8024	0.141	0.119	4.75E-70
FUCA1	3.57E-41	-24.7684	0.213	0.204	1.17E-36
ETV5	0	24.7411	0.153	0.086	0
BRE	7.75E-157	24.5977	0.288	0.254	2.54E-152
DDX5	0	24.5554	0.943	0.955	0
ESD	1.19E-300	-24.5547	0.797	0.816	3.90E-296
ITM2A	6.37E-244	-24.538	0.112	0.161	2.08E-239
TOMM34	3.42E-112	24.5345	0.209	0.182	1.12E-107
KIF5C	9.61E-68	24.4976	0.134	0.159	3.15E-63
SHMT2	0	24.4789	0.408	0.34	0
XRCC6	0	24.4703	0.704	0.672	0
SLC9A3R2	0	24.4135	0.378	0.285	0
PCCA	0	-24.1861	0.115	0.114	0
NELL2	0	-24.1831	0.459	0.55	0
MAB21L1	0	-24.183	0.333	0.465	0
RPL7A	0	-24.183	0.993	0.996	0
IGFBP6	0	-24.183	0.369	0.205	0
JUN	1.13E-276	-24.183	0.681	0.586	3.70E-272
NR2F2	0	-24.1829	0.607	0.548	0
PLS3	0	-24.1829	0.621	0.51	0
GNB2L1	0	-24.1828	0.988	0.991	0
SDC4	4.25E-126	-24.1797	0.297	0.249	1.39E-121
CFL1	0	-24.1792	0.959	0.972	0
SMC2	0	24.1176	0.302	0.225	0
PRKCZ	5.51E-164	24.0653	0.152	0.157	1.80E-159
HOXB2	1.52E-235	-23.9908	0.13	0.076	4.99E-231
BANF1	0	23.9135	0.821	0.816	0
BDNF	0	-23.7824	0.103	0.048	0
SULF2	1.36E-268	23.6238	0.263	0.184	4.44E-264
SOCS1	1.02E-255	23.6229	0.143	0.125	3.34E-251
SSBP1	0	23.5594	0.772	0.734	0
MRPL22	0	-23.533	0.506	0.452	0
ABCC5	1.32E-52	-23.5259	0.364	0.327	4.31E-48
SOD2	0	23.426	0.384	0.329	0
IFITM3	0	23.4259	0.906	0.87	0
ITGB4	0	23.4258	0.155	0.166	0
RGS2	3.71E-102	23.4248	0.113	0.127	1.21E-97
COX7A2L	0	23.4204	0.852	0.858	0
PSAT1	1.04E-196	23.4163	0.511	0.507	3.40E-192
FBLN2	2.17E-283	23.4161	0.332	0.257	7.10E-279
ATP2A2	1.21E-232	23.399	0.465	0.41	3.95E-228
STRADB	2.21E-93	23.3814	0.342	0.362	7.24E-89
ADRM1	0	23.3692	0.614	0.52	0
LGALSL	6.52E-269	23.3653	0.195	0.226	2.14E-264
RPS21	0	23.3557	0.969	0.979	0
LASP1	0	23.3554	0.426	0.329	0
CNN2	0	23.3369	0.674	0.62	0
GHITM	0	23.3296	0.688	0.682	0
ARMCX3	3.24E-107	23.311	0.6	0.574	1.06E-102
ASPH	2.03E-77	23.2931	0.669	0.669	6.64E-73
DKC1	0	23.2752	0.391	0.316	0
ETFA	0	23.2663	0.49	0.44	0
RNF114	0	23.2588	0.338	0.296	0
RAB2A	0	23.1989	0.787	0.76	0
RP11-620J15.3	0	23.1951	0.303	0.295	0
NME4	0	23.0611	0.787	0.744	0
ANKRD28	0	23.0146	0.408	0.381	0
SLC48A1	7.46E-20	-22.9843	0.168	0.15	2.44E-15
TM9SF3	3.79E-131	22.952	0.684	0.656	1.24E-126
TMEM88	0	22.9419	0.291	0.191	0
HDGF	0	22.9244	0.585	0.53	0
HNRNPLL	2.59E-79	22.9064	0.304	0.334	8.49E-75
SRSF7	0	22.8992	0.721	0.714	0
ZNF706	0	22.8389	0.753	0.725	0
VEGFC	0	-22.772	0.228	0.149	0
GPC6	5.25E-65	-22.7341	0.341	0.311	1.72E-60
TTC14	1.96E-20	-22.7301	0.416	0.435	6.40E-16
MPLKIP	0	-22.7285	0.535	0.495	0
GSTA4	1.06E-76	-22.6728	0.486	0.526	3.45E-72
NME1	0	-22.5991	0.705	0.621	0
NBPF1	2.12E-107	-22.5884	0.353	0.322	6.94E-103
MOXD1	0	22.5567	0.132	0.058	0
MZT1	0	22.4187	0.376	0.34	0
PTK2B	0	-22.3962	0.153	0.226	0
PCLO	2.75E-71	22.3045	0.146	0.15	8.99E-67
SIX1	0	-22.2801	0.268	0.162	0
NUCB2	0	22.2779	0.669	0.576	0
RNF2	9.55E-104	22.1905	0.259	0.24	3.13E-99
ZNF703	1.83E-109	-22.1676	0.22	0.171	5.99E-105
ROCK1	0	22.1438	0.559	0.501	0
PSMD6	0	22.062	0.514	0.446	0
CDK17	1.20E-137	22.0605	0.198	0.181	3.94E-133
NT5E	0	21.9876	0.211	0.099	0
LIMCH1	0	21.9868	0.372	0.439	0
HSPE1	0	21.9833	0.853	0.852	0
SLC12A2	4.72E-61	21.9829	0.327	0.295	1.54E-56
RPLP2	0	21.9828	0.99	0.995	0
ARPC1B	0	21.9819	0.576	0.409	0
CRIM1	0	21.9819	0.474	0.377	0
RRAS2	0	21.9794	0.358	0.274	0
SLIT2	0	21.979	0.232	0.201	0
XBP1	0	21.9735	0.563	0.464	0
PSMC4	0	21.951	0.537	0.454	0
RCN3	0	-21.9474	0.337	0.199	0
SLC38A2	1.79E-144	-21.9425	0.492	0.442	5.85E-140
NAV2	8.36E-294	21.9266	0.218	0.159	2.74E-289
IDH2	1.77E-295	21.8884	0.559	0.502	5.78E-291
PLEKHB2	0	21.8484	0.371	0.339	0
EEF1B2	0	21.8002	0.967	0.97	0
CDC25B	0	21.7513	0.195	0.149	0
METRNL	0	21.7415	0.59	0.529	0
FBN2	0	21.6899	0.479	0.365	0
MLF2	0	21.6715	0.731	0.706	0
LIFR	8.15E-90	-21.6413	0.148	0.167	2.67E-85
SEC11A	0	21.6211	0.873	0.868	0
PON2	1.02E-22	-21.6	0.425	0.437	3.35E-18
EMP1	0	21.5823	0.329	0.174	0
NCCRP1	0	-21.3601	0.226	0.33	0
SORBS2	4.52E-209	-21.3507	0.423	0.396	1.48E-204
SSRP1	0	21.3424	0.437	0.365	0
NSFL1C	5.75E-189	-21.3397	0.57	0.574	1.88E-184
STRIP2	0	-21.3107	0.258	0.359	0
RGS5	1.30E-83	-21.2976	0.161	0.148	4.25E-79
RPL26	0	-21.2976	0.989	0.994	0
CDH11	0	-21.2976	0.422	0.274	0
AKR1B1	1.74E-307	-21.2976	0.458	0.4	5.68E-303
LMO7	0	-21.2976	0.3	0.219	0
LMCD1	5.53E-176	-21.2974	0.146	0.119	1.81E-171
KCTD12	6.72E-28	-21.2971	0.249	0.225	2.20E-23
BMP2	0	-21.2925	0.149	0.199	0
NTPCR	9.25E-60	-21.2712	0.405	0.4	3.03E-55
MSX1	4.99E-275	-21.2544	0.136	0.077	1.63E-270
FRMD6	0	-21.2257	0.3	0.176	0
HIPK3	9.94E-29	-21.2153	0.274	0.256	3.25E-24
METTL9	1.10E-50	-21.2136	0.809	0.818	3.60E-46
CEBPB	4.30E-298	-21.212	0.683	0.602	1.41E-293
DNAJC9	0	21.15	0.329	0.241	0
UAP1	0	21.1175	0.359	0.264	0
TP53I3	2.21E-56	-21.1144	0.387	0.353	7.22E-52
FAM84A	0	-21.114	0.209	0.292	0
TERF1	4.16E-106	-21.113	0.408	0.378	1.36E-101
OSBPL1A	1.30E-37	-21.0811	0.657	0.688	4.27E-33
AKT1	0	21.0709	0.465	0.401	0
BAG1	0	21.0644	0.577	0.524	0
NPR3	0	-21.054	0.14	0.074	0
LHFP	3.10E-38	-21.0048	0.699	0.681	1.01E-33
RAB3IP	0	-20.9547	0.328	0.37	0
BZW1	0	20.9457	0.769	0.736	0
IRF1	0	-20.876	0.166	0.095	0
ECI2	0	20.8652	0.489	0.439	0
WSB1	5.51E-96	-20.843	0.833	0.871	1.80E-91
SRP9	0	20.8412	0.835	0.853	0
CRBN	3.54E-42	20.705	0.403	0.42	1.16E-37
BCAM	1.09E-198	20.7031	0.283	0.29	3.57E-194
JUP	1.44E-15	-20.6844	0.171	0.158	4.73E-11
MATR3	0	20.6626	0.824	0.848	0
CCT5	0	20.6107	0.681	0.605	0
INO80C	5.50E-201	-20.5859	0.323	0.286	1.80E-196
HNRNPM	0	20.5691	0.738	0.721	0
FBLN5	0	20.5406	0.4	0.263	0
MIR4435-1HG	0	20.5406	0.308	0.154	0
RPS4X	0	20.5406	0.992	0.995	0
DDOST	0	20.5405	0.693	0.644	0
DCBLD2	4.67E-104	20.5404	0.626	0.59	1.53E-99
IFITM2	0	20.5401	0.647	0.527	0
COX5B	0	20.5357	0.902	0.924	0
KCTD20	0	20.5308	0.374	0.293	0
PRKCDBP	0	20.5278	0.382	0.275	0
NADK2	5.36E-112	-20.5137	0.158	0.137	1.75E-107
MAL2	6.81E-91	20.4678	0.164	0.137	2.23E-86
PGM3	0	20.4632	0.44	0.322	0
CORO1C	0	20.4248	0.387	0.317	0
TFDP1	0	20.3819	0.367	0.294	0
FLYWCH2	1.18E-146	20.3514	0.538	0.516	3.87E-142
NFE2L3	3.93E-34	20.3153	0.164	0.165	1.29E-29
PAWR	1.21E-246	-20.3068	0.594	0.518	3.95E-242
FNBP4	0	20.3026	0.491	0.436	0
PCMT1	0	20.2722	0.617	0.582	0
CMTM3	0	20.2459	0.372	0.268	0
MESDC1	2.10E-23	-20.1731	0.229	0.206	6.89E-19
TMEM70	0	20.1274	0.346	0.283	0
AK4	1.24E-33	-20.1123	0.335	0.366	4.04E-29
ADM	0	20.1112	0.224	0.164	0
RAD21	0	20.0621	0.611	0.598	0
PSMD14	0	20.0329	0.542	0.469	0
MITF	9.45E-107	-20.0227	0.49	0.541	3.09E-102
FOSB	4.02E-113	20.0206	0.558	0.497	1.32E-108
MAP2K3	0	20.0181	0.249	0.14	0
TSC22D4	0	-19.9705	0.386	0.456	0
TMEM45A	4.52E-196	19.9292	0.381	0.373	1.48E-191
DCXR	0	19.9169	0.463	0.441	0
FKBP10	0	-19.9122	0.596	0.457	0
RPL23A	0	-19.8562	0.987	0.992	0
HSPB8	3.63E-56	-19.8549	0.155	0.189	1.19E-51
ATP1B1	0	-19.8549	0.654	0.697	0
VCAM1	0	-19.8549	0.134	0.087	0
RPS6	0	-19.8549	0.994	0.996	0
ATP5E	0	-19.8548	0.961	0.972	0
PXDC1	0	-19.8461	0.335	0.221	0
SLC16A3	2.20E-25	-19.8386	0.555	0.566	7.20E-21
PLAGL1	5.23E-130	19.8234	0.207	0.158	1.71E-125
CAPZA2	2.37E-253	19.7518	0.697	0.687	7.75E-249
KAL1	2.43E-93	-19.7335	0.151	0.14	7.96E-89
SDHA	0	19.7125	0.385	0.346	0
EIF4E	0	19.7105	0.533	0.51	0
CBX3	0	19.6925	0.779	0.79	0
CTNNB1	8.45E-44	-19.6714	0.632	0.624	2.77E-39
CHD3	4.31E-255	19.6667	0.54	0.492	1.41E-250
ENOPH1	0	19.661	0.401	0.39	0
CAMTA1	0	19.6567	0.678	0.653	0
CDK4	0	19.6065	0.674	0.626	0
RSL1D1	0	19.6064	0.714	0.681	0
KDM3A	1.23E-94	19.6047	0.239	0.286	4.03E-90
IMMP2L	1.33E-36	-19.5437	0.215	0.216	4.36E-32
PRKAR1A	8.08E-29	19.5246	0.649	0.647	2.64E-24
MAT2A	0	19.4188	0.532	0.497	0
IRX2	1.68E-159	-19.3995	0.196	0.159	5.50E-155
USP1	0	19.3627	0.375	0.312	0
YWHAZ	0	-19.3517	0.834	0.814	0
CREB3L1	0	19.3105	0.313	0.162	0
MAP4	0	19.2631	0.67	0.551	0
GIPC1	0	-19.2453	0.593	0.49	0
PARVB	3.41E-162	19.2343	0.198	0.174	1.12E-157
ELP4	5.73E-44	-19.2263	0.188	0.189	1.88E-39
CDON	0	-19.1953	0.109	0.173	0
CENPF	7.44E-308	19.1321	0.22	0.144	2.44E-303
KHDRBS1	0	19.1203	0.823	0.835	0
S100A13	0	19.1057	0.692	0.612	0
HSP90AB1	0	19.0979	0.972	0.986	0
SKP1	0	19.0979	0.945	0.97	0
SLC38A1	0	19.0979	0.469	0.435	0
CDC20	0	19.0978	0.125	0.067	0
PAPSS1	6.67E-17	19.0965	0.48	0.46	2.18E-12
EIF6	0	19.0711	0.611	0.529	0
ZC3H15	0	19.0464	0.67	0.616	0
ABCE1	0	19.0298	0.5	0.43	0
ZFP36L2	1.40E-127	19.0278	0.671	0.655	4.57E-123
TUFM	0	18.9053	0.744	0.731	0
AP2S1	0	18.8947	0.837	0.806	0
FOXP1	0	-18.8877	0.534	0.423	0
C6orf211	0	18.8811	0.331	0.268	0
PCBD1	1.09E-101	18.8809	0.592	0.573	3.56E-97
SEC61A1	0	18.8656	0.523	0.412	0
ATP2B4	1.19E-297	-18.8408	0.295	0.264	3.89E-293
ANKRA2	1.63E-37	18.8129	0.2	0.222	5.35E-33
COMMD10	0	18.7971	0.326	0.302	0
DDX39A	0	18.7803	0.331	0.259	0
TXNL1	0	18.7795	0.736	0.732	0
TRIM28	0	18.7213	0.626	0.601	0
PUF60	0	18.7086	0.658	0.669	0
KHSRP	0	18.6746	0.419	0.36	0
N4BP2L2	5.98E-21	-18.6614	0.807	0.821	1.96E-16
RUFY3	3.52E-16	18.6082	0.376	0.396	1.15E-11
RBMX	0	18.5552	0.721	0.749	0
SIRT2	5.28E-148	18.5529	0.339	0.321	1.73E-143
TRA2B	0	18.5403	0.579	0.541	0
EIF2S2	0	18.5323	0.712	0.637	0
SERPINH1	0	-18.5253	0.783	0.653	0
MAGED1	4.39E-192	-18.5207	0.714	0.662	1.44E-187
NDUFA5	2.64E-69	18.4995	0.721	0.746	8.66E-65
OSR2	1.32E-84	18.4802	0.153	0.116	4.33E-80
CARHSP1	0	18.4375	0.599	0.572	0
PGAM1	0	-18.4122	0.822	0.818	0
SLC7A8	0	-18.4095	0.5	0.489	0
SRPR	0	-18.3991	0.502	0.443	0
ZMAT3	0	-18.3914	0.376	0.274	0
NAP1L1	0	-18.386	0.938	0.953	0
TMEM160	0	-18.3844	0.72	0.653	0
DLC1	0	-18.3646	0.253	0.144	0
ACO2	9.02E-26	18.3065	0.436	0.459	2.95E-21
CMTM6	0	18.3013	0.532	0.488	0
PPIL3	1.5e-323	18.301	0.339	0.311	4.8524e-319
DHRS7	1.50E-50	18.2982	0.402	0.374	4.90E-46
BRK1	0	-18.2778	0.877	0.889	0
CAP1	0	-18.2291	0.652	0.581	0
RPL31	0	-18.1414	0.959	0.968	0
MCM7	0	18.141	0.28	0.208	0
LSM4	0	18.1405	0.722	0.686	0
MMP2	0	18.0974	0.486	0.358	0
NEK7	1.44E-53	18.0836	0.309	0.275	4.73E-49
CTH	2.67E-74	18.0429	0.102	0.095	8.75E-70
CEBPD	5.94E-142	18.0349	0.509	0.456	1.95E-137
DNALI1	0	18.0151	0.158	0.163	0
MFSD12	0	17.9845	0.224	0.161	0
GID8	9.28E-19	-17.9499	0.346	0.335	3.04E-14
RP11-490M8.1	6.03E-20	-17.9433	0.26	0.25	1.97E-15
ACSL4	9.9e-322	-17.9285	0.186	0.116	3.234944e-317
DNAJC15	0	-17.8735	0.459	0.431	0
ARL4D	5.55E-157	-17.8641	0.236	0.184	1.82E-152
CRIPT	0	17.8608	0.424	0.393	0
ASAP2	2.29E-62	17.8112	0.227	0.21	7.50E-58
MARCKSL1	1.27E-305	17.7587	0.903	0.945	4.15E-301
MFSD1	8.81E-67	17.7271	0.24	0.2	2.88E-62
SLC40A1	3.19E-106	17.7202	0.196	0.197	1.04E-101
KPNB1	0	17.6943	0.685	0.631	0
ERO1L	0	17.6914	0.406	0.394	0
DCUN1D1	3.77E-229	17.6577	0.28	0.243	1.23E-224
ATF7IP2	1.70E-128	17.6548	0.183	0.158	5.55E-124
DNAJC1	1.65E-16	17.6538	0.616	0.593	5.41E-12
GRSF1	0	17.6473	0.524	0.49	0
ALDH1A3	0	17.6295	0.446	0.484	0
TFPI	7.59E-117	17.6289	0.141	0.099	2.48E-112
PFKM	4.37E-21	17.6206	0.285	0.307	1.43E-16
RBM25	0	17.6185	0.75	0.725	0
MALSU1	0	17.6145	0.53	0.434	0
HOMER3	0	-17.5949	0.687	0.657	0
ADAMTS6	0	17.5336	0.158	0.108	0
RIOK3	1.02E-290	17.5323	0.408	0.343	3.33E-286
SNRPB2	0	17.5224	0.673	0.66	0
CCT8	0	17.5217	0.755	0.751	0
LYAR	0	17.4886	0.229	0.157	0
MYL5	8.13E-71	17.472	0.155	0.146	2.66E-66
RBCK1	0	17.4436	0.463	0.382	0
NDUFS5	0	-17.4189	0.912	0.922	0
FAM229B	1.65E-129	17.4153	0.485	0.458	5.40E-125
SIX3	8.20E-208	-17.4005	0.382	0.446	2.68E-203
GSK3B	5.81E-124	17.3532	0.341	0.308	1.90E-119
RWDD1	0	17.3513	0.71	0.67	0
COL4A2	0	-17.3268	0.572	0.483	0
CD302	3.71E-108	17.2916	0.196	0.183	1.22E-103
2021-03-06	6.71E-246	-17.2805	0.594	0.633	2.20E-241
TTLL4	0	-17.2622	0.261	0.352	0
HNRNPH3	0	17.2252	0.7	0.698	0
MSRB2	6.14E-180	17.2005	0.546	0.526	2.01E-175
TOMM20	0	17.1956	0.853	0.868	0
CALY	4.30E-35	17.1631	0.178	0.203	1.41E-30
SLC44A1	6.03E-49	-17.1443	0.321	0.284	1.97E-44
CMAS	1.21E-130	17.0529	0.415	0.385	3.96E-126
ARL5A	1.52E-125	-17.0397	0.687	0.66	4.98E-121
GINM1	0	17.0219	0.598	0.566	0
CD68	0	17.0085	0.104	0.052	0
RPL38	0	-16.9724	0.972	0.983	0
MT-ND5	6.67E-295	-16.9695	0.989	0.991	2.19E-290
PLTP	6.28E-40	-16.9695	0.616	0.615	2.06E-35
COL6A2	0	-16.9695	0.705	0.586	0
TXNRD1	0	-16.9694	0.516	0.415	0
ANKH	9.62E-252	-16.9693	0.187	0.137	3.15E-247
TACC1	0	-16.9587	0.54	0.512	0
MCL1	3.32E-214	-16.953	0.634	0.581	1.09E-209
PRNP	0	-16.9438	0.549	0.54	0
METRN	0	-16.9412	0.599	0.597	0
OTX2	4.60E-54	-16.9336	0.397	0.435	1.50E-49
NOL7	0	16.9109	0.615	0.559	0
MGST1	0	-16.8996	0.533	0.483	0
PDAP1	0	16.8823	0.725	0.693	0
CCNG1	2.18E-14	-16.8324	0.63	0.635	7.13E-10
PAICS	0	16.8266	0.528	0.498	0
STRA13	0	16.8256	0.48	0.423	0
LAMC1	0	-16.7942	0.492	0.375	0
PTK7	1.11E-257	-16.7135	0.547	0.465	3.62E-253
GADD45B	0	16.6683	0.48	0.392	0
MUM1	5.31E-147	16.6561	0.379	0.357	1.74E-142
EMILIN1	0	16.6431	0.322	0.207	0
HDAC9	1.31E-222	16.625	0.117	0.116	4.27E-218
DDX17	2.61E-154	-16.6013	0.876	0.897	8.54E-150
DLG1	0	-16.5855	0.45	0.347	0
EFHC1	6.13E-153	16.5717	0.301	0.333	2.01E-148
MLLT3	1.13E-103	-16.5672	0.129	0.166	3.70E-99
SUPT7L	4.92E-80	16.5657	0.226	0.214	1.61E-75
MRPL52	0	16.552	0.624	0.554	0
MORN2	0	16.5389	0.439	0.39	0
EIF2B2	0	16.5277	0.257	0.216	0
VAMP5	0	-16.5233	0.339	0.245	0
IFT57	0	16.5028	0.5	0.412	0
LSM5	0	16.4789	0.674	0.661	0
TPRN	0	-16.3881	0.531	0.559	0
RAX	4.06E-54	16.3876	0.143	0.155	1.33E-49
PIK3C2A	9.71E-39	16.3765	0.389	0.371	3.18E-34
SEC31A	0	-16.349	0.643	0.557	0
NUS1	4.00E-183	16.3245	0.29	0.25	1.31E-178
EIF4H	0	16.2808	0.655	0.63	0
DSE	0	16.2584	0.303	0.188	0
MGLL	0	16.2438	0.18	0.137	0
ARID3A	7.73E-303	16.2138	0.171	0.148	2.53E-298
DUT	0	16.2126	0.722	0.703	0
SOD1	0	16.2125	0.888	0.897	0
VEGFA	3.56E-29	16.2125	0.594	0.616	1.16E-24
TMED2	0	16.2124	0.794	0.773	0
PABPC1	0	16.212	0.93	0.932	0
PLAUR	0	16.2112	0.191	0.08	0
CCND1	0	16.2112	0.662	0.614	0
PSMB1	0	16.2085	0.882	0.883	0
DNAJC10	5.18E-124	16.2046	0.485	0.421	1.70E-119
POMP	0	16.2028	0.861	0.852	0
KLF2	0	16.1868	0.29	0.186	0
FDFT1	7.43E-51	16.1863	0.549	0.551	2.43E-46
GADD45GIP1	0	16.1844	0.793	0.765	0
SECISBP2L	2.15E-53	16.1734	0.298	0.296	7.04E-49
BLCAP	2.00E-28	16.1726	0.276	0.249	6.53E-24
ANK3	1.32E-38	16.156	0.215	0.223	4.32E-34
ATP8A1	1.04E-79	16.1517	0.106	0.136	3.41E-75
LRRC59	0	16.1044	0.471	0.349	0
SASH1	1.02E-16	16.1029	0.302	0.321	3.33E-12
BTG3	0	16.0981	0.487	0.426	0
H1FX	1.78E-270	16.0764	0.756	0.787	5.83E-266
GSPT1	0	16.0616	0.603	0.538	0
RAC1	0	16.0275	0.914	0.921	0
CELF2	3.11E-100	-16.0159	0.487	0.545	1.02E-95
MRPL12	0	16.0158	0.547	0.485	0
TGFBR3	6.91E-135	-16.0114	0.156	0.133	2.26E-130
OPN3	2.91E-107	-16.0037	0.262	0.222	9.52E-103
LRRC28	2.04E-27	-15.9695	0.166	0.145	6.67E-23
EPAS1	4.41E-54	-15.9562	0.264	0.237	1.44E-49
SERINC2	1.06E-49	-15.9511	0.26	0.292	3.48E-45
IER3IP1.1	0	15.9198	0.579	0.53	0
PHACTR2	0	15.904	0.545	0.464	0
PCBP1	0	15.8886	0.799	0.795	0
EFR3A	5.32E-106	-15.8049	0.336	0.283	1.74E-101
SMURF2	0	-15.8025	0.343	0.274	0
PPIG	0	15.7945	0.677	0.663	0
LMBRD1	6.41E-149	15.7911	0.287	0.333	2.10E-144
CNKSR3	9.58E-33	-15.759	0.197	0.22	3.14E-28
TSPAN12	2.42E-50	-15.7531	0.135	0.142	7.93E-46
PRC1	0	15.724	0.191	0.123	0
RAB13	0	-15.7216	0.74	0.668	0
SVIL	3.03E-273	15.671	0.31	0.245	9.93E-269
BUD31	0	15.6694	0.649	0.571	0
EIF3B	0	15.6617	0.573	0.494	0
TBX3	1.40E-173	15.6577	0.118	0.103	4.60E-169
DNAJC2	0	15.6281	0.432	0.339	0
ELAVL1	0	15.6266	0.576	0.532	0
MRPL47	0	15.5959	0.572	0.499	0
EIF4G1	0	15.5628	0.588	0.49	0
HIF1A	0	-15.5565	0.687	0.614	0
FBL	0	15.5358	0.573	0.532	0
GLUL	0	-15.527	0.581	0.637	0
ACTN1	0	-15.5268	0.629	0.455	0
CSRP1	0	-15.5268	0.35	0.222	0
PIK3R1	1.60E-18	-15.5268	0.294	0.277	5.23E-14
EIF4B	2.00E-202	-15.5268	0.852	0.85	6.53E-198
CACNA2D1	1.48E-307	-15.5235	0.127	0.149	4.85E-303
TMED8	3.08E-143	15.509	0.162	0.138	1.01E-138
2021-09-11	0	-15.5028	0.591	0.483	0
RPL19	0	-15.5006	0.993	0.996	0
SAMD9	1.42E-73	-15.4802	0.114	0.083	4.65E-69
PLSCR1	1.99E-246	15.4764	0.262	0.214	6.51E-242
SLC25A3	0	-15.456	0.946	0.961	0
SPA17	0	15.4557	0.145	0.109	0
AP2M1	0	-15.447	0.907	0.906	0
SRGAP1	0	15.4311	0.392	0.313	0
SNX6	0	-15.4243	0.692	0.651	0
USP9X	1.74E-87	-15.4181	0.455	0.407	5.69E-83
CHST11	2.50E-222	-15.3875	0.152	0.163	8.18E-218
GNAI2	0	15.3519	0.763	0.736	0
PALMD	6.50E-169	-15.343	0.143	0.202	2.13E-164
BLVRB	1.92E-189	-15.3405	0.662	0.617	6.28E-185
PSMA7	0	-15.283	0.905	0.9	0
TGFBR2	1.10E-284	-15.2653	0.229	0.157	3.59E-280
CHCHD10	2.77E-231	15.2646	0.61	0.665	9.05E-227
CCDC34	0	15.2529	0.345	0.283	0
PTGIS	0	15.2343	0.208	0.113	0
FBXO5	0	15.2242	0.159	0.116	0
SNRPC	0	15.2238	0.651	0.624	0
CLSPN	0	15.2148	0.143	0.063	0
RABAC1	0	-15.2047	0.897	0.888	0
GTF2I	2.22E-120	-15.2046	0.814	0.839	7.25E-116
ENPP1	5e-324	-15.1992	0.107	0.061	1.61747e-319
DYNC2H1	2.70E-48	15.1847	0.322	0.297	8.83E-44
CWC22	3.09E-230	15.1272	0.264	0.23	1.01E-225
NR3C1	0	-15.0748	0.317	0.249	0
FAM13A	1.98E-97	-15.0397	0.401	0.434	6.48E-93
ANKRD32	1.14E-185	15.0315	0.163	0.142	3.74E-181
WIPI1	2.86E-184	15.0272	0.275	0.209	9.37E-180
SRSF1	0	15.0135	0.487	0.468	0
NUF2	0	14.9923	0.107	0.066	0
UBA6	2.74E-236	-14.9815	0.348	0.308	8.98E-232
RABGAP1L	2.55E-24	-14.9584	0.362	0.341	8.35E-20
BEX2	1.08E-272	14.9565	0.377	0.432	3.53E-268
RBBP7	0	14.953	0.624	0.589	0
PNP	0	14.9116	0.131	0.075	0
G3BP2	0	14.9104	0.61	0.567	0
WDR83OS	0	14.8944	0.877	0.891	0
PPP1CA	0	14.866	0.63	0.559	0
VDAC1	0	14.8652	0.807	0.806	0
HSPD1	0	14.8386	0.885	0.892	0
SYNCRIP	0	14.8359	0.627	0.553	0
SRSF2	0	14.7993	0.704	0.657	0
ITM2C	1.39E-269	14.7973	0.771	0.762	4.55E-265
NHP2	0	14.7953	0.661	0.623	0
SLC39A6	4.99E-23	14.7871	0.502	0.504	1.63E-18
SERBP1	0	14.7796	0.896	0.906	0
CSTB	0	14.7711	0.911	0.906	0
PMAIP1	0	14.7703	0.226	0.121	0
HSPA1B	0	14.77	0.23	0.244	0
NACA	0	14.7698	0.985	0.992	0
RPL35A	0	14.7698	0.989	0.994	0
CDKN2A	0	14.7698	0.158	0.091	0
UBA52	0	14.7698	0.984	0.99	0
FAM210B	4.36E-226	14.7694	0.382	0.332	1.43E-221
SEC11C	1.59E-287	14.7688	0.428	0.412	5.19E-283
RNF7	0	14.7685	0.775	0.737	0
TMSB15A	1.50E-43	14.7684	0.187	0.185	4.91E-39
PSIP1	0	14.764	0.734	0.723	0
TIMM13	0	14.762	0.765	0.744	0
SOD3	5e-324	14.7601	0.198	0.165	1.61747e-319
CCT7	0	14.7572	0.681	0.651	0
COX6C	0	14.7545	0.901	0.926	0
GTPBP4	0	14.7526	0.446	0.346	0
ATP5G3	0	14.747	0.9	0.923	0
SCAI	0	-14.7446	0.262	0.312	0
RBM39	0	14.7443	0.823	0.827	0
TPR	0	14.7436	0.741	0.725	0
RGS10	0	14.7426	0.245	0.117	0
MPC2	0	14.7219	0.575	0.515	0
STARD3NL	4.55E-203	14.7185	0.444	0.429	1.49E-198
PITHD1	0	14.7149	0.409	0.341	0
AFF1	2.83200969101195e-310	-14.7013	0.233	0.294	9.27E-306
MEIS1	0	-14.6979	0.165	0.257	0
HEBP2	0	14.6727	0.524	0.483	0
FASN	4.78E-251	14.6694	0.34	0.285	1.57E-246
QPRT	3.47E-135	-14.6682	0.57	0.637	1.14E-130
LAMTOR1	0	14.6442	0.756	0.733	0
RHOA	0	-14.6055	0.869	0.868	0
NUSAP1	8.17E-275	14.5994	0.156	0.102	2.67E-270
RAD51AP1	2.70E-265	14.5906	0.124	0.071	8.84E-261
CHORDC1	0	14.5784	0.299	0.243	0
LIMD2	1.11E-189	14.5711	0.307	0.284	3.62E-185
SMC3	0	14.5457	0.6	0.583	0
PRDX4	0	-14.5372	0.817	0.772	0
UBE2V2	0	14.5312	0.618	0.601	0
FKBP8	0	-14.5276	0.749	0.732	0
SIGMAR1	0	14.5077	0.34	0.26	0
OTUD1	1.75E-45	-14.4875	0.165	0.188	5.73E-41
PHF19	0	14.472	0.207	0.112	0
MLF1	0	14.443	0.3	0.272	0
CDCA4	0	14.4166	0.232	0.173	0
SNRPD3	0	14.4038	0.794	0.794	0
ACSL3	0	14.3834	0.451	0.391	0
GS1-251I9.4	1.30E-41	14.3823	0.449	0.461	4.26E-37
NOP58	0	14.3793	0.391	0.312	0
LRRC1	5.18E-205	14.3394	0.224	0.204	1.69E-200
RGS3	0	14.3215	0.29	0.194	0
PHC2	0	14.3182	0.491	0.477	0
SHFM1	0	14.3134	0.81	0.793	0
JAM2	5.26E-95	14.3117	0.142	0.132	1.72E-90
TRIO	0	14.3025	0.331	0.25	0
IFI44	2.62E-52	14.3018	0.123	0.123	8.59E-48
WEE1	0	14.3	0.343	0.282	0
MLEC	0	14.289	0.694	0.62	0
SNRNP40	0	14.2665	0.446	0.4	0
TRAM2	0	14.262	0.332	0.261	0
PSMD13	0	14.2353	0.572	0.503	0
PLP2	0	14.2105	0.495	0.388	0
PGLS	0	14.21	0.786	0.783	0
FAM129A	0	-14.1865	0.28	0.186	0
TLE4	4.79E-72	-14.1423	0.495	0.53	1.57E-67
PSRC1	6.57E-184	14.1413	0.104	0.104	2.15E-179
C6orf48	0	14.1201	0.736	0.736	0
STOM	0	14.1032	0.311	0.245	0
CYBA	0	-14.1021	0.571	0.583	0
DROSHA	3.77E-218	14.0974	0.16	0.137	1.23E-213
STK38L	4.54E-168	-14.0936	0.219	0.2	1.49E-163
OCIAD2	9.22E-100	-14.0925	0.472	0.46	3.02E-95
TPMT	0	14.0888	0.252	0.195	0
RBX1	0	14.0877	0.857	0.858	0
SELM	6.71E-222	-14.0843	0.699	0.649	2.20E-217
UGP2	2.28E-308	-14.0841	0.662	0.592	7.46E-304
GADD45A	0	-14.0841	0.444	0.332	0
TGFB2	1.28E-260	-14.0841	0.194	0.221	4.18E-256
BTG2	6.62E-88	-14.0841	0.225	0.24	2.17E-83
FXYD5	0	-14.0836	0.286	0.134	0
PVRL3	1.98E-14	-14.083	0.368	0.367	6.48E-10
ARL4C	0	-14.0825	0.462	0.418	0
SLC20A1	0	-14.046	0.404	0.317	0
C14orf2	0	-14.0453	0.885	0.908	0
FHIT	5.03E-48	-14.042	0.177	0.207	1.65E-43
CHMP1B	5.46E-49	-14.0249	0.433	0.421	1.79E-44
MMP24-AS1	0	-14.0125	0.664	0.607	0
UBE2T	0	13.976	0.222	0.157	0
ADAM19	0	13.9696	0.147	0.072	0
BRD2	0	13.9682	0.531	0.494	0
SMIM14	1.32E-103	13.9464	0.448	0.401	4.31E-99
DTYMK	0	13.9389	0.411	0.336	0
BNC1	1.01E-67	-13.9308	0.205	0.167	3.31E-63
SERPING1	2.03E-291	13.9171	0.217	0.205	6.65E-287
CAMTA2	1.04E-277	13.9128	0.138	0.095	3.40E-273
DYNC1H1	0	13.8996	0.633	0.564	0
APH1A	0	13.8897	0.593	0.57	0
SNAI2	0	13.8419	0.249	0.155	0
HMCES	0	13.8311	0.199	0.157	0
RRM1	0	13.8275	0.303	0.251	0
RHOQ	8.28E-168	13.8214	0.532	0.462	2.71E-163
SOX6	0	-13.7967	0.179	0.309	0
EFNA5	1.19E-251	-13.7837	0.391	0.409	3.90E-247
PAG1	1.08E-43	13.7825	0.178	0.201	3.54E-39
MORC4	1.06E-288	-13.7698	0.253	0.173	3.48E-284
C1orf198	3.83E-133	13.7641	0.294	0.238	1.25E-128
ZC3HAV1	0	13.7438	0.219	0.158	0
GBP1	6.88E-82	13.7396	0.244	0.2	2.25E-77
TYR	1.39E-39	-13.7021	0.345	0.379	4.55E-35
PPP1R12A	0	13.6808	0.621	0.572	0
RNASEH2A	0	13.65	0.268	0.2	0
AKAP9	1.81E-85	13.6103	0.656	0.648	5.93E-81
RABGAP1	6.44E-58	-13.6103	0.365	0.329	2.11E-53
SLC16A1	6.00E-125	-13.6028	0.529	0.551	1.97E-120
ITFG1	2.44E-58	-13.5917	0.484	0.498	8.00E-54
STX3	7.73E-194	13.5784	0.171	0.135	2.53E-189
POLR2E	0	13.5723	0.572	0.532	0
ANK2	3.88E-47	13.565	0.124	0.15	1.27E-42
MAGT1	4.02E-212	13.5613	0.38	0.324	1.32E-207
WDR33	0	13.5385	0.437	0.407	0
SERTAD1	5.9570565525e-314	13.5196	0.27	0.197	0.00E+00
RRP7A	0	13.5127	0.368	0.289	0
LLPH	0	13.51	0.379	0.319	0
ANXA4	0	13.501	0.42	0.324	0
SLC30A1	4.42E-27	13.4749	0.143	0.121	1.45E-22
TMPO	0	13.4643	0.454	0.38	0
TMEM54	0	13.452	0.19	0.113	0
TRIAP1	0	13.4485	0.382	0.316	0
ARID1B	1.22E-41	-13.4447	0.393	0.41	3.99E-37
LARP6	0	13.4207	0.398	0.26	0
CBS	0	13.3828	0.31	0.228	0
ILK	0	-13.3694	0.506	0.418	0
AURKA	0	13.3687	0.11	0.068	0
PHLDA3	0	13.3331	0.395	0.249	0
DDX21	0	13.3309	0.504	0.408	0
GCLM	0	13.3276	0.316	0.244	0
SNCA	0	13.3272	0.389	0.506	0
CD9	0	13.3271	0.392	0.377	0
JUND	0	13.3271	0.906	0.907	0
PNRC1	1.86E-178	13.3271	0.729	0.743	6.08E-174
PHPT1	0	13.3271	0.899	0.903	0
F3	1.80E-303	13.327	0.214	0.137	5.88E-299
DNAJC3	0	13.3244	0.673	0.686	0
DARS	1.20E-29	-13.3228	0.549	0.571	3.91E-25
HIGD1A	0	13.3116	0.571	0.552	0
ARL6IP6	0	13.2331	0.285	0.307	0
SF3B2	0	13.2323	0.726	0.709	0
G3BP1	0	13.23	0.622	0.551	0
RUNX1T1	9.07E-68	13.2286	0.262	0.224	2.97E-63
PRRX1	0	13.2222	0.543	0.359	0
TSPAN13	9.97E-156	13.1909	0.235	0.238	3.26E-151
DEPDC1	0	13.1745	0.105	0.052	0
OSER1	0	13.1716	0.256	0.212	0
ATP6V1D	0	13.157	0.556	0.517	0
DHX9	0	13.1474	0.504	0.459	0
PSMC1	0	13.1449	0.644	0.579	0
CITED4	4.38E-81	13.1439	0.2	0.2	1.43E-76
ADA	4.03E-291	13.1283	0.152	0.135	1.32E-286
CDKN3	0	13.1245	0.218	0.121	0
HAX1	0	13.1209	0.53	0.481	0
TK1	0	13.1173	0.173	0.076	0
CAT	2.21E-82	13.1038	0.265	0.257	7.23E-78
ARPC5L	0	13.0912	0.473	0.369	0
CBR1	0	13.0621	0.461	0.385	0
WDR41	1.74E-296	13.0575	0.31	0.248	5.70E-292
DHRS3	1.64E-31	13.0309	0.518	0.545	5.37E-27
CAMK2D	0	13.0098	0.377	0.307	0
WNT2	1.80E-103	12.9981	0.139	0.101	5.90E-99
RPL39L	0	12.9955	0.263	0.172	0
GPAM	5.21E-26	12.9854	0.124	0.122	1.70E-21
PBK	0	12.9806	0.127	0.07	0
SLC25A37	0	12.9579	0.406	0.338	0
TOP1	0	12.9539	0.671	0.67	0
EBNA1BP2	0	12.9458	0.476	0.384	0
PABPC4	0	12.9423	0.574	0.507	0
ITGB3BP	0	12.8973	0.326	0.303	0
MRPS18B	0	12.8855	0.436	0.424	0
FOXC1	0	12.8753	0.2	0.124	0
POLR2L	0	12.875	0.865	0.853	0
CLDN3	1.80E-152	12.866	0.119	0.172	5.90E-148
PSME1	0	12.8628	0.602	0.567	0
MTCH2	0	12.8547	0.569	0.546	0
GNG12	0	12.8512	0.508	0.387	0
ASNS	1.48343381e-315	12.8508	0.287	0.205	4.856465610797e-311
C17orf58	5.05E-34	-12.845	0.174	0.163	1.65E-29
NDNL2	4.89E-229	12.8405	0.458	0.429	1.60E-224
ANAPC11	0	12.8369	0.85	0.856	0
SERINC3	1.25E-130	12.8294	0.376	0.32	4.08E-126
AGL	8.02E-19	-12.8245	0.228	0.228	2.62E-14
PKD2	4.08E-148	12.822	0.263	0.215	1.34E-143
MAP1A	2.40E-288	-12.8193	0.328	0.243	7.84E-284
PLBD1	3.29E-140	12.752	0.121	0.159	1.08E-135
ELOVL6	8.74E-166	12.735	0.201	0.153	2.86E-161
SACS	0	12.7276	0.341	0.275	0
CYFIP1	0	12.7193	0.368	0.298	0
PSMD7	0	12.7123	0.689	0.621	0
MRPL3	0	12.712	0.56	0.499	0
LRRFIP1	0	12.6961	0.504	0.404	0
NDUFS6	0	-12.6581	0.798	0.779	0
ZFAND5	0	-12.6417	0.686	0.738	0
DRD4	2.45E-73	-12.6414	0.303	0.271	8.03E-69
EGLN3	0	-12.6414	0.123	0.199	0
HEG1	0	-12.6413	0.265	0.17	0
KCNJ13	0	-12.6407	0.128	0.249	0
BICC1	0	-12.6373	0.313	0.191	0
ARL4A	0	-12.6363	0.528	0.606	0
EXOSC9	0	12.6319	0.341	0.27	0
ATP5G2	0	-12.6151	0.951	0.969	0
AUP1	0	12.5973	0.524	0.457	0
ATP5G1	0	-12.5877	0.734	0.692	0
WNK1	6.14E-150	-12.5765	0.497	0.443	2.01E-145
NCAPG	0	12.5762	0.125	0.07	0
GUK1	0	-12.5709	0.897	0.902	0
VDAC3	0	12.5604	0.627	0.605	0
RACGAP1	0	12.5518	0.112	0.064	0
MFAP1	6.49E-156	12.5246	0.453	0.433	2.12E-151
BACH1	1.99E-110	12.5233	0.309	0.264	6.52E-106
SLC7A2	6.35E-23	-12.5231	0.214	0.212	2.08E-18
PPP2R5A	2.22E-61	12.5214	0.279	0.245	7.28E-57
NTMT1	0	12.5042	0.456	0.369	0
UTP15	1.28E-76	12.4903	0.124	0.1	4.18E-72
ATOX1	0	-12.4746	0.811	0.795	0
AP3D1	0	12.456	0.508	0.453	0
PHLDB2	0	12.438	0.184	0.111	0
ZFYVE16	2.87E-45	12.4285	0.425	0.432	9.41E-41
TWF1	0	12.4235	0.462	0.401	0
ADAM12	0	-12.4203	0.264	0.145	0
SOX9	0	-12.4202	0.318	0.409	0
ATP1B2	0	12.4145	0.115	0.187	0
NAV3	1.10E-87	12.4124	0.212	0.181	3.62E-83
TMEM97	1.40E-53	-12.4015	0.312	0.311	4.57E-49
MAPRE1	0	12.3989	0.471	0.425	0
MIR22HG	0	-12.3977	0.322	0.229	0
FEN1	0	12.3875	0.208	0.133	0
PIM1	1.34E-224	12.3845	0.215	0.17	4.39E-220
SRSF9	0	12.3835	0.871	0.883	0
RP5-1172A22.1	6.68E-235	12.3661	0.122	0.069	2.19E-230
EIF5B	0	12.3607	0.618	0.533	0
SRSF11	0	12.3591	0.776	0.763	0
BIRC5	0	12.3575	0.176	0.105	0
STAG2	1.53E-165	12.3441	0.484	0.473	5.02E-161
GLRX3	0	12.3401	0.5	0.406	0
KCNK1	5.15E-144	12.3391	0.102	0.123	1.69E-139
PRMT1	0	12.3359	0.748	0.753	0
CD109	0	12.3292	0.13	0.069	0
GAMT	2.47E-154	-12.3239	0.529	0.494	8.09E-150
U2AF1	0	12.3068	0.8	0.782	0
IRS2	3.19E-21	12.3042	0.287	0.292	1.04E-16
SFRP5	1.35E-29	12.3001	0.314	0.328	4.43E-25
PTDSS1	0	12.2999	0.228	0.183	0
NGF	6.59E-234	-12.2849	0.109	0.059	2.16E-229
MTSS1	1.76E-118	-12.2747	0.153	0.197	5.77E-114
CDR2	1.15E-117	-12.2584	0.371	0.313	3.76E-113
YDJC	0	12.2461	0.229	0.186	0
AMOTL2	0	12.2241	0.424	0.343	0
PSMB8	0	12.2138	0.447	0.384	0
KIAA1715	9.68E-93	12.1702	0.347	0.335	3.17E-88
SAP30	0	-12.1057	0.468	0.45	0
BCAP31	0	12.0774	0.702	0.655	0
C20orf24	0	12.07	0.427	0.343	0
FAM162A	2.68E-48	12.0641	0.748	0.763	8.79E-44
CCT2	0	12.0433	0.727	0.704	0
FBXO3	4.34E-21	12.0408	0.254	0.262	1.42E-16
ATP5I	0	-12.036	0.808	0.802	0
MAN1A1	1.37E-83	-12.0131	0.212	0.197	4.50E-79
DNTTIP2	0	12.0126	0.388	0.322	0
LAMTOR5	0	-12.0119	0.828	0.848	0
DPCD	6.92E-123	11.9944	0.401	0.392	2.27E-118
MED17	1.11E-239	11.9936	0.31	0.286	3.64E-235
TXNDC17	0	11.9922	0.703	0.652	0
DHCR24	4.45E-275	-11.9821	0.334	0.253	1.46E-270
HNRNPU	0	11.9655	0.858	0.868	0
PSMA3	0	11.9211	0.702	0.645	0
H2AFV	0	11.9156	0.636	0.602	0
RBPJ	0	11.9067	0.556	0.559	0
SAE1	0	11.904	0.344	0.253	0
MAP2K2	0	11.8926	0.788	0.769	0
GSN	0	11.8905	0.652	0.548	0
H2AFY	0	11.8904	0.718	0.682	0
TRAM1	2.11E-177	11.8849	0.699	0.652	6.90E-173
NUCKS1	0	11.8846	0.886	0.888	0
TMEM123	0	11.8844	0.553	0.538	0
RPLP1	0	11.8844	0.999	0.999	0
ANXA2	0	11.8844	0.945	0.907	0
SUCO	3.46E-44	11.8844	0.385	0.366	1.13E-39
FLNB	0	11.8844	0.331	0.246	0
NDFIP1	1.71E-90	11.8831	0.69	0.709	5.59E-86
PFN2	3.02E-224	11.8815	0.706	0.693	9.89E-220
CYBRD1	3.81E-93	-11.8804	0.414	0.359	1.25E-88
PSMC5	0	11.8798	0.674	0.607	0
PFDN5	0	11.8795	0.967	0.979	0
KLF5	8.90E-161	11.8776	0.207	0.163	2.92E-156
PHLDA1	0	11.8773	0.314	0.258	0
UBE2D2	0	11.8719	0.756	0.743	0
ACTR3	0	11.8633	0.701	0.639	0
TMEM173	0	-11.8458	0.224	0.117	0
NONO	0	11.8449	0.741	0.743	0
CPNE8	6.83E-64	11.8443	0.169	0.195	2.24E-59
PSMG1	0	11.8442	0.455	0.369	0
CPNE3	0	11.8139	0.541	0.511	0
SPEG	1.07E-44	-11.812	0.169	0.14	3.49E-40
SPTLC2	0	11.8069	0.309	0.24	0
METAP2	0	11.8035	0.646	0.627	0
ASS1	8.25E-31	11.7885	0.356	0.37	2.70E-26
PCDH9	0	-11.7854	0.164	0.28	0
KLF4	4.98E-155	11.7628	0.174	0.123	1.63E-150
WASF1	1.44E-37	-11.7475	0.192	0.166	4.70E-33
DMPK	2.68E-47	11.7466	0.103	0.09	8.77E-43
HPRT1	0	11.739	0.361	0.308	0
S100A16	0	-11.7389	0.463	0.348	0
MRPL23	0	11.7235	0.648	0.619	0
KLF7	9.16E-85	-11.7191	0.17	0.131	3.00E-80
UBA2	0	11.7169	0.597	0.573	0
CIB1	0	11.7053	0.565	0.458	0
SNRPA1	0	11.6883	0.455	0.38	0
SRP72	0	11.6806	0.632	0.565	0
IRF2BPL	4.64E-36	11.6729	0.443	0.428	1.52E-31
SIL1	1.78E-116	-11.6722	0.446	0.389	5.84E-112
DUSP23	6.27E-97	11.672	0.31	0.261	2.05E-92
BCAS2	0	11.6696	0.504	0.48	0
CCPG1	0	11.6662	0.53	0.446	0
TMEM208	0	11.6567	0.627	0.589	0
SC5D	1.52E-124	-11.6484	0.321	0.328	4.97E-120
CTSH	0	11.6367	0.431	0.408	0
FNIP2	7.62E-71	-11.6348	0.288	0.332	2.49E-66
MT-ND6	4.39E-303	-11.6326	0.807	0.839	1.44E-298
PSMC3	0	11.6308	0.626	0.552	0
USMG5	0	-11.6276	0.814	0.816	0
SMTN	0	11.6258	0.16	0.103	0
PDCD2	0	11.6217	0.5	0.437	0
SLC25A1	0	-11.6067	0.457	0.406	0
SLC35B1	0	11.5917	0.437	0.369	0
RPN2	0	11.5912	0.754	0.725	0
TTC28	2.73E-95	-11.5786	0.261	0.282	8.94E-91
ARHGAP11A	0	11.5733	0.133	0.085	0
ATP1B3	0	-11.5725	0.639	0.582	0
MEAF6	0	11.553	0.573	0.556	0
PRRC2C	0	11.5141	0.806	0.779	0
MGAT4B	3.83E-157	-11.4982	0.588	0.55	1.25E-152
TMEM261	1.12E-142	11.4915	0.578	0.574	3.67E-138
RARS	0	11.4823	0.482	0.419	0
KIF23	0	11.473	0.136	0.072	0
HNRNPUL1	0	11.4482	0.546	0.514	0
FLOT1	0	11.4406	0.469	0.418	0
CLGN	4.46E-204	11.4384	0.224	0.297	1.46E-199
FAM50A	0	11.4364	0.565	0.492	0
2021-09-07	0	11.4087	0.873	0.873	0
PLEKHA2	1.59E-206	-11.3751	0.244	0.265	5.22E-202
PRRX2	0	11.3634	0.291	0.175	0
C20orf27	0	11.3627	0.381	0.299	0
APEX1	0	11.3596	0.819	0.829	0
BAZ1B	0	11.3333	0.515	0.463	0
SLC25A6	0	11.3229	0.955	0.967	0
ARL5B	7.24E-14	-11.2864	0.275	0.259	2.37E-09
IFRD2	0	11.2859	0.359	0.269	0
BNIP2	1.99E-211	11.2717	0.421	0.374	6.50E-207
UQCRFS1	0	11.246	0.731	0.728	0
CBX6	1.32E-204	11.2194	0.516	0.479	4.31E-200
IPO5	0	11.2072	0.561	0.488	0
NET1	0	-11.2045	0.298	0.244	0
COL6A3	0	-11.1987	0.4	0.237	0
C19orf10	0	-11.1987	0.722	0.639	0
CD44	0	-11.1987	0.303	0.185	0
MYADM	1.30E-227	-11.1987	0.548	0.474	4.25E-223
ISCU	0	-11.1983	0.601	0.543	0
DST	0	-11.1954	0.585	0.486	0
STXBP6	1.17E-78	-11.1943	0.242	0.212	3.83E-74
KRAS	0	11.194	0.469	0.377	0
CCNL1	4.87E-48	-11.1886	0.6	0.57	1.59E-43
NDUFB11	0	-11.1804	0.888	0.905	0
SLC9A3R1	4.30E-20	-11.1723	0.426	0.441	1.41E-15
IFI16	1.09E-235	-11.1683	0.361	0.282	3.56E-231
FEZ2	1.35E-240	11.1654	0.608	0.576	4.42E-236
RNF13	2.29E-13	11.1618	0.553	0.56	7.50E-09
PAIP1	4.07E-251	11.1614	0.633	0.616	1.33E-246
KDELR1	0	-11.1597	0.879	0.873	0
TMEM14A	3.39E-268	-11.1587	0.513	0.532	1.11E-263
EFNB2	1.59E-54	-11.1566	0.229	0.218	5.20E-50
AURKAIP1	0	11.1506	0.798	0.779	0
ISYNA1	5.93E-90	-11.1404	0.539	0.575	1.94E-85
C1orf122	0	-11.1304	0.795	0.752	0
SEC63	4.26E-65	-11.1286	0.719	0.698	1.39E-60
MXD4	1.40E-162	-11.1205	0.555	0.489	4.58E-158
BMP1	0	11.1184	0.266	0.169	0
UTRN	1.86E-62	11.0923	0.502	0.475	6.08E-58
EID1	0	-11.067	0.913	0.935	0
TNPO1	0	11.0577	0.507	0.454	0
SPNS2	9.68E-87	11.0539	0.271	0.303	3.17E-82
NCKAP1	1.19E-114	11.0486	0.538	0.502	3.89E-110
FAM96B	0	11.0467	0.736	0.725	0
CCDC28B	3.77E-39	11.0441	0.487	0.511	1.23E-34
CMBL	0	11.0271	0.32	0.29	0
DCTN3	0	11.0218	0.728	0.726	0
CLTB	0	-11.0057	0.595	0.517	0
CASC4	1.17E-69	-11.0004	0.507	0.465	3.82E-65
TMEM176B	0	-10.9944	0.385	0.434	0
ATAD3A	0	10.9765	0.254	0.168	0
PCK2	1.01E-270	10.9744	0.129	0.076	3.31E-266
SNRNP25	0	10.9592	0.476	0.42	0
TCEAL8	2.72E-163	-10.9505	0.696	0.664	8.89E-159
CLDND1	2.62E-293	10.9493	0.417	0.411	8.56E-289
TSPAN5	0	-10.9326	0.632	0.559	0
TCF4	5.51E-214	10.9178	0.522	0.465	1.80E-209
TIPRL	0	10.9144	0.456	0.379	0
WDR26	4.84E-53	-10.904	0.313	0.277	1.59E-48
FAM89B	0	-10.9007	0.543	0.495	0
TIMP3	0	10.8936	0.813	0.757	0
HYOU1	0	10.8934	0.26	0.193	0
SF3A3	0	10.8857	0.396	0.342	0
TMEM64	1.32E-187	-10.8823	0.311	0.331	4.31E-183
FNDC3B	0	10.8664	0.446	0.347	0
EWSR1	0	10.8376	0.558	0.513	0
TRIB2	2.55E-160	-10.8371	0.271	0.225	8.36E-156
SNRPA	0	10.8201	0.388	0.344	0
PARVA	0	10.8093	0.478	0.353	0
PPP1R12B	4.00E-69	10.8064	0.115	0.112	1.31E-64
MFAP3L	1.77E-239	-10.7964	0.2	0.233	5.80E-235
BRIX1	0	10.7542	0.36	0.302	0
NCOA7	2.07E-209	-10.7513	0.242	0.189	6.78E-205
TMED9	0	-10.7406	0.794	0.73	0
SRRM1	0	10.7377	0.779	0.771	0
TRNP1	1.38E-284	-10.7307	0.231	0.161	4.53E-280
CXXC5	6.23E-89	-10.73	0.696	0.699	2.04E-84
NFKB1	2.80E-155	-10.7289	0.208	0.153	9.17E-151
CTSB	0	-10.7267	0.61	0.518	0
MGAT1	0	10.7165	0.367	0.27	0
CELF1	0	-10.7014	0.449	0.397	0
CTNNA1	0	10.6981	0.685	0.651	0
RALY	0	10.6895	0.567	0.5	0
SUMO3	0	10.6856	0.66	0.63	0
IMP4	0	10.677	0.347	0.264	0
DCUN1D5	0	10.6666	0.497	0.412	0
CENPK	0	10.6628	0.183	0.097	0
SNRPD1	0	10.6256	0.683	0.64	0
HRSP12	6.81E-53	10.6147	0.296	0.274	2.23E-48
RNF14	5.02E-64	10.5502	0.234	0.212	1.64E-59
DAZAP1	0	10.5472	0.443	0.363	0
CDC123	0	10.5281	0.49	0.415	0
PTPLAD1	0	10.5192	0.63	0.599	0
ARPP19	3.08E-306	-10.5149	0.59	0.596	1.01E-301
XPC	0	10.5126	0.283	0.229	0
TALDO1	0	10.5118	0.718	0.69	0
BBX	9.08E-132	10.5041	0.527	0.527	2.97E-127
GYPC	0	10.4952	0.382	0.294	0
HIPK2	7.76E-107	-10.4909	0.328	0.325	2.54E-102
ZNF281	2.20E-102	-10.4871	0.31	0.269	7.19E-98
GDI2	0	10.473	0.765	0.757	0
MBOAT2	6.90E-82	-10.4676	0.331	0.301	2.26E-77
FSTL3	7.01E-146	10.4666	0.25	0.193	2.29E-141
GNAI1	0	10.4618	0.331	0.311	0
ZWINT	0	10.4597	0.181	0.108	0
AHNAK2	0	10.4593	0.318	0.233	0
CDC6	0	10.4551	0.101	0.041	0
C9orf16	0	10.4462	0.88	0.899	0
BST2	6.07E-141	10.443	0.173	0.218	1.99E-136
MRFAP1	0	10.442	0.843	0.837	0
COL5A1	0	10.4417	0.497	0.353	0
WHSC1	0	10.4382	0.314	0.258	0
ATF3	2.90E-245	10.4322	0.121	0.068	9.48E-241
IVNS1ABP	0	10.432	0.434	0.392	0
ILF3	0	10.4274	0.667	0.657	0
RBM17	0	10.4157	0.618	0.576	0
NGLY1	1.69E-160	10.4154	0.325	0.287	5.53E-156
RNH1	0	10.4137	0.775	0.732	0
PROS1	5.59E-142	10.3992	0.259	0.265	1.83E-137
MCM3	0	10.3905	0.286	0.224	0
CSDE1	0	10.3511	0.873	0.886	0
UNC119	7.92E-211	10.3466	0.312	0.295	2.59E-206
MRPL17	0	10.3451	0.548	0.477	0
FAM129B	0	10.3358	0.269	0.148	0
CKAP2	0	10.3297	0.27	0.206	0
NAA15	0	10.3108	0.343	0.275	0
CERCAM	0	-10.3105	0.379	0.272	0
BAG3	0	10.2946	0.177	0.111	0
PPM1G	0	10.2843	0.666	0.617	0
UGDH	0	10.268	0.356	0.268	0
ATP5B	0	10.2613	0.836	0.849	0
ANXA7	0	-10.2146	0.521	0.443	0
FAM177A1	4.45E-234	-10.1873	0.547	0.482	1.46E-229
JTB	0	10.1841	0.805	0.754	0
CLPTM1L	0	-10.1611	0.515	0.434	0
TNFRSF10D	4.22E-305	10.1568	0.153	0.085	1.38E-300
ERP44	8.34E-88	10.1535	0.513	0.488	2.73E-83
PARN	2.18E-217	10.1431	0.2	0.16	7.14E-213
XPOT	0	10.1397	0.401	0.303	0
SERTAD4	0	10.1358	0.181	0.103	0
RAP2A	4.64E-34	-10.1323	0.28	0.304	1.52E-29
PLEKHA1	6.58E-150	10.1311	0.357	0.297	2.15E-145
NINJ1	5.59E-23	-10.1306	0.314	0.335	1.83E-18
LSM2	0	10.1296	0.619	0.596	0
NDUFB8.1	0	10.1169	0.787	0.787	0
MRPL11	0	10.097	0.531	0.474	0
FOXO3	5.68E-57	-10.0805	0.357	0.353	1.86E-52
PKIG	0	10.0625	0.367	0.326	0
ZFHX4	1.18E-89	10.0591	0.515	0.483	3.85E-85
OLA1	0	10.0553	0.618	0.602	0
MED6	0	10.0251	0.382	0.358	0
C11orf31	0	10.017	0.741	0.724	0
CEP63	2.09E-158	-10.0162	0.258	0.228	6.84E-154
SRRT	0	10.0072	0.323	0.269	0
TXNL4A	0	10.0057	0.72	0.691	0
PLSCR4	1.10E-53	10.003	0.132	0.117	3.61E-49
DNAJB6	0	-9.97652	0.703	0.667	0
GNAI3	0	9.97514	0.556	0.512	0
DSC3	4.09E-34	9.96784	0.103	0.082	1.34E-29
ADSS	8.41E-139	-9.96559	0.463	0.417	2.75E-134
EFEMP2	0	9.94949	0.674	0.555	0
LOXL1	0	-9.94814	0.669	0.58	0
EIF2S1	0	9.93894	0.457	0.375	0
TFRC	4.24E-42	-9.93878	0.317	0.295	1.39E-37
DESI1	0	9.93516	0.268	0.209	0
SIVA1	0	9.92842	0.684	0.639	0
SH3KBP1	0	9.90985	0.506	0.436	0
RPS19BP1	0	9.90098	0.6	0.528	0
USP16	0	9.89988	0.477	0.402	0
CREB3L2	0	9.89965	0.331	0.266	0
YIF1A	0	9.87226	0.682	0.595	0
COPS3	0	9.85487	0.448	0.363	0
MRTO4	0	9.84684	0.389	0.305	0
NFIC	0	9.84474	0.583	0.523	0
SSR1	3.15E-164	-9.83903	0.657	0.605	1.03E-159
LUZP1	0	-9.83169	0.36	0.268	0
MRPL15	0	9.78214	0.476	0.432	0
PFDN4	0	9.77412	0.586	0.555	0
SMYD3	1.07E-127	-9.76858	0.275	0.223	3.52E-123
KDM6A	2.92E-115	9.75611	0.158	0.139	9.56E-111
AQP1	3.57E-171	-9.75604	0.269	0.33	1.17E-166
NDUFA4L2	1.01E-174	-9.75603	0.259	0.314	3.30E-170
HES4	4.02E-56	-9.75603	0.462	0.464	1.32E-51
SEMA3C	4.94E-30	-9.7547	0.319	0.314	1.62E-25
FAM49B	3.15E-189	-9.75204	0.417	0.417	1.03E-184
AP3S1	0	-9.75141	0.619	0.572	0
GMNN	0	9.75114	0.225	0.152	0
NOV	1.66E-34	-9.75114	0.144	0.123	5.42E-30
HSPB11	0	9.74793	0.505	0.458	0
ATP6V0E1	0	-9.74634	0.849	0.82	0
ATAD2	0	9.74243	0.164	0.096	0
ZNF326	2.06E-102	-9.74126	0.559	0.541	6.73E-98
PDE7A	5.60E-28	9.71886	0.16	0.149	1.83E-23
CD276	5.12E-237	9.71715	0.425	0.367	1.68E-232
SLC29A4	0	-9.7078	0.257	0.363	0
SNHG18	6.78E-244	9.69863	0.414	0.358	2.22E-239
NDC80	0	9.67975	0.107	0.059	0
TMEM14C	0	-9.67187	0.814	0.797	0
GOT2	0	9.66961	0.39	0.344	0
VCL	0	-9.668	0.673	0.557	0
NOP10	0	9.66594	0.747	0.697	0
SHC1	0	9.65806	0.399	0.298	0
PTBP1	0	9.59388	0.541	0.494	0
PDGFRA	0	-9.58249	0.256	0.188	0
TMEM5	1.29E-21	-9.57285	0.303	0.281	4.22E-17
C5orf24	3.49E-45	-9.57079	0.568	0.543	1.14E-40
WTAP	0	-9.57062	0.554	0.527	0
FBXO2	0	9.56003	0.138	0.151	0
PDGFC	0	-9.54925	0.429	0.317	0
NKAIN4	0	9.52345	0.151	0.275	0
RAB11A	9.10E-259	-9.50826	0.667	0.646	2.98E-254
ZDHHC7	3.83E-258	9.50429	0.221	0.179	1.25E-253
RPS6KA2	5.06E-286	-9.50347	0.198	0.128	1.66E-281
RBFOX2	0	9.4963	0.502	0.447	0
PGM2	0	9.47133	0.182	0.151	0
PGK1	5.92E-88	9.47008	0.86	0.888	1.94E-83
ERGIC3	2.37E-130	9.4691	0.723	0.702	7.76E-126
2021-09-09	0	9.46077	0.46	0.413	0
EMC8	0	9.4606	0.387	0.307	0
RNF10	7.06E-259	9.45819	0.429	0.394	2.31E-254
STT3B	1.92E-14	-9.45673	0.583	0.591	6.29E-10
TRIB3	0	9.44953	0.201	0.091	0
ARL6IP1	0	9.44412	0.542	0.579	0
TSPAN2	1.02E-107	-9.43007	0.157	0.154	3.34E-103
LINC00982	1.40E-40	-9.42898	0.171	0.196	4.57E-36
EIF3I	0	9.41548	0.743	0.708	0
PPFIBP1	0	9.39445	0.349	0.261	0
HAT1	0	9.39344	0.448	0.404	0
TPD52	0	9.38855	0.221	0.333	0
EMD	0	9.3863	0.458	0.395	0
PDRG1	0	9.38241	0.194	0.163	0
CDC27	0	9.37063	0.382	0.32	0
EMC4	0	9.37049	0.597	0.572	0
CDCA3	0	9.35843	0.104	0.057	0
SBDS	0	9.33425	0.619	0.569	0
MRPS34	0	9.31373	0.595	0.533	0
RPL7L1	0	9.30769	0.513	0.464	0
PSMA4	0	9.30663	0.782	0.763	0
CEBPZ	0	9.28917	0.412	0.366	0
ARL6IP4	0	9.27913	0.835	0.812	0
PSMA1	0	9.25804	0.779	0.761	0
C1S	0	9.24921	0.512	0.422	0
GPCPD1	3.07E-11	-9.24841	0.341	0.339	1.01E-06
MCAM	8.51E-280	9.24723	0.165	0.098	2.79E-275
CYB561A3	1.59E-119	9.24226	0.172	0.143	5.19E-115
TMEM219	1.57E-215	9.24007	0.667	0.627	5.12E-211
SYNE2	5.34E-73	-9.23365	0.62	0.647	1.75E-68
UBALD2	0	9.23216	0.259	0.229	0
CKAP5	0	9.21964	0.305	0.26	0
KREMEN1	3.27E-64	-9.20726	0.285	0.32	1.07E-59
VASP	0	-9.18885	0.344	0.235	0
FAM171A1	1.09E-200	9.18866	0.206	0.183	3.58E-196
EI24	0	-9.18842	0.699	0.658	0
CFH	4.66E-114	9.18228	0.393	0.354	1.52E-109
TMX1	0	9.17984	0.412	0.391	0
ALG5	0	9.17264	0.505	0.452	0
STRA6	0	-9.16103	0.249	0.306	0
PAM	1.14E-108	-9.157	0.456	0.412	3.73E-104
USP34	5.91E-69	-9.14701	0.578	0.554	1.93E-64
PSMB9	6.64E-247	-9.12733	0.135	0.083	2.17E-242
SLC25A33	6.04E-296	9.11456	0.292	0.259	1.98E-291
PDLIM2	0	9.11089	0.646	0.459	0
TUBB4A	1.13E-234	-9.10948	0.266	0.342	3.70E-230
ADK	0	9.10902	0.278	0.212	0
TMEM164	4.41E-171	9.10671	0.182	0.161	1.44E-166
RPL36AL	0	9.10464	0.914	0.917	0
DNASE2	9.24E-98	9.10017	0.323	0.29	3.02E-93
VKORC1L1	0	9.08549	0.296	0.248	0
DDR2	0	-9.07547	0.532	0.447	0
SH3BGRL	4.05E-68	-9.07515	0.747	0.755	1.33E-63
MRPL21	0	-9.07361	0.543	0.5	0
ITGB1BP1	0	9.05395	0.554	0.481	0
TPX2	0	9.04842	0.162	0.095	0
HDAC2	0	9.04477	0.641	0.657	0
CD320	0	9.03989	0.573	0.495	0
TEX30	0	9.03981	0.233	0.168	0
RAB32	0	9.02462	0.622	0.526	0
STOML2	0	9.01953	0.682	0.648	0
IP6K2	8.83E-95	-9.01901	0.466	0.46	2.89E-90
SEPHS1	0	9.01191	0.427	0.383	0
CDK6	0	9.00183	0.47	0.352	0
BNIP3	1.10E-73	8.999	0.592	0.631	3.60E-69
ISOC1	3.38E-264	8.999	0.215	0.249	1.11E-259
EIF3F	0	8.999	0.908	0.914	0
SERP1	0	8.999	0.737	0.678	0
STK17A	0	8.999	0.278	0.162	0
UQCRQ	0	8.999	0.877	0.875	0
TMEM50A	0	8.99899	0.748	0.702	0
SSFA2	7.42E-135	8.99876	0.401	0.448	2.43E-130
DDR1	1.91E-134	8.9947	0.214	0.27	6.27E-130
YARS	0	8.98252	0.325	0.222	0
CSNK2B	0	8.9807	0.706	0.689	0
CMC2	0	8.96488	0.415	0.324	0
TNFRSF10B	0	8.96471	0.253	0.173	0
OLFML3	0	8.95976	0.321	0.187	0
NAE1	0	8.95426	0.477	0.42	0
COMMD4	0	8.95106	0.501	0.437	0
DAD1	0	8.94939	0.882	0.879	0
MAP4K3	1.08E-151	8.92871	0.236	0.252	3.53E-147
SOSTDC1	3.68E-203	8.92759	0.293	0.373	1.20E-198
PPM1B	3.76E-158	8.92444	0.401	0.356	1.23E-153
EMG1	0	8.91867	0.316	0.251	0
FAM63B	9.65E-29	-8.91684	0.391	0.369	3.16E-24
PBX3	4.00E-48	8.91603	0.453	0.481	1.31E-43
RER1	0	8.91247	0.662	0.594	0
MAFG	0	8.90922	0.304	0.232	0
MIA3	2.57E-196	8.90916	0.432	0.378	8.41E-192
GNPDA1	6.12E-53	8.90666	0.485	0.495	2.00E-48
PRKRA	8.12E-294	8.89739	0.422	0.389	2.66E-289
MAP4K4	0	8.89652	0.587	0.533	0
EXOSC1	0	8.88956	0.35	0.286	0
NBL1	4.38E-22	8.87394	0.343	0.319	1.43E-17
TCP1	0	8.84129	0.714	0.697	0
AHR	9.47E-115	8.83918	0.303	0.247	3.10E-110
PHLDA2	0	8.83829	0.236	0.101	0
CARS2	0	8.83497	0.357	0.299	0
SLC39A1	0	8.82	0.461	0.388	0
CAND1	1.79E-178	-8.81856	0.547	0.504	5.85E-174
UQCR10	0	8.80967	0.872	0.892	0
SLTM	0	8.80589	0.578	0.52	0
GOLGA7	7.61E-86	8.78557	0.45	0.432	2.49E-81
ARL2	0	8.77933	0.684	0.662	0
RDH11	9.80E-60	-8.76437	0.517	0.536	3.21E-55
ATP5D	0	8.74707	0.905	0.92	0
RBM24	4.05E-225	8.74079	0.261	0.194	1.33E-220
RP11-395G23.3	7.06E-39	8.7085	0.118	0.101	2.31E-34
SOAT1	4.11E-187	8.70679	0.213	0.201	1.35E-182
INSIG2	1.22E-46	8.70094	0.299	0.317	4.00E-42
PPP1CC	0	-8.70036	0.681	0.687	0
EBPL	0	-8.69984	0.557	0.497	0
WWC2	0	8.6962	0.46	0.382	0
NAA50	0	8.69263	0.408	0.342	0
PRR24	7.17E-225	8.69043	0.262	0.211	2.35E-220
ME1	1.40E-164	-8.69014	0.152	0.11	4.57E-160
ATRX	7.82E-85	-8.66423	0.779	0.793	2.56E-80
NAA10	0	8.65146	0.578	0.487	0
RTN3	1.85E-70	-8.63221	0.733	0.745	6.07E-66
IK	0	8.63168	0.594	0.562	0
SPDL1	0	8.62192	0.219	0.157	0
C7orf55-LUC7L2	1.19E-285	8.62149	0.415	0.394	3.88E-281
HSPG2	0	8.60309	0.361	0.257	0
KIF20B	0	8.59996	0.225	0.166	0
MEX3B	4.27E-11	-8.59221	0.167	0.161	1.40E-06
MFAP4	0	-8.58835	0.416	0.402	0
CYB5R1	2.25E-36	-8.56728	0.305	0.274	7.37E-32
CNPY2	0	-8.5631	0.706	0.676	0
SCYL1	3.71E-308	8.54064	0.356	0.303	1.21E-303
SEC13	0	8.53301	0.52	0.421	0
FXYD6	5.58E-179	8.52689	0.189	0.235	1.83E-174
LIMA1	0	8.52614	0.517	0.388	0
STT3A	0	-8.52549	0.42	0.349	0
FAM32A	0	8.52393	0.514	0.478	0
STAU1	0	8.51978	0.586	0.55	0
RAB10	0	8.51967	0.472	0.41	0
NDN	2.34E-97	-8.50356	0.693	0.704	7.66E-93
RAD23A	0	8.49651	0.665	0.64	0
LITAF	8.42E-73	-8.49646	0.508	0.473	2.76E-68
PTPN13	9.39E-109	-8.49337	0.406	0.349	3.07E-104
SAC3D1	0	8.48562	0.305	0.222	0
FAT1	0	8.46898	0.515	0.412	0
RPS29	0	-8.46585	0.973	0.982	0
TEAD1	0	8.46578	0.566	0.454	0
SIK1	3.92E-80	8.46474	0.184	0.185	1.28E-75
PTPRF	8.86E-291	8.46332	0.335	0.316	2.90E-286
SNRPF	0	-8.45261	0.72	0.694	0
MSI2	2.50E-271	-8.43709	0.404	0.482	8.19E-267
[truncated: 4,255 more rows]

## Sheet: RPE2_Markers
gene_name	p_val	avg_log2FC	pct.1	pct.2	p_val_adj
ACTG2	0	Inf	0.294	0.168	0
IGFBP3	0	Inf	0.299	0.209	0
TYRP1	0	-Inf	0.376	0.731	0
KRT18	0	-Inf	0.314	0.52	0
PMEL	0	-Inf	0.488	0.794	0
DLK1	0	-Inf	0.304	0.114	0
TPM1	0	Inf	0.822	0.874	0
MT2A	0	-Inf	0.287	0.262	0
CST3	0	-Inf	0.914	0.948	0
FABP5	2.12E-248	-Inf	0.668	0.572	6.94E-244
RPL41	5.77E-190	Inf	1	0.998	1.89E-185
TPT1	1.09E-173	Inf	1	0.997	3.56E-169
MT-ND3	9.77E-142	-Inf	1	0.999	3.20E-137
GAPDH	7.24E-112	-Inf	0.999	0.996	2.37E-107
HMOX1	0	-715.403	0.114	0.281	0
HSP90AA1	0	-657.511	0.975	0.957	0
DCT	0	-506.213	0.417	0.735	0
FABP7	0	-429.75	0.198	0.06	0
PTMA	0	-399.453	0.998	0.991	0
SERPINF1	0	-374.929	0.629	0.862	0
MT-ND2	1.18E-205	-372.042	0.999	0.993	3.85E-201
ACTA2	0	365.175	0.498	0.381	0
HSP90B1	8.06E-49	-346.073	0.919	0.922	2.64E-44
TMEM98	0	-338.859	0.677	0.877	0
LGALS3	0	-321.548	0.496	0.32	0
SERPINE2	0	320.452	0.441	0.279	0
ZDHHC2	0	-318.327	0.188	0.261	0
TUBA1A	0	-317.219	0.965	0.914	0
YBX3	4.95E-58	-304.226	0.734	0.689	1.62E-53
RPS25	0	303.139	0.997	0.988	0
SCRG1	0	294.483	0.212	0.133	0
RPL39	0	-292.614	0.999	0.995	0
PTX3	0	291.598	0.267	0.233	0
CD55	1.66E-233	-288.174	0.155	0.18	5.43E-229
FOS	0	-283.942	0.807	0.806	0
TXN	0	-278.709	0.896	0.814	0
CRABP1	0	-278.267	0.585	0.246	0
SDCBP	0	-277.763	0.781	0.869	0
H2AFZ	0	-275.524	0.885	0.885	0
GPM6B	1.61E-83	-272.496	0.233	0.251	5.28E-79
TFPI2	0	-271.053	0.306	0.618	0
S100A11	0	269.957	0.749	0.637	0
RARRES3	0	-269.61	0.265	0.248	0
IGFBP7	0	264.187	0.598	0.858	0
PEG10	1.89E-111	-263.252	0.334	0.346	6.20E-107
HBD	0	-260.953	0.148	0.058	0
KRT7	5.54E-75	-256.626	0.117	0.14	1.81E-70
CLU	0	-255.184	0.519	0.741	0
LAPTM4A	0	-253.715	0.94	0.92	0
CKB	3.63E-243	-247.971	0.502	0.503	1.19E-238
TAF1D	0	-242.122	0.542	0.553	0
TUBA1B	0	-237.871	0.921	0.859	0
MT-ND1	9.59E-90	-232.1	0.999	0.994	3.14E-85
IFI27	0	-229.215	0.154	0.076	0
HINT1	2.10E-172	-221.815	0.984	0.971	6.88E-168
GSTP1	0	-219.116	0.984	0.987	0
COL8A1	0	215.135	0.339	0.622	0
ALDH1A1	0	214.681	0.275	0.265	0
CCL2	0	212.25	0.213	0.184	0
BGN	0	210.807	0.434	0.354	0
NMB	1.18E-173	-204.689	0.165	0.183	3.85E-169
S100A4	0	-201.804	0.459	0.302	0
SQSTM1	1.03E-219	-201.352	0.635	0.727	3.38E-215
HLA-A	0	197.815	0.803	0.89	0
SAT1	0	-194.58	0.533	0.415	0
HMGB2	0	-188.839	0.341	0.451	0
ISG15	0	-187.82	0.475	0.256	0
HTRA1	0	186.281	0.603	0.635	0
TMEM66	0	-182.944	0.852	0.905	0
HSPA1A	0	-181.606	0.193	0.231	0
TUBA1C	0	-177.473	0.511	0.658	0
NNMT	0	-177.278	0.328	0.222	0
TUBB	0	-174.463	0.988	0.957	0
EGR1	0	-172.456	0.73	0.732	0
ANXA1	0	-171.507	0.549	0.422	0
TMBIM4.1	1.66E-64	-170.065	0.632	0.676	5.45E-60
FAM3C	1.69E-270	-168.622	0.547	0.439	5.52E-266
APOE	0	-167.179	0.66	0.84	0
KRT10	1.12E-240	-167.179	0.824	0.781	3.68E-236
PRDX6	2.12E-193	-164.294	0.855	0.833	6.93E-189
NPM1	0	-162.855	0.994	0.982	0
CALR	1.62E-284	-162.851	0.937	0.931	5.29E-280
TMEM59	0	-161.381	0.841	0.901	0
SLC3A2	0	-160.598	0.672	0.864	0
RPS19	4.77E-61	160.313	1	0.995	1.56E-56
KPNA2	0	-159.782	0.426	0.391	0
BTG1	1.17E-265	-158.523	0.806	0.723	3.84E-261
MFGE8	0	155.985	0.429	0.524	0
CD99	0	155.914	0.814	0.736	0
NCL	0	-155.848	0.959	0.921	0
VAPA	1.22E-39	-155.628	0.792	0.756	4.00E-35
SFRP2	0	154.542	0.478	0.222	0
RPL8	0	-154.195	0.999	0.993	0
THY1	0	-154.195	0.531	0.277	0
CHCHD7	0	-153.983	0.229	0.255	0
HMGB1	0	-149.867	0.979	0.942	0
LUM	0	148.771	0.485	0.246	0
RPL11	2.14E-158	148.565	1	0.994	7.00E-154
DNAJB9	3.21E-160	-148.424	0.398	0.45	1.05E-155
UBE2S	0	-148.132	0.568	0.541	0
SH3BGRL3	0	-145.539	0.902	0.845	0
ARPC5	3.41E-111	-144.065	0.872	0.831	1.12E-106
SMS	0	-142.653	0.54	0.616	0
CYP1B1	0	141.558	0.404	0.261	0
HIST1H4C	0	-141.394	0.332	0.387	0
RPGRIP1L	1.32E-88	-141.209	0.233	0.212	4.32E-84
PERP	7.31E-307	-139.768	0.376	0.464	2.39E-302
SERPINB1	0	-136.861	0.184	0.15	0
H2AFX	0	-136.425	0.233	0.318	0
FRZB	0	-135.44	0.27	0.62	0
EIF1	5.28E-109	-135.44	0.997	0.984	1.73E-104
RPL12	5.34E-160	-135.37	0.999	0.993	1.75E-155
CCNB1	0	-133.882	0.102	0.198	0
ANXA3	2.51E-90	-133.791	0.111	0.146	8.20E-86
STMN1	0	-132.554	0.93	0.855	0
STC1	1.69E-187	-131.112	0.141	0.214	5.52E-183
PDIA4	2.87E-157	-130.925	0.611	0.64	9.39E-153
TGFBI	0	130.016	0.439	0.319	0
MTRNR2L8	4.65E-95	-129.825	0.233	0.264	1.52E-90
BASP1	0	-128.226	0.929	0.84	0
CCDC50	1.84E-23	-127.75	0.503	0.484	6.01E-19
CUL2	9.75E-246	-127.654	0.299	0.286	3.19E-241
PCSK1N	0	126.915	0.441	0.525	0
GNAS	0	-126.784	0.997	0.978	0
CNN3	0	125.688	0.85	0.876	0
RPS23	0	-125.096	1	0.995	0
OTUD6B	0	-124.395	0.119	0.132	0
DSC2	1.10410648011e-312	-123.71	0.212	0.261	3.61E-308
MYL12A	0	122.803	0.849	0.81	0
MEF2C	0	-122.456	0.245	0.115	0
CALD1	0	-122.429	0.931	0.96	0
HAPLN1	0	121.36	0.123	0.078	0
MEST	0	121.35	0.654	0.65	0
EFEMP1	0	-119.57	0.445	0.644	0
TUBB4B	0	-118.57	0.709	0.746	0
CSRP2	0	118.474	0.627	0.51	0
SCD	0	-116.685	0.432	0.6	0
CRISPLD1	0	-116.502	0.328	0.564	0
ARL6IP1	0	-115.697	0.439	0.603	0
CALM2	0	115.589	0.969	0.939	0
DES	0	115.589	0.21	0.079	0
TUSC3	2.03E-189	-115.242	0.616	0.586	6.63E-185
SNAPC1	4.39E-290	-115.188	0.254	0.226	1.44E-285
ENO1	3.47E-267	-115.056	0.967	0.959	1.14E-262
SPOCK1	0	114.146	0.424	0.337	0
IER2	1.13E-89	-113.773	0.78	0.785	3.68E-85
HMGN2	0	-113.662	0.915	0.875	0
MARCKS	0	-112.539	0.992	0.869	0
HIST1H1D	0	-112.481	0.102	0.118	0
RPS13	2.34E-207	-112.357	0.999	0.991	7.67E-203
S100A2	2.49E-264	111.261	0.102	0.106	8.16E-260
LRRC17	0	111.261	0.52	0.229	0
LOX	0	111.235	0.477	0.477	0
GLIPR1	0	111.215	0.232	0.145	0
SPTBN1	3.82E-84	-110.913	0.738	0.695	1.25E-79
HSP90AB1	0	-110.904	0.994	0.975	0
SLC2A1	0	109.818	0.531	0.794	0
ELN	0	-109.471	0.353	0.737	0
EIF4G2	1.35E-49	-109.441	0.947	0.928	4.43E-45
HSPE1	0	-108.961	0.834	0.859	0
FBLN1	0	108.376	0.747	0.511	0
HSPA8	0	-108.038	0.906	0.916	0
GPNMB	0	-108.029	0.461	0.763	0
RAN	0	-106.656	0.938	0.898	0
MAP1B	0	-106.578	0.898	0.761	0
RPL5	2.24E-223	105.485	0.999	0.991	7.32E-219
S100B	0	-103.701	0.228	0.17	0
STRAP	5.30E-133	-103.701	0.807	0.749	1.73E-128
H3F3B	0	-103.249	0.997	0.983	0
HMGA1	0	-102.701	0.421	0.594	0
HERPUD1	3.08E-155	-102.258	0.645	0.624	1.01E-150
KRT8	0	-101.806	0.291	0.534	0
TCEAL1	3.09E-80	-101.118	0.247	0.249	1.01E-75
FBXO32	0	101.092	0.233	0.388	0
CALM1	7.75E-93	-100.815	0.897	0.881	2.54E-88
DUSP4	0	-100.806	0.125	0.442	0
ITM2B	0	-99.3725	0.939	0.943	0
CXCL14	0	98.2767	0.34	0.221	0
RPS3	6.64E-148	98.2666	0.999	0.991	2.17E-143
MRPS9	0	-97.9297	0.316	0.302	0
UBC	7.10E-104	-97.9247	0.978	0.957	2.33E-99
RARRES2	0	97.2858	0.239	0.546	0
BTF3	2.08E-138	96.834	0.983	0.961	6.81E-134
RPS8	2.60E-202	-96.4871	1	0.996	8.52E-198
ISLR	0	95.8041	0.249	0.122	0
FAM46A	6.17E-173	-95.0444	0.307	0.227	2.02E-168
LINC00152	3.40E-70	-95.0444	0.315	0.263	1.11E-65
UBB	0	-95.0442	0.961	0.938	0
ZFAS1	4.25E-290	-95.0408	0.941	0.923	1.39E-285
SNHG8	8.65E-158	-95.0082	0.703	0.642	2.83E-153
REEP5	0	-94.5908	0.665	0.772	0
CDK2AP2	9.71E-106	-94.1221	0.353	0.364	3.18E-101
KLF6	2.7463165209e-313	-93.6017	0.512	0.392	0.00E+00
MYH10	0	92.8513	0.666	0.604	0
PRSS23	0	92.4625	0.448	0.409	0
HNRNPA3	0	-92.1524	0.89	0.829	0
MESDC2	1.27E-145	-91.6826	0.589	0.603	4.17E-141
ARMC1	5.03E-187	-90.8768	0.391	0.401	1.65E-182
PDIA6	7.62E-99	-90.7163	0.881	0.875	2.50E-94
PLIN2	0	-90.7114	0.343	0.507	0
PCP4	0	-90.5332	0.21	0.396	0
GALNT1	0	89.6904	0.669	0.743	0
RIPK2	2.10E-39	-89.6821	0.138	0.16	6.89E-35
CCDC80	0	89.6205	0.491	0.496	0
PRDX1	2.1760954e-316	89.6203	0.919	0.941	7.12410108216e-312
SNRPB	0	-89.2454	0.733	0.723	0
RANBP1	0	-88.2739	0.771	0.71	0
RPL13	3.27E-264	-87.8309	1	0.998	1.07E-259
MYL9	0	87.7266	0.775	0.835	0
RHOBTB3	3.83E-113	-87.379	0.689	0.724	1.25E-108
ZNF106	0	-87.3683	0.63	0.78	0
PPIA	2.46E-158	-87.2429	0.985	0.961	8.06E-154
IL32	0	86.7352	0.12	0.081	0
RPS27L	0	86.7352	0.776	0.751	0
ENC1	0	86.7352	0.313	0.168	0
CD63	9.87E-269	86.7352	0.966	0.962	3.23E-264
NREP	0	86.6399	0.82	0.829	0
DNAJB1	0	-86.3881	0.289	0.309	0
PTGES3	0	-86.3846	0.876	0.838	0
RPS16	0	85.2823	0.998	0.989	0
CKS2	0	-84.9456	0.254	0.34	0
TNNC1	0	-84.9455	0.119	0.223	0
RPS24	6.88E-109	-84.9455	1	0.996	2.25E-104
ANGPTL4	8.21E-14	-84.9455	0.107	0.12	2.69E-09
EIF4A1	0	-84.9451	0.971	0.931	0
PCNA	0	-84.9231	0.313	0.394	0
EIF1AX	0	-84.7387	0.779	0.76	0
PALLD	0	84.6531	0.66	0.536	0
DCLK1	1.22E-294	-83.5028	0.251	0.167	3.99E-290
FOXD1	0	-83.4783	0.222	0.168	0
HPCAL1	3.26E-135	-83.2412	0.134	0.13	1.07E-130
KIAA0101	0	-83.0267	0.14	0.217	0
GPC4	0	82.4069	0.213	0.101	0
SUGCT	1.49E-173	-82.0601	0.11	0.096	4.86E-169
IFIT1	0	-82.0403	0.271	0.168	0
ALDH1A3	0	-81.9893	0.188	0.559	0
RPL21	1.07E-170	80.8837	0.999	0.992	3.50E-166
SDF2L1	1.94E-280	-80.6172	0.358	0.461	6.35E-276
GNB3	0	-79.9494	0.126	0.45	0
RPS27	0	-79.1748	0.998	0.991	0
EIF5	0	-79.1637	0.664	0.686	0
HNRNPR	0	-79.1418	0.844	0.785	0
APC	0	-77.8179	0.425	0.713	0
ALDOA	0	-77.7321	0.974	0.978	0
TGM2	0	-77.7321	0.126	0.059	0
HSPH1	0.00E+00	-77.7285	0.37	0.395	1.26E-304
RPL6	6.95E-216	-77.7224	0.999	0.991	2.28E-211
YBX1	0	-77.7211	0.994	0.974	0
NAP1L4	0	-77.7058	0.581	0.549	0
EIF3E	1.43E-177	-77.485	0.941	0.935	4.68E-173
KCNQ1OT1	0	-77.0778	0.859	0.868	0
DBI	0	-76.6758	0.783	0.84	0
DUSP1	0	76.6363	0.463	0.453	0
RAP1B	2.88E-226	-76.1587	0.709	0.646	9.44E-222
DAPL1	0	-75.2338	0.326	0.351	0
FBN1	0	75.1625	0.665	0.573	0
HNRNPH1	0	-74.9352	0.741	0.755	0
DEK	0	-74.9064	0.67	0.659	0
ITGA6	0	-74.82	0.138	0.372	0
CKAP4	0	74.6867	0.673	0.606	0
KIAA1199	0	73.7509	0.144	0.059	0
DSP	0	73.7496	0.295	0.511	0
RPL10A	8.31E-139	73.7473	0.996	0.988	2.72E-134
DNAJB11	2.95E-18	-73.5995	0.542	0.562	9.64E-14
PTTG1	0	-73.5872	0.172	0.275	0
IFI6	0	-73.404	0.654	0.433	0
LDHA	9.11E-19	-73.404	0.94	0.93	2.98E-14
TMEM87B	1.26E-179	-73.3717	0.151	0.11	4.11E-175
ZFR	1.78E-54	-73.0228	0.514	0.464	5.83E-50
MAP1LC3B	0	-72.9481	0.67	0.668	0
TBC1D15	1.38E-136	-72.3763	0.231	0.251	4.53E-132
STK24	0	-72.3716	0.359	0.724	0
PPP1R14A	0	72.3082	0.133	0.085	0
HNRNPA1	0	-71.9668	0.991	0.975	0
PTN	0	-71.9613	0.578	0.614	0
RBP1	0	-71.9613	0.711	0.811	0
RPS12	5.29E-110	-71.9613	0.999	0.996	1.73E-105
GJA1	0	-71.9613	0.679	0.815	0
NTRK2	2.37E-24	-71.9613	0.143	0.149	7.77E-20
RPSA	2.00E-146	-71.9613	0.996	0.981	6.54E-142
PYURF	8.70E-51	-71.9613	0.665	0.644	2.85E-46
CCND2	4.97E-294	-71.9613	0.421	0.491	1.63E-289
P4HB	0	-71.9316	0.845	0.834	0
SPATS2L	3.49E-175	71.7443	0.579	0.652	1.14E-170
TRPM3	0	-71.5096	0.345	0.678	0
CNTN1	0	-71.5004	0.126	0.428	0
ARSB	2.13E-130	-70.9152	0.102	0.134	6.97E-126
PLOD2	0	70.8658	0.541	0.536	0
CLDN1	0	70.8655	0.15	0.065	0
RPL36	4.77E-276	70.8592	0.998	0.99	1.56E-271
DSTN	0	70.6229	0.875	0.851	0
MYL6B	1.18E-34	-70.5186	0.802	0.778	3.86E-30
SUB1	7.23E-253	-70.5186	0.952	0.9	2.37E-248
NUCKS1	0	-70.5096	0.933	0.872	0
CAST	1.65E-190	-70.4413	0.655	0.631	5.41E-186
COL18A1	0	-69.6784	0.452	0.701	0
CREM	7.51E-47	-68.7631	0.303	0.331	2.46E-42
HSPD1	0	-68.0514	0.88	0.892	0
ASPN	0	67.9801	0.207	0.113	0
PLAU	0	67.9801	0.147	0.113	0
RPL37	3.41E-162	67.9801	0.998	0.99	1.12E-157
PAPPA	0	67.9801	0.194	0.112	0
NPC2	0	-67.6332	0.731	0.892	0
ABL2	0	-67.6332	0.236	0.385	0
H1FX	0	-67.6309	0.794	0.766	0
PDLIM5	0	-67.6028	0.381	0.566	0
MFAP5	1.06E-283	67.509	0.131	0.086	3.46E-279
NRCAM	0	-67.1232	0.131	0.033	0
HNRNPA2B1	0	-66.7672	0.976	0.944	0
ZFP36L1	6.13E-251	66.7246	0.709	0.715	2.01E-246
CYCS	0	-66.1905	0.746	0.722	0
PSMD2	0	-66.1905	0.673	0.678	0
VEGFA	0	-66.1892	0.517	0.635	0
AEBP1	0	-66.1608	0.598	0.511	0
CNIH1	0	-66.1436	0.559	0.681	0
RNASET2	2.12E-60	-65.9256	0.274	0.318	6.94E-56
DUT	0	-65.914	0.68	0.722	0
CDC37L1	8.41E-27	-65.8119	0.272	0.262	2.75E-22
MEG3	0	-65.7386	0.133	0.062	0
THBS1	0	65.0947	0.358	0.273	0
CXADR	0	-65.0911	0.364	0.554	0
SVIP	0	-64.7478	0.296	0.398	0
RPS3A	2.86E-255	-64.7442	1	0.996	9.38E-251
ODC1	0	-64.7377	0.676	0.707	0
ARPC2	3.62E-257	-64.3065	0.895	0.842	1.18E-252
TMEM55A	0	-64.0498	0.266	0.342	0
NIF3L1	0	-63.8204	0.126	0.144	0
SRP14	0	63.6423	0.993	0.977	0
MTRNR2L12	8.51E-19	-63.4429	0.585	0.56	2.79E-14
H3F3A	0	-63.3051	0.999	0.984	0
SDC2	0	-63.3051	0.561	0.704	0
ENPP2	0	-63.2954	0.169	0.496	0
ANXA5	0	-63.1216	0.88	0.922	0
CXCL12	3.48E-205	-63.0904	0.319	0.239	1.14E-200
IDH1	1.40E-279	-63.0902	0.474	0.442	4.60E-275
HNRNPAB	0	-62.8751	0.711	0.644	0
SFPQ	0	-62.3241	0.849	0.796	0
PDIA3	0	-62.2668	0.899	0.888	0
TPBG	0	62.2058	0.417	0.262	0
PA2G4	0	-62.0742	0.611	0.598	0
CPE	0	-61.8624	0.785	0.502	0
LMO4	0	-61.8623	0.739	0.597	0
HLA-B	0	-61.8589	0.608	0.801	0
LOXL2	0	-61.8525	0.338	0.275	0
CHN1	1.86E-240	61.7441	0.276	0.208	6.10E-236
EEF1A2	5.88E-303	-61.6219	0.117	0.202	1.93E-298
EIF5A	0	-61.2648	0.82	0.732	0
DCN	0	60.7667	0.512	0.308	0
RPS11	5.48E-249	60.7666	0.999	0.989	1.79E-244
ASAH1	0	-60.4294	0.608	0.786	0
ADI1	0	-60.4197	0.535	0.475	0
PPP1R15A	6.87E-61	-60.2128	0.549	0.528	2.25E-56
EMP2	0	-60.1715	0.212	0.6	0
FXYD1	6.92E-80	-60.11	0.14	0.157	2.26E-75
HLA-C	0	-60.0207	0.677	0.835	0
LTBP1	0	59.9682	0.469	0.487	0
BMP7	0	-59.9597	0.24	0.577	0
SAP18	3.13E-161	-59.6681	0.873	0.837	1.02E-156
TSC22D1	0	59.324	0.722	0.68	0
ANP32B	0	-58.977	0.792	0.788	0
TPM4	0	-58.977	0.87	0.743	0
ARF4	0	-58.977	0.802	0.733	0
H2AFJ	1.90E-139	-58.9651	0.487	0.492	6.22E-135
RNPS1	0	-58.8153	0.637	0.612	0
UQCRB	0	-58.5251	0.965	0.96	0
BUB3	0	-58.4586	0.439	0.444	0
PCCA	0	-58.0757	0.129	0.11	0
ID2	2.45E-126	-57.9749	0.513	0.58	8.01E-122
COL6A1	0	57.8813	0.737	0.703	0
FHL1	0	57.8812	0.592	0.409	0
RPL9	8.42E-136	57.8812	0.999	0.993	2.76E-131
MYLK	0	57.8811	0.218	0.235	0
TYMS	0	-57.6477	0.292	0.288	0
DNAJA1	0	-57.5685	0.809	0.721	0
YWHAQ	2.78E-246	-57.5343	0.895	0.847	9.10E-242
C12orf75	6.30E-69	-57.508	0.467	0.506	2.06E-64
SET	0	-57.4612	0.968	0.928	0
CPEB4	0	-57.3358	0.233	0.465	0
PMP22	4.26E-206	57.2432	0.499	0.444	1.39E-201
TRPM1	0	-57.2132	0.227	0.6	0
ATP6V1C1	1.51E-190	-56.8023	0.251	0.326	4.95E-186
CD59	3.0940164e-317	56.774	0.587	0.68	1.01291910338e-312
UHMK1	1.10E-67	-56.6615	0.26	0.312	3.60E-63
COL4A1	0	56.435	0.47	0.408	0
SERPINB6	2.29E-13	-56.2735	0.537	0.53	7.49E-09
MAD2L1	0	-56.2339	0.112	0.225	0
RPS4Y1	3.84E-100	-56.0916	0.323	0.305	1.26E-95
IFIT3	0	-56.0908	0.18	0.094	0
DDT	1.52E-29	-56.0561	0.786	0.779	4.98E-25
SEPP1	0	55.9464	0.306	0.18	0
HNRNPDL	0	-55.9076	0.944	0.893	0
COTL1	0	-55.9074	0.459	0.665	0
ADAMTS1	3.02E-181	-55.8539	0.301	0.246	9.89E-177
DOK5	0	-55.5026	0.479	0.309	0
RPL27A	3.23E-110	54.9959	0.995	0.983	1.06E-105
FABP3	0	54.9846	0.151	0.263	0
PLAC9	0	54.9601	0.356	0.539	0
FHL2	0	54.9257	0.387	0.303	0
APP	0	-54.6489	0.917	0.921	0
HES4	6.15E-228	-54.6446	0.53	0.441	2.01E-223
GREM1	0	54.614	0.228	0.214	0
LMAN1	0	-54.5697	0.75	0.643	0
RPL18	0	54.4924	0.999	0.993	0
RIMKLB	0	-54.2154	0.215	0.191	0
FJX1	0	-54.0868	0.201	0.137	0
MOK	0	53.5532	0.108	0.115	0
GAS6	0	53.5529	0.31	0.245	0
CDKN1A	0	53.5527	0.194	0.149	0
RPL13A	0	53.5268	0.999	0.995	0
SRSF3	0	-53.2831	0.858	0.818	0
CTSC	7.98E-29	-53.2085	0.346	0.353	2.61E-24
GPX1	0	-53.2074	0.783	0.875	0
CNRIP1	5.60E-253	-53.2063	0.159	0.147	1.83E-248
AKAP12	0	-53.2063	0.711	0.413	0
APOC1	0	-53.2063	0.182	0.586	0
CD81	0	-53.2062	0.949	0.929	0
MRPS6	1.33E-176	-53.2047	0.66	0.738	4.36E-172
SELK	2.353023468145e-311	-53.2024	0.702	0.759	7.70E-307
CDO1	0	-53.1639	0.278	0.509	0
EIF4A2	2.93E-50	-53.136	0.91	0.916	9.59E-46
DNAJC3	0	-53.1123	0.504	0.738	0
UPP1	1.58E-84	-53.0231	0.138	0.162	5.16E-80
TUBB6	0	-53.0229	0.472	0.539	0
TMBIM6	6.94E-44	-53.0222	0.876	0.858	2.27E-39
TPM3	0	-53.0195	0.76	0.629	0
GTF2A2	1.62E-280	-52.9204	0.721	0.676	5.30E-276
SCG2	0	-52.7485	0.11	0.033	0
LEPROTL1	0	-52.7472	0.392	0.635	0
SRA1	5.11E-146	-52.6366	0.442	0.411	1.67E-141
BNIP3	6.70E-34	-52.6337	0.634	0.608	2.19E-29
BEX1	2.17E-262	-52.6179	0.241	0.211	7.11E-258
NARS2	0	-52.2929	0.124	0.198	0
UCHL1	0	52.1136	0.746	0.712	0
OSTC	0	52.1105	0.889	0.868	0
RPL3	5.28E-91	52.1105	0.999	0.993	1.73E-86
SLC39A10	6.73E-120	-52.109	0.413	0.391	2.20E-115
PKM	1.15E-214	52.1008	0.934	0.941	3.76E-210
HSBP1	2.83E-118	51.9062	0.887	0.897	9.28E-114
CTSV	0	-51.7645	0.181	0.496	0
RPS5	0	-51.7636	0.998	0.987	0
OAT	0	-51.7636	0.442	0.458	0
PTRF	2.86E-101	51.588	0.567	0.537	9.37E-97
ATP6V1G1	1.45E-68	-51.5796	0.924	0.905	4.76E-64
PARP8	7.25E-142	-50.7053	0.117	0.093	2.37E-137
ALYREF	0	-50.4773	0.519	0.513	0
RPS20	0	-50.3209	0.99	0.979	0
PFN1	5.04E-178	-50.2947	0.948	0.916	1.65E-173
RHEB	5.15E-72	-50.1204	0.741	0.762	1.69E-67
MLLT4	0	-49.6275	0.369	0.53	0
PSMD12	0	-49.5747	0.5	0.461	0
INSIG1	0	49.2251	0.285	0.343	0
COL5A2	0	49.2251	0.724	0.385	0
GLUL	0	-49.0615	0.461	0.661	0
SNX5	0	-49.0482	0.422	0.499	0
NPW	0	-48.8878	0.295	0.645	0
NQO1	1.21E-98	-48.8782	0.282	0.326	3.97E-94
IGFBP4	0	-48.8782	0.602	0.441	0
MORF4L2	0	-48.8782	0.882	0.825	0
ZNF423	0	-48.8782	0.126	0.042	0
TFAP2B	0	-48.8675	0.168	0.052	0
OST4	0	48.798	0.933	0.914	0
ACKR3	0	-48.7771	0.269	0.102	0
ABHD2	0	-48.6752	0.212	0.439	0
QSOX1	0	48.5155	0.3	0.334	0
KHDRBS3	8.91E-109	-48.2588	0.103	0.077	2.92E-104
TMX3	5.56E-12	-48.0459	0.305	0.288	1.82E-07
ZYX	0	-48.0294	0.422	0.399	0
PTGR1	7.96E-44	-47.9121	0.415	0.384	2.61E-39
CLIC1	0	-47.9021	0.744	0.662	0
SULF1	0	47.7824	0.216	0.362	0
CANX	2.10E-232	-47.782	0.856	0.895	6.86E-228
ATP5L	2.07E-280	47.7788	0.946	0.939	6.78E-276
RPL23	2.45E-257	47.5993	0.997	0.987	8.01E-253
DUSP6	3.23E-18	-47.394	0.115	0.125	1.06E-13
CAPRIN2	5.55E-127	-47.2438	0.145	0.173	1.82E-122
ILF2	0	-46.9581	0.752	0.69	0
SNRPG	0	-46.9385	0.746	0.737	0
EIF4EBP1	5.13E-255	-46.8816	0.536	0.472	1.68E-250
SLC7A8	0	-46.4348	0.232	0.579	0
SGK1	0	46.3361	0.359	0.486	0
FSTL1	0	46.2878	0.75	0.695	0
HIST1H1E	0	-46.1578	0.133	0.158	0
HMGN1	0	-46.0154	0.953	0.852	0
SUMO2	0	-46.005	0.987	0.948	0
TWIST1	0	-45.9928	0.503	0.259	0
YWHAE	6.10E-222	-45.9928	0.955	0.914	2.00E-217
SRI	9.35E-213	-45.9928	0.735	0.66	3.06E-208
COLEC12	0	-45.9927	0.469	0.665	0
HNRNPD	0	-45.9607	0.824	0.76	0
EIF3A	0	-45.8851	0.831	0.828	0
KDELR2	0	45.3394	0.788	0.761	0
TPI1	3.29E-211	-44.9171	0.973	0.959	1.08E-206
NFKBIZ	0	44.9152	0.168	0.113	0
EEF2	1.31E-154	44.897	0.994	0.978	4.27E-150
AK1	0	44.897	0.498	0.401	0
PSAP	0	44.8895	0.796	0.866	0
IFRD1	4.61E-66	-44.8706	0.339	0.373	1.51E-61
CD9	4.93E-303	-44.5887	0.305	0.409	1.61E-298
IGF2	0	-44.5501	0.53	0.241	0
RPL28	3.06E-45	-44.5501	1	0.995	1.00E-40
MYL12B	0	-44.5496	0.921	0.896	0
EPS8	0	-44.546	0.322	0.336	0
SLC7A11	6.26E-172	-44.4514	0.12	0.169	2.05E-167
BCAT1	0	-44.3626	0.391	0.591	0
CHPT1	7.34E-15	-44.1537	0.456	0.479	2.40E-10
FAM60A	2.83E-14	-44.0192	0.414	0.409	9.28E-10
VDAC2	2.57E-162	-44.0016	0.854	0.83	8.43E-158
FAM43A	0	43.8889	0.23	0.095	0
LAPTM4B	0	-43.55	0.736	0.852	0
CCT4	0	-43.5133	0.72	0.735	0
ZFAND5	2.27E-268	-43.3756	0.661	0.732	7.44E-264
TMEFF2	0	43.281	0.216	0.089	0
GLS	0	43.2014	0.451	0.418	0
CCT5	0	-43.1761	0.674	0.627	0
SERBP1	0	-43.1159	0.938	0.889	0
RPL30	2.13E-218	-43.1074	0.999	0.992	6.98E-214
LGALS1	0	-43.1074	0.834	0.723	0
RCN1	0	-43.1074	0.826	0.747	0
MAF	3.17E-106	-43.1074	0.274	0.286	1.04E-101
CACYBP	0	-43.1047	0.534	0.623	0
MTHFD2	6.53E-74	-43.081	0.319	0.283	2.14E-69
MGARP	0	-43.0708	0.244	0.083	0
NARS	2.09E-18	-43.0702	0.565	0.577	6.85E-14
MFAP2	0	42.9763	0.739	0.773	0
UBE2M	4.92E-242	-42.8356	0.746	0.719	1.61E-237
SOD1	0	-42.59	0.868	0.901	0
CIRBP	1.91E-98	-42.5645	0.979	0.958	6.26E-94
HSPB1	0	42.4636	0.826	0.898	0
CAMK2N1	0	-42.2961	0.302	0.184	0
CENPW	0	-42.1856	0.177	0.297	0
C16orf87	2.04E-81	-41.8317	0.328	0.384	6.69E-77
NOV	2.71E-209	-41.804	0.181	0.116	8.87E-205
BSG	0	-41.7382	0.867	0.918	0
SCG5	0	-41.6647	0.468	0.561	0
LTBP3	0	-41.586	0.46	0.437	0
NUDC	0	-41.3657	0.689	0.653	0
SRPX	0	-41.1808	0.305	0.189	0
SMC4	0	-40.7913	0.235	0.286	0
RN7SL1	1.33E-103	-40.569	0.111	0.111	4.36E-99
CTSL	0	40.569	0.474	0.611	0
CYR61	0	40.5689	0.683	0.756	0
PRPSAP1	9.67E-130	-40.5323	0.407	0.382	3.16E-125
PPP1CB	2.48E-243	40.5316	0.714	0.662	8.12E-239
EIF3H	1.27E-48	-40.4918	0.856	0.85	4.15E-44
BACE2	0	40.4746	0.32	0.592	0
PCCB	5.51E-20	-40.3415	0.194	0.175	1.80E-15
MAGED2	0	40.2882	0.84	0.763	0
SEC63	2.77E-159	-40.1815	0.662	0.722	9.08E-155
SEC61G	0	-40.1422	0.939	0.905	0
XIST	3.89E-158	-40.0843	0.314	0.242	1.27E-153
SCARB2	0	39.9828	0.614	0.581	0
PCBP4	0	-39.901	0.3	0.533	0
MINPP1	9.94E-14	-39.8682	0.215	0.235	3.25E-09
RCAN1	0	39.5687	0.224	0.208	0
TMX4	9.79E-165	-39.5153	0.356	0.384	3.21E-160
BMP4	0	-39.507	0.171	0.408	0
CCT6A	0	-39.5028	0.782	0.731	0
NPTN	0	-39.4374	0.479	0.525	0
RBM8A	0	-39.3285	0.784	0.735	0
RPL37A	0	39.1263	0.998	0.991	0
MT1X	1.61E-54	39.1262	0.205	0.176	5.27E-50
CD164	3.36E-294	39.1262	0.695	0.744	1.10E-289
KCNG1	1.01E-166	39.1203	0.132	0.136	3.32E-162
VAMP2	1.11E-94	-39.0989	0.713	0.742	3.65E-90
PPME1	0	39.0866	0.3	0.254	0
CD151	0	39.0477	0.645	0.647	0
CRABP2	0	-38.7793	0.523	0.352	0
TNC	2.01E-172	-38.7788	0.242	0.171	6.59E-168
RDX	0	-38.7497	0.651	0.723	0
SRSF2	0	-38.715	0.712	0.667	0
HIST1H2BK	5.434961e-317	-38.7046	0.218	0.13	1.77929760814e-312
PDPN	0	-38.7024	0.233	0.542	0
B4GALT1	0	-38.6985	0.342	0.337	0
PDLIM1	2.77E-291	38.6333	0.269	0.206	9.07E-287
CDYL	6.58E-126	-38.6144	0.273	0.244	2.15E-121
LIMCH1	1.25E-35	-38.5806	0.391	0.415	4.10E-31
ECM1	2.34E-95	38.5605	0.149	0.114	7.68E-91
RDH10	0	38.4841	0.231	0.191	0
BAMBI	0	38.4006	0.159	0.237	0
TERF2IP	0	-38.2341	0.703	0.631	0
EIF1B	8.05E-47	-37.9684	0.778	0.79	2.64E-42
PSENEN	2.95E-54	-37.8724	0.451	0.462	9.65E-50
PRELID1	0	-37.7957	0.808	0.774	0
XRCC4	0	37.6835	0.106	0.116	0
STMN2	0	37.6738	0.107	0.025	0
SMC2	0	-37.5678	0.205	0.276	0
SFRP1	0	-37.3366	0.514	0.645	0
EDF1	2.46E-101	-37.3366	0.938	0.912	8.04E-97
KCNMA1	0	-37.3366	0.152	0.097	0
NEDD4L	0	-37.3366	0.234	0.459	0
COL9A3	0	-37.3366	0.345	0.483	0
ENO2	0	-37.3363	0.331	0.468	0
SESN3	0	-37.3339	0.55	0.699	0
AK3	3.35E-107	-37.333	0.397	0.458	1.10E-102
PPP2CB	1.11E-181	-37.329	0.54	0.499	3.63E-177
CRYM	0	-37.3104	0.174	0.049	0
SMARCA2	8.82E-152	-37.3086	0.411	0.356	2.89E-147
TPRN	0	-37.2699	0.215	0.655	0
ERRFI1	0	-37.2525	0.175	0.207	0
MPC1	1.09E-13	-37.1875	0.431	0.433	3.57E-09
ARID3A	6.37E-296	-36.9532	0.211	0.141	2.09E-291
YES1	1.96E-222	-36.8682	0.394	0.342	6.43E-218
HCFC1R1	5.78E-15	-36.8667	0.598	0.576	1.89E-10
LGALS3BP	0	-36.8258	0.452	0.655	0
TTC1	3.17E-12	-36.7851	0.403	0.384	1.04E-07
FDX1	5.82E-166	-36.6422	0.417	0.495	1.90E-161
VMP1	8.02E-235	-36.4122	0.647	0.612	2.62E-230
APCDD1	0	-36.3364	0.314	0.155	0
NETO2	0	-36.2614	0.198	0.313	0
TAGLN3	0	36.1688	0.12	0.038	0
GPX4	0	36.0609	0.953	0.959	0
RPL32	2.56E-265	-35.9201	1	0.995	8.37E-261
ERCC1	1.87E-54	-35.8939	0.604	0.59	6.11E-50
TNFRSF12A	5.71E-43	-35.8938	0.358	0.322	1.87E-38
PCBP2	7.44E-249	-35.8935	0.881	0.877	2.44E-244
HNRNPC	2.53E-294	-35.8853	0.912	0.87	8.28E-290
FEZ1	2.36E-308	-35.8832	0.431	0.336	7.74E-304
LMAN2	1.78E-40	-35.8583	0.67	0.707	5.84E-36
SMARCA1	6.04E-275	-35.817	0.638	0.561	1.98E-270
NDUFB4	2.74E-21	35.7824	0.801	0.796	8.98E-17
CA9	0	-35.7248	0.145	0.424	0
YWHAB	1.39E-150	-35.6783	0.879	0.822	4.55E-146
EGFL7	9.12E-240	-35.5778	0.249	0.192	2.99E-235
CDC5L	0	-35.543	0.438	0.432	0
TMEM237	1.52E-223	-35.4516	0.258	0.238	4.96E-219
NOL10	2.60E-178	-35.4282	0.224	0.219	8.50E-174
OSBPL8	4.48E-163	35.3091	0.55	0.486	1.47E-158
ANTXR2	0	-35.1876	0.219	0.136	0
AZI2	3.74E-11	-34.8744	0.4	0.409	1.22E-06
ERH	0	-34.8662	0.919	0.899	0
VCP	1.94E-45	-34.8355	0.679	0.696	6.36E-41
MTDH	9.13E-131	-34.8111	0.872	0.827	2.99E-126
P4HA2	0	34.7767	0.51	0.434	0
ABCC5	0	-34.7763	0.15	0.407	0
PPP1R14B	0	-34.7196	0.893	0.734	0
ITSN1	2.33E-306	-34.7001	0.358	0.271	7.64E-302
SSR3	1.32E-233	-34.5222	0.793	0.761	4.32E-229
HN1	0	-34.511	0.723	0.575	0
EDEM3	0	34.4961	0.191	0.159	0
TMEM158	2.50E-244	-34.4512	0.24	0.28	8.18E-240
NCOA3	1.41E-25	-34.4512	0.255	0.284	4.63E-21
GNG11	0	-34.4512	0.493	0.702	0
OGN	5.70E-295	-34.451	0.171	0.095	1.86E-290
ALDH7A1	2.06E-66	-34.4268	0.426	0.415	6.74E-62
MITF	0	-34.4236	0.243	0.609	0
SNRPD1	0	-34.3301	0.712	0.642	0
SLC12A2	6.58135e-318	-34.3254	0.25	0.329	2.1546022501e-313
GSN	1.7325604719042e-310	-34.2652	0.513	0.62	5.67E-306
CCNDBP1	2.95E-116	-34.2513	0.287	0.279	9.65E-112
COL14A1	5.44E-164	-34.1853	0.225	0.157	1.78E-159
TCEB2	5.88E-135	34.0188	0.964	0.937	1.93E-130
WDR43	0	-34.0186	0.327	0.304	0
LAMTOR4	1.40E-98	-33.9763	0.795	0.812	4.57E-94
RAD21	0	-33.9275	0.58	0.612	0
CTSK	9.47E-230	-33.5968	0.351	0.257	3.10E-225
NME5	3.53E-169	-33.5441	0.115	0.148	1.16E-164
C11orf96	0	33.535	0.148	0.083	0
IDI1	5.39E-45	-33.4871	0.505	0.549	1.76E-40
WARS	4.99E-117	-33.4509	0.262	0.222	1.63E-112
NGFRAP1	6.58E-206	33.3554	0.963	0.927	2.15E-201
VCAN	0	33.3554	0.624	0.329	0
KRT19	0	33.3554	0.109	0.284	0
ZFAND2A	1.57E-30	33.1898	0.145	0.131	5.13E-26
ESD	7.79E-46	-33.0578	0.798	0.811	2.55E-41
FAM199X	2.63E-32	-33.0132	0.172	0.185	8.60E-28
SERPINE1	2.49E-56	-33.0085	0.17	0.136	8.15E-52
HILPDA	2.25E-55	-33.0085	0.309	0.265	7.35E-51
RPS14	2.11E-263	-33.0085	1	0.995	6.92E-259
SNX3	0	-33.0085	0.851	0.838	0
TXNIP	2.40E-186	-33.0085	0.146	0.087	7.86E-182
CETN2	1.45E-28	-33.0078	0.504	0.49	4.76E-24
CADM1	0	-33.0038	0.394	0.356	0
GSTO1	5.23E-211	-32.9953	0.518	0.565	1.71E-206
RSL24D1	4.03E-68	-32.9526	0.769	0.732	1.32E-63
MME	3.36E-175	-32.9292	0.171	0.108	1.10E-170
DDX5	3.10E-152	-32.9291	0.973	0.942	1.01E-147
CNBP	0	-32.9092	0.797	0.787	0
UACA	0	-32.825	0.521	0.556	0
AXL	0	-32.8097	0.329	0.313	0
GPR137B	0	-32.7962	0.179	0.273	0
FOSB	2.94E-45	-32.4945	0.556	0.513	9.63E-41
PSMA5	6.83E-20	-32.4399	0.605	0.608	2.24E-15
MX1	0	32.3868	0.197	0.093	0
RPL27	7.47E-162	32.3641	0.995	0.981	2.45E-157
PPM1B	0	-32.2593	0.266	0.412	0
NES	2.87E-278	32.187	0.222	0.137	9.38E-274
ZNF92	0	-32.0849	0.135	0.198	0
HNRNPA0	0	-32.0602	0.88	0.848	0
COMMD6	0	31.9128	0.93	0.929	0
RHOB	0	31.9122	0.555	0.63	0
DAB2	0	31.9122	0.497	0.467	0
WFDC2	0	31.9084	0.132	0.259	0
PSMB2	2.67E-203	-31.9064	0.722	0.658	8.75E-199
ZNF143	9.91E-160	31.8931	0.144	0.14	3.24E-155
CLSTN2	0	31.8357	0.152	0.156	0
TCP1	0	-31.8308	0.693	0.708	0
ST20	1.25E-35	-31.7348	0.136	0.12	4.10E-31
HNRNPF	0	-31.6184	0.742	0.756	0
KLF10	0	31.6024	0.253	0.25	0
TPR	0	-31.5659	0.753	0.725	0
APLP2	0	-31.5658	0.87	0.899	0
TPD52L1	0	-31.5656	0.435	0.674	0
COX5A	0	-31.5598	0.827	0.8	0
CDV3	6.17E-45	-31.5485	0.716	0.742	2.02E-40
ANKRD36	8.63E-177	31.5216	0.359	0.326	2.83E-172
CLTC	1.96E-287	-31.5162	0.674	0.658	6.41E-283
HMGCS1	1.23E-110	31.4416	0.375	0.363	4.01E-106
BZW2	8.07E-114	-31.4138	0.541	0.526	2.64E-109
MCM7	0	-31.3963	0.181	0.259	0
LSAMP	1.10E-117	-31.2131	0.301	0.247	3.60E-113
OSBPL1A	0	-31.1985	0.505	0.73	0
TERF1	4.88E-12	-31.1087	0.409	0.386	1.60E-07
RAB18	8.07E-212	-31.0257	0.568	0.563	2.64E-207
NAA38	0	-30.9658	0.583	0.583	0
PSIP1	0	-30.7524	0.739	0.724	0
LSM1	8.96E-146	-30.6213	0.526	0.476	2.93E-141
MZT1	0	-30.5564	0.35	0.358	0
KIF9	3.34E-190	-30.4911	0.132	0.153	1.09E-185
NUDT4	0	-30.4711	0.46	0.511	0
ITGB1	0	30.4701	0.862	0.788	0
ITGAV	0	30.4701	0.422	0.691	0
RPL22	3.70E-201	30.47	0.996	0.984	1.21E-196
COL9A1	0	30.4604	0.183	0.101	0
P4HA1	4.41E-162	30.4593	0.715	0.765	1.44E-157
MMP11	2.01E-165	30.4437	0.141	0.172	6.57E-161
CADPS	2.65E-268	30.4396	0.135	0.075	8.68E-264
C1QL1	1.21E-229	30.411	0.111	0.119	3.96E-225
TMEM200A	1.44E-267	30.3756	0.108	0.078	4.73E-263
TSC22D4	0	-30.238	0.264	0.477	0
XRCC5	0	-30.208	0.838	0.782	0
CDC42	0	30.189	0.898	0.816	0
DKK3	0	-30.1597	0.401	0.304	0
HMGB3	0	-30.1231	0.394	0.439	0
BHLHE40	0	-30.1231	0.318	0.414	0
TMEM123	3.29E-190	-30.1222	0.473	0.568	1.08E-185
MSX1	9.97E-151	-30.1211	0.137	0.092	3.26E-146
LAMA4	0	-30.1095	0.473	0.2	0
PPIF	0	-30.1033	0.189	0.287	0
HM13	0	-30.0623	0.596	0.615	0
NME1	0	-30.0479	0.702	0.644	0
SH3GLB1	0	-30.0476	0.562	0.49	0
KPNB1	0	-30.0332	0.681	0.647	0
OTX2	0	-30.0145	0.127	0.513	0
UBE2N	0	-29.9767	0.599	0.567	0
UBE2I	0	-29.9614	0.809	0.716	0
CAPRIN1	1.13E-36	-29.9083	0.639	0.612	3.71E-32
KIF20B	0	-29.8073	0.113	0.217	0
TMPO	0	-29.7931	0.404	0.416	0
LRRC28	8.28E-99	-29.7708	0.16	0.152	2.71E-94
ZFP36	0	-29.6712	0.308	0.249	0
SH3BP5	0	-29.5886	0.436	0.585	0
SLC16A1	0	-29.5557	0.383	0.593	0
GLO1	1.18E-259	-29.4602	0.618	0.653	3.86E-255
ANKRD11	1.77E-240	-29.1189	0.809	0.772	5.78E-236
TMEM14B	5.94E-185	-29.061	0.681	0.687	1.94E-180
PLAT	0	29.0535	0.223	0.131	0
ATF7IP2	3.54E-283	-29.0521	0.124	0.184	1.16E-278
MIAT	0	29.0365	0.149	0.052	0
RPL34	1.74E-179	29.0274	0.999	0.993	5.71E-175
IER3	0	29.0274	0.473	0.498	0
ATP1A1	0	29.0271	0.473	0.604	0
ELL2	2.39E-233	29.0259	0.135	0.094	7.83E-229
PARD3	0	29.0184	0.31	0.249	0
RPL24	1.63E-156	29.0047	0.999	0.989	5.34E-152
FGF13	9.40E-141	-28.9738	0.106	0.161	3.08E-136
GEM	0	28.9573	0.13	0.383	0
HNRNPK	9.96E-230	-28.8172	0.954	0.92	3.26E-225
PDLIM7	0	28.7621	0.63	0.54	0
PITPNA	0	-28.7507	0.299	0.495	0
RFK	1.47E-204	-28.7041	0.329	0.382	4.82E-200
HNRNPU	0	-28.7005	0.893	0.854	0
LY6E	0	-28.6805	0.654	0.504	0
GPX3	0	-28.6805	0.109	0.075	0
ATP1B1	0	-28.6805	0.45	0.752	0
SPCS3	7.36E-57	-28.6804	0.487	0.486	2.41E-52
PMEPA1	0	-28.6769	0.519	0.434	0
IRX2	6.89E-29	-28.643	0.173	0.176	2.25E-24
LIPA	0	-28.6429	0.244	0.236	0
H2AFY	0	-28.6358	0.686	0.702	0
NHP2L1	0	-28.6243	0.823	0.801	0
RAB3IP	0	-28.5533	0.13	0.424	0
IGSF8	0	28.439	0.231	0.17	0
THRAP3	0	-28.4364	0.721	0.637	0
ANKRD36C	5.72E-191	28.4122	0.251	0.243	1.87E-186
SLC16A3	0	-28.3896	0.453	0.596	0
TMEM176A	0	-28.2886	0.154	0.423	0
CHPF	0	-28.0919	0.562	0.555	0
HSPA9	2.32E-257	-28.0644	0.647	0.638	7.61E-253
SEMA6A	0	-27.9343	0.203	0.058	0
SRSF7	0	-27.9003	0.735	0.711	0
LSM4	0	-27.769	0.696	0.704	0
MAN2A1	0	-27.6586	0.279	0.425	0
CHRNA3	0	-27.6112	0.13	0.443	0
RGS4	0	27.6109	0.114	0.122	0
RALA	0	-27.595	0.425	0.379	0
CAV1	0	27.5847	0.378	0.271	0
PPAP2B	0	27.5847	0.464	0.228	0
PDLIM4	1.33E-288	-27.576	0.491	0.483	4.35E-284
EDIL3	0	27.575	0.44	0.346	0
CAV2	0	27.557	0.309	0.289	0
C19orf43	2.61E-243	-27.4297	0.86	0.842	8.56E-239
LEPREL4	0	27.4231	0.439	0.328	0
GUCA1A	0	-27.4209	0.141	0.074	0
HNRNPLL	4.62E-154	-27.3488	0.279	0.335	1.51E-149
IDH2	5.66E-228	-27.2472	0.521	0.529	1.85E-223
DAAM1	0	-27.2378	0.49	0.614	0
LDHB	0	-27.2377	0.962	0.957	0
S100A10	0	-27.2377	0.631	0.757	0
RTN4	0	-27.2377	0.947	0.908	0
RBBP4	2.66E-286	-27.2364	0.62	0.639	8.72E-282
TM9SF3	1.27E-96	-27.2331	0.651	0.674	4.16E-92
SAMD11	2.32E-219	-27.2215	0.241	0.162	7.60E-215
MFF	5.26E-246	-27.212	0.568	0.64	1.72E-241
ETV5	1.39E-83	-27.183	0.138	0.108	4.55E-79
RND3	0	-27.1673	0.694	0.439	0
NDUFV2	3.77E-268	-27.1251	0.774	0.728	1.23E-263
TMEM132A	0	-27.1104	0.381	0.608	0
ATP6V0B	4.02E-101	-27.0339	0.772	0.808	1.32E-96
DDX21	0	-26.9439	0.477	0.442	0
CDH2	0	26.9265	0.574	0.572	0
PPP2R5E	6.90E-114	-26.9182	0.484	0.438	2.26E-109
P4HA3	1.97E-168	26.8356	0.103	0.064	6.46E-164
STAT1	0	-26.818	0.479	0.339	0
BNIP3L	1.26E-259	-26.7317	0.849	0.789	4.13E-255
PFDN1	3.00E-144	-26.6892	0.471	0.415	9.84E-140
RPN1	2.48E-228	-26.5986	0.519	0.591	8.12E-224
SLIT2	0	-26.5923	0.286	0.192	0
RABL5	0	-26.5013	0.432	0.502	0
UBE2T	0	-26.4836	0.135	0.202	0
PHB2	3.5151938e-316	-26.4502	0.774	0.76	1.150804152824e-311
NOL3	1.39E-171	-26.3387	0.257	0.264	4.54E-167
MRPL18	0	-26.3298	0.499	0.498	0
LSM5	0	-26.3138	0.699	0.656	0
NSFL1C	0	-26.2657	0.41	0.625	0
NDRG1	0	-26.2195	0.199	0.172	0
PLCB1	1.04E-110	-26.2181	0.121	0.085	3.40E-106
ITM2A	0	26.1895	0.123	0.145	0
NELL2	0	26.1421	0.354	0.561	0
MAB21L1	0	26.142	0.394	0.411	0
RPL7A	1.48E-188	26.142	0.999	0.993	4.84E-184
IGFBP6	1.47E-248	26.142	0.328	0.261	4.81E-244
NR2F2	0	26.1419	0.601	0.565	0
PLS3	0	26.1419	0.497	0.579	0
SDC4	0	26.1387	0.225	0.285	0
MANF	8.14E-75	-26.1385	0.633	0.627	2.66E-70
CFL1	5.22E-303	26.1381	0.991	0.958	1.71E-298
TMEM220	2.27E-121	-26.1296	0.104	0.082	7.44E-117
FUCA1	0	26.0893	0.183	0.216	0
SSB	1.43E-206	26.0711	0.772	0.715	4.69E-202
GLUD1	1.81E-21	-26.0603	0.361	0.336	5.93E-17
SSX2IP	2.08E-82	-25.9775	0.294	0.342	6.82E-78
CCT2	0	-25.9529	0.72	0.712	0
HOXB2	1.48E-145	25.9495	0.139	0.087	4.84E-141
SRSF5	0	-25.9286	0.848	0.853	0
TCEAL7	2.78E-129	-25.8499	0.308	0.249	9.11E-125
SLBP	0	-25.8042	0.475	0.568	0
RPL18A	0	-25.7964	0.999	0.994	0
LGMN	0	-25.7951	0.37	0.477	0
NUP93	3.33E-246	-25.795	0.324	0.257	1.09E-241
TOMM22	6.09E-232	-25.7902	0.666	0.678	1.99E-227
ECHS1	3.23E-155	-25.7882	0.681	0.602	1.06E-150
RPS15A	5.98E-201	-25.7854	0.999	0.99	1.96E-196
MT-ND4L	2.50E-63	-25.7852	0.803	0.835	8.17E-59
RPL31	0	-25.7402	0.974	0.961	0
MYH9	0	-25.6907	0.509	0.548	0
MORF4L1	0	-25.6118	0.96	0.92	0
IFI16	0	-25.6006	0.496	0.258	0
EVA1B	0	-25.5835	0.603	0.413	0
TIMM13	3.31E-300	-25.5353	0.774	0.746	1.08E-295
ARF1	9.57E-143	-25.4115	0.811	0.748	3.13E-138
NUPR1	0	-25.3608	0.486	0.61	0
MDK	4.08E-194	-25.3431	0.933	0.906	1.33E-189
SNRNP70	0	-25.3372	0.624	0.622	0
ANP32E	0	-25.3149	0.468	0.518	0
ID4	5.26E-136	-25.1844	0.329	0.313	1.72E-131
LRRN3	0	-25.1439	0.128	0.053	0
SAR1A	2.47E-76	-25.0568	0.585	0.553	8.08E-72
SLC48A1	0	24.9433	0.17	0.154	0
HP1BP3	0	-24.9027	0.719	0.635	0
TOMM34	9.92E-69	-24.892	0.208	0.19	3.25E-64
MMP14	0	-24.7923	0.481	0.554	0
VEGFC	1.09E-91	24.7309	0.215	0.173	3.55E-87
GPC6	0	24.6929	0.408	0.297	0
TTC14	7.29E-17	24.6847	0.411	0.432	2.39E-12
MPLKIP	3.85E-65	24.6837	0.532	0.506	1.26E-60
METTL9	0	-24.6534	0.742	0.838	0
DNAJC9	0	-24.6046	0.191	0.309	0
USP1	0	-24.5854	0.293	0.355	0
LBH	0	24.5848	0.306	0.511	0
RGS2	6.70E-254	-24.535	0.176	0.103	2.19E-249
DDX24	1.24E-146	-24.4973	0.754	0.733	4.05E-142
ACBD3	9.51E-133	-24.4754	0.531	0.492	3.11E-128
TMA7	0	-24.4649	0.944	0.943	0
SOCS1	2.26E-256	-24.4457	0.185	0.116	7.42E-252
PGRMC1	0	-24.4239	0.815	0.85	0
TUBB2B	0	-24.4225	0.667	0.446	0
TCEB1	5.85E-130	-24.3772	0.663	0.628	1.91E-125
RPS7	0	-24.362	0.998	0.991	0
EIF4A3	0	-24.351	0.546	0.484	0
PRDX5	0	-24.3505	0.93	0.894	0
VIMP	0	-24.3424	0.625	0.566	0
SYNCRIP	0	-24.311	0.632	0.57	0
KIF1A	0	-24.2907	0.213	0.349	0
C14orf2	1.83E-151	-24.2902	0.895	0.899	5.99E-147
STAT3	3.37E-285	-24.267	0.656	0.562	1.10E-280
JUN	1.26E-222	24.2447	0.697	0.605	4.13E-218
SIX1	0	24.2391	0.332	0.169	0
TACC1	0	-24.2137	0.29	0.601	0
FUS	0	-24.159	0.889	0.826	0
NEXN	0	-24.1441	0.235	0.217	0
ZNF703	2.94E-219	24.114	0.215	0.186	9.63E-215
NBPF1	8.26E-46	24.058	0.37	0.325	2.71E-41
SETD7	6.72E-57	-24.0281	0.185	0.161	2.20E-52
SPRED1	5.93E-60	-23.9944	0.235	0.192	1.94E-55
SLC6A15	0	-23.9743	0.103	0.368	0
PHF19	0	-23.9705	0.115	0.166	0
SMC3	0	-23.9285	0.579	0.594	0
SSRP1	0	-23.9201	0.439	0.383	0
RCN3	0	23.9064	0.369	0.224	0
SLC38A2	0	23.9015	0.56	0.433	0
SSR4	2.32E-103	-23.8995	0.95	0.926	7.60E-99
TMEM9B	8.06E-125	-23.8784	0.443	0.43	2.64E-120
NR2F6	9.33E-28	-23.8753	0.495	0.459	3.05E-23
U2AF1	0	-23.7324	0.815	0.782	0
TMEM14A	0	-23.7183	0.389	0.568	0
GLRX5	0	-23.6989	0.667	0.65	0
LIFR	0	23.593	0.244	0.131	0
RBMX	0	-23.5585	0.731	0.739	0
CKAP2	0	-23.4215	0.159	0.258	0
PRSS12	0	-23.3519	0.202	0.119	0
BRE	1.30E-29	-23.3348	0.268	0.269	4.26E-25
GSTA4	1.90E-14	23.3242	0.52	0.504	6.23E-10
SORBS2	0	23.3095	0.18	0.482	0
C4orf3	0	-23.2953	0.881	0.837	0
RGS5	0	23.2566	0.217	0.133	0
RPL26	1.98E-285	23.2566	0.998	0.989	6.47E-281
CDH11	0	23.2566	0.527	0.278	0
AKR1B1	0	23.2566	0.448	0.419	0
LMO7	0	23.2566	0.398	0.208	0
LMCD1	0	23.2564	0.138	0.129	0
KCTD12	0	23.2561	0.381	0.188	0
NTPCR	2.03E-180	23.2248	0.345	0.421	6.65E-176
FRMD6	0	23.1847	0.33	0.198	0
CEBPB	0	23.171	0.463	0.695	0
HIPK3	2.53E-271	23.1705	0.211	0.281	8.30E-267
SHMT2	7.72E-149	-23.1615	0.408	0.358	2.53E-144
UBE2D2	6.05E-169	-23.1606	0.773	0.741	1.98E-164
RRM1	0	-23.1442	0.197	0.299	0
KIF5C	0	-23.1374	0.226	0.122	0
LHFP	0	-23.0902	0.485	0.755	0
MET	0	-23.0896	0.147	0.448	0
TP53I3	0	23.0734	0.414	0.353	0
NPR3	2.16E-188	23.0117	0.143	0.09	7.06E-184
BANF1	0	-22.9723	0.836	0.812	0
COL12A1	0	-22.9097	0.366	0.226	0
MMADHC	1.31E-273	-22.9097	0.602	0.59	4.28E-269
POU5F1	0	-22.9096	0.137	0.048	0
DDIT3	2.37E-24	-22.9096	0.194	0.221	7.75E-20
OGFRL1	1.42E-158	-22.9095	0.162	0.162	4.64E-154
DNAJC10	1.33E-133	-22.9073	0.473	0.442	4.36E-129
WDR35	2.53E-65	-22.9035	0.101	0.125	8.30E-61
CRELD2	5.16E-21	-22.902	0.433	0.411	1.69E-16
RP11-620J15.3	0	-22.8927	0.267	0.309	0
CCDC85B	1.45E-125	-22.8872	0.645	0.662	4.75E-121
TOMM7	0	-22.874	0.892	0.934	0
TRMT112	1.52E-214	-22.867	0.822	0.864	4.99E-210
LXN	1.13E-195	-22.8559	0.169	0.149	3.69E-191
ARHGDIA	0	-22.8443	0.637	0.58	0
XRCC6	0	-22.8304	0.719	0.675	0
IRF1	5.25E-81	22.82	0.155	0.117	1.72E-76
HDGF	0	-22.8149	0.617	0.534	0
MCM3	0	-22.8096	0.186	0.273	0
CDC25B	0	-22.7962	0.199	0.159	0
AKIRIN1	5.97E-72	-22.7848	0.584	0.63	1.96E-67
NGLY1	9.89E-40	-22.7278	0.296	0.306	3.24E-35
SSBP1	8.79E-280	-22.7182	0.8	0.735	2.88E-275
MATR3	4.83E-276	-22.6841	0.878	0.825	1.58E-271
PCMT1	3.45E-180	-22.6773	0.617	0.591	1.13E-175
WSB1	3.38E-82	22.6192	0.882	0.845	1.11E-77
INO80C	0	22.5404	0.229	0.326	0
TMEM91	0	-22.4826	0.119	0.309	0
OSTM1	0	-22.4782	0.215	0.397	0
PPM1G	0	-22.4712	0.676	0.626	0
NDUFC1	2.87E-97	-22.4687	0.73	0.743	9.38E-93
FAM84B	0	-22.466	0.197	0.434	0
SLC9A3R2	6.98E-230	-22.4555	0.363	0.314	2.29E-225
PSMA7	0	-22.4062	0.927	0.894	0
CARHSP1	0	-22.372	0.594	0.581	0
BAG1	4.88E-285	-22.3485	0.526	0.554	1.60E-280
RNF114	1.20E-70	-22.2776	0.318	0.314	3.91E-66
PAWR	0	22.2658	0.467	0.579	0
NADK2	0	22.2363	0.162	0.141	0
CYP27A1	0	-22.1682	0.122	0.434	0
DDX39A	0	-22.1176	0.264	0.3	0
RBM17	0	-22.0618	0.61	0.589	0
MALSU1	0	-22.0503	0.405	0.5	0
PAICS	0	-22.0287	0.489	0.518	0
CLGN	0	-21.9886	0.134	0.308	0
ZC3H15	3.17E-284	-21.974	0.675	0.629	1.04E-279
KHDRBS1	0	-21.9713	0.893	0.809	0
FKBP10	0	21.8711	0.609	0.489	0
VCAM1	0	21.8139	0.172	0.087	0
RPS6	2.38E-295	21.8139	0.998	0.994	7.78E-291
ATP5E	0	21.8138	0.982	0.962	0
PXDC1	0	21.8049	0.265	0.273	0
BEX2	0	-21.7921	0.298	0.443	0
KAL1	0	21.6925	0.157	0.141	0
AK4	3.68E-32	-21.6903	0.337	0.357	1.21E-27
SULF2	0	-21.6658	0.345	0.178	0
H1F0	1.16E-266	-21.6495	0.581	0.472	3.80E-262
CTNNB1	0	21.6304	0.667	0.615	0
NASP	0	-21.5707	0.64	0.623	0
TOMM40	0	-21.5668	0.434	0.417	0
MESDC1	0	-21.5414	0.148	0.239	0
RASSF8	0	21.4882	0.454	0.612	0
PUF60	0	-21.4805	0.623	0.677	0
DTYMK	0	-21.4732	0.343	0.378	0
PPP1CC	0	-21.4673	0.661	0.692	0
SLC2A3	3.88E-290	-21.467	0.328	0.234	1.27E-285
SOD2	6.66E-263	-21.467	0.315	0.366	2.18E-258
IFITM3	0	-21.4669	0.904	0.88	0
RPS21	1.43E-275	-21.4668	0.985	0.971	4.69E-271
COX7A2L	3.62E-83	-21.4665	0.842	0.86	1.19E-78
PSAT1	0	-21.4573	0.529	0.502	0
FBLN2	0.00E+00	-21.4571	0.355	0.269	4.45E-305
ATP2A2	6.31E-54	-21.4407	0.438	0.433	2.06E-49
PON2	0	21.4373	0.426	0.433	0
STRADB	4.40E-288	-21.4352	0.273	0.379	1.44E-283
ADRM1	4.25E-95	-21.4152	0.548	0.566	1.39E-90
LGALSL	0	-21.4068	0.235	0.205	0
LASP1	0	-21.3964	0.406	0.361	0
CNN2	0	-21.3779	0.647	0.642	0
GHITM	4.26E-52	-21.3708	0.679	0.686	1.40E-47
ASPH	5.24E-117	-21.3595	0.619	0.685	1.72E-112
ARMCX3	0	-21.3522	0.655	0.563	0
NAP1L3	2.05E-32	-21.3397	0.239	0.239	6.72E-28
RNF2	3.63E-12	-21.3359	0.25	0.248	1.19E-07
DKC1	0	-21.3194	0.338	0.353	0
ETFA	2.06E-16	-21.3124	0.481	0.455	6.74E-12
YWHAZ	0	21.3107	0.887	0.802	0
FAM84A	0	-21.2976	0.225	0.266	0
PCLO	3.38E-30	-21.2565	0.128	0.154	1.11E-25
RBM25	0	-21.24	0.761	0.728	0
RAB2A	0	-21.24	0.832	0.752	0
GNAI1	2.53E-175	-21.2399	0.336	0.314	8.28E-171
JUP	1.39E-260	21.1548	0.199	0.152	4.56E-256
ANKRD28	0	-21.1283	0.299	0.424	0
CDON	0	21.1038	0.281	0.1	0
PCBP1	1.20E-173	-21.0963	0.802	0.795	3.94E-169
ZNF706	1.94E-111	-20.9552	0.73	0.739	6.35E-107
FAM13A	0	-20.949	0.225	0.483	0
TSHZ2	0	-20.9364	0.263	0.437	0
PLEKHB2	4.32E-39	-20.8898	0.341	0.357	1.41E-34
HNRNPH3	0	-20.8851	0.725	0.691	0
CDK17	1.34E-41	-20.8748	0.164	0.196	4.38E-37
FOXP1	2.18E-294	20.8467	0.55	0.447	7.14E-290
FHIT	0	-20.8465	0.122	0.217	0
ATP2B4	7.63E-249	20.7989	0.35	0.254	2.50E-244
CKS1B	0	-20.762	0.322	0.388	0
RABGAP1L	0	-20.608	0.142	0.418	0
MOXD1	7.73E-152	-20.5992	0.123	0.08	2.53E-147
ELP4	0	20.5712	0.196	0.186	0
NDUFA5	6.47E-16	-20.4946	0.728	0.737	2.12E-11
SERPINH1	0	20.4843	0.733	0.703	0
GIPC1	8.88E-160	20.4648	0.473	0.556	2.91E-155
PGAM1	7.78E-169	20.3712	0.783	0.831	2.55E-164
RASSF4	3.58E-290	20.3711	0.118	0.087	1.17E-285
SRPR	2.92E-17	20.3547	0.485	0.464	9.56E-13
ZMAT3	0	20.3503	0.353	0.308	0
NAP1L1	2.08E-103	20.345	0.962	0.942	6.81E-99
DLC1	0	20.3235	0.241	0.176	0
NUCB2	2.83E-89	-20.3228	0.568	0.633	9.28E-85
PPA1	1.75E-34	-20.2755	0.717	0.733	5.72E-30
PPP2CA	7.58E-69	-20.2552	0.508	0.498	2.48E-64
BRK1	0	20.2368	0.916	0.873	0
C4orf48	0	-20.2222	0.733	0.805	0
ROCK1	9.65E-22	-20.1888	0.506	0.533	3.16E-17
CAP1	0	20.1881	0.641	0.603	0
ATP6V1B1	0	20.0924	0.104	0.01	0
NT5E	0	-20.0286	0.195	0.134	0
RPL7	1.55E-137	-20.0243	0.998	0.989	5.07E-133
RPLP2	4.96E-100	-20.0238	0.998	0.991	1.62E-95
ARPC1B	2.06E-100	-20.0229	0.493	0.479	6.73E-96
CRIM1	0	-20.0229	0.309	0.456	0
RRAS2	0	-20.0204	0.281	0.321	0
HK2	1.75E-187	-20.015	0.171	0.175	5.74E-183
XBP1	5.85E-245	-20.0145	0.522	0.503	1.92E-240
PIK3C2A	1.73E-131	-20.0129	0.326	0.396	5.67E-127
PSMC4	5.72E-81	-19.9965	0.503	0.487	1.87E-76
SON	5.44E-186	-19.9689	0.797	0.771	1.78E-181
ILF3	0	-19.9637	0.695	0.651	0
NOP56	0	-19.9597	0.486	0.501	0
FNBP4	1.96E-121	-19.9479	0.486	0.452	6.40E-117
SEC11A	1.12E-24	-19.8877	0.868	0.87	3.68E-20
ACSL4	2.70E-118	19.8867	0.186	0.134	8.85E-114
RP11-490M8.1	0	19.8782	0.185	0.277	0
KDM3A	1.17E-40	-19.8543	0.249	0.271	3.82E-36
DCXR	1.51E-203	-19.8537	0.477	0.442	4.95E-199
CBX3	0	-19.8511	0.81	0.777	0
EEF1B2	4.94E-117	-19.8412	0.979	0.965	1.62E-112
ARL4D	0	19.8231	0.229	0.2	0
DNAJC15	9.02E-60	19.8117	0.439	0.444	2.95E-55
METRNL	5.25E-33	-19.7825	0.527	0.565	1.72E-28
FBN2	4.86E-144	-19.7309	0.431	0.41	1.59E-139
CRBN	2.12E-14	-19.7224	0.43	0.407	6.93E-10
MLF2	3.33E-83	-19.7127	0.754	0.705	1.09E-78
EMP1	3.46E-238	-19.6233	0.303	0.223	1.13E-233
GRIA4	0	19.5724	0.219	0.063	0
ZNF326	0	-19.5711	0.447	0.582	0
BCAM	1.07E-302	-19.5171	0.207	0.313	3.52E-298
TFDP1	0	-19.5051	0.321	0.327	0
TXNL1	3.74E-18	-19.4407	0.747	0.729	1.22E-13
FAM174A	8.84E-102	-19.4359	0.247	0.286	2.89E-97
AKT1	0	-19.4356	0.471	0.416	0
NDUFS5	5.19E-213	19.3742	0.946	0.908	1.70E-208
ANK3	0	-19.3128	0.147	0.243	0
TMEM70	3.27E-180	-19.3078	0.303	0.313	1.07E-175
CELF4	1.57E-293	19.3033	0.109	0.063	5.14E-289
COL4A2	0	19.2858	0.532	0.52	0
SIVA1	0	-19.2848	0.668	0.656	0
DDX46	0	-19.1718	0.663	0.632	0
UAP1	1.04E-59	-19.1585	0.318	0.302	3.39E-55
RSL1D1	0	-19.1044	0.703	0.693	0
GPAM	3.69E-160	-19.0463	0.145	0.116	1.21E-155
2021-03-06	5.05E-200	-19.0461	0.585	0.626	1.65E-195
ENOPH1	5.08E-190	-19.0058	0.364	0.405	1.66E-185
BZW1	0	-18.9885	0.812	0.73	0
ARL5A	1.77E-152	18.9725	0.646	0.68	5.80E-148
RBM39	2.02E-134	-18.9655	0.86	0.814	6.60E-130
FLYWCH2	1.95E-50	-18.9582	0.535	0.523	6.39E-46
MT-ND5	9.36E-99	18.9285	0.997	0.988	3.06E-94
COL6A2	0	18.9285	0.702	0.618	0
TXNRD1	9.15E-17	18.9284	0.452	0.462	3.00E-12
ANKH	0	18.9283	0.203	0.144	0
PLTP	0	18.9272	0.439	0.673	0
SLC39A6	1.72E-127	-18.9144	0.446	0.521	5.63E-123
SRP9	3.53E-261	-18.9079	0.886	0.831	1.16E-256
ECI2	0	-18.9062	0.493	0.451	0
TMEM97	0	-18.9044	0.246	0.333	0
METRN	4.84E-133	18.9002	0.564	0.609	1.58E-128
MGST1	0	18.8586	0.298	0.573	0
SDHA	2.67E-160	-18.8	0.345	0.369	8.74E-156
CCNG1	0	18.7914	0.59	0.647	0
FAM162A	5.26E-51	-18.7653	0.755	0.757	1.72E-46
ANKRA2	1.11E-30	-18.7582	0.224	0.208	3.62E-26
LAMC1	0	18.7532	0.471	0.412	0
EIF2S2	1.44E-103	-18.68	0.71	0.656	4.73E-99
PTK7	0	18.6724	0.55	0.485	0
SNRPD3	0	-18.6655	0.795	0.794	0
HNRNPM	0	-18.611	0.765	0.716	0
HES6	0	-18.5816	0.135	0.088	0
FBLN5	0	-18.5816	0.327	0.322	0
MIR4435-1HG	6.17E-143	-18.5816	0.247	0.214	2.02E-138
RPS4X	2.19965393026e-313	-18.5816	0.999	0.992	0.00E+00
DDOST	7.77E-33	-18.5815	0.671	0.664	2.55E-28
DCBLD2	0	-18.5814	0.555	0.623	0
IFITM2	0	-18.5811	0.675	0.549	0
MRPL22	0	-18.5796	0.498	0.468	0
COX5B	3.92E-125	-18.5784	0.928	0.91	1.28E-120
PRKDC	0	-18.5753	0.692	0.621	0
KCTD20	0	-18.5719	0.377	0.313	0
TMEM176B	0	-18.5713	0.182	0.487	0
PRKCDBP	1.21E-206	-18.5689	0.392	0.3	3.96E-202
DLG1	0	18.5445	0.364	0.402	0
TRA2B	0	-18.5374	0.574	0.552	0
MLLT3	0	18.526	0.239	0.121	0
MAL2	0	-18.5088	0.107	0.162	0
PGM3	4.23E-186	-18.5062	0.4	0.366	1.38E-181
TRIM28	0	-18.5017	0.59	0.619	0
VAMP5	0	18.4823	0.387	0.253	0
CORO1C	5.45E-37	-18.4658	0.366	0.342	1.78E-32
CHD3	0	-18.3342	0.617	0.479	0
SEC31A	0	18.3077	0.672	0.57	0
THSD4	1.11E-231	18.3071	0.114	0.062	3.64E-227
CMTM3	6.83E-96	-18.291	0.352	0.302	2.23E-91
PPM1K	2.50E-32	18.2889	0.183	0.171	8.20E-28
EIF4E	1.71E-62	-18.2259	0.524	0.519	5.61E-58
LMBRD1	3.77E-117	-18.1798	0.269	0.327	1.23E-112
ADM	8.34E-106	-18.1522	0.201	0.187	2.73E-101
PARVB	1.53E-122	-18.1138	0.146	0.197	5.00E-118
PSMD14	4.79E-184	-18.082	0.484	0.507	1.57E-179
MAP2K3	6.26E-31	-18.0651	0.167	0.195	2.05E-26
SUPT16H	0	-18.0331	0.59	0.546	0
CSE1L	0	-18.0141	0.239	0.302	0
CMAS	1.80E-102	-17.9964	0.347	0.415	5.88E-98
ABI1	3.91E-104	-17.9796	0.228	0.289	1.28E-99
TMEM45A	2.91E-276	-17.9707	0.445	0.355	9.51E-272
OPN3	0	17.9218	0.271	0.23	0
SERINC2	3.14E-286	17.9101	0.242	0.29	1.03E-281
PLAGL1	6.15E-202	-17.906	0.229	0.163	2.01E-197
FASN	5.59E-32	-17.8923	0.3	0.312	1.83E-27
CELF2	1.71E-52	17.8853	0.513	0.522	5.58E-48
ZFYVE16	0	-17.8537	0.334	0.46	0
SNHG7	1.27E-17	-17.8322	0.597	0.581	4.14E-13
CDK4	0	-17.8105	0.648	0.647	0
CAPZA2	4.56E-234	-17.7932	0.693	0.691	1.49E-229
GID8	5.62E-27	-17.7829	0.319	0.347	1.84E-22
SMURF2	4.41E-20	17.7615	0.323	0.298	1.45E-15
CAMTA1	8.68E-27	-17.7609	0.69	0.656	2.84E-22
COMMD10	4.68E-26	-17.744	0.293	0.319	1.53E-21
PPIG	1.26E-241	-17.7428	0.687	0.663	4.13E-237
CDCA4	0	-17.7406	0.162	0.211	0
AMD1	1.572485929e-314	-17.7288	0.461	0.467	5.14800443397784e-310
ERF	0	-17.7169	0.151	0.258	0
RAB13	6.16E-79	17.6806	0.724	0.692	2.02E-74
MAT2A	0	-17.6356	0.445	0.534	0
CD302	0	-17.612	0.114	0.213	0
PRKAR1A	0	-17.5657	0.656	0.645	0
HIF1A	0	17.5155	0.664	0.641	0
OPTC	0	17.512	0.116	0.012	0
PRSS35	0	17.4858	0.169	0.062	0
ACTN1	0	17.4858	0.522	0.535	0
CSRP1	0	17.4858	0.36	0.252	0
RSPO3	1.23E-301	17.4854	0.119	0.055	4.01E-297
PIK3R1	0	17.4853	0.361	0.259	0
CACNA2D1	0	17.4825	0.25	0.103	0
2021-09-11	0	17.4618	0.688	0.479	0
RPL19	0	17.4596	0.999	0.994	0
SAMD9	3.07E-255	17.4392	0.148	0.08	1.01E-250
SLC25A3	4.07E-244	17.415	0.97	0.95	1.33E-239
MFSD12	2.27E-47	-17.4066	0.216	0.18	7.44E-43
AP2M1	8.346365e-318	17.406	0.884	0.914	2.73243283957e-313
SF1	1.43639226e-316	-17.4038	0.683	0.681	4.702460979863e-312
SNX6	6e-323	17.3833	0.726	0.65	1.940967e-318
RNASEH2A	0	-17.377	0.163	0.252	0
FEN1	0	-17.3576	0.11	0.185	0
CREB3L1	0	-17.3517	0.327	0.197	0
SUMO3	0	-17.3313	0.59	0.66	0
FAM188A	9.16E-198	17.3241	0.161	0.166	3.00E-193
MAP4	4.29E-284	-17.3045	0.684	0.578	1.41E-279
CNKSR3	5.60E-242	17.3028	0.248	0.198	1.83E-237
BLVRB	1.05997e-319	17.2995	0.55	0.665	3.47012467e-315
PALMD	0	17.2956	0.14	0.188	0
KHSRP	0	-17.2884	0.369	0.392	0
BCLAF1	0	-17.2682	0.741	0.706	0
CHST11	0	17.2599	0.194	0.146	0
LYAR	0	-17.1738	0.193	0.188	0
TGFBR2	5.92E-159	17.1697	0.183	0.191	1.94E-154
RABAC1	0	17.1637	0.908	0.886	0
ENPP1	1.16E-85	17.1582	0.105	0.073	3.79E-81
EFR3A	8.01E-217	17.1524	0.315	0.304	2.62E-212
PPP1R14C	0	-17.1489	0.13	0.066	0
HOMER3	0	-17.1477	0.492	0.728	0
S100A13	6.11E-181	-17.1467	0.61	0.659	2.00E-176
ATP5G2	0	-17.1389	0.97	0.958	0
ZFP36L2	4.11E-134	-17.1389	0.608	0.68	1.34E-129
SKP1	1.78E-200	-17.1389	0.977	0.953	5.82E-196
SLC38A1	9.69E-112	-17.1389	0.5	0.434	3.17E-107
TOMM20	1.86E-143	-17.1384	0.872	0.858	6.08E-139
PAPSS1	0	-17.1376	0.504	0.457	0
C6orf211	1.90E-181	-17.1248	0.233	0.316	6.22E-177
ABCE1	0	-17.0853	0.469	0.458	0
WDR11	6.41E-35	-17.0393	0.318	0.319	2.10E-30
PPP1R1B	0	17.0343	0.149	0.035	0
NR3C1	0	17.0337	0.374	0.248	0
TUFM	1.73E-182	-16.9558	0.732	0.738	5.67E-178
JUNB	0	-16.9495	0.701	0.605	0
AP2S1	2.40E-88	-16.9357	0.843	0.812	7.86E-84
SNRPE	0	-16.935	0.824	0.785	0
STRA13	0	-16.9296	0.452	0.447	0
DNALI1	2.63E-173	-16.925	0.162	0.161	8.62E-169
PCBD1	0	-16.922	0.496	0.61	0
EFHC1	0	-16.9215	0.247	0.342	0
SEC61A1	0	-16.9066	0.505	0.446	0
GPI	1.48E-38	-16.8316	0.577	0.613	4.85E-34
GYPC	0	-16.827	0.431	0.301	0
PDAP1	0	-16.7816	0.769	0.687	0
RUFY3	1.26E-291	-16.7691	0.411	0.379	4.14E-287
IFI44	0	-16.7465	0.214	0.094	0
CMTM6	3.88E-50	-16.7448	0.501	0.509	1.27E-45
RIOK3	8.45E-30	-16.7405	0.381	0.369	2.77E-25
SMC6	0	-16.738	0.243	0.54	0
ACO2	3.73E-51	-16.7283	0.413	0.461	1.22E-46
UBA6	2.78E-54	16.7281	0.355	0.316	9.09E-50
CCNL1	9.45E-72	-16.706	0.565	0.589	3.09E-67
RNF165	0	-16.6675	0.123	0.036	0
SIRT2	3.61E-49	-16.6238	0.296	0.34	1.18E-44
RHOA	3.72E-227	16.5645	0.9	0.858	1.22E-222
CENPV	0	-16.5449	0.361	0.422	0
OSR2	0	-16.5214	0.231	0.1	0
PTP4A3	0	-16.5056	0.257	0.442	0
MRPL12	0	-16.501	0.507	0.514	0
CHORDC1	7.59E-138	-16.5008	0.254	0.272	2.48E-133
PRDX4	0	16.4962	0.764	0.801	0
DCUN1D1	4.19E-11	-16.4938	0.271	0.256	1.37E-06
HES1	3.82E-68	-16.4865	0.484	0.521	1.25E-63
OTUD1	0	16.4455	0.124	0.196	0
DHRS7	7.29E-296	-16.3757	0.405	0.38	2.39E-291
FKBP2	1.03E-78	-16.3323	0.783	0.804	3.37E-74
MUM1	2.56E-105	-16.2139	0.415	0.351	8.37E-101
GSK3B	1.71E-58	-16.1707	0.349	0.314	5.59E-54
FAM49B	5.74E-49	-16.162	0.408	0.42	1.88E-44
CRIPT	1.93E-14	-16.1479	0.413	0.404	6.32E-10
MAP4K4	2.17E-229	-16.1414	0.621	0.536	7.11E-225
MMP2	0	-16.1384	0.55	0.371	0
NEK7	0	-16.1247	0.301	0.286	0
PLSCR1	6.56E-117	-16.1007	0.252	0.23	2.15E-112
ARPP19	3.22E-55	-16.0855	0.567	0.602	1.05E-50
CEBPD	0	-16.0759	0.499	0.472	0
CYBA	0	16.0611	0.524	0.595	0
LMNB1	0	-16.0551	0.146	0.231	0
STK38L	0	16.0526	0.224	0.203	0
OCIAD2	0	16.0515	0.433	0.476	0
SELM	0	16.0432	0.743	0.648	0
GADD45A	0	16.0431	0.289	0.412	0
RPL29	0	16.0431	0.999	0.993	0
TGFB2	0	16.0431	0.295	0.181	0
UGP2	0	16.0429	0.531	0.653	0
FXYD5	1.12E-130	16.0426	0.228	0.192	3.67E-126
PVRL3	0	16.042	0.371	0.366	0
ARL4C	0	16.0415	0.483	0.422	0
SLC20A1	0	16.005	0.294	0.375	0
CHMP1B	0	15.9839	0.411	0.431	0
MFSD1	0	-15.9803	0.241	0.21	0
BTG2	0	15.973	0.24	0.231	0
SLC7A6	0	-15.9727	0.199	0.349	0
DHFR	0	-15.9715	0.179	0.249	0
MMP24-AS1	0	15.9714	0.564	0.654	0
IFITM1	2.11E-274	15.9522	0.115	0.053	6.89E-270
ASAP2	7.57E-167	-15.9464	0.238	0.211	2.48E-162
QPRT	6.65E-96	15.9115	0.562	0.622	2.18E-91
MARCKSL1	2.32E-284	-15.8139	0.962	0.915	7.59E-280
CCT3	0	-15.7664	0.828	0.785	0
SLC40A1	0	-15.7613	0.103	0.227	0
MORN2	1.44E-66	-15.7547	0.412	0.411	4.72E-62
AFF1	0	-15.7514	0.195	0.291	0
EFNA5	0	15.7421	0.455	0.383	0
ERO1L	2.25E-157	-15.7325	0.342	0.418	7.35E-153
FKBP4	0	-15.7228	0.372	0.392	0
MORC4	1.06E-236	15.7216	0.229	0.201	3.46E-232
GINM1	8.13E-17	-15.7183	0.573	0.582	2.66E-12
CCNI	0	15.6971	0.978	0.935	0
GNB2L1	0	-15.6962	0.998	0.987	0
SOX2	0	-15.6956	0.132	0.051	0
DNAJC1	0	-15.6949	0.509	0.634	0
TBCA	1.47E-77	-15.6919	0.896	0.89	4.80E-73
GRSF1	8.31E-22	-15.6898	0.495	0.508	2.72E-17
SLIRP	0	-15.6711	0.63	0.61	0
TFPI	0	-15.6699	0.189	0.095	0
PFKM	3.89E-83	-15.6623	0.302	0.296	1.27E-78
LRRC1	0	-15.661	0.122	0.242	0
DYNC2H1	0	-15.6239	0.243	0.329	0
FAM229B	7.13E-188	-15.6237	0.505	0.459	2.33E-183
RBCK1	2.07E-66	-15.5989	0.459	0.404	6.77E-62
ADAMTS6	0	-15.575	0.169	0.118	0
PTPLAD1	0	-15.5721	0.615	0.613	0
SNRPB2	7.78E-70	-15.5668	0.703	0.654	2.55E-65
CCT8	0	-15.5636	0.757	0.751	0
EIF2B2	1.78E-18	-15.5496	0.232	0.234	5.84E-14
MAZ	0	-15.5472	0.691	0.75	0
SRRM2	0	-15.5353	0.925	0.879	0
MYL5	0	-15.5131	0.135	0.155	0
MRPL47	4.90E-285	-15.4967	0.552	0.524	1.60E-280
GNAQ	6.30E-88	-15.4861	0.411	0.428	2.06E-83
OSER1	2.79E-78	-15.483	0.214	0.238	9.14E-74
TAX1BP1	0	-15.4571	0.739	0.839	0
CTSH	0	-15.4418	0.15	0.505	0
GPR143	0	-15.4232	0.109	0.499	0
RWDD1	4.63E-73	-15.3937	0.717	0.678	1.52E-68
MAP2	0	-15.3931	0.214	0.056	0
TUBB4A	0	-15.3726	0.147	0.361	0
SIX6	0	-15.3711	0.133	0.024	0
SLC44A1	2.44E-27	-15.3366	0.322	0.294	7.99E-23
GMNN	0	-15.334	0.124	0.204	0
ILK	6.96E-161	15.3284	0.496	0.444	2.28E-156
RABGAP1	1.11E-136	15.3039	0.365	0.338	3.64E-132
MSRB2	3.81E-92	-15.2416	0.563	0.526	1.25E-87
ELAVL1	1.08E-233	-15.2168	0.546	0.553	3.55E-229
EIF3B	0	-15.2089	0.562	0.518	0
MEIS1	0	15.2055	0.275	0.197	0
CALY	2.87e-322	-15.2042	0.224	0.182	9.38134e-318
SPCS1	2.54E-27	-15.1951	0.871	0.858	8.31E-23
RUNX1T1	0	-15.1926	0.38	0.195	0
DCX	0	-15.1455	0.101	0.021	0
ISCA1	7.48E-28	-15.1178	0.423	0.449	2.45E-23
ID3	3.28E-183	-15.0692	0.613	0.537	1.07E-178
SCAI	0	-15.0596	0.154	0.335	0
NOL7	0	-15.0587	0.61	0.576	0
SLC4A2	0	-15.0418	0.29	0.618	0
HIST1H1C	0	-15.0108	0.184	0.184	0
TBCB	2.31E-117	-14.9365	0.708	0.647	7.55E-113
SASH1	7.29E-54	-14.9222	0.294	0.319	2.39E-49
SPA17	0	-14.8596	0.103	0.132	0
N4BP2L2	3.17E-111	-14.8268	0.801	0.819	1.04E-106
TBX3	6.84E-50	-14.8261	0.127	0.104	2.24E-45
AGL	0	14.7835	0.221	0.23	0
MAP1A	0	14.7777	0.361	0.254	0
TMED8	3.07E-52	-14.7438	0.134	0.153	1.01E-47
GADD45B	0	-14.7093	0.445	0.426	0
IER3IP1.1	1.36E-50	-14.7022	0.524	0.561	4.44E-46
BAZ1B	0	-14.6909	0.518	0.475	0
ITGB3BP	0	-14.6878	0.245	0.335	0
EMILIN1	0	-14.6841	0.401	0.211	0
IFT57	1.01E-134	-14.6655	0.452	0.45	3.32E-130
BTG3	0	-14.6427	0.412	0.466	0
FGFR1	0	-14.6239	0.615	0.506	0
EGLN3	0	14.6004	0.23	0.145	0
HEG1	0	14.6003	0.215	0.211	0
BICC1	0	14.5963	0.338	0.214	0
MRPL52	2.86E-63	-14.593	0.603	0.579	9.36E-59
IGF1	4.61E-180	14.5754	0.105	0.062	1.51E-175
DNAJC2	6.19E-263	-14.5699	0.373	0.383	2.03E-258
SIX3	0	14.5622	0.274	0.464	0
C17orf58	8.86E-93	-14.5589	0.176	0.165	2.90E-88
XPO1	0	-14.5521	0.501	0.572	0
ATP5G1	6.26E-43	14.5378	0.734	0.703	2.05E-38
EIF4H	1.50E-231	-14.5335	0.636	0.642	4.91E-227
GUK1	0	14.5299	0.927	0.891	0
WNK1	1.38E-303	14.529	0.467	0.467	4.51E-299
NUS1	1.60E-60	-14.5094	0.251	0.273	5.23E-56
ID1	7.87E-82	-14.4985	0.515	0.467	2.58E-77
PPP2R5A	0	-14.4593	0.151	0.295	0
DARS	3.07E-28	14.4482	0.571	0.558	1.01E-23
RAX	0	-14.4309	0.123	0.158	0
NAV3	0	-14.4247	0.112	0.222	0
MIR503HG	6.73E-166	14.4096	0.111	0.063	2.20E-161
GSPT1	0	-14.3944	0.606	0.554	0
ADAM12	0	14.3793	0.246	0.182	0
DSE	4.34E-154	-14.324	0.275	0.227	1.42E-149
CHCHD10	0	-14.3147	0.571	0.664	0
CBX5	0	-14.3024	0.647	0.704	0
VDAC3	0	-14.3017	0.621	0.613	0
STT3B	1.09E-128	-14.2854	0.535	0.604	3.55E-124
MGLL	1.80E-239	-14.285	0.192	0.144	5.88E-235
GAMT	3.23E-93	14.2821	0.466	0.524	1.06E-88
PTP4A2	1.77E-24	-14.2747	0.766	0.782	5.79E-20
DDX17	1.48E-64	-14.2632	0.911	0.881	4.86E-60
JTB	1.58E-16	-14.2599	0.765	0.78	5.18E-12
FBL	0	-14.2578	0.504	0.565	0
STOM	6.47E-263	-14.257	0.207	0.296	2.12E-258
TMED2	0	-14.2534	0.784	0.782	0
PABPC1	2.14E-37	-14.253	0.937	0.93	7.01E-33
PLAUR	4.38E-64	-14.2522	0.147	0.123	1.43E-59
CCND1	1.42E-41	-14.2522	0.607	0.644	4.65E-37
PSMB1	1.02E-46	-14.2495	0.89	0.88	3.34E-42
POMP	3.14E-158	-14.2438	0.885	0.846	1.03E-153
KLF2	0	-14.2278	0.356	0.191	0
FDFT1	2.50E-281	-14.2273	0.466	0.578	8.19E-277
GADD45GIP1	1.76E-227	-14.2255	0.807	0.768	5.76E-223
BLCAP	0	-14.2136	0.293	0.25	0
SNRPC	0	-14.2107	0.638	0.635	0
CWC22	1.71E-61	-14.2026	0.271	0.237	5.61E-57
PSMC1	6.28E-195	-14.182	0.621	0.603	2.06E-190
MLEC	1.36E-54	-14.1758	0.676	0.645	4.44E-50
FSTL5	0	-14.1659	0.116	0.032	0
BUD31	1.92E-209	-14.1601	0.663	0.587	6.30E-205
G3BP2	1.31E-63	-14.1474	0.619	0.575	4.30E-59
LRRC59	0	-14.1454	0.471	0.381	0
KCNJ13	0	14.099	0.132	0.216	0
CYC1	0	-14.0909	0.587	0.59	0
COX7C	0	-14.0714	0.969	0.961	0
SRSF1	8.27E-267	-14.0705	0.462	0.481	2.71E-262
RAC1	2.85E-114	-14.0685	0.945	0.909	9.33E-110
PHACTR2	0	-14.0681	0.385	0.537	0
SAP30	1.22E-175	14.0464	0.393	0.48	4.00E-171
PLA2G16	0	-14.0358	0.371	0.658	0
FAM213A	0	-14.0289	0.598	0.748	0
ATOX1	5.42E-184	14.023	0.784	0.808	1.77E-179
SLC30A1	1.78E-14	-13.9975	0.122	0.134	5.83E-10
CXCR4	1.16E-154	-13.9813	0.132	0.093	3.79E-150
ATP5I	1.44E-40	13.9752	0.8	0.807	4.70E-36
APH1A	6.67E-102	-13.9656	0.572	0.583	2.19E-97
ANKRD32	6.14E-20	-13.9318	0.138	0.155	2.01E-15
MAN1A1	0	13.9149	0.288	0.176	0
AUTS2	3.75E-32	13.8913	0.267	0.291	1.23E-27
PPP3CA	0	-13.8878	0.394	0.325	0
C1QBP	0	-13.8788	0.762	0.768	0
MRTO4	0	-13.8621	0.347	0.34	0
ELAVL2	5.12E-254	-13.8552	0.117	0.088	1.68E-249
DCTPP1	0	-13.8531	0.328	0.332	0
SRGAP1	6.40E-53	-13.8325	0.351	0.347	2.09E-48
CCDC34	0	-13.7767	0.28	0.32	0
TMEM173	2.87E-120	13.7725	0.18	0.159	9.39E-116
PSMC3	0	-13.7375	0.589	0.583	0
PAG1	4.49E-62	-13.7259	0.186	0.192	1.47E-57
SVIL	0	-13.712	0.441	0.219	0
S100A16	2.10E-24	13.6978	0.414	0.394	6.88E-20
FAM126A	0	-13.6907	0.224	0.338	0
CDR2	0	-13.6633	0.21	0.38	0
GS1-251I9.4	1.31E-66	-13.6459	0.421	0.467	4.28E-62
DHCR24	0	13.6391	0.219	0.311	0
EIF4G1	1.84E-54	-13.6201	0.558	0.525	6.01E-50
KLF7	0	13.603	0.222	0.124	0
FOXO3	6.17E-277	-13.598	0.292	0.375	2.02E-272
PITHD1	2.80E-156	-13.5979	0.379	0.368	9.16E-152
SMOC2	1.40E-280	-13.5945	0.174	0.27	4.59E-276
USMG5	1.28E-196	13.5819	0.847	0.805	4.18E-192
SIL1	0	13.5515	0.418	0.413	0
SYTL2	0	-13.5319	0.156	0.068	0
ATP1B3	3.74E-21	13.5315	0.596	0.611	1.22E-16
NOP58	0	-13.5231	0.335	0.351	0
NPEPPS	5.10E-154	13.5113	0.442	0.465	1.67E-149
DHRS3	0	-13.5047	0.39	0.58	0
SIGMAR1	9.98E-228	-13.4938	0.27	0.303	3.27E-223
FNIP2	0	13.4932	0.229	0.34	0
SNRNP40	0	-13.4852	0.434	0.416	0
RPL39L	0	-13.4839	0.183	0.222	0
HSD17B1	7.50E-203	13.4832	0.114	0.078	2.45E-198
PNN	0	-13.4782	0.777	0.788	0
MGAT4B	0	13.4557	0.501	0.588	0
LAP3	6.47E-79	-13.4238	0.381	0.331	2.12E-74
FAM161A	0	-13.3986	0.208	0.488	0
GNAI2	0	-13.3929	0.842	0.717	0
PLEKHA2	0	-13.3798	0.122	0.299	0
TPMT	1.93E-24	-13.346	0.236	0.215	6.33E-20
GNPDA1	0	-13.3427	0.386	0.525	0
EXOSC9	0	-13.311	0.232	0.323	0
UBE2V2	1.70E-68	-13.2936	0.638	0.599	5.56E-64
DROSHA	4.85E-49	-13.2907	0.145	0.147	1.59E-44
PTGIS	4.68E-224	-13.2755	0.205	0.139	1.53E-219
ELOVL6	2.63E-86	-13.2719	0.21	0.162	8.60E-82
SMIM14	0	-13.2137	0.466	0.407	0
SPEG	2.06E-212	13.2014	0.17	0.147	6.75E-208
ARID1B	1.70E-55	-13.1928	0.376	0.411	5.57E-51
COL6A3	0	13.1577	0.448	0.263	0
C19orf10	1.2e-322	13.1577	0.73	0.658	3.881933e-318
CD44	5.20E-109	13.1577	0.257	0.23	1.70E-104
FAU	4.68E-226	13.1577	0.997	0.983	1.53E-221
MYADM	0	13.1577	0.506	0.506	0
ISCU	0	13.1573	0.589	0.562	0
DST	1.35E-195	13.1544	0.583	0.512	4.43E-191
STXBP6	4.187028755867e-312	13.152	0.155	0.248	1.37E-307
SPCS2	6.92E-168	-13.1496	0.882	0.861	2.26E-163
WIPI1	0	-13.147	0.303	0.217	0
SLC9A3R1	0	13.1313	0.154	0.526	0
PRNP	0	13.1272	0.354	0.606	0
KDELR1	2.76E-202	13.1172	0.883	0.873	9.03E-198
EFNB2	0	13.1151	0.312	0.194	0
ISYNA1	0	13.0993	0.439	0.598	0
PCDH9	0	13.0944	0.419	0.167	0
C1orf122	0	13.0894	0.769	0.772	0
MXD4	0	13.0779	0.584	0.497	0
HMCES	3.66E-77	-13.0776	0.17	0.177	1.20E-72
WDR83OS	2.16E-54	-13.0382	0.898	0.88	7.08E-50
WDR33	5.85E-81	-13.0364	0.412	0.422	1.92E-76
RBBP7	0	-13.0204	0.579	0.613	0
PPP1CA	4.46E-257	-12.9987	0.579	0.594	1.46E-252
CLTB	7.31E-109	12.9647	0.564	0.547	2.39E-104
FAM129A	5.25E-21	12.9591	0.243	0.222	1.72E-16
TMEM160	0	12.9489	0.619	0.703	0
CKAP5	0	-12.9233	0.266	0.284	0
VDAC1	1.91E-101	-12.9063	0.824	0.8	6.25E-97
RUVBL1	0	-12.8949	0.42	0.394	0
TMEM261	3.02E-80	-12.8769	0.536	0.589	9.90E-76
ARL5B	4.54E-58	12.8573	0.266	0.266	1.49E-53
FAM89B	0	12.8549	0.596	0.49	0
GTPBP4	3.50E-243	-12.8525	0.44	0.374	1.15E-238
TPP1	0	-12.8393	0.264	0.452	0
ITM2C	1.67E-196	-12.8383	0.729	0.778	5.48E-192
NHP2	0	-12.8363	0.697	0.621	0
ZC3HAV1	3.68E-77	-12.8337	0.209	0.177	1.21E-72
RAB27A	0	-12.8244	0.169	0.429	0
CCT7	0	-12.8174	0.681	0.659	0
RNF13	0	-12.8173	0.369	0.618	0
ATP5G3	5.67E-69	-12.8142	0.933	0.906	1.86E-64
CSTB	0	-12.8121	0.863	0.923	0
PMAIP1	3.51E-11	-12.8113	0.157	0.171	1.15E-06
HSPA1B	4.91E-150	-12.811	0.222	0.243	1.61E-145
NACA	0	-12.8108	0.998	0.986	0
RPL35A	1.64E-211	-12.8108	0.998	0.989	5.38E-207
CDKN2A	0	-12.8108	0.149	0.111	0
UBA52	1.49E-172	-12.8108	0.997	0.984	4.89E-168
FAM210B	2.16E-140	-12.8104	0.366	0.35	7.07E-136
SEC11C	1.15E-97	-12.8102	0.372	0.435	3.77E-93
RNF7	0	-12.8095	0.801	0.738	0
TMSB15A	7.49E-283	-12.8094	0.221	0.174	2.45E-278
SOD3	1.65E-289	-12.8011	0.126	0.197	5.41E-285
COX6C	1.52E-89	-12.8009	0.936	0.908	4.97E-85
TCEAL8	0	12.7954	0.698	0.671	0
RGS10	0	-12.7838	0.215	0.16	0
MPC2	2.94E-151	-12.7642	0.562	0.535	9.62E-147
STARD3NL	2.57E-234	-12.7596	0.415	0.442	8.43E-230
CAMTA2	1.23E-15	-12.7417	0.126	0.11	4.01E-11
WDR26	9.42E-250	12.7404	0.301	0.291	3.08E-245
C12orf39	0	12.7365	0.112	0.071	0
SOX6	0	-12.726	0.142	0.287	0
2021-03-07	4.49E-77	-12.7186	0.543	0.586	1.47E-72
HEBP2	1.32E-257	-12.7137	0.554	0.484	4.31E-253
NCKAP1	1.77E-74	-12.7091	0.482	0.53	5.81E-70
MRPL23	4.21E-203	-12.7042	0.619	0.636	1.38E-198
TMED9	0	12.6996	0.762	0.756	0
MLF1	1.11E-28	-12.6877	0.288	0.283	3.63E-24
CTSB	0	12.6857	0.509	0.574	0
NCOA7	0	12.6849	0.215	0.211	0
TRIB2	5.49E-37	12.6827	0.254	0.243	1.80E-32
TMEM64	0	-12.6719	0.23	0.352	0
NFKB1	0	12.6708	0.184	0.175	0
TRNP1	7.89E-71	12.6393	0.18	0.196	2.58E-66
CXXC5	0	12.6381	0.655	0.712	0
LIMD2	7.56E-87	-12.6365	0.332	0.281	2.48E-82
C6orf48	2.57E-71	-12.6288	0.77	0.725	8.42E-67
CNIH4	0	-12.6252	0.526	0.595	0
EBNA1BP2	0	-12.6096	0.414	0.427	0
ANK2	0	-12.596	0.196	0.12	0
ACSL3	3.52E-109	-12.5941	0.44	0.41	1.15E-104
EIF2AK2	0	-12.587	0.58	0.462	0
MRPL11	0	-12.5606	0.525	0.49	0
CCDC28B	0	-12.5374	0.483	0.506	0
RHOQ	6.04E-228	-12.5134	0.456	0.505	1.98E-223
JAM2	3.46E-145	-12.4932	0.181	0.122	1.13E-140
CSDE1	1.51E-56	-12.4868	0.896	0.875	4.93E-52
COMMD4	0	-12.463	0.426	0.478	0
TRAM2	4.56E-115	-12.4548	0.266	0.301	1.49E-110
TSPAN5	0	12.4436	0.494	0.623	0
PHC2	2.02E-21	-12.3928	0.471	0.487	6.61E-17
ARL6IP6	4.46E-228	-12.3912	0.279	0.304	1.46E-223
ZNF281	4.40E-212	12.3752	0.292	0.285	1.44E-207
MBOAT2	1.11E-242	12.3745	0.281	0.325	3.63E-238
WEE1	0	-12.3638	0.208	0.342	0
RGS3	6.18E-153	-12.3626	0.229	0.238	2.02E-148
SHFM1	2.55E-32	-12.3621	0.824	0.792	8.34E-28
GBP1	1.76E-229	-12.3513	0.246	0.211	5.76E-225
TRIO	1.30E-63	-12.3439	0.323	0.274	4.24E-59
LRRC4C	0	12.3372	0.154	0.045	0
STAG2	4.73E-93	-12.3189	0.468	0.481	1.55E-88
BRD2	7.93E-14	-12.3179	0.524	0.506	2.60E-09
POLR2F	6.4e-323	-12.316	0.637	0.696	2.102714e-318
PSMD13	4.35E-132	-12.2886	0.576	0.519	1.42E-127
CERCAM	0	12.2695	0.385	0.298	0
PLP2	1.82E-148	-12.2541	0.375	0.454	5.96E-144
PGLS	8.08E-273	-12.252	0.805	0.777	2.64E-268
IPO5	1.14E-259	-12.251	0.491	0.53	3.72E-255
DACT1	0	12.2387	0.143	0.077	0
HELLS	0	-12.2317	0.137	0.222	0
MAGT1	6.75E-56	-12.227	0.346	0.349	2.21E-51
RRP7A	0	-12.2221	0.317	0.326	0
LLPH	3.19E-158	-12.1973	0.357	0.342	1.04E-153
CBS	7.39E-18	-12.1782	0.284	0.258	2.42E-13
ANXA7	9.64E-52	12.1656	0.479	0.477	3.16E-47
CLDN3	5.18E-134	-12.148	0.113	0.16	1.70E-129
FAM177A1	0	12.1389	0.494	0.516	0
RBX1	3.57E-82	-12.132	0.888	0.847	1.17E-77
CLPTM1L	4.60E-58	12.1201	0.436	0.481	1.50E-53
MT-ND6	5.20E-39	12.0599	0.823	0.825	1.70E-34
NINJ1	1.46E-260	12.0559	0.291	0.337	4.79E-256
ZNF292	4.96E-34	-12.048	0.716	0.701	1.62E-29
SNRNP25	0	-12.0247	0.434	0.448	0
ADAM19	1.30E-186	-12.0106	0.142	0.093	4.27E-182
SERPING1	0	-12.0054	0.335	0.169	0
SAE1	0	-11.9872	0.256	0.305	0
DYNC1H1	5.50E-256	-11.9408	0.675	0.569	1.80E-251
DNAJB6	0	11.9355	0.703	0.676	0
ADSS	0	11.9134	0.423	0.442	0
LOXL1	0	11.9071	0.545	0.643	0
TFRC	0	11.8974	0.281	0.312	0
ST13	1.71E-25	-11.8883	0.903	0.886	5.61E-21
SNAI2	0	-11.8829	0.281	0.168	0
PSMB8	2.13E-224	-11.8177	0.342	0.435	6.99E-220
SERTAD1	2.38E-91	-11.8135	0.267	0.217	7.80E-87
C1orf198	0	-11.8058	0.327	0.242	0
NUDCD2	0	-11.8036	0.509	0.54	0
GPC3	2.41E-219	-11.8015	0.13	0.071	7.89E-215
SSR1	0	11.798	0.595	0.639	0
DENR	6.10E-181	-11.7742	0.516	0.465	2.00E-176
LUZP1	5.34E-246	11.7604	0.375	0.287	1.75E-241
SMYD3	0	11.7275	0.269	0.238	0
PPP1R12A	0	-11.722	0.691	0.562	0
AQP1	3.27E-178	11.715	0.242	0.323	1.07E-173
PAX6	0	11.715	0.358	0.398	0
BMP2	0	11.715	0.162	0.182	0
NDUFA4L2	0	11.715	0.367	0.264	0
SEMA3C	0	11.7137	0.341	0.309	0
SOWAHC	2.88E-84	11.7122	0.156	0.17	9.44E-80
AP3S1	0	11.7104	0.64	0.577	0
UBALD2	0	-11.7083	0.216	0.251	0
ATP6V0E1	0	11.7053	0.806	0.841	0
ADA	1.63E-74	-11.6831	0.112	0.152	5.33E-70
DMD	1e-323	11.6793	0.133	0.136	3.23494e-319
TRIAP1	1.65E-14	-11.656	0.363	0.339	5.41E-10
AKAP9	1.95E-150	-11.6516	0.673	0.645	6.38E-146
MFAP1	1.04E-17	-11.637	0.442	0.442	3.42E-13
TMEM14C	1.98E-141	11.6309	0.794	0.808	6.49E-137
HIPK2	1.20E-54	11.6291	0.344	0.32	3.92E-50
VCL	0	11.627	0.601	0.611	0
G3BP1	0	-11.6207	0.61	0.573	0
POLR2E	2.77E-161	-11.6184	0.551	0.549	9.07E-157
RHOT1	2.32E-59	-11.608	0.301	0.285	7.60E-55
FAM45A	0	-11.6042	0.375	0.507	0
GRB10	2.71E-99	-11.585	0.134	0.184	8.88E-95
IER5L	1.81E-15	-11.5739	0.463	0.44	5.93E-11
LAMP2	0	-11.5502	0.563	0.681	0
ANXA4	9.17E-94	-11.542	0.319	0.382	3.00E-89
PDGFRA	0	11.5415	0.368	0.169	0
TMEM5	6.60E-76	11.5307	0.278	0.295	2.16E-71
C5orf24	0	11.5293	0.566	0.55	0
EWSR1	7.94E-157	-11.5284	0.535	0.532	2.60E-152
WTAP	1.09E-21	11.5265	0.531	0.542	3.56E-17
PDGFC	0	11.5056	0.237	0.409	0
GPR180	0	-11.4975	0.242	0.413	0
PTDSS1	2.68E-119	-11.4818	0.182	0.209	8.77E-115
RAB11A	5.63E-213	11.466	0.657	0.655	1.84E-208
YDJC	2.85E-95	-11.4649	0.172	0.216	9.32E-91
LARP6	4.84E-75	-11.4619	0.36	0.309	1.58E-70
FAM50A	2.30E-27	-11.4611	0.551	0.515	7.53E-23
PIM1	2.34E-33	-11.4529	0.179	0.194	7.66E-29
DHX9	0	-11.4491	0.487	0.476	0
RPS6KA2	0	11.4449	0.187	0.15	0
SOAT1	0	-11.4227	0.125	0.232	0
NUP107	0	-11.4177	0.197	0.23	0
ATP5B	1.53E-131	-11.4038	0.864	0.837	4.99E-127
TSPAN2	0	11.3796	0.13	0.163	0
SOX9	0	-11.3785	0.244	0.41	0
PHLDA3	1.02E-183	-11.3741	0.317	0.312	3.34E-179
C17orf85	3.02E-120	-11.3708	0.339	0.291	9.90E-116
PGP	0	-11.3705	0.409	0.424	0
GCLM	1.65E-21	-11.3686	0.258	0.282	5.42E-17
SNCA	0	-11.3683	0.401	0.472	0
JUND	0	-11.3681	0.954	0.891	0
SPON2	0	-11.3681	0.157	0.453	0
PNRC1	2.03E-37	-11.3681	0.761	0.729	6.64E-33
PHPT1	0	-11.3681	0.922	0.895	0
F3	0	-11.368	0.105	0.192	0
SLC16A9	2.28E-81	-11.3679	0.102	0.071	7.47E-77
NDUFS6	3.02E-117	-11.3625	0.8	0.784	9.89E-113
HIGD1A	1.64E-135	-11.3526	0.568	0.558	5.36E-131
CEP63	2.16E-33	11.3512	0.224	0.247	7.08E-29
TIMM10	0	-11.3484	0.419	0.461	0
SNRPA1	0	-11.3255	0.419	0.411	0
LSM3	0	-11.3227	0.724	0.679	0
FBXO3	1.86E-14	-11.3206	0.273	0.254	6.08E-10
SF3B2	7.30E-305	-11.3192	0.743	0.707	2.39E-300
NCAM1	0	-11.3052	0.242	0.09	0
DNTTIP2	0	-11.3041	0.359	0.348	0
WDR41	6.38E-128	-11.2865	0.317	0.262	2.09E-123
ATP6V1D	1.23E-22	-11.2643	0.512	0.542	4.01E-18
PRRX1	5.30E-199	-11.2632	0.493	0.423	1.74E-194
RPL36AL	1.05E-23	-11.2537	0.92	0.914	3.44E-19
TSPAN13	1.09E-271	-11.232	0.197	0.25	3.56E-267
WHSC1	0	-11.2275	0.237	0.298	0
ABI2	4.75E-107	-11.2256	0.585	0.618	1.55E-102
LUZP2	0	-11.2117	0.15	0.067	0
ARPC5L	0	-11.1934	0.45	0.403	0
TWF1	1.06E-16	-11.1898	0.412	0.433	3.46E-12
HAX1	9.51E-42	-11.1873	0.536	0.491	3.11E-37
CITED4	0	-11.185	0.134	0.221	0
MED17	3.05E-24	-11.1691	0.292	0.298	9.98E-20
SLC23A2	0	-11.1612	0.111	0.174	0
SRRM1	0	-11.1611	0.794	0.768	0
ST3GAL4	0	-11.1543	0.263	0.53	0
VASP	1.13E-285	11.1478	0.338	0.265	3.69E-281
TOP1	0	-11.1308	0.705	0.659	0
PRMT1	0	-11.128	0.799	0.735	0
AIF1L	2.64E-180	-11.1251	0.116	0.079	8.63E-176
APLP1	0	-11.1187	0.221	0.501	0
PAM	3.29E-257	11.116	0.386	0.446	1.08E-252
MRPS18B	6.73E-140	-11.112	0.426	0.43	2.20E-135
EID1	8.03E-134	-11.0942	0.949	0.917	2.63E-129
CAMK2D	1.52E-38	-11.0739	0.355	0.332	4.98E-34
CASC4	3.72E-104	11.0701	0.474	0.486	1.22E-99
CYFIP1	3.65E-33	-11.0563	0.355	0.32	1.20E-28
STOML2	0	-11.0446	0.663	0.663	0
PKD2	7.48E-98	-11.04	0.239	0.236	2.45E-93
WNT2	0	-11.0395	0.208	0.088	0
LRP2	0	10.9856	0.167	0.08	0
PABPC4	1.00E-86	-10.9853	0.539	0.535	3.28E-82
APEX1	9.70E-230	-10.9705	0.815	0.828	3.18E-225
MAPRE1	2.42E-15	-10.9595	0.445	0.446	7.92E-11
RTN3	5.21E-30	-10.9418	0.723	0.745	1.71E-25
UTP15	3.95E-26	-10.9305	0.123	0.106	1.29E-21
KIAA1715	8.77E-48	-10.9218	0.374	0.33	2.87E-43
IP6K2	3.47E-126	10.9177	0.487	0.455	1.13E-121
FOXC1	0	-10.9163	0.229	0.134	0
POLR2L	1.75E-85	-10.916	0.842	0.864	5.74E-81
STT3A	1.65E-56	-10.9062	0.365	0.385	5.39E-52
PSME1	1.83E-13	-10.9039	0.587	0.581	5.98E-09
GNG12	0	-10.8922	0.405	0.452	0
KRAS	1.50E-193	-10.8922	0.487	0.395	4.93E-189
ASNS	1.65E-235	-10.8918	0.298	0.223	5.39E-231
DDR2	3.81E-146	10.8856	0.446	0.497	1.25E-141
ANAPC11	1.14E-295	-10.8835	0.87	0.848	3.74E-291
FAM63B	0	10.8718	0.394	0.373	0
SERINC3	0	-10.8709	0.399	0.327	0
SMDT1	1.64E-114	-10.8596	0.719	0.733	5.38E-110
NTMT1	0	-10.8582	0.438	0.398	0
AKIRIN2	0	-10.8272	0.435	0.533	0
SACS	6.41E-26	-10.8181	0.309	0.302	2.10E-21
HNRNPUL1	0	-10.8034	0.514	0.533	0
CHCHD2	0	-10.8023	0.709	0.695	0
AUP1	1.56E-59	-10.7988	0.479	0.489	5.11E-55
MRPL3	1.52E-284	-10.7558	0.568	0.512	4.98E-280
SRSF11	5.65E-27	-10.7552	0.782	0.765	1.85E-22
PSMD7	1.44E-135	-10.7552	0.669	0.645	4.70E-131
LRRFIP1	1.09E-21	-10.7398	0.457	0.445	3.57E-17
PRKCSH	2.89E-184	-10.7297	0.609	0.679	9.46E-180
ABR	0	-10.7245	0.219	0.501	0
AP3D1	4.54E-22	-10.7132	0.459	0.483	1.49E-17
SPTLC2	2.60E-36	-10.699	0.244	0.279	8.51E-32
EIF2S1	0	-10.6976	0.442	0.401	0
RP5-1172A22.1	4.28E-212	-10.6143	0.131	0.08	1.40E-207
MRPS7	8.11E-209	-10.6113	0.496	0.486	2.66E-204
STRA6	0	10.5851	0.253	0.29	0
OLA1	3.04E-128	-10.5754	0.651	0.596	9.96E-124
RPS19BP1	7.51E-280	-10.5691	0.623	0.539	2.46E-275
BACH1	0	-10.5644	0.309	0.275	0
BRIX1	0	-10.5631	0.319	0.33	0
CBX1	0	-10.5598	0.636	0.558	0
SF3A3	0	-10.5556	0.386	0.359	0
MFAP4	0	10.5473	0.594	0.347	0
VGLL3	0	-10.5462	0.428	0.233	0
TPRKB	0	-10.5077	0.408	0.436	0
NDUFB8.1	9.30E-74	-10.4912	0.816	0.777	3.05E-69
MCM4	0	-10.4906	0.12	0.194	0
CYB5R1	0	10.4863	0.223	0.309	0
VASH2	0	10.4846	0.105	0.061	0
ATRX	3.20E-216	10.4836	0.827	0.774	1.05E-211
PHLDB2	0	-10.4797	0.2	0.125	0
EIF5B	5.99E-277	-10.4796	0.624	0.553	1.96E-272
LITAF	0	10.4554	0.448	0.502	0
SLC6A8	0	-10.4499	0.216	0.319	0
BHLHE41	0	-10.4444	0.151	0.3	0
SRSF9	4.08E-200	-10.4343	0.911	0.867	1.34E-195
RPS29	0	10.4248	0.988	0.975	0
IFI44L	0	-10.4231	0.237	0.082	0
FAM96B	2.62E-25	-10.4061	0.74	0.727	8.58E-21
SOX4	1.86E-236	-10.3965	0.899	0.871	6.09E-232
GLRX3	0	-10.3965	0.457	0.444	0
CD109	9.56E-41	-10.3729	0.113	0.09	3.13E-36
BCAS2	2.44E-89	-10.3678	0.506	0.486	7.98E-85
IRS2	0	-10.3621	0.262	0.299	0
C20orf24	1.65E-99	-10.3436	0.366	0.385	5.41E-95
RPS9	9.68E-308	10.2985	0.998	0.989	3.17E-303
MYL6	0	10.2833	0.996	0.98	0
ATP1A2	0	10.2818	0.149	0.026	0
UBXN4	0	-10.2767	0.812	0.854	0
COL9A2	0	10.2745	0.335	0.607	0
EZR	0	10.2724	0.378	0.682	0
THBS2	0	10.2723	0.339	0.193	0
CLIC4	0	10.2723	0.46	0.485	0
BRI3	2.14E-201	10.27	0.892	0.916	6.99E-197
BHLHE22	0	10.2692	0.134	0.035	0
RPL38	0	10.2688	0.989	0.975	0
TPGS2	0	-10.2677	0.511	0.636	0
FAM134B	5.41E-172	10.2674	0.145	0.136	1.77E-167
FYTTD1	2.11E-260	10.2665	0.446	0.398	6.91E-256
AMOTL2	8.4e-323	-10.2651	0.315	0.4	2.749703e-318
ETF1	3.78E-12	-10.2619	0.4	0.412	1.24E-07
AC159540.1	1.41E-189	10.2617	0.187	0.154	4.62E-185
IFRD2	0	-10.2562	0.269	0.322	0
FKBP14	0	10.2306	0.407	0.273	0
PDE7A	3.07E-23	-10.2275	0.153	0.155	1.01E-18
TRIM38	4.78E-91	10.2267	0.156	0.116	1.57E-86
FMR1	0	-10.2085	0.294	0.467	0
ITFG1	5.03E-198	10.1959	0.47	0.499	1.65E-193
AURKAIP1	0	-10.1669	0.801	0.783	0
MEX3B	0	10.1502	0.211	0.148	0
MEAF6	7.55E-12	-10.1442	0.58	0.557	2.47E-07
MCM6	0	-10.1429	0.148	0.171	0
KREMEN1	0	-10.1406	0.16	0.352	0
BCAP31	8.89E-230	-10.1353	0.609	0.698	2.91E-225
CYBRD1	4.97E-279	-10.1242	0.299	0.411	1.63E-274
HMGCR	2.23E-67	-10.1112	0.32	0.293	7.29E-63
REXO2	2.38E-234	10.1004	0.515	0.461	7.80E-230
SH3KBP1	0	-10.0993	0.331	0.511	0
SLC35B1	1.63E-60	-10.0967	0.396	0.4	5.34E-56
RP3-428L16.2	1.58E-173	10.0862	0.104	0.066	5.18E-169
INHBA	0	10.0848	0.219	0.174	0
PPP2R3B	0	10.0688	0.163	0.27	0
ACTR2	0	10.0659	0.685	0.573	0
DDIT4	3.39E-60	-10.0635	0.47	0.439	1.11E-55
MAP2K2	1.15E-25	-10.0566	0.789	0.774	3.78E-21
NFE2L2	0	10.0542	0.48	0.548	0
PRRC2C	0	-10.0426	0.852	0.771	0
NR4A1	2.02E-207	10.0365	0.217	0.172	6.63E-203
EAPP	1.69E-204	10.0307	0.493	0.482	5.53E-200
PTTG1IP	0	10.029	0.631	0.66	0
TGIF1	1.30E-37	10.0246	0.361	0.355	4.25E-33
RSRC2	2.34E-162	-10.0054	0.648	0.593	7.68E-158
SAC3D1	0	-10.0038	0.247	0.262	0
APRT	3.57E-80	10.0026	0.763	0.73	1.17E-75
WWC1	0	-9.9841	0.108	0.344	0
ACVR2A	0	9.98373	0.178	0.113	0
HPRT1	0	-9.96807	0.334	0.33	0
PSMA3	6.74E-148	-9.9621	0.687	0.664	2.21E-143
HSD17B12	1.80E-74	9.96018	0.563	0.615	5.89E-70
H2AFV	0	-9.95801	0.676	0.598	0
RP11-572C15.6	0	9.95257	0.212	0.152	0
CNPY2	1.63E-120	9.95202	0.646	0.703	5.33E-116
RBPJ	2.63E-191	-9.94816	0.626	0.536	8.61E-187
SNUPN	6.60E-93	-9.94813	0.268	0.251	2.16E-88
PSMC5	0	-9.92588	0.651	0.632	0
TRAM1	0	-9.92587	0.678	0.671	0
DUSP23	2.16E-241	-9.92544	0.277	0.284	7.06E-237
NDFIP1	3.94E-90	-9.92541	0.725	0.692	1.29E-85
RPLP1	0	-9.9254	1	0.999	0
ANXA2	3.194639983e-315	-9.9254	0.902	0.93	1.0458612375297e-310
SUCO	0	-9.92539	0.403	0.365	0
FLNB	9.81E-186	-9.92537	0.349	0.262	3.21E-181
CPNE3	2.41E-30	-9.92513	0.505	0.53	7.89E-26
PDCD2	3.28E-98	-9.92417	0.474	0.462	1.07E-93
PFDN5	2.39E-185	-9.9241	0.986	0.97	7.82E-181
FEZ2	0	-9.92322	0.471	0.629	0
PFN2	0	-9.9225	0.732	0.688	0
C7orf73	2.98E-110	-9.9194	0.737	0.768	9.75E-106
NONO	2.26E-296	-9.91908	0.764	0.735	7.40E-292
KLF5	7.43E-156	-9.91888	0.139	0.197	2.43E-151
BNIP2	2.96E-134	-9.91847	0.368	0.403	9.68E-130
PHLDA1	5.38E-247	-9.91835	0.358	0.259	1.76E-242
C11orf31	4.53E-78	-9.91731	0.734	0.731	1.48E-73
PARK7	1.82E-181	-9.91626	0.925	0.885	5.96E-177
USP9X	0	-9.91347	0.431	0.427	0
PSMG1	0	-9.91262	0.365	0.42	0
CLNS1A	1.47E-39	-9.90646	0.659	0.676	4.83E-35
ACTR3	0	-9.90435	0.689	0.659	0
GAS1	0	9.89027	0.611	0.525	0
CPNE8	0	-9.88535	0.168	0.188	0
SKA2	0	-9.87085	0.471	0.481	0
SAT2	2.41E-158	9.85704	0.748	0.74	7.88E-154
UBA2	0	-9.85419	0.577	0.586	0
METAP2	6.22E-54	-9.85169	0.656	0.629	2.04E-49
PPP1R3C	2.01E-170	9.83951	0.114	0.075	6.57E-166
SKIL	0	9.83754	0.524	0.431	0
WBP5	0	9.82963	0.723	0.74	0
ASS1	0	-9.8296	0.473	0.329	0
ITGB8	0	9.82034	0.172	0.27	0
C2orf80	0	9.81931	0.166	0.055	0
JARID2	1.39E-146	9.81836	0.216	0.163	4.55E-142
GOT2	0	-9.80949	0.258	0.399	0
GPX7	8.72E-132	9.80763	0.524	0.457	2.85E-127
KLF4	8.95E-162	-9.8045	0.19	0.131	2.93E-157
NEDD8	7.90E-110	9.79747	0.898	0.86	2.59E-105
MRPL21	1.584722748568e-310	-9.79276	0.534	0.514	5.19E-306
DMPK	2.87E-115	-9.7877	0.111	0.09	9.38E-111
ITGA11	0	9.77118	0.192	0.1	0
CIB1	1.15E-166	-9.76712	0.474	0.516	3.78E-162
HSPB11	0	-9.76585	0.469	0.482	0
ZNF704	0	9.75126	0.159	0.129	0
SRRT	0	-9.74525	0.288	0.294	0
PCK2	2.55E-17	-9.73912	0.109	0.096	8.34E-13
SRP72	4.41E-245	-9.73606	0.622	0.586	1.44E-240
ASAP1	3.09E-44	9.73501	0.468	0.438	1.01E-39
IRF2BPL	1.08E-44	-9.73268	0.453	0.429	3.52E-40
ENY2	3.57E-150	-9.73063	0.743	0.734	1.17E-145
MCFD2	1.76E-60	9.72918	0.511	0.525	5.76E-56
CCPG1	0	-9.70724	0.482	0.483	0
TMEM208	4.83E-123	-9.7016	0.579	0.614	1.58E-118
PAIP1	4.98E-17	-9.69954	0.621	0.625	1.63E-12
STARD7	0	-9.68404	0.345	0.501	0
PDZRN3	0	-9.68179	0.337	0.226	0
SMTN	8.33E-147	-9.6742	0.113	0.134	2.73E-142
FAM115A	0	9.65282	0.483	0.385	0
GPC1	0	9.64852	0.27	0.285	0
SH3BGRL	0	9.64804	0.737	0.756	0
USP34	1.72E-71	-9.64107	0.534	0.574	5.62E-67
RPN2	1.05E-178	-9.63226	0.717	0.744	3.42E-174
ABCA1	1.17E-176	9.63222	0.149	0.149	3.84E-172
PDHB	1.93E-202	9.63018	0.534	0.525	6.31E-198
RRAGD	0	-9.59802	0.202	0.358	0
RUVBL2	0	-9.5785	0.283	0.301	0
C20orf27	0	-9.57531	0.336	0.335	0
PTPN13	0	-9.57459	0.285	0.403	0
BAZ2B	2.77E-71	-9.57392	0.515	0.472	9.05E-67
FLOT1	3.49E-290	-9.55401	0.44	0.441	1.14E-285
PHGDH	2.50E-195	-9.54769	0.471	0.561	8.19E-191
BMPR2	0	9.52972	0.468	0.385	0
DDX3X	1.00E-53	-9.49049	0.599	0.61	3.28E-49
CMBL	3.22E-153	-9.49037	0.342	0.291	1.06E-148
RAB31	0	9.47905	0.376	0.198	0
OBSL1	0	-9.47517	0.406	0.548	0
PANK3	4.63183e-318	-9.46441	0.345	0.444	1.5163687821e-313
2021-09-07	0	-9.44975	0.944	0.85	0
RNF14	1.49E-52	-9.43776	0.227	0.219	4.88E-48
TIPRL	1.92E-57	-9.42883	0.449	0.401	6.29E-53
MMP23B	4.38E-251	9.4258	0.167	0.105	1.43E-246
UTRN	0	-9.4249	0.4	0.515	0
HAT1	0	-9.41637	0.38	0.438	0
RBM24	0	-9.41335	0.11	0.261	0
PRRX2	0	-9.40446	0.348	0.186	0
ATAD3A	0	-9.38956	0.199	0.209	0
TMEM30A	0	9.38891	0.411	0.402	0
UQCRFS1	1.96E-112	-9.37482	0.743	0.725	6.43E-108
LSM2	0	-9.37447	0.654	0.59	0
PFDN2	0	-9.3654	0.748	0.676	0
SLC25A6	2.11E-210	-9.364	0.976	0.957	6.90E-206
FAM211A	1.15E-46	-9.34038	0.333	0.358	3.77E-42
CBX6	2.05E-61	-9.33983	0.514	0.489	6.70E-57
CHPF2	0	9.33814	0.228	0.186	0
EPB41	0	9.33629	0.177	0.182	0
TNS3	8.78E-214	9.32041	0.293	0.348	2.87E-209
MAD2L2	0	-9.31861	0.37	0.332	0
SERF2	0	9.28157	0.992	0.984	0
DPYSL3	0	9.27729	0.439	0.182	0
XPC	1.12E-80	-9.26813	0.289	0.241	3.65E-76
DCTN3	6.37E-121	-9.22032	0.741	0.722	2.09E-116
OSBPL9	4.11E-144	9.21749	0.379	0.383	1.34E-139
TPGS1	3.14E-49	-9.2133	0.572	0.575	1.03E-44
MED6	5.00E-65	-9.20779	0.366	0.369	1.64E-60
C1S	0	-9.20553	0.322	0.507	0
AHNAK2	5.34E-39	-9.19687	0.243	0.28	1.75E-34
GPCPD1	2.62E-213	-9.19501	0.286	0.357	8.57E-209
CLDND1	2.81E-51	-9.18035	0.383	0.423	9.21E-47
BMP1	0	-9.15954	0.277	0.191	0
COPS3	0	-9.154	0.411	0.397	0
SLC25A32	7.45E-15	9.14088	0.148	0.149	2.44E-10
SMC1A	0	-9.13707	0.385	0.414	0
TNPO1	8.57E-31	-9.12348	0.485	0.475	2.81E-26
EBPL	1.41E-78	-9.11297	0.541	0.518	4.63E-74
HRSP12	4.63E-58	-9.07604	0.259	0.292	1.52E-53
DAZAP1	0	-9.07066	0.399	0.398	0
ATP5D	4.25E-88	-9.04445	0.928	0.908	1.39E-83
[truncated: 3,692 more rows]

## Sheet: RPE3_Markers
gene_name	p_val	avg_log2FC	pct.1	pct.2	p_val_adj
S100A6	0	-Inf	0.756	0.818	0
TMSB10	0	-Inf	0.987	0.995	0
COL3A1	0	-Inf	0.298	0.615	0
FN1	0	-Inf	0.266	0.599	0
IGFBP2	0	-Inf	0.62	0.837	0
IGFBP5	0	-Inf	0.952	0.816	0
SPARC	0	-Inf	0.964	0.918	0
RPS18	0	-Inf	0.993	0.998	0
CTGF	0	-Inf	0.708	0.705	0
ACTB	0	-Inf	0.999	0.997	0
COL1A2	0	-Inf	0.486	0.751	0
TMSB4X	0	-Inf	0.95	0.981	0
TIMP1	0	-Inf	0.781	0.819	0
RPL10	0	-Inf	0.997	0.999	0
FABP5	0	-Inf	0.376	0.637	0
TYRP1	0	-Inf	0.992	0.578	0
TPM2	0	-Inf	0.882	0.888	0
HSPA5	0	-Inf	0.867	0.884	0
NEAT1	0	-Inf	0.969	0.93	0
TAGLN	0	-Inf	0.459	0.647	0
KRT18	0	-Inf	0.544	0.455	0
RPL41	0	-Inf	0.997	0.998	0
POSTN	0	-Inf	0.119	0.393	0
TPT1	0	-Inf	0.997	0.998	0
TPM1	0	-Inf	0.84	0.866	0
RPS2	0	-Inf	0.996	0.998	0
COL1A1	0	-Inf	0.478	0.758	0
FTL	0	-Inf	0.991	0.996	0
CST3	6.29E-302	-Inf	0.974	0.933	2.06E-297
MT-ND3	1.32E-60	-Inf	0.999	0.999	4.31E-56
LGALS1	0	-924.802	0.626	0.773	0
CALD1	0	-889.559	0.966	0.951	0
SFRP2	0	-887.744	0.115	0.317	0
HMOX1	0	-856.794	0.324	0.224	0
ACTA2	0	-824.129	0.337	0.424	0
S100A11	0	-812.523	0.403	0.715	0
CRABP1	0	-808.395	0.204	0.353	0
IGFBP7	0	-793.969	0.954	0.763	0
PTX3	0	-698.22	0.127	0.263	0
RPS25	0	-611.388	0.987	0.99	0
DCN	0	-593.61	0.156	0.397	0
PTMA	0	-591.988	0.992	0.993	0
HSP90AA1	0	-579.008	0.958	0.962	0
ANXA2	0	-569.994	0.918	0.924	0
RPS19	0	-564.129	0.992	0.997	0
TUBA1B	0	-560.251	0.812	0.886	0
HSP90B1	0	-535.727	0.918	0.922	0
KRT19	0	-535.533	0.358	0.219	0
CKB	0	-532.815	0.539	0.496	0
TUBA1A	0	-518.414	0.926	0.927	0
S100A4	0	-499.659	0.2	0.368	0
IER3	0	-492.438	0.267	0.535	0
MT-ND1	0	-485.232	0.992	0.996	0
TNNC1	0	-483.533	0.176	0.201	0
PTN	0	-476.661	0.576	0.611	0
TXN	0	-435.699	0.709	0.858	0
H2AFZ	0	-414.609	0.865	0.888	0
COL8A1	0	-414.51	0.619	0.54	0
SH3BGRL3	0	-407.743	0.765	0.877	0
TGFBI	0	-401.542	0.125	0.391	0
HTRA1	0	-399.661	0.508	0.65	0
S100A10	0	-398.671	0.747	0.722	0
YBX3	0	-396.512	0.578	0.724	0
RPL12	0	-394.343	0.991	0.995	0
MT-ND2	0	-394.342	0.992	0.995	0
KRT8	0	-394.25	0.652	0.441	0
PEG10	0	-387.793	0.289	0.353	0
RPS24	0	-385.616	0.995	0.997	0
TUBB	0	-382.869	0.951	0.968	0
CLU	0	-382.801	0.94	0.638	0
COL6A2	0	-381.488	0.511	0.663	0
BTF3	0	-379.846	0.96	0.968	0
MFGE8	0	-371.179	0.477	0.505	0
MYL12A	0	-370.804	0.732	0.836	0
CXCL14	0	-368.374	0.164	0.267	0
PRDX6	0	-367.561	0.771	0.851	0
RPS12	0	-365.489	0.996	0.997	0
RPL11	0	-362.603	0.992	0.996	0
CALR	0	-362.603	0.934	0.932	0
ELN	0	-352.421	0.913	0.591	0
COL6A1	0	-349.608	0.656	0.722	0
BGN	0	-346.285	0.204	0.406	0
MYL6	0	-342.41	0.979	0.985	0
CALM2	0	-342.406	0.929	0.95	0
UPK3B	0	-342.282	0.568	0.283	0
RPS3	0	-339.516	0.988	0.994	0
ITGB1	0	-337.981	0.717	0.823	0
RPL28	0	-336.635	0.992	0.997	0
AKAP12	0	-334.88	0.232	0.534	0
ANXA1	0	-332.237	0.209	0.5	0
GPM6B	0	-329.421	0.209	0.254	0
HMGA1	0	-329.417	0.578	0.546	0
TMBIM4.1	0	-328.385	0.677	0.663	0
ZDHHC2	0	-325.474	0.255	0.24	0
GNAS	0	-317.87	0.971	0.985	0
RPL7A	0	-314.968	0.991	0.995	0
RPL8	0	-309.154	0.991	0.996	0
CD55	0	-305.84	0.16	0.176	0
DCT	0	305.364	0.991	0.593	0
LAPTM4A	0	-305.293	0.936	0.923	0
RPL3	0	-304.896	0.989	0.995	0
RPL13	0	-303.453	0.997	0.999	0
HINT1	0	-302.613	0.971	0.974	0
MARCKS	0	-302.193	0.787	0.921	0
RPS14	0	-302.01	0.992	0.997	0
SAT1	0	-299.125	0.34	0.464	0
CCDC80	0	-295.57	0.347	0.523	0
COL4A1	0	-294.292	0.311	0.445	0
RARRES3	0	-293.264	0.292	0.244	0
RPS8	0	-290.911	0.995	0.997	0
TIMP3	0	-290.467	0.964	0.747	0
SEPW1	0	-289.476	0.907	0.9	0
RPSA	0	-283.255	0.976	0.987	0
IGF2	0	-281.812	0.141	0.345	0
RPS4X	0	-280.37	0.989	0.994	0
RPLP1	0	-278.928	0.999	0.999	0
CFL1	0	-276.042	0.951	0.969	0
IGFBP4	0	-275.954	0.324	0.511	0
PRSS23	0	-272.978	0.213	0.457	0
RPL32	0	-272.182	0.993	0.997	0
MYL9	0	-270.271	0.857	0.814	0
RPS23	0	-267.385	0.993	0.996	0
HMGB1	0	-266.343	0.925	0.956	0
CYP1B1	0	-265.941	0.245	0.306	0
IFI6	0	-264.943	0.346	0.514	0
MT1X	1.14E-181	-261.615	0.116	0.195	3.75E-177
TUBA1C	0	-261.453	0.581	0.629	0
IFITM3	0	-260.172	0.86	0.891	0
H3F3A	0	-260.172	0.986	0.988	0
NMB	0	-257.287	0.103	0.192	0
SQSTM1	0	-257.287	0.75	0.696	0
BTG1	0	-252.505	0.724	0.748	0
HSPA1A	0	-251.516	0.244	0.217	0
CD99	0	-251.235	0.613	0.782	0
TAF1D	0	-249.926	0.462	0.567	0
PFN1	0	-248.63	0.879	0.933	0
LOX	0	-248.63	0.329	0.505	0
STMN1	0	-248.63	0.863	0.875	0
RARRES2	0	-247.587	0.725	0.422	0
RPS27L	0	-246.65	0.655	0.777	0
BASP1	0	-245.745	0.826	0.869	0
MAP1B	0	-237.524	0.626	0.827	0
RPS27A	0	-235.716	0.994	0.996	0
RPS7	0	-234.213	0.989	0.994	0
COL11A1	0	-233.735	0.303	0.552	0
PRDX1	0	-232.761	0.95	0.933	0
ALDH1A1	0	-229.875	0.371	0.247	0
NPM1	0	-228.436	0.982	0.986	0
PDIA6	0	-228.433	0.867	0.878	0
RPL6	0	-227.962	0.989	0.994	0
RPL35	0	-227.663	0.978	0.989	0
CSRP2	0	-226.99	0.399	0.565	0
FSTL1	0	-226.952	0.568	0.735	0
GNB2L1	0	-225.301	0.981	0.991	0
RPS15A	0	-224.511	0.989	0.993	0
SERF2	0	-223.111	0.983	0.987	0
HLA-A	0	-222.592	0.94	0.855	0
KRT10	0	-222.47	0.705	0.808	0
FBLN1	0	-221.21	0.27	0.625	0
C12orf75	0	-220.032	0.379	0.518	0
CYR61	0	-219.777	0.763	0.733	0
RPS6	0	-218.333	0.992	0.996	0
RPL35A	0	-216.89	0.987	0.992	0
RPL27A	0	-216.437	0.975	0.988	0
KLF6	0	-215.306	0.196	0.464	0
LRRC17	0	-215.18	0.176	0.324	0
CCND1	0	-214.909	0.548	0.651	0
PPIA	0	-213.935	0.957	0.969	0
FAM3C	0	-213.489	0.322	0.493	0
P4HB	0	-213.359	0.775	0.848	0
EIF1	0	-212.563	0.98	0.989	0
RPL29	0	-212.563	0.992	0.995	0
SMS	0	-212.458	0.565	0.603	0
RPL37	0	-209.486	0.989	0.993	0
HMGB2	0	-207.633	0.387	0.431	0
TPM4	0	-206.792	0.583	0.811	0
HERPUD1	0	-205.349	0.596	0.636	0
RRAD	0	-205.349	0.161	0.096	0
PERP	0	-205.344	0.451	0.441	0
ANXA5	0	-204.856	0.92	0.91	0
STC1	0	-202.452	0.273	0.182	0
COL5A2	0	-202.12	0.129	0.532	0
RPL26	0	-199.373	0.988	0.992	0
RPS13	0	-198.136	0.99	0.994	0
APLP2	0	-196.693	0.951	0.881	0
EFEMP1	0	-195.251	0.786	0.559	0
RTN4	0	-194.984	0.913	0.919	0
LMNA	0	-194.008	0.571	0.727	0
TFPI2	0	-192.365	0.93	0.467	0
DUSP1	0	-190.923	0.339	0.478	0
CPE	0	-189.611	0.423	0.6	0
RPGRIP1L	0	-189.212	0.134	0.233	0
CALM1	0	-187.519	0.837	0.894	0
RPS3A	0	-186.595	0.996	0.997	0
RPL5	0	-186.595	0.99	0.994	0
ARPC5	0	-186.594	0.81	0.847	0
GADD45A	0	-186.131	0.359	0.386	0
RPL10A	0	-183.709	0.986	0.991	0
DSTN	0	-182.269	0.815	0.865	0
RPL18	0	-182.266	0.991	0.995	0
FBXO32	0	-182.259	0.615	0.3	0
KPNA2	0	-181.758	0.181	0.441	0
FHL1	0	-181.486	0.239	0.495	0
TUBB4B	0	-181.363	0.696	0.745	0
RPL24	0	-180.757	0.985	0.992	0
SUB1	0	-180.61	0.877	0.92	0
RPS15	0	-179.449	0.99	0.995	0
NCL	0	-179.375	0.907	0.935	0
PDIA4	0	-179.351	0.584	0.643	0
CRABP2	0	-179.348	0.166	0.437	0
SDCBP	0	-177.938	0.926	0.832	0
VAPA	0	-177.911	0.708	0.775	0
DSP	0	-176.923	0.52	0.446	0
EEF1B2	0	-176.496	0.955	0.971	0
FHL2	0	-175.998	0.144	0.358	0
UBC	0	-174.981	0.963	0.962	0
RPS16	0	-173.61	0.986	0.993	0
TSC22D1	0	-173.609	0.71	0.686	0
TUBB2B	0	-173.524	0.434	0.513	0
GAS6	0	-173.233	0.141	0.284	0
ID1	0	-173.186	0.3	0.513	0
DNAJB9	1.13E-213	-172.961	0.483	0.428	3.71E-209
PPIB	0	-172.238	0.931	0.941	0
MEST	0	-172.168	0.561	0.668	0
AKR1B1	0	-172.155	0.324	0.445	0
HMGN2	0	-172.039	0.844	0.893	0
UBE2S	0	-171.329	0.374	0.581	0
TMEM158	0	-170.723	0.277	0.269	0
ACTN1	0	-170.363	0.365	0.563	0
FBN1	0	-169.099	0.461	0.622	0
CCND2	0	-168.447	0.489	0.471	0
DCLK1	0	-168.326	0.148	0.195	0
RPL13A	0	-167.839	0.994	0.996	0
RPLP2	0	-167.839	0.99	0.993	0
DCBLD2	0	-167.839	0.675	0.593	0
MYL6B	0	-167.664	0.785	0.784	0
HIST1H4C	0	-167.433	0.3	0.387	0
CD59	0	-166.395	0.681	0.653	0
RPL14	0	-166.387	0.983	0.99	0
ARF4	0	-166.16	0.616	0.776	0
RPL30	0	-164.954	0.993	0.994	0
SPOCK1	0	-163.665	0.413	0.348	0
FAM46A	0	-163.126	0.103	0.274	0
RPL37A	0	-162.069	0.989	0.994	0
RPS20	0	-161.989	0.974	0.983	0
LOXL2	0	-161.638	0.12	0.323	0
PTRF	0	-161.32	0.367	0.578	0
NACA	0	-160.167	0.984	0.99	0
S100B	0	-159.183	0.278	0.167	0
SOD2	0	-159.183	0.305	0.363	0
RPL23	0	-159.183	0.984	0.991	0
RPS9	0	-157.77	0.985	0.993	0
RPS5	0	-156.298	0.983	0.991	0
HIF1A	0	-155.198	0.586	0.658	0
YBX1	0	-154.855	0.97	0.981	0
PKM	0	-154.855	0.953	0.937	0
RPL23A	0	-154.786	0.984	0.991	0
CHCHD7	0	-154.321	0.208	0.256	0
ARPC2	0	-153.413	0.771	0.871	0
ABL2	0	-153.403	0.28	0.361	0
RPL27	0	-152.396	0.975	0.986	0
FBLN5	0	-152.044	0.179	0.351	0
EIF4A1	0	-151.97	0.902	0.948	0
PALLD	0	-151.784	0.355	0.607	0
ZFAS1	0	-151.507	0.924	0.928	0
YWHAQ	0	-151.422	0.83	0.865	0
GALNT1	0	-150.593	0.754	0.719	0
ENO1	0	-150.527	0.964	0.96	0
LY6E	0	-150.525	0.301	0.586	0
LMO4	0	-150.522	0.52	0.653	0
PPP1R14B	0	-150.105	0.545	0.816	0
UCHL1	0	-149.087	0.634	0.737	0
RPL18A	0	-149.086	0.991	0.996	0
AK1	0	-149.037	0.243	0.459	0
NR2F2	0	-148.607	0.526	0.583	0
RHOBTB3	0	-148.285	0.621	0.733	0
CNN3	0	-147.642	0.858	0.872	0
RPL21	0	-147.642	0.992	0.994	0
SLC3A2	0	-147.635	0.94	0.793	0
RCN1	0	-145.78	0.663	0.786	0
RPLP0	0	-144.932	0.987	0.994	0
RAN	0	-144.826	0.864	0.916	0
SERPINF1	0	-144.758	0.987	0.77	0
MDK	0	-144.747	0.909	0.913	0
RPL36	0	-144.741	0.988	0.993	0
CCDC50	0	-144.5	0.393	0.507	0
CLIC1	0	-142.995	0.536	0.71	0
MYL5	0	-142.981	0.148	0.15	0
CD44	0	-141.142	0.102	0.262	0
DNAJB1	0	-140.878	0.256	0.314	0
CTSC	0	-140.744	0.233	0.373	0
OST4	0	-140.421	0.899	0.922	0
MTRNR2L8	0	-140.139	0.227	0.262	0
FRZB	0	-138.986	0.78	0.487	0
HSPE1	0	-138.782	0.841	0.855	0
H2AFX	0	-136.626	0.198	0.316	0
GAP43	0	-136.176	0.174	0.256	0
EIF5A	0	-136.1	0.612	0.78	0
SULF1	0	-136.094	0.314	0.329	0
MYL12B	0	-136.09	0.876	0.907	0
TUSC3	0	-136.073	0.543	0.603	0
ARL6IP1	0	-135.72	0.639	0.548	0
HSPD1	0	-135.116	0.888	0.889	0
CRISPLD1	0	-134.658	0.667	0.476	0
SERPINB1	2.62E-285	-134.656	0.126	0.165	8.59E-281
DYNLL1	0	-134.616	0.876	0.934	0
LGMN	0	-134.534	0.503	0.44	0
CITED2	0	-134.458	0.616	0.553	0
TAGLN2	0	-134.435	0.229	0.43	0
SSR3	0	-134.278	0.675	0.787	0
CKS2	0	-133.919	0.169	0.348	0
CKAP4	0	-133.632	0.486	0.648	0
RANBP1	0	-133.203	0.598	0.749	0
SDC2	0	-132.214	0.702	0.662	0
RPL19	0	-131.772	0.991	0.996	0
PSMD2	0	-131.671	0.618	0.688	0
MYLK	0	-131.631	0.21	0.235	0
RPL22L1	0	-131.459	0.458	0.647	0
DSC2	0	-131.431	0.406	0.219	0
MRPS9	0	-131.065	0.25	0.316	0
PCSK1N	0	-130.329	0.672	0.473	0
OSTC	0	-130.325	0.831	0.881	0
ANGPTL4	0	-129.699	0.15	0.11	0
SNRPB	0	-129.366	0.629	0.743	0
NQO1	0	-128.674	0.266	0.324	0
CUL2	0	-128.236	0.231	0.3	0
ISOC1	0	-128.173	0.207	0.239	0
KDELR2	0	-127.366	0.662	0.787	0
CTSL	0	-126.774	0.63	0.568	0
MYH10	0	-126.711	0.475	0.647	0
HLA-B	0	-125.982	0.884	0.728	0
MOK	0	-125.813	0.101	0.116	0
RND3	0	-124.558	0.227	0.553	0
HMGN1	0	-124.542	0.782	0.895	0
OTUD6B	0	-124.362	0.11	0.133	0
SNAPC1	0	-124.033	0.173	0.245	0
HSP90AB1	0	-123.559	0.978	0.98	0
SEC61G	0	-123.559	0.886	0.918	0
HSPA1B	0	-123.089	0.266	0.233	0
BIN1	0	-122.641	0.39	0.401	0
TUBB6	0	-122.259	0.403	0.546	0
S100A16	0	-120.438	0.315	0.415	0
SNHG8	0	-120.395	0.592	0.669	0
LDHB	0	-120.224	0.964	0.957	0
HN1	0	-119.803	0.379	0.656	0
GPX1	0	-118.785	0.904	0.843	0
SDF2L1	0	-118.776	0.347	0.453	0
CSTB	0	-118.744	0.954	0.899	0
UACA	0	-118.543	0.553	0.547	0
ALDOA	1.08E-212	-117.345	0.983	0.976	3.53E-208
EMP3	0	-116.879	0.69	0.736	0
COL5A1	0	-116.865	0.142	0.468	0
CD81	0	-116.549	0.945	0.931	0
FAU	0	-115.903	0.979	0.988	0
CD63	0	-115.902	0.973	0.961	0
APOE	0	-115.902	0.985	0.76	0
SERPINB9	0	-115.832	0.583	0.25	0
NGFRAP1	0	-114.807	0.927	0.938	0
RPL4	0	-114.774	0.977	0.983	0
SERPINH1	0	-114.64	0.595	0.732	0
PLOD2	0	-114.46	0.537	0.538	0
MT-ND5	0	-114.46	0.986	0.991	0
RPL7	0	-114.46	0.987	0.992	0
ADI1	0	-114.458	0.418	0.503	0
RAP1B	0	-114.433	0.528	0.687	0
HILPDA	0	-114.312	0.198	0.29	0
IFIT1	0	-113.439	0.167	0.198	0
HSPH1	0	-113.26	0.294	0.407	0
EEF2	0	-113.013	0.979	0.983	0
MMP2	0	-112.573	0.207	0.454	0
PDIA3	0	-112.544	0.881	0.892	0
COL4A2	0	-111.089	0.467	0.533	0
DAB2	0	-110.699	0.287	0.51	0
MAP1LC3B	0	-110.373	0.641	0.673	0
CYCS	0	-110.131	0.631	0.746	0
SVIP	0	-110.009	0.401	0.367	0
YWHAZ	0	-108.846	0.724	0.841	0
TPM3	0	-108.778	0.472	0.697	0
MORF4L2	0	-108.489	0.771	0.852	0
ID2	0	-108.345	0.635	0.55	0
HNRNPA3	0	-107.386	0.77	0.858	0
STRAP	0	-107.246	0.681	0.779	0
SELM	0	-107.091	0.581	0.689	0
HNRNPA2B1	0	-107.054	0.94	0.954	0
EIF1AX	0	-106.972	0.709	0.775	0
SLC2A1	0	-105.803	0.977	0.682	0
F3	0	-105.566	0.127	0.179	0
CAST	0	-104.864	0.561	0.651	0
MYH9	0	-104.777	0.464	0.553	0
AEBP1	0	-104.586	0.457	0.547	0
IFITM2	0	-104.539	0.38	0.618	0
PDLIM5	0	-104.51	0.593	0.507	0
PCP4	0	-104.356	0.541	0.314	0
ZNF106	0	-104.283	0.857	0.722	0
PCNA	0	-104.072	0.323	0.384	0
POMP	0	-103.899	0.795	0.867	0
CRIM1	0	-103.778	0.434	0.417	0
2021-09-11	0	-103.452	0.261	0.582	0
LY6H	0	-103.398	0.154	0.079	0
ITM2B	0	103.387	0.979	0.935	0
PPAP2B	0	-103.263	0.132	0.315	0
DEK	0	-103.087	0.53	0.687	0
RBP1	0	-103.079	0.927	0.76	0
ATP5L	0	-102.828	0.942	0.94	0
TKT	0	-102.591	0.888	0.838	0
B2M	0	-102.271	0.98	0.951	0
TCEAL1	1.89E-184	-101.881	0.267	0.245	6.17E-180
CAV2	0	-101.799	0.203	0.311	0
ANP32B	0	-101.748	0.735	0.799	0
TXNRD1	0	-101.466	0.351	0.48	0
EEF1A2	0	-101.261	0.172	0.183	0
PLAC9	0	-101.134	0.432	0.506	0
MGST1	0	-100.974	0.619	0.484	0
ODC1	0	-100.897	0.642	0.71	0
PTGES3	0	-100.033	0.81	0.855	0
EIF4G2	0	-100.031	0.934	0.933	0
ZFP36L1	0	-100.019	0.662	0.724	0
RPS21	0	-100.018	0.968	0.976	0
PTTG1	0	-99.9172	0.13	0.273	0
C19orf10	0	-99.8134	0.507	0.708	0
PYURF	0	-99.5925	0.591	0.66	0
CDK2AP2	0	-97.6474	0.265	0.379	0
RPS28	0	-97.3306	0.99	0.993	0
NTRK2	0	-96.9173	0.234	0.131	0
BEX1	0	-96.8956	0.218	0.218	0
NTN4	0	-96.6989	0.127	0.139	0
DAPL1	0	-96.6955	0.545	0.307	0
CALU	0	-96.5841	0.731	0.821	0
MESDC2	0	-95.9181	0.54	0.611	0
RPS4Y1	9.40E-275	-95.7048	0.298	0.312	3.08E-270
HSPB3	0	-95.5894	0.129	0.084	0
DNAJB11	0	-95.479	0.483	0.571	0
SPCS3	0	-95.187	0.367	0.509	0
COL9A3	0	-95.0537	0.625	0.415	0
EDIL3	0	-94.7977	0.18	0.405	0
EGR1	0	94.731	0.728	0.732	0
SERPINE3	0	-94.2621	0.464	0.186	0
UBB	0	-94.2621	0.942	0.944	0
PMP22	0	-94.2323	0.351	0.478	0
HSBP1	0	-94.0685	0.913	0.891	0
SNX3	0	-93.803	0.822	0.845	0
YWHAE	0	-93.7903	0.891	0.931	0
HES4	0	-93.6042	0.358	0.483	0
CCT5	0	-93.3377	0.476	0.669	0
CP	0	-92.7793	0.171	0.107	0
TSPO	0	-92.2941	0.797	0.808	0
TYMS	0	-92.1628	0.154	0.315	0
FOS	0	91.8456	0.807	0.806	0
NDUFA4	0	-91.3687	0.944	0.954	0
MRPS6	0	-91.1312	0.717	0.719	0
ARMC1	0	-91.0995	0.365	0.405	0
CD151	0	-90.4525	0.588	0.657	0
HNRNPR	0	-90.2718	0.718	0.815	0
METRN	0	-90.0688	0.609	0.596	0
RIPK2	0	-89.9657	0.13	0.16	0
COTL1	0	-89.934	0.619	0.613	0
TMEM98	0	-89.934	0.976	0.8	0
SLC2A3	0	-89.9332	0.191	0.269	0
CAP1	0	-89.9289	0.508	0.632	0
LTBP1	0	-89.9209	0.477	0.484	0
EIF5	0	-88.9273	0.616	0.693	0
SRM	0	-88.5474	0.529	0.72	0
ATP5E	0	-88.4913	0.957	0.969	0
RPS11	0	-88.4913	0.986	0.993	0
EDF1	0	-88.3906	0.901	0.922	0
WDR1	0	-88.3881	0.535	0.568	0
OAT	0	-88.2508	0.413	0.462	0
NUCKS1	0	-88.0312	0.816	0.9	0
CD47	0	-87.4513	0.312	0.451	0
CHCHD2	0	-87.1253	0.642	0.709	0
PDLIM3	0	-87.058	0.24	0.152	0
UBA52	0	-87.0487	0.981	0.989	0
SFRP1	0	-87.0486	0.692	0.598	0
CXCL12	0	-87.0486	0.234	0.264	0
SCG5	0	-87.045	0.716	0.504	0
NREP	1e-323	-87.0438	0.893	0.814	3.23494e-319
OCIAD2	0	-87.0033	0.468	0.464	0
LXN	0	-86.8816	0.107	0.163	0
CCNO	0	-86.794	0.194	0.121	0
PPME1	0	-86.6203	0.183	0.281	0
TUBB2A	0	-86.6033	0.188	0.459	0
NELL2	0	-86.5448	0.781	0.458	0
FABP3	0	-86.2763	0.28	0.227	0
SRSF3	0	-86.0969	0.761	0.84	0
HMGB3	0	-85.9032	0.305	0.451	0
SLC25A3	0	-85.6757	0.945	0.956	0
EZR	0	-85.6095	0.765	0.577	0
ERRFI1	0	-85.6058	0.155	0.207	0
VKORC1	0	-85.5359	0.739	0.782	0
COL18A1	0	-85.5201	0.853	0.599	0
RAC1	0	-85.0383	0.883	0.924	0
SEC61B	0	-84.9623	0.863	0.922	0
DRAP1	0	-84.8667	0.579	0.728	0
RPS26	0	-84.6413	0.97	0.978	0
PLK2	0	-84.3591	0.245	0.409	0
LDHA	0	-84.1632	0.942	0.931	0
NME1	0	-84.1226	0.473	0.693	0
GNG11	0	-83.896	0.879	0.607	0
ADAMTS1	0	-83.3056	0.241	0.263	0
FSTL3	0	-83.1773	0.199	0.222	0
PDLIM4	0	-82.6986	0.351	0.511	0
SET	0	-82.3498	0.911	0.943	0
IDH1	0	-82.2613	0.404	0.459	0
PHLDA1	0	-82.0574	0.123	0.313	0
ARPC1B	0	-82.0428	0.286	0.52	0
PA2G4	0	-82.0168	0.478	0.625	0
RALA	0	-81.9834	0.251	0.417	0
HNRNPAB	0	-81.9602	0.448	0.701	0
ENAH	0	-81.8563	0.22	0.592	0
CTSB	0	-81.7383	0.513	0.567	0
SPTBN1	0	-81.2778	0.672	0.712	0
ARL4C	0	-81.2778	0.369	0.45	0
SPATS2L	0	-81.2776	0.556	0.649	0
ITGA6	0	-81.2762	0.537	0.272	0
GLS	0	-81.273	0.296	0.451	0
PHPT1	0	-81.2656	0.869	0.908	0
PMEPA1	0	-81.2484	0.341	0.476	0
YWHAB	0	-80.9905	0.767	0.849	0
PSMA7	0	-80.8246	0.86	0.91	0
PLS3	0	-80.7951	0.517	0.567	0
ZYX	0	-80.7342	0.274	0.43	0
ITGAV	0	-80.242	0.746	0.602	0
BSG	0	-79.8989	0.945	0.898	0
QSOX1	0	-79.8766	0.247	0.341	0
GNB3	0	-79.861	0.688	0.31	0
AHNAK	0	-79.8428	0.269	0.544	0
LMAN1	0	-79.8243	0.52	0.698	0
GSTO1	0	-79.7054	0.452	0.572	0
PSAT1	0	-79.6423	0.474	0.515	0
SOD3	0	-79.404	0.197	0.176	0
CTSZ	0	-79.1618	0.306	0.423	0
H2AFJ	0	-78.915	0.383	0.512	0
EPS8	0	-78.8113	0.265	0.345	0
SRI	0	-78.6422	0.579	0.697	0
RPL39	2.36E-31	-78.3924	0.997	0.996	7.72E-27
PABPC1	0	-78.2075	0.922	0.933	0
C1QL1	0	-78.2008	0.173	0.107	0
ZFR	0	-78.1731	0.38	0.494	0
RCAN1	0	-78.1447	0.113	0.231	0
SGK1	0	-78.0205	0.624	0.423	0
EIF4EBP1	0	-77.881	0.269	0.529	0
SEPP1	2.23E-205	-77.0249	0.193	0.215	7.31E-201
DBI	0	-76.9497	0.854	0.82	0
SERPINA1	0	-76.0421	0.161	0.073	0
GJA1	0	75.9759	0.934	0.753	0
PCOLCE	0	-75.8581	0.255	0.528	0
RPL15	0	-75.5509	0.994	0.997	0
OAZ1	0	-75.5274	0.901	0.939	0
CDKN1C	0	-75.5088	0.872	0.668	0
GSTP1	0	-75.507	0.992	0.985	0
SUCO	0	-75.489	0.337	0.382	0
NUP93	0	-75.4531	0.218	0.284	0
SSR4	0	-75.4108	0.916	0.935	0
SLC25A5	0	-75.3443	0.808	0.84	0
PLIN2	0	-75.3235	0.564	0.448	0
CXADR	0	-75.1049	0.735	0.464	0
ID3	0	-75.0643	0.375	0.59	0
NDUFS5	0	-74.8286	0.89	0.922	0
VDAC2	0	-74.8019	0.806	0.842	0
SAP18	0	-74.7968	0.802	0.854	0
ARHGAP29	0	-74.7792	0.135	0.365	0
TBC1D15	0	-74.6638	0.225	0.25	0
PRELID1	0	-74.316	0.677	0.803	0
CHN1	0	-74.036	0.125	0.244	0
EMP2	0	-73.9687	0.672	0.472	0
GPRC5A	0	-73.8077	0.113	0.086	0
ACTN4	0	-73.5056	0.534	0.661	0
RNASET2	0	-73.0796	0.311	0.307	0
CREM	0	-73.0724	0.294	0.33	0
EGLN3	6.07E-298	-72.9712	0.184	0.162	1.99E-293
ERCC1	0	-72.7882	0.507	0.61	0
HNRNPC	0	-72.7768	0.844	0.887	0
AP2S1	0	-72.7042	0.744	0.834	0
TPD52L1	0	-72.6216	0.847	0.572	0
SFPQ	0	-72.5922	0.734	0.823	0
DDT	0	-72.5199	0.755	0.786	0
MMP11	0	-72.0919	0.16	0.165	0
DOK5	0	-72.0555	0.209	0.377	0
ARID5B	0	-71.8306	0.396	0.512	0
ANXA4	0	-71.3772	0.305	0.378	0
BST2	0	-71.1798	0.17	0.204	0
POLR2L	0	-71.1618	0.849	0.86	0
CD164	5.72E-273	-71.1248	0.737	0.731	1.87E-268
PRDX5	0	-70.9527	0.879	0.907	0
ARSB	3.61E-249	-70.8961	0.127	0.126	1.18E-244
TMBIM6	0	-70.8295	0.843	0.866	0
MANF	0	-70.7351	0.517	0.65	0
WBP5	0	-70.6718	0.705	0.742	0
HSPB1	0	-70.1882	0.916	0.873	0
SLC7A11	0	-70.1283	0.144	0.16	0
PSMB5	0	-69.748	0.78	0.844	0
AQP1	0	-69.7371	0.352	0.294	0
MFAP4	0	-69.6866	0.228	0.442	0
CFL2	0	-69.5802	0.502	0.511	0
RNPS1	0	-69.332	0.514	0.638	0
RHOC	0	-69.3145	0.426	0.621	0
ADM	0	-69.2006	0.115	0.205	0
CLIC4	0	-69.1357	0.371	0.5	0
MFAP2	0	-69.1235	0.801	0.757	0
COL9A1	0	-69.1028	0.137	0.118	0
ATP6V0E1	0	-68.9305	0.846	0.83	0
FLNA	0	-68.7898	0.675	0.732	0
MTX2	0	-68.7694	0.428	0.459	0
EIF6	0	-68.6951	0.444	0.588	0
PRDX4	0	-68.5498	0.78	0.794	0
SUMO2	0	-68.5057	0.943	0.96	0
FKBP1A	0	-68.3606	0.73	0.793	0
MLLT11	0	-68.3312	0.314	0.472	0
PGK1	1.80E-181	-68.3153	0.887	0.874	5.90E-177
REEP5	0	-68.2936	0.796	0.736	0
SERBP1	0	-68.2837	0.859	0.909	0
RPL22	0	-68.2201	0.984	0.988	0
ALYREF	0	-68.1964	0.398	0.536	0
DUT	0	-68.1785	0.693	0.715	0
B4GALT1	0	-68.1625	0.253	0.354	0
COLEC12	0	-67.9915	0.832	0.576	0
MFF	0	-67.9722	0.612	0.624	0
MAL2	0	-67.7573	0.146	0.149	0
HNRNPD	0	-67.737	0.695	0.791	0
RHEB	0	-67.6266	0.742	0.76	0
PPP1R15A	0	-67.4127	0.454	0.548	0
CDC42EP3	0	-67.2233	0.212	0.361	0
CYBA	0	-67.187	0.624	0.569	0
SRP14	0	-66.8509	0.982	0.98	0
FXYD1	2.40E-149	-66.845	0.21	0.142	7.86E-145
ACTR3	0	-66.7881	0.558	0.687	0
XIST	9.21E-147	-66.7836	0.233	0.265	3.02E-142
AP1S2	0	-66.6772	0.834	0.661	0
BNIP3	3.98E-221	-66.6453	0.669	0.604	1.30E-216
TMED2	0	-66.5958	0.742	0.79	0
COMMD6	0	-66.3954	0.94	0.927	0
KAL1	0	-66.3738	0.144	0.145	0
AXL	0	-66.3302	0.229	0.333	0
BRI3	0	-66.318	0.938	0.905	0
MTRNR2L12	0	-66.1935	0.449	0.588	0
SRA1	0	-66.1211	0.258	0.449	0
PPP1CB	0	-66.0495	0.615	0.686	0
P4HA2	0	-65.9197	0.396	0.463	0
SLC25A4	0	-65.8707	0.689	0.574	0
CAPN2	0	-65.6775	0.416	0.536	0
LTBP3	0	-65.6668	0.373	0.456	0
UAP1	0	-65.4731	0.2	0.326	0
CDC37L1	4.93E-172	-65.4624	0.24	0.269	1.61E-167
SERP1	0	-65.4065	0.595	0.725	0
RAB32	0	-65.4058	0.577	0.567	0
ENPP2	0	-65.401	0.582	0.384	0
SNCA	0	-65.3817	0.605	0.426	0
ILF2	0	-65.307	0.588	0.727	0
VMP1	0	-65.2819	0.507	0.642	0
BCAT1	0	-65.1897	0.567	0.537	0
VAMP5	0	-65.1244	0.111	0.319	0
PTTG1IP	0	-65.0856	0.635	0.656	0
PDLIM7	0	-65.0498	0.413	0.59	0
MAGED2	0	-64.8903	0.712	0.795	0
RBM3	0	-64.856	0.761	0.846	0
OGFRL1	0	-64.8114	0.102	0.173	0
IDH2	0	-64.7806	0.411	0.549	0
CEBPB	0	-64.7481	0.783	0.61	0
BHLHE40	0	-64.5979	0.459	0.377	0
TMED9	0	-64.2961	0.667	0.775	0
BUB3	0	-64.0044	0.361	0.458	0
HNRNPDL	0	-63.9618	0.877	0.911	0
PAWR	0	-63.9587	0.593	0.544	0
SLC38A2	0	-63.9416	0.395	0.477	0
NIF3L1	0	-63.8085	0.101	0.147	0
KCNQ1OT1	5.72E-187	-63.7193	0.919	0.855	1.87E-182
EIF4A3	0	-63.589	0.371	0.524	0
LGALS3BP	0	-63.3654	0.787	0.57	0
PCOLCE2	0	-63.2329	0.182	0.146	0
FILIP1L	0	-63.2284	0.14	0.218	0
VCP	0	-63.097	0.622	0.705	0
FEZ1	0	-62.733	0.268	0.377	0
GPX4	2.15E-153	-62.7213	0.966	0.956	7.03E-149
CFH	0	-62.7089	0.352	0.375	0
KIF5B	0	-62.6778	0.601	0.748	0
PRRX1	0	-62.6713	0.188	0.488	0
CNIH1	7.55E-52	-62.6114	0.673	0.647	2.47E-47
CA2	0	-62.5831	0.106	0.085	0
CTSV	0	-62.5242	0.646	0.375	0
XRCC5	0	-62.4478	0.736	0.807	0
S100A13	0	-62.3328	0.649	0.647	0
SLC20A1	0	-62.2798	0.28	0.369	0
GNAI2	0	-62.1514	0.638	0.769	0
TMEM55A	3.19E-105	-62.0927	0.347	0.319	1.04E-100
KCTD20	0	-61.9359	0.203	0.352	0
RPL38	0	-61.7979	0.973	0.979	0
CCT6A	0	-61.6402	0.635	0.764	0
BAMBI	0	-61.5577	0.249	0.212	0
NHP2L1	0	-61.5543	0.745	0.818	0
CEBPD	0	-61.4785	0.366	0.5	0
TMEM59	0	61.3659	0.955	0.873	0
EEF1D	0	-61.3118	0.949	0.952	0
CDK6	0	-61.2638	0.312	0.422	0
LITAF	0	-61.1458	0.483	0.49	0
SPON2	0	-61.0803	0.693	0.321	0
RPS27	0	-61.0801	0.989	0.994	0
GTF2A2	0	-60.8711	0.59	0.706	0
SSB	0	-60.3293	0.634	0.747	0
PFN2	0	-60.0403	0.619	0.714	0
ARPC3	0	-59.9645	0.831	0.883	0
HSPB8	0	-59.8853	0.296	0.151	0
RRAS2	0	-59.8748	0.27	0.319	0
SNRPG	0	-59.8319	0.67	0.752	0
ARF1	0	-59.636	0.649	0.786	0
HNRNPH1	0	-59.635	0.73	0.755	0
MLANA	0	-59.5975	0.209	0.091	0
CDC42	0	-59.5668	0.758	0.851	0
LIMCH1	0	-59.5034	0.412	0.409	0
AK3	2.75E-216	-59.4252	0.433	0.445	9.00E-212
MLTK	0	-59.2563	0.313	0.382	0
FBLN2	0	-59.2319	0.119	0.322	0
ATP5G3	0	-59.1888	0.895	0.916	0
FKBP10	0	-59.1046	0.281	0.564	0
ZFP36L2	0	-59.0781	0.675	0.66	0
UNC119	0	-59.0759	0.305	0.302	0
EVA1B	0	-58.7664	0.242	0.501	0
TGFB2	0	-58.7072	0.19	0.213	0
CNTN1	0	58.6086	0.696	0.289	0
UHMK1	0	-58.562	0.289	0.302	0
CTSD	0	-58.4809	0.845	0.741	0
TPR	0	-58.2358	0.685	0.741	0
FBN2	0	-58.2121	0.291	0.439	0
JUND	0	-58.1949	0.858	0.916	0
PSMB2	0	-58.0758	0.545	0.698	0
ID4	0	-57.9499	0.185	0.342	0
GRN	0	-57.9085	0.744	0.664	0
SCXA	0	-57.7706	0.13	0.146	0
FILIP1	0	-57.5731	0.182	0.088	0
HCFC1R1	0	-57.3697	0.449	0.607	0
DKK3	0	-57.1907	0.232	0.347	0
ALDH7A1	0	-56.8873	0.364	0.428	0
RDH10	0	-56.7517	0.223	0.197	0
APOC1	0	-56.7134	0.854	0.417	0
MMADHC	0	-56.6949	0.531	0.604	0
LOXL1	0	-56.688	0.597	0.623	0
COX20	0	-56.6849	0.597	0.623	0
CD9	0	-56.6785	0.482	0.365	0
TALDO1	0	-56.6166	0.634	0.715	0
PSMD12	0	-56.5888	0.325	0.499	0
MAD2L1	0	-56.5725	0.105	0.215	0
MAB21L1	0	-56.5687	0.637	0.364	0
PSAP	1.07E-253	-56.2996	0.908	0.838	3.51E-249
SLC39A10	0	-56.2076	0.369	0.402	0
MMP14	0	-56.0319	0.586	0.527	0
NME4	0	-55.7981	0.691	0.777	0
ARL4D	0	-55.7408	0.144	0.219	0
PTGR1	0	-55.6446	0.289	0.411	0
PPDPF	0	-55.5007	0.911	0.933	0
NOP10	0	-55.4915	0.599	0.742	0
UBE2E3	0	-55.4837	0.745	0.771	0
ATP6V1C1	1.28E-125	-55.4175	0.377	0.294	4.19E-121
HLA-C	0	-55.3795	0.915	0.773	0
MARCKSL1	0	-55.3179	0.925	0.927	0
DAD1	0	-55.1865	0.858	0.885	0
SELK	0	-55.1023	0.76	0.742	0
GSN	0	-55.072	0.502	0.611	0
RIMKLB	0	-54.8931	0.153	0.205	0
TCEB2	0	-54.7979	0.925	0.947	0
STAT1	0	-54.5524	0.211	0.404	0
BAX	0	-54.4991	0.499	0.634	0
CCT4	0	-54.3046	0.691	0.739	0
HNRNPK	0	-54.0025	0.911	0.932	0
CCT2	0	-53.9509	0.664	0.724	0
RPL9	0	-53.8666	0.993	0.995	0
MTDH	0	-53.8426	0.786	0.847	0
VDAC1	0	-53.5017	0.751	0.817	0
NARS	0	-53.3899	0.518	0.585	0
SH3GLB1	0	-53.3877	0.379	0.532	0
CTSK	0	-53.3293	0.192	0.297	0
REXO2	0	-52.877	0.283	0.51	0
PSMA5	0	-52.7563	0.498	0.628	0
CHPF	0	-52.7295	0.535	0.561	0
VIMP	0	-52.6804	0.439	0.607	0
NETO2	0	-52.6084	0.306	0.281	0
DNAJA1	0	-52.607	0.611	0.768	0
UBE2M	0	-52.4238	0.649	0.74	0
TRAM1	0	-52.4235	0.598	0.687	0
CYTL1	0	-52.4197	0.146	0.135	0
COX5A	0	-52.4112	0.747	0.818	0
UQCRQ	0	-52.4001	0.856	0.879	0
PLEKHB1	0	-52.3204	0.431	0.21	0
BZW1	0	-52.2773	0.622	0.775	0
HM13	0	-52.1133	0.539	0.624	0
RBM8A	0	-52.1075	0.67	0.761	0
SNX5	0	-52.0416	0.465	0.483	0
C1QBP	0	-52.0356	0.702	0.779	0
PRSS33	0	-51.9704	0.322	0.191	0
BLCAP	0	-51.9112	0.198	0.273	0
PPP2CB	0	-51.8605	0.439	0.522	0
SSR2	0	-51.6266	0.882	0.893	0
TXNDC17	0	-51.5705	0.567	0.695	0
TCEB1	0	-51.5206	0.522	0.658	0
TMX3	0	-51.5062	0.22	0.306	0
CHPT1	0	-51.4528	0.443	0.479	0
DLG1	0	-51.4345	0.296	0.411	0
PVRL3	0	-51.1917	0.37	0.367	0
NFKBIA	0	-51.0522	0.272	0.334	0
NARS2	8.90E-77	-51.0383	0.216	0.173	2.92E-72
METRNL	0	-51.0167	0.532	0.56	0
NPTN	0	-50.9337	0.541	0.509	0
SNRPD1	0	-50.8724	0.503	0.689	0
DDIT4	0	-50.8465	0.434	0.449	0
SRSF2	0	-50.7999	0.541	0.704	0
PSMB1	0	-50.7911	0.862	0.886	0
IVNS1ABP	0	-50.7576	0.353	0.421	0
CLTA	0	-50.5969	0.878	0.898	0
CLSTN2	0	-50.5373	0.149	0.156	0
ARHGDIA	0	-50.5321	0.435	0.624	0
FAM60A	0	-50.517	0.38	0.416	0
IL6ST	0	-50.327	0.324	0.474	0
RPL36AL	0	-49.7303	0.901	0.918	0
WFDC2	0	-49.708	0.352	0.205	0
PDLIM2	0	-49.6835	0.348	0.578	0
MGST3	0	-49.6661	0.777	0.831	0
UBE2I	0	-49.6214	0.626	0.76	0
MORF4L1	0	-49.5384	0.91	0.934	0
NUDC	0	-49.5373	0.55	0.683	0
NDUFB9	0	-49.3714	0.664	0.737	0
SSBP1	0	-49.3236	0.631	0.774	0
GADD45GIP1	0	-49.3233	0.694	0.793	0
XBP1	0	-49.3192	0.351	0.537	0
PTMS	0	-49.0007	0.867	0.928	0
NCOA3	3.70E-40	-48.9869	0.283	0.276	1.21E-35
C4orf3	0	-48.9805	0.834	0.85	0
MSN	0	-48.9146	0.395	0.549	0
LPP	0	-48.8791	0.329	0.504	0
SEMA3C	0	-48.8755	0.254	0.329	0
JAK1	0	-48.8736	0.46	0.562	0
PCBD1	0	-48.8348	0.628	0.573	0
NEXN	0	-48.7626	0.143	0.236	0
RAB13	0	-48.716	0.614	0.716	0
OPTN	0	-48.5355	0.402	0.482	0
TTYH1	0	-48.4936	0.203	0.142	0
PRDX2	0	-48.4455	0.929	0.933	0
SMARCA2	0	-48.4438	0.271	0.388	0
TCEAL7	0	-48.223	0.22	0.271	0
GUK1	0	-48.096	0.876	0.904	0
RHOB	3.84E-180	-48.0958	0.656	0.604	1.26E-175
CNN2	0	-48.0948	0.585	0.655	0
ANKRD11	0	-48.0844	0.728	0.791	0
TOMM7	0	-48.0628	0.954	0.917	0
LMAN2	0	-47.9404	0.667	0.704	0
CCDC85B	0	-47.9402	0.567	0.675	0
RNF7	0	-47.9185	0.687	0.766	0
PRPH	0	-47.9101	0.527	0.178	0
FLNB	0	-47.8109	0.134	0.312	0
STK38L	0	-47.7059	0.168	0.216	0
UGDH	0	-47.6928	0.161	0.335	0
DDIT3	3.75E-42	-47.5928	0.198	0.218	1.23E-37
MRPL33	0	-47.496	0.547	0.62	0
RBBP4	0	-47.4931	0.624	0.636	0
GADD45B	0	-47.4756	0.308	0.454	0
SMURF2	0	-47.4223	0.224	0.32	0
MINOS1	0	-47.3619	0.479	0.658	0
CORO1C	0	-47.1756	0.27	0.362	0
SDC4	0	-47.1512	0.263	0.271	0
H1FX	0	-47.1051	0.766	0.775	0
TOMM22	0	-47.0927	0.639	0.682	0
ERH	0	-47.0857	0.887	0.907	0
LSM4	0	-47.0641	0.623	0.717	0
WFIKKN2	5.82E-188	-47.0499	0.109	0.089	1.91E-183
RHOA	0	-46.8369	0.821	0.877	0
SMC4	0	-46.7242	0.125	0.302	0
RFK	0	-46.7179	0.414	0.36	0
NAP1L1	0	-46.6531	0.935	0.949	0
LIMA1	0	-46.6433	0.212	0.489	0
SRSF7	0	-46.6388	0.664	0.727	0
AP2M1	0	-46.6259	0.936	0.901	0
CETN2	0	-46.435	0.47	0.498	0
RRBP1	0	-46.4177	0.405	0.6	0
HIST1H1E	0	-46.3895	0.107	0.16	0
MAP4K4	0	-46.3798	0.437	0.58	0
SLC38A1	0	-46.3543	0.425	0.455	0
PGAM2	0	-46.3445	0.113	0.062	0
HEG1	0	-46.28	0.105	0.232	0
ECHS1	0	-46.1504	0.498	0.645	0
ATP1B3	0	-46.1119	0.592	0.61	0
EIF3H	0	-46.0953	0.844	0.853	0
PAPSS1	0	-46.0815	0.407	0.481	0
RPS10	0	-46.0148	0.935	0.939	0
CLTC	0	-45.9762	0.585	0.677	0
DYNLT1	0	-45.9627	0.684	0.771	0
DDOST	0	-45.9185	0.593	0.679	0
UBE2N	0	-45.7902	0.472	0.595	0
SF3B14	0	-45.705	0.781	0.848	0
TUFM	0	-45.6536	0.7	0.744	0
TMEM123	0	-45.6232	0.549	0.544	0
SEC61A1	0	-45.481	0.285	0.494	0
ATP1A1	1.53E-287	-45.4614	0.632	0.561	5.02E-283
TERF1	0	-45.401	0.324	0.404	0
SNRPE	0	-45.3669	0.729	0.807	0
ACTR2	0	-45.334	0.399	0.638	0
CRELD2	0	-45.3283	0.297	0.439	0
PRTG	0	-45.3004	0.242	0.132	0
ARL5A	4.36E-122	-45.2723	0.696	0.667	1.43E-117
SRSF9	0	-45.2249	0.841	0.884	0
INSIG1	3.128656e-317	-45.2104	0.326	0.33	1.0242593621e-312
ZFP36	0	-45.2069	0.192	0.277	0
CADM1	0	-45.2064	0.433	0.353	0
RABAC1	0	-45.1896	0.873	0.895	0
PPIC	0	-45.1728	0.345	0.544	0
H2AFY	0	-45.1152	0.65	0.707	0
MRPL52	0	-45.086	0.462	0.608	0
DDX21	0	-44.8321	0.275	0.484	0
PFDN2	0	-44.7774	0.567	0.718	0
LASP1	0	-44.7638	0.263	0.393	0
SNRPF	0	-44.6687	0.598	0.726	0
HNRNPM	0	-44.6377	0.645	0.744	0
CKS1B	0	-44.4583	0.264	0.392	0
PDCD5	0	-44.3559	0.489	0.675	0
NEK7	0	-44.264	0.248	0.298	0
NDUFB4	0	-44.1868	0.789	0.799	0
ANKRD36	0	-44.1511	0.32	0.336	0
IFRD1	2.63E-95	-44.1114	0.372	0.363	8.62E-91
MAP2K1	4.74E-287	-44.0665	0.266	0.293	1.55E-282
MT-ND4L	4.62E-160	-44.0237	0.865	0.82	1.51E-155
PDE4DIP	0	-43.9053	0.268	0.382	0
PGAM1	2.71E-262	-43.7677	0.851	0.813	8.89E-258
MYADM	0	-43.7585	0.466	0.514	0
ITM2C	0	-43.7108	0.799	0.76	0
MGARP	1.63E-152	43.6434	0.122	0.123	5.35E-148
MACF1	0	-43.5763	0.434	0.585	0
ASNS	0	-43.5331	0.109	0.267	0
CYP2W1	0	-43.5207	0.124	0.058	0
TMEM237	0	-43.5113	0.122	0.266	0
SERPINB6	0	-43.4991	0.494	0.539	0
LRRC59	0	-43.4286	0.175	0.446	0
COPZ2	0	-43.3611	0.179	0.418	0
ITGA3	0	-43.2989	0.157	0.203	0
TIMM13	0	-43.11	0.686	0.766	0
CENPW	0	-43.0922	0.221	0.276	0
LBH	0	-43.0824	0.616	0.431	0
MBNL1	0	-43.0602	0.233	0.394	0
OSBPL8	0	-43.0112	0.409	0.519	0
DNAJB6	0	-42.9181	0.614	0.696	0
TMEM14B	0	-42.8345	0.62	0.698	0
PRPSAP1	0	-42.7961	0.296	0.405	0
MINPP1	6.15E-86	-42.6536	0.23	0.23	2.01E-81
CCPG1	0	-42.6526	0.43	0.493	0
HIGD1A	0	-42.6227	0.494	0.573	0
FSCN1	0	-42.6129	0.262	0.559	0
ENO2	0	-42.5771	0.625	0.398	0
EIF2S2	0	-42.5602	0.52	0.698	0
ATP5G1	0	-42.4154	0.597	0.732	0
TERF2IP	0	-42.378	0.615	0.655	0
XRCC6	0	-42.3751	0.59	0.704	0
SMARCA1	0	-42.326	0.499	0.596	0
HNRNPA1	0	-42.325	0.976	0.979	0
KLF10	0	-42.3228	0.155	0.269	0
RPL31	0	-42.3198	0.957	0.965	0
FAM162A	1.99E-79	-42.2999	0.797	0.748	6.50E-75
RSL24D1	0	-42.2932	0.679	0.753	0
SKP1	0	-42.2549	0.962	0.959	0
APRT	0	-42.1934	0.631	0.758	0
RDX	0	-42.1317	0.717	0.703	0
NUCB2	0	-42.0709	0.56	0.628	0
PCBP4	0	-42.0097	0.601	0.452	0
TMEM38B	0	-41.999	0.292	0.203	0
C16orf87	1.52E-40	-41.9944	0.398	0.365	4.96E-36
TTC1	0	-41.981	0.31	0.404	0
NEDD8	0	-41.8878	0.834	0.876	0
NHP2	0	-41.8486	0.494	0.667	0
ITSN1	0	-41.8278	0.197	0.31	0
SPRY2	0	-41.8014	0.207	0.274	0
MPC1	0	-41.7898	0.379	0.442	0
SCARB2	0	-41.7373	0.566	0.594	0
DNAJC10	0	-41.6624	0.336	0.471	0
FERMT2	0	-41.6256	0.353	0.531	0
PSIP1	0	-41.6135	0.693	0.735	0
IER2	4.17E-189	41.35	0.777	0.785	1.37E-184
PPIF	0	-41.3215	0.225	0.27	0
ALCAM	0	-41.2837	0.203	0.41	0
FDX1	0	-41.2502	0.452	0.481	0
SNX2	0	-41.2226	0.536	0.565	0
CXXC5	0	-41.2107	0.74	0.69	0
EFEMP2	0	-41.1979	0.53	0.622	0
ECI2	0	-41.158	0.371	0.478	0
NAP1L3	0	-41.1247	0.268	0.233	0
LSM1	0	-41.1225	0.357	0.513	0
CCT7	0	-41.0586	0.582	0.68	0
PARK7	0	-41.0404	0.853	0.903	0
MRPL51	0	-41.0175	0.602	0.771	0
LAPTM4B	0	-40.8823	0.909	0.807	0
ATP6V1G1	0	-40.8823	0.919	0.908	0
CACYBP	0	-40.8823	0.571	0.607	0
PRKCDBP	0	-40.8818	0.181	0.349	0
RCN2	0	-40.8377	0.847	0.859	0
TMEM50A	0	-40.8124	0.674	0.732	0
BMP4	0	-40.7916	0.435	0.333	0
NDUFB2	0	-40.7118	0.873	0.876	0
HEBP2	0	-40.7001	0.379	0.524	0
MURC	0	-40.6738	0.179	0.096	0
ATP5B	0	-40.6559	0.802	0.852	0
THRAP3	0	-40.6414	0.539	0.68	0
FOLR1	0	-40.6196	0.132	0.08	0
VASP	0	-40.6129	0.132	0.312	0
PCCB	6.5314347e-317	-40.6125	0.129	0.189	2.1382610911e-312
MPC2	0	-40.5998	0.452	0.559	0
EGFL7	0	-40.5008	0.148	0.216	0
PSMD8	0	-40.4842	0.741	0.822	0
PDPN	0	-40.469	0.679	0.426	0
LAMC1	0	-40.4668	0.297	0.451	0
LIMS1	0	-40.4027	0.372	0.545	0
C17orf89	0	-40.3643	0.462	0.639	0
AGL	0	-40.3461	0.233	0.227	0
BZW2	0	-40.2901	0.42	0.551	0
PXDC1	0	-40.2794	0.164	0.291	0
HSPA9	0	-40.2752	0.544	0.658	0
2021-09-07	0	-40.2719	0.797	0.887	0
PHLDA3	0	-40.2559	0.185	0.338	0
COX7A2	0	-40.1274	0.872	0.889	0
SLIRP	0	-40.1226	0.5	0.637	0
DUSP23	0	-39.9263	0.228	0.293	0
SYT1	0	-39.9248	0.27	0.246	0
PSENEN	0	-39.8581	0.415	0.468	0
BANF1	0	-39.7841	0.772	0.827	0
CCT8	0	-39.7149	0.718	0.759	0
GNG5	0	-39.6846	0.875	0.891	0
NGLY1	0	-39.683	0.266	0.311	0
IER5L	0	-39.6792	0.325	0.468	0
TSPAN13	0	-39.4564	0.174	0.249	0
DST	0	-39.4397	0.426	0.549	0
NAP1L4	0	-39.4397	0.448	0.577	0
PFDN5	0	-39.4388	0.971	0.974	0
NPW	0	-39.4231	0.817	0.51	0
CDV3	0	-39.2565	0.671	0.747	0
COX5B	0	-39.2044	0.91	0.915	0
GPX8	0	-39.1829	0.408	0.564	0
COPRS	0	-39.171	0.509	0.55	0
BTG2	2.55E-31	-39.062	0.212	0.237	8.36E-27
WDR43	0	-38.9995	0.181	0.334	0
SMC2	0	-38.9878	0.151	0.279	0
CDYL	0	-38.9417	0.19	0.263	0
SLC9A3R2	0	-38.9075	0.245	0.342	0
RER1	0	-38.7521	0.509	0.645	0
TMPO	0	-38.7419	0.279	0.438	0
WNT5A	0	-38.5516	0.237	0.27	0
CCNDBP1	0	-38.5278	0.266	0.283	0
YES1	0	-38.5053	0.263	0.372	0
SAMD11	4.74E-290	-38.4905	0.138	0.19	1.55E-285
LIPA	3.72E-211	-38.4891	0.257	0.234	1.22E-206
USMG5	0	-38.4164	0.756	0.827	0
CHRNA3	0	-38.2954	0.681	0.306	0
STC2	0	-38.2034	0.444	0.313	0
PRPS1	0	-38.1961	0.142	0.241	0
NBL1	0	-38.0175	0.155	0.363	0
TP53I3	0	-37.997	0.289	0.383	0
RAD21	0	-37.9748	0.562	0.612	0
C14orf166	0	-37.922	0.791	0.854	0
PIK3R1	0	-37.845	0.217	0.297	0
PLIN3	0	-37.7737	0.274	0.447	0
SLC48A1	0	-37.7259	0.134	0.163	0
PRMT1	0	-37.5754	0.676	0.765	0
YWHAH	0	-37.521	0.432	0.608	0
PLEC	0	-37.4733	0.208	0.353	0
TMX4	2.92E-76	-37.458	0.374	0.378	9.55E-72
CFD	0	-37.4573	0.184	0.089	0
NPB	3.54E-127	-37.4274	0.182	0.155	1.16E-122
H2AFV	0	-37.4141	0.466	0.646	0
TAF9	0	-37.351	0.572	0.671	0
GNG12	0	-37.2988	0.363	0.455	0
ISCU	0	-37.2464	0.481	0.585	0
ZMAT3	0	-37.2461	0.191	0.343	0
OLFM2	0	-37.1817	0.327	0.311	0
HES1	0	-37.1709	0.427	0.528	0
CCNG1	1.35E-298	-37.136	0.673	0.625	4.41E-294
GPNMB	0	37.0232	0.957	0.638	0
ITGB4	0	-36.9157	0.243	0.146	0
PSME2	0	-36.8239	0.333	0.517	0
NDFIP1	0	-36.791	0.68	0.704	0
GARS	0	-36.7136	0.206	0.443	0
CDC5L	0	-36.6644	0.35	0.449	0
SOX11	0	-36.6236	0.591	0.565	0
EIF3F	0	-36.5577	0.913	0.911	0
EIF3A	0	-36.5542	0.798	0.835	0
MLLT4	0	-36.5528	0.561	0.477	0
TF	0	-36.5507	0.507	0.193	0
DUSP2	0	-36.5473	0.12	0.084	0
PLP2	0	-36.5461	0.387	0.444	0
FDFT1	3.86E-223	-36.5438	0.597	0.541	1.26E-218
BACE2	0	-36.5427	0.69	0.494	0
CNBP	0	-36.54	0.761	0.795	0
CPEB4	0	-36.5395	0.567	0.378	0
FOXP1	0	-36.5217	0.364	0.493	0
RPN1	0	-36.516	0.546	0.578	0
NAA38	0	-36.5138	0.488	0.601	0
SLBP	0	-36.4923	0.57	0.54	0
PLTP	0	-36.4797	0.792	0.582	0
PHB2	0	-36.4203	0.716	0.772	0
TMEM160	0	-36.4028	0.642	0.69	0
SLC16A3	0	-36.3863	0.675	0.54	0
KIF5C	0	-36.3547	0.118	0.153	0
EDEM3	0	-36.3294	0.107	0.178	0
MYO1B	0	-36.3198	0.137	0.3	0
PPM1G	0	-36.3193	0.513	0.662	0
NOL10	0	-36.2373	0.154	0.233	0
NUTF2	0	-36.1796	0.504	0.657	0
ATP5J	0	-36.1725	0.922	0.922	0
DRD4	0	-36.1508	0.443	0.255	0
MDM2	0	-36.1175	0.176	0.305	0
PXDN	0	-36.0854	0.516	0.58	0
TIMP2	0	-36.0568	0.822	0.783	0
DSG2	0	-36.0318	0.374	0.264	0
LRRN1	0	-36.0264	0.449	0.317	0
PARD3	0	-36.0175	0.201	0.276	0
COX7B	0	-36.0054	0.843	0.86	0
RBBP7	0	-36.0041	0.569	0.611	0
GCLM	0	-35.9417	0.213	0.288	0
GPC6	0	-35.9125	0.233	0.342	0
YIF1A	0	-35.893	0.542	0.65	0
ADRM1	0	-35.882	0.448	0.583	0
ISYNA1	0	-35.8248	0.713	0.53	0
PTP4A2	0	-35.7307	0.734	0.786	0
DDAH1	0	-35.7249	0.329	0.374	0
AZI2	2.64E-125	-35.6566	0.378	0.412	8.63E-121
P4HA1	1.33E-225	-35.5513	0.815	0.741	4.37E-221
GULP1	0	-35.5162	0.674	0.508	0
BLVRB	1.14E-234	-35.4505	0.699	0.625	3.72E-230
TM9SF3	0	-35.3887	0.648	0.672	0
PSMA4	0	-35.3771	0.718	0.782	0
ILK	0	-35.3202	0.339	0.479	0
HSD17B2	0	-35.2936	0.835	0.472	0
KHDRBS1	0	-35.1725	0.771	0.841	0
GAS1	0	-35.154	0.579	0.54	0
PSMA3	0	-35.1527	0.557	0.691	0
RAB2A	0	-35.1113	0.688	0.788	0
BRK1	0	-35.0864	0.861	0.888	0
NR3C1	0	-35.056	0.149	0.303	0
PRKDC	0	-35.0377	0.49	0.667	0
JTB	0	-34.9034	0.72	0.787	0
MAP4	0	-34.8357	0.442	0.634	0
FGF2	0	-34.806	0.324	0.303	0
UCP2	0	-34.7597	0.163	0.187	0
CFI	0	-34.7141	0.316	0.249	0
VCL	0	-34.5629	0.525	0.624	0
SNX6	0	-34.5216	0.569	0.688	0
LRPAP1	0	-34.4793	0.68	0.703	0
MMP24-AS1	0	-34.4731	0.658	0.627	0
DKC1	0	-34.3808	0.238	0.37	0
ARMCX3	0	-34.3633	0.511	0.6	0
TES	0	-34.3256	0.233	0.354	0
RPS6KA3	0	-34.2906	0.137	0.208	0
PFDN1	0	-34.2148	0.311	0.452	0
SCD	0	34.1378	0.665	0.538	0
CDH2	0	-34.1208	0.555	0.576	0
PLD3	0	-34.1177	0.737	0.78	0
PODXL2	0	-34.1091	0.261	0.259	0
LRRFIP1	0	-34.0302	0.316	0.473	0
NDRG1	0	-33.9761	0.149	0.185	0
GOPC	0	-33.964	0.333	0.391	0
GHITM	0	-33.8962	0.663	0.689	0
LSAMP	0	-33.8937	0.203	0.271	0
MRPL22	0	-33.8831	0.364	0.497	0
PSMC1	0	-33.8629	0.507	0.626	0
PSMB7	0	-33.8132	0.683	0.719	0
PSMA1	0	-33.7838	0.745	0.774	0
PAICS	0	-33.7278	0.429	0.527	0
PRDX3	0	-33.7116	0.722	0.718	0
KPNB1	0	-33.7083	0.529	0.679	0
HMGCS1	0	-33.6689	0.282	0.382	0
CTNNB1	0	-33.6472	0.563	0.64	0
NASP	0	-33.6344	0.543	0.643	0
SAR1A	0	-33.6074	0.423	0.587	0
TMEM88	0	-33.5944	0.285	0.225	0
PSMC4	0	-33.5838	0.372	0.513	0
MSRB2	0	-33.5356	0.478	0.546	0
PSMD14	0	-33.4619	0.404	0.52	0
UBL5	0	-33.4576	0.874	0.89	0
GYPC	0	-33.4468	0.113	0.375	0
ATP13A3	0	-33.4446	0.231	0.31	0
WDR35	2.30E-172	-33.4199	0.121	0.119	7.52E-168
FLNC	0	-33.3842	0.202	0.25	0
F2R	0	-33.3801	0.153	0.339	0
SYNCRIP	0	-33.3693	0.42	0.617	0
ARPC1A	0	-33.3352	0.604	0.679	0
ZC3H15	0	-33.3333	0.518	0.663	0
ARHGEF12	9.39E-51	-33.3141	0.391	0.4	3.08E-46
2021-09-02	0	-33.2868	0.722	0.819	0
MPLKIP	0	-33.2608	0.423	0.529	0
LSM3	0	-33.2498	0.578	0.712	0
PTK7	0	-33.2337	0.399	0.521	0
NDUFS6	0	-33.2156	0.723	0.8	0
STAT3	0	-33.1936	0.524	0.597	0
NME5	1.47E-223	-33.1934	0.185	0.131	4.81E-219
LEPREL4	0	-33.1895	0.195	0.386	0
PSMC5	0	-33.1788	0.524	0.658	0
COX6C	0	-33.1552	0.91	0.916	0
NR4A1	0	-33.1175	0.111	0.197	0
FAM199X	9.34E-210	-33.1161	0.163	0.185	3.06E-205
TMEM132A	0	-33.1055	0.697	0.525	0
AZIN1	7.38E-282	-33.0331	0.294	0.35	2.42E-277
SLC9A3R1	0	-33.0224	0.72	0.38	0
UXS1	0	-32.9925	0.196	0.326	0
HDLBP	0	-32.9099	0.605	0.761	0
RAX	0	-32.8224	0.191	0.142	0
SOSTDC1	0	-32.6561	0.377	0.33	0
CITED4	0	-32.6024	0.256	0.189	0
EEF1E1	0	-32.5955	0.299	0.438	0
SRP9	0	-32.5845	0.792	0.855	0
SNRNP70	0	-32.5508	0.578	0.63	0
2021-09-04	0	-32.4924	0.11	0.082	0
GIPC1	0	-32.4798	0.507	0.541	0
BCAM	0	-32.468	0.41	0.264	0
MCM7	0	-32.4652	0.141	0.258	0
SORBS2	0	-32.3053	0.551	0.38	0
COBLL1	0	-32.2852	0.393	0.22	0
UGCG	0	-32.2806	0.323	0.355	0
UQCR10	0	-32.23	0.866	0.886	0
MAF	1.77E-205	-32.2262	0.327	0.275	5.78E-201
SPCS1	0	-32.2215	0.841	0.865	0
MLF2	0	-32.2162	0.627	0.734	0
RAB18	0	-32.1688	0.529	0.571	0
LGALSL	7.07E-178	-32.1623	0.223	0.21	2.32E-173
DNAJC1	0	-32.1156	0.715	0.582	0
PPA1	0	-32.0574	0.692	0.736	0
CARHSP1	0	-31.9951	0.528	0.595	0
ITGB8	4.36E-74	-31.9828	0.25	0.245	1.43E-69
LRRC28	7.72E-294	-31.9826	0.126	0.16	2.53E-289
SLIT2	0	-31.919	0.111	0.234	0
PAK1	0	-31.8954	0.151	0.218	0
GPR137B	0	-31.838	0.372	0.227	0
MZT1	0	-31.8191	0.264	0.373	0
CLTB	0	-31.7649	0.457	0.569	0
NEDD4L	0	-31.7503	0.606	0.365	0
ATP2A2	9.31E-240	-31.7198	0.358	0.448	3.05E-235
PRKAR1A	0	-31.7115	0.62	0.653	0
LTBP2	0	-31.64	0.103	0.224	0
C19orf43	0	-31.6082	0.826	0.85	0
CAPRIN1	0	-31.6053	0.55	0.632	0
ATP5J2	0	-31.6043	0.753	0.825	0
ANKRD36C	5.43E-296	-31.5605	0.238	0.246	1.78E-291
WEE1	0	-31.5214	0.317	0.308	0
UBE2L3	0	-31.5064	0.525	0.683	0
SERINC2	0	-31.468	0.375	0.26	0
RBX1	0	-31.4382	0.817	0.865	0
PON2	0	-31.3781	0.437	0.43	0
CRIP2	0	-31.3655	0.102	0.231	0
ZNF92	0	-31.3355	0.179	0.183	0
FAM210B	0	-31.2645	0.294	0.365	0
PPP2CA	0	-31.2157	0.421	0.516	0
MRPS34	0	-31.1889	0.384	0.594	0
RBPJ	0	-31.1343	0.487	0.571	0
CXCR4	0	-31.0789	0.101	0.103	0
STRADB	2.37E-279	-30.9957	0.455	0.334	7.77E-275
ASPH	0	-30.9139	0.777	0.649	0
TGFB1	0	-30.8834	0.123	0.293	0
SHC1	0	-30.8715	0.206	0.368	0
NDUFC2	0	-30.7931	0.845	0.872	0
NFIB	0	-30.7859	0.544	0.59	0
VEGFA	1.42E-210	-30.7834	0.645	0.599	4.66E-206
ATP6V0B	0	-30.7834	0.82	0.795	0
ITM2A	3.7087794e-317	-30.7088	0.178	0.132	1.21418018771e-312
TMEM14C	0	-30.7061	0.791	0.807	0
COX7A2L	0	-30.6738	0.863	0.854	0
LSM5	0	-30.5902	0.579	0.684	0
KIF9	0	-30.5619	0.119	0.153	0
CHMP1B	0	-30.5435	0.447	0.422	0
HYOU1	0	-30.481	0.125	0.242	0
LAMTOR1	0	-30.3196	0.711	0.749	0
SHFM1	0	-30.3004	0.739	0.812	0
ATP2B1	0	-30.2721	0.288	0.47	0
CAMTA1	0	-30.2708	0.581	0.68	0
LAMP1	0	-30.2706	0.459	0.614	0
PTBP1	0	-30.2619	0.448	0.528	0
ETFA	0	-30.2612	0.37	0.479	0
SFRP5	0	-30.2553	0.544	0.28	0
CEP170	0	-30.2345	0.447	0.564	0
NR2F6	0	-30.2165	0.386	0.484	0
KLF5	0.00E+00	-30.2144	0.173	0.184	7.16E-304
TGFB1I1	0	-30.1872	0.234	0.412	0
NDUFV2	0	30.184	0.658	0.754	0
TMEM45A	0	-30.17	0.35	0.382	0
GLRX5	0	-30.1099	0.552	0.674	0
MRPL47	0	-30.0704	0.375	0.561	0
ZNF217	0	-30.0665	0.152	0.252	0
CALY	2.20E-286	-29.9555	0.179	0.194	7.20E-282
GRSF1	0	-29.8419	0.477	0.51	0
WLS	0	-29.8328	0.63	0.56	0
ACBD3	0	-29.7081	0.369	0.527	0
KIF20B	0	-29.657	0.121	0.205	0
SHMT2	0	-29.6518	0.255	0.392	0
TLN1	0	-29.6497	0.431	0.604	0
TIMM17A	0	-29.5979	0.339	0.48	0
LRRFIP2	0	-29.5823	0.332	0.384	0
KIF1A	0	-29.5455	0.443	0.291	0
PDAP1	0	-29.4975	0.581	0.731	0
SEL1L	0	-29.4611	0.294	0.39	0
YIPF5	0	-29.4021	0.393	0.519	0
JUNB	0	-29.3409	0.583	0.637	0
GEM	1.96E-192	-29.3408	0.378	0.31	6.41E-188
ANXA6	0	-29.3406	0.533	0.597	0
BUD31	0	-29.3365	0.435	0.638	0
PNRC1	2.47E-70	-29.3356	0.776	0.729	8.08E-66
GLO1	0	-29.3269	0.601	0.652	0
EIF1B	3.19E-105	-29.3123	0.801	0.784	1.04E-100
BMP2	0	-29.3089	0.214	0.17	0
EIF3I	0	-29.2928	0.639	0.739	0
C19orf53	0	-29.2424	0.808	0.847	0
ZNF706	0	-29.2229	0.714	0.741	0
MRPL18	0	-29.1615	0.4	0.517	0
ERO1L	0	-29.1526	0.44	0.392	0
DNAJC15	0	-29.1388	0.406	0.45	0
CLIC6	0	-29.0905	0.118	0.165	0
NTPCR	3.12E-269	-29.0639	0.44	0.395	1.02E-264
TTC14	1.26E-73	-29.061	0.476	0.417	4.12E-69
DYNC1H1	0	-29.0389	0.445	0.623	0
HP1BP3	0	-29.0158	0.544	0.677	0
CAPZA2	0	-29.0017	0.659	0.698	0
DTYMK	0	-28.9757	0.243	0.393	0
DDX10	0	-28.9578	0.169	0.239	0
SLC40A1	0	-28.9295	0.31	0.175	0
GSPT1	0	-28.9062	0.439	0.591	0
FNDC3B	0	-28.8942	0.239	0.42	0
PPP2R5E	0	-28.8871	0.343	0.469	0
ROCK1	0	-28.8599	0.491	0.533	0
RGS3	0	-28.8079	0.16	0.25	0
RNH1	0	-28.7315	0.772	0.747	0
RAB34	0	-28.7157	0.499	0.629	0
SSRP1	0	-28.6993	0.226	0.429	0
PGM3	0	-28.6972	0.217	0.404	0
MYEOV2	0	-28.6329	0.709	0.77	0
ARL6IP5	0	-28.592	0.702	0.725	0
GLUD1	0	-28.5896	0.244	0.361	0
PSME1	0	-28.5712	0.543	0.59	0
ATP2B4	0	-28.5556	0.211	0.29	0
PPP1R12A	0	-28.5245	0.461	0.619	0
CPNE8	0	-28.4741	0.219	0.176	0
SEC11C	0	-28.4525	0.407	0.422	0
TMEM5	4.58E-203	-28.4435	0.293	0.29	1.50E-198
DCUN1D5	0	-28.4119	0.284	0.481	0
PCLO	3.97E-162	-28.3825	0.19	0.14	1.30E-157
DEGS1	0	-28.3463	0.372	0.542	0
HNRNPA0	0	-28.3288	0.847	0.858	0
MGAT4B	0	-28.3048	0.626	0.555	0
RSU1	0	-28.2952	0.238	0.378	0
SH3BP5	5.51E-282	-28.2952	0.655	0.528	1.80E-277
FLYWCH2	0	-28.2833	0.49	0.533	0
CLPTM1L	0	-28.2661	0.408	0.481	0
MRPL12	0	-28.2658	0.391	0.535	0
STARD3NL	0	-28.2185	0.425	0.437	0
HIPK3	6.92E-68	-28.2065	0.308	0.255	2.27E-63
INO80C	0	-28.0612	0.342	0.295	0
PPP1CC	0	-28.0395	0.678	0.686	0
STRA13	0	-28.0194	0.335	0.47	0
STOML2	0	-27.984	0.601	0.675	0
CCT3	0	-27.9686	0.735	0.807	0
MTCH1	0	-27.9469	0.598	0.696	0
CTSH	0	-27.9139	0.711	0.362	0
CANX	1.08E-168	-27.8981	0.918	0.879	3.54E-164
NKAIN4	0	-27.8899	0.333	0.199	0
APP	0	-27.8884	0.958	0.913	0
SRPR	0	-27.8847	0.382	0.486	0
RPN2	0	-27.8489	0.708	0.743	0
LAMTOR4	0	-27.8332	0.815	0.806	0
CHCHD10	7.01E-112	-27.8129	0.704	0.629	2.29E-107
NOP56	0	-27.7705	0.381	0.519	0
GTPBP4	0	-27.748	0.206	0.425	0
HMX1	0	-27.6898	0.16	0.107	0
CAPZB	0	-27.6734	0.636	0.737	0
RWDD1	0	-27.6553	0.591	0.706	0
FAT1	0	-27.6395	0.324	0.482	0
TOMM34	0	-27.6222	0.129	0.207	0
EIF4H	0	-27.5397	0.587	0.651	0
FGF13	0	-27.5184	0.243	0.13	0
ZNF703	2.25E-131	-27.499	0.169	0.197	7.35E-127
CMTM3	0	-27.4963	0.165	0.342	0
NANS	0	-27.3928	0.192	0.38	0
ATF4	0	-27.3735	0.515	0.656	0
LSM7	0	-27.3727	0.658	0.795	0
AP3S1	0	-27.3699	0.486	0.613	0
EIF3B	0	-27.3417	0.379	0.557	0
PSMD6	0	-27.3216	0.386	0.493	0
SNRPD2	0	-27.3061	0.851	0.879	0
CDK4	0	-27.3044	0.581	0.66	0
PODXL	5.11E-164	-27.2998	0.274	0.216	1.67E-159
MCM3	0	-27.2778	0.204	0.261	0
DSEL	0	-27.1374	0.144	0.337	0
IGSF8	0	-27.118	0.155	0.191	0
TCF4	0	-27.1122	0.257	0.534	0
GNAI1	0	-27.0696	0.261	0.331	0
DBN1	0	-27.0463	0.413	0.604	0
ANAPC11	0	-27.0393	0.816	0.861	0
ATP5I	0	-27.0316	0.768	0.812	0
USP9X	0	-26.959	0.366	0.44	0
AKAP9	0	-26.9397	0.641	0.654	0
ANP32E	0	-26.905	0.424	0.521	0
RBM17	0	-26.8581	0.502	0.612	0
CD83	3.67E-209	-26.8419	0.156	0.083	1.20E-204
PFKM	2.25E-66	-26.8279	0.321	0.293	7.37E-62
C6orf211	0	-26.8149	0.283	0.298	0
CIB1	0	-26.7958	0.414	0.523	0
EBNA1BP2	0	-26.7933	0.311	0.446	0
PPP1CA	0	-26.7784	0.504	0.607	0
TRIM2	0	-26.6549	0.174	0.294	0
SUMO1	0	-26.6355	0.773	0.838	0
TRMT112	0	26.5777	0.879	0.849	0
TMED3	0	-26.5383	0.396	0.544	0
UQCRH	0	-26.536	0.946	0.95	0
GLRX3	0	-26.5277	0.312	0.473	0
HNRNPU	0	-26.5122	0.832	0.87	0
SSR1	0	-26.487	0.606	0.632	0
HDAC2	0	-26.4796	0.604	0.659	0
MTCH2	0	-26.4646	0.51	0.565	0
C9orf16	0	-26.4612	0.903	0.888	0
TGIF1	0	-26.4607	0.3	0.367	0
HDGF	0	-26.459	0.386	0.586	0
PGLS	0	-26.4308	0.75	0.79	0
FAM127A	0	-26.421	0.529	0.654	0
GBP1	0	-26.4143	0.188	0.225	0
NDUFA12	0	-26.4037	0.573	0.697	0
CASP3	0	-26.3954	0.174	0.262	0
PTS	0	-26.3902	0.335	0.428	0
FAM114A1	0	-26.3736	0.14	0.41	0
WTAP	0	-26.3685	0.481	0.55	0
DACH1	0	-26.3625	0.218	0.18	0
SEC31A	0	-26.3474	0.425	0.628	0
PSMD13	0	-26.3165	0.398	0.559	0
RSL1D1	0	-26.3144	0.633	0.707	0
BAG1	0	-26.2628	0.479	0.56	0
POLR2E	0	-26.2227	0.469	0.565	0
IFT57	0	-26.21	0.344	0.471	0
ILF3	0	-26.1993	0.584	0.676	0
MRPL3	0	-26.1969	0.385	0.553	0
RABL5	5.39577845e-315	-26.1923	0.479	0.486	1.76646994956427e-310
ATF5	0	-26.1896	0.14	0.294	0
ACAT2	0	-26.1769	0.289	0.415	0
SELT	0	-26.1524	0.558	0.573	0
SNRPB2	0	-26.107	0.601	0.678	0
C1orf122	0	-26.0892	0.733	0.778	0
FKBP4	0	-26.0763	0.322	0.399	0
TOMM40	0	-26.0008	0.266	0.451	0
SNHG7	0	-25.9386	0.58	0.586	0
KTN1	0	-25.8959	0.825	0.814	0
BTG3	0	-25.8812	0.382	0.466	0
ABCE1	0	-25.8746	0.349	0.482	0
CAPNS1	0	-25.8333	0.562	0.673	0
DNAJC9	0	-25.7972	0.214	0.292	0
NRP2	0	-25.7306	0.275	0.336	0
MCFD2	0	-25.707	0.439	0.537	0
ARCN1	0	-25.6942	0.24	0.459	0
NFE2L3	0	-25.6134	0.237	0.151	0
MLEC	0	-25.6022	0.543	0.673	0
SESN3	0	25.468	0.878	0.622	0
BAALC	0	-25.4449	0.105	0.138	0
C8orf47	0	-25.4049	0.493	0.271	0
ATP6AP2	0	-25.3866	0.729	0.759	0
USP1	0	-25.3408	0.264	0.354	0
METAP2	0	-25.3357	0.562	0.649	0
NOL7	0	-25.2558	0.474	0.605	0
MRPL41	0	-25.197	0.704	0.776	0
VAMP2	0	-25.1697	0.81	0.721	0
LARP6	0	-25.1381	0.154	0.353	0
EIF4G1	0	-25.0785	0.369	0.564	0
DDX46	0	-25.0523	0.562	0.654	0
RPL34	0	-25.0127	0.995	0.995	0
H3F3B	0	-25.0127	0.987	0.986	0
BEST1	0	-25.0124	0.505	0.277	0
NAA10	0	-25.0124	0.384	0.554	0
DNAJC3	0	-25.0085	0.88	0.642	0
DDX24	0	-24.9969	0.708	0.744	0
FKBP2	0	-24.9876	0.774	0.804	0
PRKCB	1.33e-322	-24.9602	0.157	0.07	4.367175e-318
NOL3	4.597974e-317	-24.9562	0.363	0.243	1.505284730953e-312
PHGDH	0	-24.9243	0.529	0.541	0
UGP2	1.57E-228	-24.8779	0.697	0.609	5.14E-224
ABRACL	0	-24.8515	0.545	0.499	0
G3BP1	0	-24.832	0.437	0.61	0
EFNA5	0	-24.7977	0.385	0.404	0
CDC37	0	-24.7734	0.464	0.601	0
JUP	0	-24.7453	0.127	0.171	0
SPRED1	0	-24.7207	0.111	0.22	0
SETD7	2.52E-297	-24.6913	0.109	0.178	8.24E-293
AMOTL2	0	-24.6857	0.345	0.385	0
SNRPC	0	-24.6668	0.565	0.649	0
MRPS21	0	-24.6574	0.707	0.776	0
ANKRD28	0	-24.6503	0.467	0.379	0
SMYD3	0	-24.6493	0.178	0.259	0
SSU72	0	-24.6412	0.554	0.696	0
TMEM9B	0	-24.6392	0.389	0.442	0
LPCAT2	1.23E-232	-24.6179	0.149	0.125	4.03E-228
FUCA1	1.66E-302	-24.6027	0.225	0.204	5.42E-298
SLIT3	0	-24.5992	0.269	0.31	0
ASS1	0	-24.5894	0.322	0.372	0
PSMC3	0	-24.5887	0.454	0.61	0
SACS	0	-24.4827	0.193	0.325	0
FOSL2	0	-24.4715	0.115	0.241	0
TOP1	0	-24.46	0.592	0.685	0
WWTR1	0	-24.4353	0.53	0.632	0
BACH1	0	-24.4103	0.216	0.296	0
NDUFB11	0	-24.3938	0.879	0.901	0
PLSCR1	0	-24.3513	0.141	0.253	0
CERCAM	0	-24.3413	0.186	0.344	0
BRE	2.38E-254	-24.3405	0.233	0.276	7.78E-250
LEPROTL1	0	-24.3281	0.75	0.542	0
SURF4	0	-24.3109	0.389	0.516	0
GRIA4	0	-24.2859	0.116	0.098	0
SIVA1	0	-24.2741	0.562	0.678	0
TRIO	0	-24.2612	0.2	0.302	0
MRPL14	0	-24.2384	0.576	0.667	0
AP1S1	0	-24.1972	0.188	0.421	0
PAM	5.71E-241	-24.1889	0.46	0.426	1.87E-236
GAMT	0	-24.1261	0.492	0.513	0
SMC3	0	-24.1176	0.538	0.6	0
MIDN	0	-24.0846	0.302	0.447	0
IKBIP	0	-24.0765	0.141	0.394	0
SEC13	0	-24.0666	0.316	0.493	0
CPNE3	2.60E-251	-24.0459	0.518	0.525	8.51E-247
CDO1	0	-24.04	0.561	0.432	0
PSMD7	0	-24.0227	0.542	0.672	0
YWHAG	0	-24.0051	0.316	0.502	0
NMRK2	0	-23.9432	0.328	0.148	0
SUPT16H	0	-23.9297	0.426	0.581	0
PSMD1	0	-23.9189	0.355	0.512	0
SRRM2	0	-23.907	0.868	0.894	0
AKT1	0	-23.8517	0.3	0.454	0
PABPC4	0	-23.8287	0.427	0.557	0
NBPF1	0	-23.7863	0.268	0.349	0
OTUD1	0	-23.7752	0.273	0.16	0
ENY2	0	-23.7168	0.668	0.749	0
GGH	0	-23.7149	0.346	0.367	0
PSMD11	0	-23.7041	0.457	0.567	0
PSMB3	0	-23.6849	0.703	0.769	0
SLC25A6	0	-23.6434	0.954	0.963	0
KCNJ3	0	23.6432	0.215	0.075	0
ATPIF1	0	-23.6406	0.856	0.854	0
CYB5R3	0	-23.6328	0.354	0.504	0
PGRMC1	1.59E-186	-23.631	0.881	0.834	5.20E-182
HNRNPF	0	-23.6238	0.701	0.762	0
EIF2S3	0	-23.5913	0.63	0.645	0
IDI1	0	-23.5701	0.462	0.553	0
NUDT4	0	-23.57	0.545	0.489	0
MRFAP1	0	-23.5424	0.822	0.843	0
C1R	7.45E-287	-23.5418	0.577	0.473	2.44E-282
GNB2	0	-23.4949	0.486	0.645	0
PRRC2C	0	-23.4882	0.704	0.807	0
ARPC4	0	-23.4852	0.426	0.607	0
RRM1	0	-23.4702	0.223	0.284	0
CKAP2	0	-23.4379	0.16	0.248	0
FAM84A	0	23.4069	0.38	0.232	0
PTPLAD1	0	-23.3733	0.515	0.632	0
CENPV	0	-23.351	0.358	0.417	0
MAP1A	0	-23.3224	0.168	0.302	0
NAV2	0	-23.301	0.11	0.199	0
C1orf198	0	-23.2241	0.137	0.287	0
IMPDH2	0	-23.2177	0.52	0.658	0
LAYN	0	-23.2027	0.113	0.25	0
2021-09-15	0	-23.1852	0.749	0.775	0
PGM1	0	-23.1826	0.375	0.454	0
UQCRFS1	0	-23.1454	0.67	0.741	0
THSD7A	0	-23.1414	0.127	0.119	0
GTF3C6	0	-23.137	0.517	0.659	0
BLMH	2.24E-308	-23.0496	0.224	0.28	7.34E-304
OPN3	0	-23.0267	0.174	0.253	0
CTTN	0	-22.9754	0.502	0.594	0
ESD	1.27E-121	-22.9734	0.82	0.806	4.16E-117
PRKCZ	2.94E-150	-22.9704	0.211	0.144	9.62E-146
FAM107A	3.67E-266	-22.9412	0.13	0.085	1.20E-261
TFDP1	0	-22.9221	0.23	0.344	0
RRAS	0	-22.908	0.153	0.393	0
RAB11A	0	-22.8558	0.63	0.66	0
GTF2I	2.64E-219	-22.8077	0.833	0.828	8.65E-215
ITGB1BP1	0	-22.7043	0.423	0.53	0
PLEKHB2	0	-22.7019	0.297	0.364	0
RP11-620J15.3	4.84E-260	-22.693	0.294	0.299	1.58E-255
SERINC3	0	-22.6737	0.27	0.359	0
HNRNPLL	0	-22.664	0.405	0.305	0
FAM134B	0	-22.6458	0.208	0.125	0
DNAJB4	0	-22.6395	0.175	0.215	0
EIF4E	0	-22.6206	0.447	0.534	0
PDXK	0	-22.5968	0.571	0.561	0
ATP1B1	0	22.5949	0.951	0.626	0
PCDH9	0	-22.5862	0.187	0.237	0
RNF114	0	-22.5534	0.25	0.327	0
AK4	5.23E-26	22.534	0.378	0.347	1.71E-21
DNMT1	0	-22.4671	0.191	0.374	0
GBE1	4.17E-226	-22.3933	0.281	0.259	1.36E-221
SIRT2	1.34E-103	-22.3056	0.354	0.324	4.39E-99
ADSS	0	-22.3037	0.397	0.445	0
KLHL5	0	-22.3026	0.25	0.281	0
U2AF1	0	-22.2998	0.703	0.806	0
ITGB5	0	-22.2629	0.193	0.336	0
MATR3	0	-22.2585	0.81	0.843	0
UBE2D3	0	-22.202	0.749	0.795	0
RARS	0	-22.185	0.388	0.458	0
PKIB	0	-22.1659	0.171	0.136	0
MRPL23	0	-22.1597	0.58	0.642	0
VPS29	0	-22.1579	0.525	0.612	0
SEC11A	0	-22.1275	0.857	0.872	0
CYB5A	0	-22.1263	0.455	0.475	0
CAPRIN2	4.11E-16	-22.126	0.167	0.166	1.35E-11
CHD3	0	-22.0899	0.382	0.538	0
CYC1	0	-22.0744	0.52	0.603	0
FAM50A	0	-22.0628	0.401	0.547	0
GYG1	0	-22.0607	0.267	0.303	0
TFRC	3.46E-195	-22.0301	0.29	0.307	1.13E-190
PGRMC2	0	-22.0277	0.538	0.578	0
IRS2	0	-22.0166	0.296	0.288	0
COA4	0	-22.0047	0.455	0.577	0
NADK2	0	-21.9698	0.104	0.154	0
DHRS7	0	-21.9645	0.397	0.384	0
MRS2	0	-21.9499	0.181	0.228	0
GPC1	0	-21.948	0.217	0.294	0
SMOC2	1.80E-280	-21.9171	0.252	0.245	5.91E-276
RP11-490M8.1	0	-21.9112	0.329	0.24	0
SLC39A6	1.94E-113	-21.8321	0.529	0.498	6.36E-109
AC159540.1	0	-21.8252	0.136	0.167	0
DDX5	0	-21.8182	0.937	0.952	0
UQCR11.1	0	-21.8109	0.804	0.838	0
PCBP1	0	-21.7907	0.77	0.802	0
FUS	0	-21.7817	0.789	0.852	0
HSPG2	0	-21.7422	0.231	0.317	0
PALMD	0	-21.7261	0.295	0.153	0
TBCA	0	-21.6752	0.891	0.891	0
WSB1	1.31E-127	-21.675	0.877	0.85	4.29E-123
COL9A2	0	-21.6707	0.882	0.475	0
ARPC5L	0	-21.6649	0.24	0.448	0
GON4L	0	-21.6355	0.199	0.308	0
ADAM9	0	-21.6205	0.536	0.51	0
MAT2A	0	-21.5854	0.498	0.515	0
CNKSR3	0	-21.5785	0.144	0.223	0
NAV1	0	-21.577	0.325	0.425	0
CLEC11A	0	-21.5729	0.314	0.384	0
ANKRA2	0	-21.5286	0.215	0.212	0
CDK17	7.16E-107	-21.5214	0.202	0.186	2.34E-102
SNX18	0	-21.4628	0.125	0.206	0
RNF2	2.99E-105	-21.4533	0.215	0.255	9.79E-101
IRF2BP2	0	-21.4522	0.365	0.423	0
ZFHX4	0	-21.4479	0.428	0.511	0
FBL	0	-21.4185	0.516	0.556	0
SC5D	0	-21.4055	0.352	0.32	0
ASAP1	0	-21.3365	0.379	0.458	0
PRNP	0	-21.2796	0.726	0.51	0
GTF3A	0	-21.2107	0.555	0.663	0
TARS	0	-21.185	0.224	0.472	0
EIF2AK2	0	-21.168	0.326	0.522	0
SLC7A8	0	21.1507	0.797	0.436	0
MAP1LC3A	0	-21.1227	0.392	0.501	0
NDUFA11	0	-21.122	0.846	0.871	0
SEC23A	0	-21.1199	0.38	0.502	0
TMEM176A	0	-21.1153	0.666	0.298	0
SKIL	0	-21.0988	0.305	0.482	0
SRP72	0	-21.0961	0.469	0.618	0
HSPB11	0	-21.0578	0.421	0.49	0
TMEM167A	0	-21.0034	0.461	0.657	0
ARL6IP4	0	-20.9999	0.763	0.833	0
UBA2	0	-20.9736	0.531	0.593	0
UBA1	0	-20.9454	0.354	0.447	0
TRIM28	0	-20.9277	0.562	0.622	0
DDX39A	0	-20.907	0.183	0.311	0
MDH2	0	-20.8469	0.627	0.721	0
TRAM2	0	-20.8306	0.271	0.297	0
CMTM6	0	-20.7616	0.45	0.518	0
NIFK	0	-20.7553	0.323	0.508	0
TMEM165	0	-20.7495	0.522	0.642	0
RBM25	0	-20.7339	0.664	0.75	0
ATP5D	0	-20.7198	0.9	0.916	0
HNRNPH3	0	-20.7187	0.637	0.711	0
RPS29	0	-20.6887	0.974	0.979	0
EFNB2	0	-20.6848	0.112	0.244	0
JUN	0	-20.6846	0.499	0.652	0
DUSP4	0	-20.6792	0.556	0.328	0
FNBP4	0	-20.6238	0.359	0.479	0
ABCC5	0	-20.5866	0.461	0.321	0
BBX	0	-20.5814	0.494	0.534	0
NET1	2.13E-161	-20.5434	0.264	0.268	6.97E-157
FNIP2	1.61E-164	-20.5254	0.376	0.301	5.27E-160
MORC4	0	-20.5065	0.102	0.228	0
BAG2	0	-20.4976	0.142	0.259	0
MXD4	0	-20.4955	0.407	0.539	0
DSE	0	-20.4654	0.114	0.262	0
RUFY3	1.27E-139	-20.4636	0.405	0.384	4.14E-135
PTP4A1	0	-20.4001	0.445	0.496	0
NCAM2	0	-20.3954	0.104	0.135	0
PPP4C	0	-20.3344	0.548	0.634	0
ANTXR1	0	-20.3064	0.296	0.408	0
ASAP2	0	-20.2742	0.165	0.228	0
TCEA1	0	-20.2723	0.702	0.778	0
ATP5F1	0	-20.2619	0.7	0.741	0
NLRP1	0	-20.2565	0.306	0.377	0
ELAVL1	0	-20.2405	0.477	0.566	0
TMEM208	0	-20.1921	0.552	0.616	0
SARS	0	-20.1437	0.391	0.53	0
GXYLT2	0	-20.142	0.228	0.32	0
IMMP2L	2.95E-204	-20.1085	0.206	0.217	9.66E-200
STXBP6	0	-20.1009	0.337	0.204	0
PBX3	0	-20.0926	0.586	0.447	0
GPX7	0	-20.0863	0.371	0.493	0
GSTA4	1.42E-25	-20.0667	0.534	0.503	4.66E-21
LIMD2	0	-20.0358	0.23	0.306	0
SIK1	0	-20.0222	0.224	0.177	0
TMEM70	0	-20.0203	0.233	0.325	0
CAPZA1	0	-20.0184	0.405	0.558	0
PARP1	0	-20.0021	0.427	0.551	0
CRBN	2.88E-47	-19.9821	0.41	0.413	9.42E-43
TAPBP	0	-19.973	0.237	0.327	0
PHC2	0	-19.9018	0.48	0.484	0
CTXN1	0	-19.8895	0.241	0.371	0
LRRC26	0	-19.8858	0.123	0.049	0
TRAPPC1	0	-19.8855	0.565	0.68	0
ATP8A1	0	-19.8349	0.227	0.103	0
FHIT	3.12E-299	-19.8202	0.286	0.176	1.02E-294
COPB1	0	-19.813	0.526	0.642	0
UBE2V2	0	-19.806	0.539	0.622	0
SLC44A1	0	-19.8031	0.217	0.316	0
ELP4	5.55E-167	-19.7743	0.218	0.183	1.82E-162
RBCK1	0	-19.7576	0.291	0.442	0
C5orf24	0	-19.7496	0.503	0.564	0
RELN	0	-19.6878	0.652	0.363	0
FAM174A	5.23E-123	-19.6638	0.327	0.266	1.71E-118
FAM89B	0	-19.6588	0.395	0.539	0
MCL1	7.68E-157	19.648	0.542	0.616	2.51E-152
C1orf86	0	-19.6213	0.745	0.772	0
MAP2K2	0	-19.5691	0.725	0.787	0
AURKAIP1	0	-19.536	0.721	0.8	0
RAI14	0	-19.4935	0.431	0.527	0
CCDC34	0	-19.4919	0.214	0.328	0
SLK	8.81E-212	-19.434	0.528	0.481	2.88E-207
SNRPD3	0	-19.4281	0.767	0.799	0
GNGT1	0	-19.4244	0.39	0.12	0
AHR	0	-19.4145	0.19	0.287	0
AES	0	-19.3803	0.506	0.707	0
CBX3	0	-19.3607	0.752	0.792	0
SDHA	0	-19.3435	0.31	0.373	0
APOA1BP	0	-19.3356	0.447	0.503	0
GNB1	0	-19.2828	0.546	0.673	0
FAM101B	0	-19.2577	0.513	0.412	0
SCARA3	0	-19.2473	0.111	0.197	0
SLC12A2	3.09E-186	-19.2419	0.264	0.318	1.01E-181
KDELR1	0	-19.2391	0.867	0.877	0
EIF3E	1.72E-45	-19.2359	0.942	0.936	5.64E-41
ASAH1	0	-19.2322	0.931	0.707	0
C11orf31	0	-19.2311	0.691	0.739	0
CSE1L	0	-19.2185	0.206	0.302	0
FAM229B	0	-19.2006	0.413	0.481	0
NPC2	0	-19.1718	0.972	0.83	0
CD320	0	-19.1544	0.457	0.543	0
GNAI3	0	-19.149	0.402	0.556	0
FGFR1	0	-19.1403	0.471	0.544	0
CDCA4	0	-19.1198	0.127	0.213	0
ROBO1	1.29E-278	-19.1132	0.255	0.314	4.21E-274
PIFO	0	-19.0962	0.124	0.069	0
BAZ1A	0	-19.0677	0.113	0.311	0
MFSD12	0	-19.0576	0.104	0.205	0
NDUFB3	0	-19.0501	0.554	0.652	0
PAIP2	9.68E-258	-19.0436	0.652	0.676	3.17E-253
ENOPH1	4.15E-237	-18.9948	0.383	0.397	1.36E-232
CRIPT	0	-18.9648	0.365	0.414	0
HAX1	0	-18.9283	0.406	0.521	0
TMEM47	0	-18.8756	0.198	0.256	0
MRPL17	0	-18.8719	0.379	0.532	0
SSFA2	0	-18.8691	0.599	0.395	0
FAM188A	6.53E-108	-18.8605	0.168	0.164	2.14E-103
COX6B1	0	-18.8548	0.921	0.925	0
TGFBR2	0	-18.8535	0.144	0.197	0
ACO2	1.64E-57	-18.8448	0.482	0.442	5.36E-53
MGAT1	0	-18.8444	0.17	0.339	0
MFSD1	0	-18.8407	0.17	0.226	0
HOMER3	0	-18.8211	0.822	0.641	0
RP11-14N7.2	0	-18.8081	0.115	0.3	0
WWC2	0	-18.804	0.356	0.428	0
KHSRP	0	-18.7744	0.296	0.404	0
SYNE1	0	-18.742	0.206	0.329	0
PARVB	4.34E-252	-18.7373	0.178	0.186	1.42E-247
DSC3	0	-18.7213	0.144	0.082	0
PITPNA	6.71E-103	-18.7112	0.517	0.434	2.20E-98
NTMT1	0	-18.6324	0.267	0.434	0
DMD	5.79E-231	-18.6114	0.141	0.134	1.90E-226
WNK1	0	-18.5906	0.392	0.481	0
TEAD1	0	-18.5256	0.319	0.538	0
CMAS	1.42E-148	-18.5117	0.424	0.394	4.63E-144
PSMB6	0	-18.5059	0.689	0.786	0
SNRPA1	0	-18.5046	0.263	0.442	0
RPL26L1	0	-18.4945	0.442	0.572	0
HSD17B12	8.44E-82	-18.4927	0.617	0.6	2.76E-77
MZT2B	0	-18.4272	0.895	0.911	0
COPB2	0	-18.4207	0.411	0.586	0
CNIH4	0	-18.4105	0.533	0.586	0
POLR2F	0	-18.4103	0.674	0.683	0
COMMD10	1.46617656238e-312	-18.3782	0.277	0.319	4.80E-308
MRPL15	0	-18.3646	0.354	0.47	0
NDUFS8	0	-18.3216	0.752	0.794	0
GINM1	0	-18.3047	0.562	0.583	0
SLC25A37	0	-18.3026	0.308	0.379	0
EIF3G	0	-18.2904	0.703	0.772	0
RAD23B	0	-18.2882	0.443	0.594	0
TMEM97	4.88E-276	-18.283	0.326	0.309	1.60E-271
FAM107B	0	-18.2346	0.109	0.235	0
BCAN	0	-18.2317	0.197	0.059	0
C12orf57	0	-18.1915	0.85	0.89	0
RNF181	0	-18.1781	0.602	0.658	0
EIF5B	0	-18.1727	0.404	0.602	0
TMEM106C	0	-18.117	0.493	0.487	0
MEIS2	0	-18.1144	0.609	0.578	0
SRSF11	0	-18.1063	0.73	0.776	0
FYTTD1	0	-18.0791	0.319	0.427	0
CMBL	0	-18.0591	0.272	0.309	0
NUS1	0	-18.057	0.218	0.278	0
MUM1	0	-18.0543	0.31	0.378	0
TCEAL8	0	-18.0509	0.627	0.687	0
BAZ1B	0	-18.0294	0.372	0.507	0
2021-09-09	0	-18.0045	0.34	0.452	0
ATP5O	0	-17.9907	0.841	0.859	0
ATP5C1	0	-17.9883	0.756	0.809	0
KDM3A	4.86E-147	-17.983	0.333	0.253	1.59E-142
CELF2	9.20E-193	-17.9447	0.595	0.505	3.01E-188
RBMX	0	-17.9152	0.744	0.735	0
CBR1	0	-17.9028	0.361	0.43	0
IARS	0	-17.8897	0.206	0.427	0
CAMK2D	0	-17.827	0.246	0.355	0
COPE	0	-17.8258	0.798	0.843	0
SOWAHC	5.95E-19	-17.7983	0.175	0.165	1.95E-14
PHACTR2	0	-17.7967	0.533	0.493	0
WDR11	5.92E-29	-17.7937	0.307	0.321	1.94E-24
FRMD4A	0	-17.7863	0.143	0.304	0
DCXR	0	-17.786	0.334	0.473	0
CAP2	0	-17.7849	0.403	0.345	0
MRTO4	0	-17.7707	0.203	0.368	0
LEPROT	0	-17.7655	0.611	0.675	0
RASSF8	0	-17.7491	0.724	0.545	0
LSM2	0	-17.6964	0.5	0.626	0
PRKAG2	0	-17.6613	0.203	0.21	0
TMEM178A	0	-17.6545	0.101	0.117	0
PDGFC	0	-17.6486	0.364	0.367	0
PCMT1	0	-17.6161	0.525	0.611	0
PICALM	0	-17.5879	0.253	0.367	0
PSMG1	0	-17.5838	0.323	0.422	0
DHX9	0	-17.5768	0.391	0.496	0
FBXO2	0	-17.5666	0.191	0.137	0
TSPAN4	0	-17.5496	0.631	0.664	0
RNASEH2A	0	-17.5318	0.144	0.246	0
WIPI1	0	-17.5299	0.124	0.26	0
DTNBP1	0	-17.5293	0.196	0.222	0
FAM207A	0	-17.5117	0.253	0.378	0
C7orf73	0	-17.4989	0.758	0.761	0
DNALI1	0	-17.4675	0.158	0.162	0
PEA15	0	-17.4583	0.19	0.331	0
EFHD2	0	-17.4571	0.18	0.278	0
CHST11	1.32E-34	-17.4273	0.13	0.163	4.32E-30
EMID1	1.33E-262	-17.4037	0.16	0.097	4.36E-258
MAZ	0	-17.3823	0.753	0.732	0
PHYHIPL	0	-17.376	0.203	0.136	0
TMCO1	0	-17.367	0.722	0.703	0
SF3B2	0	-17.3501	0.653	0.728	0
RPL36A	0	-17.3416	0.758	0.805	0
ARHGAP18	0	-17.317	0.25	0.325	0
PPM1K	7.26E-42	-17.2907	0.164	0.176	2.38E-37
ZNHIT1	0	-17.2836	0.655	0.726	0
FOSB	8.27E-101	-17.2794	0.458	0.536	2.71E-96
MAN2A1	1.22E-22	-17.2707	0.42	0.383	3.99E-18
DHRS3	0	-17.2697	0.684	0.505	0
EIF2S1	0	-17.2565	0.252	0.441	0
LRP1	0	-17.2489	0.261	0.524	0
PDGFRB	0	-17.2405	0.463	0.492	0
TRIAP1	0	-17.2208	0.231	0.367	0
EFHD1	0	-17.1776	0.137	0.145	0
LAP3	0	-17.1485	0.219	0.367	0
DCUN1D1	6.70229112e-315	-17.1395	0.202	0.27	2.1941960668501e-310
RUVBL1	0	-17.1245	0.256	0.427	0
FXYD6	0	-17.1243	0.209	0.216	0
OLA1	0	-17.0737	0.519	0.626	0
DCTPP1	0	-17.0565	0.229	0.35	0
NCS1	0	-17.0227	0.303	0.39	0
SKA2	0	-17.0198	0.359	0.501	0
CSNK2B	0	-16.9823	0.65	0.705	0
KIF1B	0	-16.9755	0.371	0.462	0
CALM3	0	-16.9673	0.588	0.726	0
DNAJC2	0	-16.9638	0.272	0.401	0
UBA6	0	-16.9465	0.241	0.341	0
GLUL	0	16.9443	0.777	0.581	0
ARF3	0	-16.9369	0.273	0.393	0
FAM177A1	0	-16.9306	0.46	0.52	0
CHORDC1	0	-16.9152	0.223	0.276	0
KRAS	0	-16.912	0.234	0.453	0
ABI1	5.41E-17	-16.9049	0.294	0.27	1.77E-12
GSK3B	2.53E-277	-16.8937	0.268	0.333	8.27E-273
XPOT	0	-16.8801	0.252	0.364	0
CIRBP	3.39E-19	16.8704	0.97	0.962	1.11E-14
CTNNA1	0	-16.8683	0.588	0.681	0
C12orf23	0	-16.8661	0.303	0.465	0
PPIL3	7.55E-264	-16.8582	0.283	0.331	2.47E-259
NDNL2	0	-16.8374	0.412	0.447	0
PCBP2	0	16.8255	0.873	0.879	0
PFKP	6.86E-248	-16.8134	0.679	0.58	2.25E-243
PARVA	0	-16.8077	0.282	0.432	0
SGCB	0	-16.7874	0.294	0.45	0
CCSAP	3.09E-74	-16.7816	0.21	0.159	1.01E-69
TNFRSF1A	0	-16.74	0.365	0.507	0
GCSH	0	-16.6957	0.697	0.706	0
WDR83OS	0	-16.6879	0.878	0.886	0
NDUFA5	7.38E-95	-16.6806	0.746	0.733	2.42E-90
FBLIM1	0	-16.6586	0.105	0.248	0
IER3IP1.1	0	-16.6356	0.522	0.558	0
TMEM219	0	-16.6198	0.66	0.641	0
DCTN3	0	-16.6149	0.684	0.735	0
MAPRE1	0	-16.5973	0.354	0.463	0
SH3PXD2A	0	-16.5855	0.112	0.281	0
SEMA3A	0	-16.5774	0.13	0.253	0
COPS6	0	-16.5741	0.571	0.654	0
TMA7	0	-16.5178	0.941	0.943	0
TRA2B	0	-16.4655	0.46	0.576	0
MORN2	0	-16.4167	0.351	0.423	0
PIM1	0	-16.4049	0.122	0.203	0
PNN	0	-16.4037	0.741	0.793	0
UQCC2	0	-16.3994	0.552	0.673	0
SRSF1	0	-16.3843	0.424	0.486	0
FAM84B	0	-16.3669	0.543	0.344	0
PRICKLE1	0	-16.3666	0.106	0.297	0
NANOS1	0	-16.3565	0.659	0.31	0
BCAP31	0	-16.3562	0.71	0.669	0
SAP30	0	-16.3471	0.493	0.452	0
REL	0	-16.3418	0.112	0.156	0
TFG	0	-16.3351	0.545	0.68	0
FAM105A	0	16.3247	0.105	0.051	0
AKIRIN1	2.97E-194	-16.3011	0.583	0.626	9.74E-190
C4orf48	0	-16.2966	0.84	0.777	0
TXNL1	0	-16.2949	0.702	0.74	0
SPINT1	0	-16.2922	0.118	0.077	0
CSDE1	0	-16.2824	0.865	0.883	0
NSFL1C	0	16.2752	0.699	0.548	0
PRR13	0	-16.2557	0.353	0.414	0
EPRS	0	-16.2554	0.382	0.564	0
DYNLT3	0	-16.2334	0.308	0.366	0
SRGAP1	0	-16.2238	0.324	0.352	0
TPRN	0	16.2208	0.902	0.48	0
PUF60	0	-16.2125	0.646	0.667	0
FDPS	0	-16.1936	0.578	0.65	0
C2orf40	1.25E-159	-16.1889	0.123	0.136	4.09E-155
MRPL21	0	-16.1753	0.418	0.538	0
COPS8	0	-16.1389	0.521	0.578	0
GMNN	0	-16.1309	0.102	0.2	0
FKBP3	0	-16.1199	0.43	0.611	0
SNRPA	0	-16.1123	0.283	0.379	0
TNFRSF10B	0	-16.1086	0.123	0.225	0
RAP2A	2.92E-199	-16.0993	0.273	0.297	9.57E-195
DLL1	0	-16.0948	0.114	0.049	0
CBS	0	-16.0912	0.116	0.292	0
TSPAN2	0	-16.0891	0.193	0.148	0
MSRB3	0	-16.0882	0.136	0.325	0
APMAP	0	-16.085	0.409	0.435	0
CDC123	0	-16.077	0.306	0.475	0
NFKB1	0	-16.0768	0.128	0.187	0
AUP1	0	-16.0759	0.399	0.503	0
CD302	0	-16.0718	0.289	0.169	0
HDAC9	7.45E-227	-16.0637	0.123	0.115	2.44E-222
DHFR	0	-16.0571	0.146	0.248	0
ATP6V1C2	0	-16.0558	0.177	0.055	0
EMC6	0	-16.0515	0.559	0.623	0
FAM63B	0	-16.0311	0.349	0.384	0
ANXA7	0	-16.0275	0.395	0.494	0
SNF8	0	-16.0273	0.44	0.618	0
EIF3D	0	-16.0201	0.606	0.674	0
TMEM258	0	-16.0112	0.778	0.816	0
RIOK3	0	-16.0089	0.294	0.386	0
GORASP2	0	-15.967	0.313	0.451	0
PBX1	0	-15.967	0.344	0.451	0
LMNB1	0	-15.959	0.15	0.222	0
CREB3L2	0	-15.9503	0.188	0.315	0
MRPS15	0	-15.9344	0.445	0.581	0
MLF1	0	-15.9107	0.227	0.295	0
APEX1	0	-15.909	0.834	0.823	0
DYNLRB1	0	-15.8986	0.777	0.817	0
EIF2B2	0	-15.8947	0.185	0.243	0
SBDS	0	-15.8797	0.535	0.602	0
OSER1	3.212362e-317	-15.8272	0.196	0.238	1.05166305985e-312
BTF3L4	0	-15.8061	0.652	0.697	0
STT3A	0	-15.8036	0.313	0.393	0
EMC7	0	-15.8028	0.592	0.619	0
KCNJ13	0	-15.7916	0.375	0.162	0
SUPT7L	7.71E-81	-15.7903	0.207	0.221	2.53E-76
SECISBP2L	1.16E-65	-15.7857	0.288	0.298	3.80E-61
MESDC1	7.87E-12	-15.7688	0.197	0.22	2.58E-07
RABGAP1L	0	15.7637	0.544	0.314	0
MAN1A1	0	-15.7508	0.162	0.211	0
ZNF428	0	-15.75	0.795	0.814	0
NOP58	0	-15.7473	0.232	0.369	0
ETF1	0	-15.7466	0.295	0.431	0
IRF2BPL	2.59E-121	-15.6802	0.418	0.438	8.48E-117
PLOD1	0	-15.6685	0.285	0.45	0
UBE2B	0	-15.657	0.576	0.656	0
PSMB4	0	-15.6505	0.622	0.683	0
TRIB2	0	-15.6102	0.159	0.262	0
TCEAL3	0	-15.6035	0.339	0.457	0
SUMO3	0	-15.5919	0.628	0.646	0
COMMD4	0	-15.5912	0.393	0.479	0
MRPL27	0	-15.5911	0.368	0.542	0
FKBP14	0	-15.5806	0.13	0.34	0
SNRNP40	0	-15.5613	0.32	0.439	0
RPL7L1	0	-15.5552	0.302	0.521	0
EFR3A	0	-15.5549	0.259	0.316	0
ARL1	0	-15.5311	0.512	0.608	0
SASH1	3.88E-25	-15.53	0.327	0.31	1.27E-20
PITHD1	0	-15.5034	0.262	0.391	0
SGCD	0	-15.497	0.293	0.222	0
BLOC1S2	0	-15.4879	0.297	0.409	0
PRPF40A	0	-15.4842	0.541	0.663	0
RAB10	0	-15.4539	0.283	0.467	0
RRP7A	0	-15.4442	0.215	0.344	0
RRAGA	0	-15.4198	0.557	0.622	0
NCOA7	0	-15.4155	0.2	0.214	0
[truncated: 4,277 more rows]

## Sheet: RPE4_Markers
gene_name	p_val	avg_log2FC	pct.1	pct.2	p_val_adj
S100A6	0	-Inf	0.798	0.808	0
TMSB10	0	-Inf	0.997	0.993	0
COL3A1	0	-Inf	0.261	0.581	0
FN1	0	-Inf	0.326	0.557	0
IGFBP2	0	-Inf	0.611	0.813	0
IGFBP5	0	-Inf	0.931	0.833	0
SPARC	0	-Inf	0.929	0.925	0
RPS18	0	-Inf	1	0.997	0
CTGF	0	-Inf	0.788	0.701	0
ACTB	0	-Inf	0.998	0.997	0
COL1A2	0	-Inf	0.442	0.723	0
TMSB4X	0	-Inf	0.964	0.977	0
TIMP1	0	-Inf	0.74	0.817	0
RPL10	0	-Inf	1	0.999	0
FABP5	0	-Inf	0.426	0.605	0
TYRP1	0	-Inf	0.988	0.626	0
TPM2	0	-Inf	0.873	0.887	0
HSPA5	0	-Inf	0.877	0.881	0
PTGDS	0	-Inf	0.99	0.778	0
VIM	0	-Inf	1	0.995	0
NEAT1	0	-Inf	0.94	0.936	0
CRYAB	0	-Inf	0.942	0.654	0
TAGLN	0	-Inf	0.425	0.627	0
GAPDH	0	-Inf	1	0.997	0
KRT18	0	-Inf	0.564	0.464	0
PMEL	0	-Inf	0.989	0.704	0
POSTN	0	-Inf	0.11	0.362	0
TPT1	0	-Inf	1	0.998	0
TPM1	0	-Inf	0.85	0.862	0
RPS2	0	-Inf	1	0.998	0
MT2A	0	-Inf	0.106	0.276	0
COL1A1	0	-Inf	0.494	0.725	0
ACTG1	0	-Inf	1	0.998	0
FTL	0	-Inf	0.999	0.995	0
MT-CO1	0	-Inf	1	1	0
MT-CO2	0	-Inf	1	1	0
MT-ATP6	0	-Inf	1	1	0
MT-CO3	0	-Inf	1	1	0
MT-ND3	0	-Inf	0.999	0.999	0
MT-CYB	0	-Inf	0.995	0.999	0
RPL41	1.7865736096468e-310	-Inf	1	0.998	5.85E-306
CST3	2.09E-304	-Inf	0.986	0.937	6.83E-300
EEF1A1	5.50E-215	-Inf	1	1	1.80E-210
MT-ND4	2.77E-195	-Inf	1	1	9.06E-191
LGALS1	0	-945.055	0.581	0.759	0
IGFBP7	0	-933.492	0.921	0.787	0
CALD1	0	-891.676	0.959	0.953	0
ACTA2	0	-890.216	0.241	0.419	0
HMOX1	0	-815.217	0.562	0.223	0
HSP90AA1	0	-773.379	0.961	0.962	0
S100A11	0	-766.165	0.481	0.675	0
TFPI2	0	-764.696	0.634	0.536	0
S100A4	0	-751.737	0.194	0.349	0
SERPINE2	0	-751.709	0.121	0.329	0
PTX3	0	-707.862	0.129	0.247	0
PTMA	0	-699.801	1	0.992	0
HSP90B1	0	-671.684	0.913	0.922	0
RPS25	7.86E-293	-666.549	0.999	0.989	2.57E-288
TUBA1A	0	-626.224	0.857	0.931	0
TUBA1B	0	-584.389	0.8	0.878	0
MT-ND1	0	-561.303	0.99	0.996	0
ANXA2	0	-556.975	0.945	0.922	0
RPS19	0	-545.433	1	0.996	0
MT-ND2	2.855e-320	-541.105	0.991	0.995	9.34737133e-316
DCT	0	-519.464	0.979	0.639	0
RPLP1	2.72142781369e-312	-512.242	1	0.999	8.91E-308
CKB	0	-502.153	0.695	0.492	0
IER3	0	-496.371	0.438	0.495	0
RPS24	0	-489.168	0.999	0.997	0
TNNC1	0	-485.958	0.343	0.19	0
PTN	0	-481.881	0.787	0.596	0
KRT19	0	-476.184	0.476	0.229	0
S100A10	0	-473.298	0.724	0.726	0
TUBB	0	-469.859	0.973	0.964	0
CALR	0	-463.817	0.93	0.933	0
RPS12	1.64E-274	-463.199	1	0.997	5.36E-270
RPL39	9.52E-174	-457.428	1	0.996	3.12E-169
CLU	0	-454.732	0.861	0.677	0
LGALS3	0	-454.532	0.109	0.377	0
RPL12	0	-451.656	0.999	0.994	0
COL8A1	0	-442.746	0.798	0.539	0
TXN	0	-439.988	0.744	0.839	0
BTF3	0	-431.455	0.983	0.966	0
NPM1	0	-429.833	0.995	0.985	0
CALM2	0	-419.918	0.946	0.946	0
HTRA1	0	-418.117	0.548	0.632	0
RPS3	0	-412.705	0.999	0.993	0
H2AFZ	0	-408.519	0.887	0.885	0
RPL7A	0	-406.934	0.999	0.994	0
YBX3	0	-404.526	0.606	0.705	0
RPS14	0	-402.606	1	0.996	0
RPL3	0	-402.606	0.999	0.994	0
MT1X	0	-401.045	0.115	0.186	0
RPL8	0	-400.711	1	0.995	0
RPL11	0	-399.721	1	0.995	0
GSTP1	2.65E-213	-399.72	0.998	0.986	8.69E-209
KRT8	0	-397.998	0.669	0.464	0
SAT1	0	-394.277	0.335	0.45	0
ANXA1	0	-393.329	0.187	0.468	0
MFGE8	0	-392.242	0.401	0.506	0
RPL28	0	-391.065	1	0.996	0
ELN	0	-390.969	0.95	0.626	0
PEG10	0	-390.611	0.32	0.344	0
MYL12A	0	-389.154	0.749	0.824	0
UPK3B	0	-389.117	0.569	0.315	0
COL6A2	0	-387.928	0.456	0.648	0
PFN1	0	-386.71	0.887	0.926	0
MYL6	0	-383.865	0.992	0.984	0
PRDX6	0	-378.119	0.808	0.84	0
H3F3A	0	-375.195	0.997	0.987	0
RPS27A	0	-372.38	1	0.995	0
RPS8	1.61E-191	-370.867	1	0.997	5.28E-187
SH3BGRL3	0	-370.84	0.897	0.857	0
RPL13	0	-367.981	1	0.998	0
GNAS	0	-367.868	0.978	0.983	0
COL6A1	0	-363.924	0.556	0.72	0
ITGB1	0	-357.743	0.712	0.811	0
TIMP3	0	-354.007	0.966	0.772	0
BGN	0	-345.354	0.216	0.382	0
RPSA	0	-344.898	0.996	0.984	0
GPM6B	0	-343.899	0.307	0.243	0
TMBIM4.1	0	-340.737	0.652	0.666	0
MARCKS	0	-340.419	0.808	0.904	0
CYP1B1	0	-339.117	0.12	0.306	0
AKAP12	0	-337.246	0.177	0.502	0
ITM2B	0	-336.381	0.982	0.94	0
RPS23	3.83E-298	-334.799	1	0.996	1.25E-293
LAPTM4A	0	-334.799	0.943	0.924	0
HINT1	0	-334.799	0.992	0.973	0
CFL1	0	-329.025	0.963	0.966	0
ZDHHC2	0	-325.654	0.263	0.242	0
PRDX1	0	-324.627	0.971	0.934	0
HMGA1	0	-323.258	0.602	0.549	0
IFITM3	0	-322.694	0.792	0.891	0
RPS3A	9.04E-240	-321.815	1	0.997	2.96E-235
SDCBP	0	-319.918	0.895	0.845	0
IFI6	0	-318.929	0.329	0.496	0
MYL9	0	-317.427	0.861	0.819	0
IGF2	0	-314.602	0.107	0.323	0
RPS13	0	-308.831	0.999	0.993	0
SEPW1	2.26E-292	-307.688	0.958	0.898	7.40E-288
HMGB1	0	-305.982	0.925	0.953	0
RPL32	0	-305.972	1	0.996	0
CD55	0	-305.56	0.201	0.172	0
TMEM98	0	-303.06	0.98	0.82	0
CD63	0	-301.617	0.976	0.962	0
CCDC80	0	-297.603	0.262	0.507	0
COL4A1	0	-295.229	0.222	0.434	0
RARRES3	0	-293.829	0.209	0.254	0
ALDH1A1	0	-290.923	0.248	0.268	0
NMB	0	-288.832	0.156	0.179	0
MT-ND5	5.55E-122	-288.181	0.983	0.991	1.82E-117
BASP1	0	-286.857	0.778	0.866	0
IGFBP4	0	-286.353	0.177	0.497	0
SQSTM1	0	-283.764	0.708	0.704	0
CSRP2	0	-283.646	0.452	0.543	0
EIF1	0	-282.862	0.993	0.987	0
STMN1	0	-282.832	0.844	0.875	0
RPL35A	0	-281.589	0.999	0.991	0
APLP2	0	-281.415	0.915	0.891	0
BTG1	0	-280.715	0.631	0.75	0
RPS7	0	-278.544	0.999	0.993	0
RPL30	5.04444970783e-313	-278.534	1	0.994	0.00E+00
CYR61	0	-274.206	0.789	0.735	0
PDIA6	0	-274.07	0.856	0.877	0
PRSS23	0	-273.92	0.189	0.431	0
RPL18A	1.24E-288	-271.322	0.999	0.995	4.07E-284
PPIA	0	-269.771	0.974	0.967	0
RPL7	0	-269.425	1	0.99	0
RPS6	1.61E-264	-268.435	1	0.995	5.28E-260
LDHA	0	-268.435	0.942	0.932	0
TUBA1C	0	-267.97	0.663	0.619	0
RARRES2	0	-267.128	0.747	0.456	0
B2M	0	-266.345	0.984	0.954	0
SERF2	0	-266.009	0.995	0.986	0
RPS15A	0	-265.54	0.999	0.992	0
HLA-A	0	-265.476	0.921	0.866	0
EFEMP1	0	-264.077	0.835	0.582	0
LOX	0	-263.679	0.425	0.48	0
RPL9	0	-261.222	1	0.994	0
RPL21	0	-256.893	1	0.994	0
RTN4	0	-256.428	0.891	0.919	0
APOE	0	-255.451	0.983	0.786	0
DUSP1	0	-254.005	0.346	0.462	0
CD99	0	-253.476	0.618	0.762	0
MAP1B	0	-253.003	0.639	0.803	0
RPL24	0	-251.127	0.998	0.991	0
SERPINF1	0	-251.125	0.987	0.795	0
TAF1D	1.18E-272	-250.06	0.524	0.552	3.86E-268
RPL15	0	-248.308	1	0.996	0
RPL37	0	-248.227	1	0.992	0
RPL34	3.78E-223	-245.352	1	0.994	1.24E-218
EIF4A1	0	-245.289	0.947	0.941	0
RPS5	0	-242.397	0.999	0.989	0
CNN3	0	-240.986	0.831	0.872	0
YBX1	0	-240.985	0.985	0.979	0
COL11A1	0	-240.561	0.352	0.521	0
GNB2L1	0	-238.139	0.996	0.989	0
ALDOA	0	-238.134	0.995	0.976	0
FSTL1	0	-237.934	0.491	0.72	0
H3F3B	1.47E-220	-236.692	0.996	0.986	4.80E-216
HSPA1A	3.42E-14	-236.686	0.193	0.223	1.12E-09
RPS16	0	-235.253	0.999	0.991	0
RPL6	0	-232.368	0.999	0.993	0
FBLN1	0	-231.374	0.279	0.584	0
JUND	0	-230.925	0.863	0.909	0
RPL35	0	-230.89	0.997	0.987	0
GPNMB	0	-230.854	0.944	0.675	0
TSC22D1	0	-230.781	0.609	0.694	0
RAN	0	-230.315	0.899	0.908	0
RPL29	3.41E-291	-229.457	0.999	0.994	1.12E-286
RPL18	0	-228.04	1	0.994	0
KRT10	0	-227.939	0.773	0.793	0
HSPA8	0	-227.938	0.95	0.912	0
MEST	7.37E-147	-227.665	0.786	0.644	2.41E-142
S100B	0	-227.407	0.192	0.184	0
TPM4	0	-227.022	0.57	0.786	0
RPS4X	4.27E-174	-223.712	0.999	0.993	1.40E-169
FRZB	0	-223.712	0.915	0.513	0
RPL19	0	-223.712	1	0.995	0
RPL13A	2.72E-154	-223.711	1	0.996	8.89E-150
SMS	0	-222.859	0.587	0.598	0
RPL27A	0	-222.269	0.996	0.985	0
C12orf75	0	-221.276	0.307	0.506	0
HERPUD1	0	-219.352	0.644	0.629	0
PPIB	0	-218.784	0.943	0.939	0
P4HB	0	-218.631	0.842	0.836	0
PERP	0	-216.569	0.54	0.437	0
RPS27L	0	-216.498	0.717	0.76	0
ANXA5	0	-215.711	0.944	0.91	0
HSP90AB1	0	-215.494	0.988	0.98	0
FAM3C	0	-215.429	0.36	0.471	0
RPS15	0	-215.126	1	0.994	0
ARPC5	0	-214.917	0.816	0.842	0
RPL10A	0	-213.613	0.998	0.99	0
STC1	0	-212.418	0.383	0.186	0
COTL1	0	-211.413	0.668	0.611	0
EGR1	5.17E-26	-210.728	0.733	0.732	1.69E-21
KLF6	0	-210.724	0.205	0.433	0
FBXO32	0	-210.02	0.359	0.35	0
HMGB2	0	-207.979	0.333	0.429	0
DSTN	0	-207.526	0.839	0.858	0
DCBLD2	0	-205.298	0.537	0.609	0
NCL	0	-205.215	0.922	0.931	0
ENO1	0	-204.957	0.981	0.96	0
SFRP1	0	-204.957	0.63	0.612	0
RPL23A	0	-204.879	0.999	0.989	0
SLC2A1	0	-204.772	0.976	0.716	0
SUB1	0	-201.656	0.911	0.913	0
DSP	0	-201.3	0.652	0.447	0
RPL26	0	-200.629	0.999	0.991	0
RPL5	1.78E-266	-200.629	0.999	0.993	5.82E-262
PKM	0	-200.629	0.972	0.938	0
CALM1	0	-200.261	0.851	0.887	0
RPL27	0	-199.796	0.995	0.984	0
VAPA	0	-198.99	0.779	0.764	0
RPLP0	0	-198.925	0.999	0.993	0
PDIA4	0	-198.594	0.569	0.637	0
RRAD	3.11E-211	-197.74	0.165	0.103	1.02E-206
UBC	0	-197.56	0.973	0.962	0
RPL14	0	-196.701	0.999	0.988	0
MDK	0	-196.289	0.834	0.917	0
EEF1B2	0	-196.218	0.982	0.968	0
LMNA	0	-194.947	0.592	0.708	0
NACA	4.25E-259	-194.854	0.998	0.989	1.39E-254
GREM1	0	-194.601	0.11	0.223	0
RPS28	1.22E-276	-193.572	0.999	0.992	3.99E-272
TUBB2B	0	-193.12	0.283	0.512	0
CPE	0	-191.842	0.361	0.583	0
SLC3A2	7.15E-290	-191.493	0.928	0.811	2.34E-285
TUBB4B	0	-190.455	0.696	0.739	0
EEF2	5.5345e-320	-189.641	0.992	0.981	1.81189226e-315
SRP14	7.04E-161	-188.491	0.994	0.98	2.30E-156
SOD2	0	-188.153	0.317	0.355	0
RPS9	0	-186.232	0.998	0.991	0
TMEM158	0	-184.91	0.173	0.275	0
CCND1	0	-184.759	0.683	0.632	0
CD59	0	-183.494	0.652	0.658	0
GADD45A	0	-182.852	0.378	0.382	0
PCSK1N	0	-182.31	0.502	0.504	0
RPL36	0	-181.877	0.999	0.992	0
RPLP2	0	-181.874	1	0.992	0
FHL1	0	-181.535	0.219	0.467	0
KPNA2	0	-181.532	0.21	0.41	0
AKR1B1	0	-180.997	0.307	0.432	0
CRISPLD1	0	-180.871	0.723	0.494	0
SPOCK1	0	-180.389	0.3	0.361	0
ARPC2	0	-180.365	0.781	0.859	0
TMEM59	0	-179.632	0.963	0.882	0
CCND2	0	-179.55	0.467	0.474	0
ARF4	0	-179.402	0.663	0.755	0
RBP1	0	-178.97	0.968	0.777	0
FBN1	0	-177.586	0.432	0.605	0
RPL37A	1.05E-300	-177.546	1	0.993	3.45E-296
RPGRIP1L	0	-177.545	0.157	0.221	0
RGS4	0	-177.426	0.16	0.118	0
EIF4G2	0	-177.254	0.943	0.932	0
ANXA3	0	-177.032	0.106	0.139	0
YWHAQ	0	-175.987	0.847	0.86	0
FHL2	0	-175.882	0.136	0.334	0
DNAJB9	0	-175.813	0.587	0.429	0
GALNT1	0	-175.506	0.754	0.723	0
OSTC	0	-175.166	0.885	0.872	0
ACTN1	0	-174.68	0.379	0.54	0
CRABP2	0	-174.66	0.159	0.407	0
GAS6	0	-172.71	0.202	0.264	0
MYL6B	7.62E-234	-171.907	0.763	0.785	2.49E-229
LDHB	0	-171.774	0.978	0.957	0
UBE2S	0	-170.728	0.415	0.555	0
SCD	2.86E-167	-170.332	0.71	0.551	9.37E-163
UCHL1	0	-169.994	0.556	0.729	0
RPL23	0	-168.889	0.999	0.989	0
DCLK1	0	-168.609	0.166	0.189	0
HIST1H4C	0	-167.574	0.364	0.374	0
HMGN2	0	-167.447	0.824	0.888	0
SEC61G	0	-167.134	0.94	0.912	0
RPL4	0	-165.41	0.993	0.982	0
FAU	0	-164.532	0.996	0.986	0
MYL12B	0	-163.694	0.885	0.903	0
GJA1	0	-162.667	0.886	0.776	0
PTRF	0	-161.819	0.311	0.557	0
DAPL1	0	-161.653	0.318	0.346	0
CITED2	0	-161.577	0.632	0.559	0
OST4	0	-161.495	0.925	0.918	0
LY6E	0	-161.346	0.311	0.553	0
TNFRSF12A	0	-159.967	0.163	0.34	0
PALLD	0	-159.463	0.353	0.578	0
DYNLL1	0	-158.436	0.87	0.927	0
ENC1	0	-158.351	0.121	0.208	0
HIF1A	0	-157.881	0.504	0.654	0
PLOD2	0	-157.673	0.666	0.531	0
UBA52	0	-157.544	0.997	0.987	0
RPS20	1.27E-141	-157.348	0.994	0.981	4.15E-137
RPS11	6.23E-192	-157.348	0.999	0.991	2.04E-187
ABL2	0	-157.335	0.441	0.343	0
HSPE1	0	-157.321	0.868	0.852	0
HLA-B	0	-157.249	0.818	0.75	0
LMO4	0	-156.792	0.53	0.638	0
TMEM66	0	-155.913	0.979	0.887	0
NR2F2	0	-155.614	0.445	0.581	0
ID3	0	-155.462	0.345	0.567	0
SDC2	0	-154.415	0.835	0.66	0
CHCHD7	5.94E-279	-154.116	0.229	0.25	1.94E-274
PPP1R14B	0	-154.06	0.633	0.78	0
STRAP	0	-154.045	0.735	0.765	0
AK1	0	-153.467	0.306	0.431	0
FBLN5	0	-152.786	0.171	0.332	0
SLC25A3	0	-151.648	0.971	0.954	0
NREP	0	-151.305	0.86	0.825	0
EIF5A	0	-150.494	0.645	0.759	0
HSPD1	0	-149.583	0.909	0.888	0
ARL6IP1	0	-149.528	0.707	0.555	0
SULF1	0	-149.134	0.391	0.323	0
ID1	0	-148.937	0.317	0.488	0
RCN1	0	-148.552	0.669	0.772	0
HNRNPA1	0	-148.444	0.99	0.978	0
SPTBN1	0	-148.229	0.577	0.712	0
ZFAS1	1.13E-277	-147.179	0.974	0.925	3.70E-273
CLIC1	0	-146.422	0.547	0.69	0
TUSC3	0	-145.504	0.464	0.6	0
NAP1L1	0	-145.277	0.952	0.946	0
CCDC50	0	-144.616	0.419	0.493	0
HMGN1	0	-143.961	0.779	0.882	0
SERPINB1	1.44E-169	-143.905	0.171	0.158	4.72E-165
RANBP1	0	-143.79	0.635	0.73	0
MYL5	0	-142.746	0.175	0.149	0
CD81	0	-142.671	0.942	0.933	0
HSPB1	0	-141.93	0.924	0.878	0
CTSC	0	-140.911	0.219	0.358	0
PTGES3	0	-140.449	0.813	0.85	0
RPS27	2.83E-168	-140.034	0.999	0.992	9.25E-164
NGFRAP1	0	-138.59	0.917	0.937	0
PDIA3	0	-138.059	0.854	0.892	0
LGMN	0	-137.999	0.441	0.451	0
PSMD2	0	-137.991	0.62	0.68	0
HNRNPA2B1	0	-137.895	0.91	0.954	0
GNG11	0	-137.887	0.635	0.652	0
SSR3	0	-137.877	0.777	0.768	0
MTRNR2L8	1.99E-115	-137.843	0.25	0.256	6.51E-111
KDELR2	0	-137.666	0.717	0.77	0
CKAP4	0	-137.428	0.385	0.635	0
IER2	4.88E-102	-137.119	0.785	0.784	1.60E-97
CD44	0	-136.927	0.149	0.241	0
H2AFX	0	-136.749	0.211	0.302	0
NQO1	0	-136.515	0.172	0.323	0
DSC2	0	-136.338	0.304	0.246	0
YWHAZ	0	-136.303	0.736	0.827	0
ITGAV	0	-135.678	0.806	0.615	0
RND3	0	-135.649	0.204	0.517	0
SERPINB9	0	-135.49	0.676	0.283	0
GPX1	0	-135.445	0.916	0.849	0
ANGPTL4	0	-134.758	0.175	0.114	0
RPS26	0	-134.636	0.99	0.976	0
SUMO2	0	-134.08	0.971	0.957	0
TAGLN2	0	-133.804	0.338	0.402	0
RPL22	0	-133.642	0.998	0.987	0
YWHAE	0	-132.946	0.921	0.924	0
ATP5E	0	-132.82	0.981	0.966	0
CYCS	0	-132.806	0.725	0.728	0
ADI1	0	-132.796	0.371	0.496	0
SNRPB	0	-131.978	0.675	0.728	0
CSTB	5.48E-277	-131.381	0.972	0.905	1.79E-272
TKT	0	-131.229	0.875	0.844	0
MRPS9	0	-130.973	0.247	0.309	0
MYH10	0	-130.765	0.47	0.628	0
RPL22L1	0	-130.323	0.541	0.621	0
SNX3	0	-130.167	0.849	0.841	0
EZR	0	-129.69	0.732	0.6	0
MORF4L2	0	-129.456	0.808	0.841	0
NPC2	0	-128.429	0.985	0.846	0
CUL2	8.25E-254	-128.166	0.217	0.293	2.70E-249
ISOC1	0	-128.144	0.196	0.236	0
SERPINH1	0	-127.86	0.479	0.723	0
ATP5L	6.20E-304	-127.598	0.967	0.939	2.03E-299
HN1	0	-127.249	0.389	0.623	0
CKS2	0	-127.035	0.216	0.325	0
NDUFA4	0	-126.843	0.973	0.951	0
CTSL	0	-126.037	0.605	0.576	0
UBB	0	-125.609	0.936	0.944	0
RPS4Y1	1.00E-95	-125.609	0.302	0.31	3.27E-91
SDF2L1	3.30E-291	-125.169	0.434	0.436	1.08E-286
HNRNPA3	0	-125.129	0.76	0.849	0
POMP	0	-124.629	0.823	0.858	0
OTUD6B	1.39E-192	-124.205	0.104	0.13	4.55E-188
RPS21	0	-124.042	0.992	0.974	0
SNAPC1	9.35E-291	-123.806	0.198	0.235	3.06E-286
JUNB	0	-123.691	0.578	0.631	0
APP	6.51E-87	-123.596	0.946	0.919	2.13E-82
TUBB6	0	-122.888	0.392	0.53	0
PDLIM5	0	-122.799	0.648	0.514	0
PABPC1	0	-122.526	0.936	0.931	0
BIN1	0	-122.254	0.46	0.396	0
RAP1B	0	-121.837	0.536	0.668	0
EIF1AX	0	-121.222	0.757	0.765	0
SNHG8	5.82E-265	-121.148	0.693	0.655	1.90E-260
OAZ1	0	-121.09	0.937	0.933	0
SET	0	-120.635	0.937	0.938	0
S100A16	0	-120.43	0.314	0.404	0
BSG	0	-119.672	0.943	0.903	0
EIF3E	3.44E-75	-119.076	0.968	0.935	1.13E-70
GAL	5.83E-286	-118.328	0.115	0.047	1.91E-281
SKP1	0	-118.284	0.979	0.958	0
HSPH1	0	-117.367	0.266	0.395	0
ZNF106	0	-116.938	0.783	0.741	0
IFIT1	0	-116.487	0.134	0.197	0
DAB2	0	-116.468	0.212	0.488	0
HSBP1	0	-116.363	0.939	0.892	0
COL5A1	0	-116.269	0.238	0.426	0
PAX6	0	-115.679	0.325	0.392	0
MAP1LC3B	0	-115.583	0.629	0.67	0
EMP3	0	-115.516	0.693	0.731	0
MGST1	0	-115.329	0.621	0.499	0
NUCKS1	0	-114.826	0.855	0.889	0
UACA	0	-113.953	0.574	0.546	0
DBI	0	-113.777	0.814	0.826	0
IFITM2	0	-112.95	0.294	0.595	0
COL4A2	0	-112.929	0.367	0.531	0
MMP2	0	-112.919	0.14	0.43	0
HILPDA	4.58E-157	-112.62	0.203	0.279	1.50E-152
SGK1	0	-112.191	0.526	0.451	0
LTBP1	0	-112.148	0.416	0.486	0
PGK1	0	-111.449	0.899	0.875	0
SVIP	0	-110.762	0.48	0.367	0
RAC1	0	-110.657	0.909	0.918	0
INSIG1	0	-110.498	0.272	0.332	0
ODC1	0	-110.286	0.714	0.699	0
CRIM1	0	-109.979	0.465	0.417	0
TXNRD1	0	-109.91	0.296	0.468	0
MORF4L1	0	-109.722	0.938	0.929	0
TPM3	0	-109.559	0.474	0.671	0
CALU	0	-109.133	0.724	0.811	0
MYH9	0	-108.981	0.478	0.542	0
CAST	0	-108.924	0.516	0.643	0
NDUFA4L2	7.55E-179	-108.294	0.407	0.283	2.47E-174
ANP32B	0	-107.607	0.796	0.788	0
PLIN2	4.25E-184	-107.375	0.585	0.46	1.39E-179
PYURF	0	-106.983	0.627	0.65	0
JUN	0	-106.827	0.416	0.639	0
ATP6V1G1	3.34E-281	-106.813	0.953	0.907	1.09E-276
CXCL12	0	-106.62	0.136	0.265	0
ARL4C	0	-106.38	0.312	0.444	0
TPD52L1	0	-105.764	0.81	0.605	0
SFPQ	0	-105.412	0.639	0.818	0
ALDH1A3	0	-105.398	0.786	0.451	0
F3	0	-105.391	0.186	0.17	0
AEBP1	0	-105.348	0.387	0.54	0
SELM	0	-105.2	0.623	0.674	0
DEK	0	-104.472	0.548	0.668	0
PCNA	0	-104.298	0.326	0.377	0
HNRNPC	0	-104.061	0.881	0.88	0
RHOBTB3	1.27E-204	-103.968	0.769	0.712	4.16E-200
GPX4	7.08E-156	-103.942	0.988	0.956	2.32E-151
EIF5	0	-103.746	0.647	0.682	0
2021-09-11	0	-103.622	0.223	0.547	0
SPATS2L	0	-103.569	0.521	0.64	0
BEX1	0	-103.503	0.145	0.222	0
SRSF3	0	-102.581	0.777	0.83	0
SLC2A3	7.50E-239	-102.377	0.195	0.26	2.46E-234
NELL2	0	-102.29	0.712	0.499	0
BST2	0	-101.966	0.232	0.196	0
TCEAL1	3.07E-96	-101.949	0.261	0.248	1.00E-91
DNAJB11	0	-101.921	0.498	0.56	0
CAV2	0	-101.861	0.191	0.299	0
EDF1	0	-101.029	0.922	0.919	0
NTRK2	7.40E-275	-100.973	0.118	0.149	2.42E-270
PGAM1	0	-100.917	0.86	0.817	0
EEF1A2	0	-100.742	0.254	0.178	0
CAP1	0	-100.666	0.514	0.618	0
TRPM3	0	-100.624	0.923	0.579	0
NAP1L4	0	-100.521	0.469	0.561	0
GNB3	0	-100.463	0.705	0.353	0
SSR4	0	-100.202	0.948	0.931	0
HNRNPR	0	-100.034	0.717	0.804	0
TPI1	0	-99.8232	0.981	0.961	0
ZFP36L1	0	-99.6401	0.667	0.716	0
CXADR	0	-99.6307	0.688	0.498	0
CD164	2.71E-222	-99.6151	0.747	0.731	8.88E-218
HNRNPK	0	-99.5118	0.926	0.928	0
ERRFI1	0	-99.2701	0.196	0.199	0
CTSV	0	-99.1891	0.657	0.405	0
C19orf10	0	-99.1838	0.577	0.681	0
PDLIM3	0	-98.8921	0.215	0.163	0
PSMA7	0	-98.7887	0.879	0.903	0
MESDC2	0	-98.7075	0.561	0.601	0
HNRNPDL	0	-98.4935	0.873	0.908	0
PLAC9	0	-97.9895	0.598	0.489	0
CDK2AP2	5.56E-165	-97.8812	0.345	0.362	1.82E-160
PSAT1	0	-97.542	0.384	0.515	0
YWHAB	0	-97.3925	0.746	0.84	0
PTMS	0	-96.8729	0.861	0.921	0
COL9A3	0	-96.77	0.734	0.434	0
LAPTM4B	1.34E-225	-96.7545	0.92	0.818	4.39E-221
PCBP2	0	-96.7479	0.906	0.876	0
PTTG1	0	-96.7408	0.133	0.256	0
NTN4	0	-96.3939	0.187	0.135	0
TUBB2A	0	-96.0986	0.115	0.431	0
IDH1	0	-95.9539	0.268	0.46	0
COL18A1	0	-95.4808	0.865	0.628	0
WDR1	0	-95.3668	0.579	0.562	0
PCP4	0	-95.3108	0.691	0.332	0
PHPT1	0	-95.1271	0.912	0.901	0
SPCS3	0	-95.1038	0.416	0.49	0
CCT5	0	-95.0541	0.489	0.646	0
SEC61B	0	-94.8753	0.907	0.913	0
ITGA6	3.93E-236	-94.8017	0.446	0.308	1.29E-231
EDIL3	0	-94.7156	0.185	0.379	0
CCNI	0	-94.233	0.964	0.945	0
OAT	0	-93.8711	0.428	0.456	0
RNASE1	1.84E-216	-93.8655	0.123	0.037	6.02E-212
VKORC1	0	-93.783	0.739	0.778	0
CANX	8.25E-99	-93.7239	0.912	0.884	2.70E-94
MRPS6	0	-93.283	0.776	0.716	0
METRN	0	-92.7135	0.601	0.598	0
REEP5	3.57E-90	-92.4166	0.837	0.741	1.17E-85
FLNA	0	-92.1873	0.673	0.725	0
ASAH1	0	-92.0393	0.921	0.733	0
TYMS	0	-92.0266	0.15	0.297	0
SERBP1	0	-91.6023	0.887	0.902	0
TMED2	0	-91.5371	0.804	0.781	0
ARMC1	2.74E-180	-91.3563	0.381	0.4	8.98E-176
CD151	0	-91.2171	0.528	0.653	0
PLK2	0	-91.1569	0.179	0.394	0
HNRNPH1	0	-90.9785	0.763	0.751	0
C9orf16	7.20E-155	-90.643	0.935	0.888	2.36E-150
PDLIM1	0	-90.6299	0.136	0.226	0
ATP5G3	0	-90.5533	0.943	0.911	0
DDX5	0	-90.3994	0.91	0.952	0
SRM	0	-90.3279	0.615	0.693	0
HES4	0	-90.3179	0.446	0.464	0
LMAN1	0	-90.1094	0.548	0.676	0
RIPK2	1.72E-41	-90.073	0.172	0.154	5.63E-37
CHCHD2	0	-89.888	0.683	0.699	0
ID2	2.35E-74	-89.541	0.645	0.559	7.68E-70
POLR2L	0	-89.5107	0.858	0.858	0
SERPINB6	0	-89.3228	0.496	0.534	0
DRAP1	0	-89.0806	0.608	0.71	0
CD47	0	-89.0457	0.256	0.438	0
HLA-C	2.14E-255	-87.878	0.889	0.791	7.00E-251
OCIAD2	0	-87.7373	0.471	0.465	0
SNCA	0	-87.6316	0.573	0.448	0
COLEC12	0	-87.0952	0.74	0.61	0
FABP3	0	-87.0679	0.267	0.234	0
PLS3	0	-87.0586	0.536	0.56	0
CFH	0	-87.0233	0.238	0.378	0
GUK1	0	-86.9923	0.897	0.9	0
BRI3	0	-86.7669	0.957	0.907	0
PMP22	3.27E-103	-86.6537	0.461	0.457	1.07E-98
NDUFS5	0	-86.6482	0.903	0.918	0
COMMD6	3.09E-186	-86.5919	0.965	0.927	1.01E-181
PPME1	0	-86.3786	0.203	0.269	0
EEF1D	0	-86.2466	0.97	0.95	0
MARCKSL1	0	-86.1806	0.937	0.926	0
ADAMTS1	0	-86.168	0.13	0.266	0
MAF	4.84E-261	-85.7281	0.273	0.284	1.59E-256
HMGB3	0	-85.6278	0.319	0.434	0
ZYX	0	-85.581	0.301	0.41	0
HSD17B2	0	-85.3127	0.747	0.519	0
DAAM1	5.45E-224	-85.2731	0.739	0.575	1.79E-219
CP	5.73E-290	-85.222	0.218	0.112	1.88E-285
CTSB	0	-84.9866	0.531	0.56	0
PHLDA1	0	-84.8681	0.144	0.29	0
ATP6V0E1	0	-84.8429	0.849	0.832	0
CNIH1	1.08E-130	-84.7887	0.74	0.646	3.54E-126
TSPO	0	-84.7717	0.839	0.805	0
SUCO	0	-84.5459	0.286	0.379	0
GSTO1	0	-84.4721	0.452	0.559	0
DUSP4	0	-84.431	0.87	0.337	0
DUT	0	-84.0401	0.674	0.713	0
PSMB5	0	-83.9784	0.803	0.836	0
TMBIM6	0	-83.7674	0.852	0.863	0
SRI	0	-83.7325	0.61	0.682	0
NUDT4	0	-83.6386	0.392	0.504	0
NME1	0	-83.6116	0.511	0.666	0
WBP5	0	-83.6039	0.747	0.735	0
DDT	0	-83.3666	0.816	0.779	0
FSTL3	0	-83.3506	0.197	0.219	0
SEPP1	3.35E-234	-83.3002	0.222	0.211	1.10E-229
PA2G4	0	-83.1762	0.541	0.605	0
RBM3	0	-83.1703	0.832	0.832	0
PRDX4	0	-82.5417	0.755	0.794	0
VEGFA	0	-82.3739	0.861	0.593	0
ARPC1B	0	-82.338	0.288	0.493	0
AP1S2	0	-82.3372	0.87	0.679	0
PFDN5	6.48E-193	-82.3282	0.989	0.973	2.12E-188
EIF4A2	5.03651338725e-312	-82.3278	0.97	0.912	1.65E-307
SPON2	2.20E-299	-82.3002	0.534	0.372	7.20E-295
TOMM7	5.48E-208	-82.2877	0.973	0.921	1.79E-203
ENPP2	0	-82.184	0.731	0.398	0
MAB21L1	0	-82.1637	0.548	0.4	0
PMEPA1	0	-82.0929	0.366	0.459	0
ENAH	0	-82.0876	0.203	0.551	0
AP2S1	0	-82.0872	0.782	0.822	0
DNAJA1	0	-82.0481	0.575	0.752	0
RALA	0	-81.8828	0.263	0.397	0
GLS	0	-81.8266	0.254	0.435	0
PSAP	5.27E-87	-81.7311	0.905	0.846	1.73E-82
HNRNPAB	0	-81.6619	0.464	0.671	0
RHEB	0	-81.0511	0.753	0.757	0
RHOA	0	-80.9994	0.851	0.869	0
SCG5	0	-80.8849	0.712	0.529	0
C1QL1	1.53E-246	-80.8403	0.138	0.116	5.02E-242
SLC25A5	0	-80.8329	0.869	0.833	0
VDAC2	0	-80.8194	0.874	0.834	0
PDLIM4	0	-80.8177	0.496	0.485	0
HMGCS1	0	-80.7875	0.276	0.371	0
NUP93	0	-80.7159	0.172	0.279	0
SOD3	2.20E-275	-80.5996	0.139	0.181	7.21E-271
QSOX1	0	-80.5814	0.193	0.333	0
AHNAK	0	-80.371	0.268	0.512	0
PPP1R15A	5.16E-152	-79.7398	0.45	0.537	1.69E-147
ACTR3	0	-79.6476	0.576	0.671	0
CDC42	0	-79.5467	0.76	0.84	0
EMP2	0	-79.4862	0.655	0.496	0
CCT6A	0	-79.3784	0.659	0.748	0
H2AFJ	0	-79.297	0.414	0.495	0
PRDX5	0	-79.2239	0.889	0.903	0
SAP18	0	-79.0645	0.857	0.845	0
HNRNPD	0	-78.9994	0.667	0.781	0
EIF4EBP1	0	-78.9972	0.29	0.498	0
CTSZ	0	-78.893	0.356	0.407	0
EPS8	0	-78.8394	0.268	0.336	0
ARHGAP29	0	-78.6958	0.146	0.338	0
MLLT11	0	-78.5477	0.251	0.457	0
ZFR	3.60225062e-315	-78.3518	0.382	0.481	1.1793048072224e-310
RCAN1	0	-78.0191	0.111	0.217	0
GEM	9.3414009883526e-311	-77.9957	0.45	0.314	3.06E-306
HSPA1B	1.55E-125	-77.9902	0.278	0.236	5.08E-121
SERP1	0	-77.8445	0.686	0.705	0
CYBA	0	-77.5407	0.572	0.578	0
FKBP1A	0	-76.6232	0.75	0.785	0
RPL38	0	-76.377	0.993	0.977	0
RPL36AL	0	-76.2709	0.943	0.914	0
PPDPF	0	-76.2683	0.958	0.928	0
SERPINA1	0	-76.2394	0.156	0.083	0
CNTN1	0	-76.0726	0.487	0.347	0
CCT4	0	-76.0217	0.762	0.73	0
PCOLCE	0	-75.9581	0.225	0.498	0
APOC1	0	-75.84	0.842	0.468	0
ACTN4	0	-75.3795	0.558	0.646	0
TCEB2	0	-75.103	0.959	0.943	0
MTHFD2	0	-75.0569	0.196	0.297	0
DAD1	0	-74.991	0.872	0.881	0
CDH2	0	-74.9853	0.511	0.576	0
S100A13	0	-74.9773	0.589	0.65	0
PRELID1	0	-74.8122	0.754	0.784	0
TBC1D15	5.43E-144	-74.5679	0.246	0.246	1.78E-139
CHN1	1.35E-294	-74.4667	0.131	0.23	4.41E-290
EGLN3	3.06E-169	-74.29	0.244	0.161	1.00E-164
VDAC1	0	-74.1608	0.808	0.806	0
TRAM1	0	-73.7265	0.666	0.673	0
CFL2	0	-73.6686	0.563	0.507	0
ERH	0	-73.5794	0.92	0.903	0
SLC38A2	0	-73.5277	0.313	0.472	0
SELK	1.03E-126	-73.1946	0.834	0.74	3.37E-122
PPP1CB	0	-73.1689	0.64	0.677	0
PSMB1	0	-73.0864	0.879	0.883	0
CREM	1.54E-171	-73.0677	0.283	0.326	5.04E-167
MFAP2	0	-73.0665	0.785	0.763	0
XIST	1.81E-36	-73.0509	0.217	0.262	5.92E-32
EIF3A	0	-72.9683	0.85	0.828	0
RNASET2	2.76E-175	-72.9541	0.305	0.308	9.02E-171
RNPS1	0	-72.8397	0.557	0.621	0
ERCC1	0	-72.761	0.57	0.594	0
GTF2A2	0	-72.6448	0.598	0.692	0
ALYREF	0	-72.523	0.401	0.52	0
FOSB	1.47E-279	-72.5022	0.375	0.532	4.81E-275
ARID5B	0	-72.3104	0.384	0.5	0
UQCRB	0	-72.2387	0.994	0.96	0
MMP11	2.02E-169	-72.0527	0.112	0.167	6.61E-165
MFF	0	-72.0206	0.619	0.623	0
COL9A1	0	-71.8687	0.151	0.119	0
RDH10	0	-71.7423	0.199	0.201	0
CLIC4	0	-71.6809	0.393	0.484	0
ZFP36	3.45E-274	-71.6408	0.204	0.267	1.13E-269
B4GALT1	0	-71.6027	0.267	0.342	0
SORBS2	0	-71.5936	0.668	0.394	0
MYADM	2.5450572198904e-310	-71.4054	0.452	0.509	8.33E-306
EIF3F	0	-71.3301	0.945	0.91	0
TIMP2	4.97E-308	-70.7445	0.841	0.786	1.63E-303
ILF2	0	-70.6985	0.639	0.708	0
MLANA	1.08E-210	-70.495	0.19	0.106	3.54E-206
SLC7A11	1.09E-207	-70.4253	0.15	0.158	3.57E-203
ARF1	0	-70.4137	0.719	0.766	0
CNN2	0	-70.3763	0.646	0.644	0
ITM2C	0	-70.2939	0.802	0.764	0
DOK5	0	-70.2548	0.184	0.359	0
KIF5B	0	-70.2045	0.616	0.731	0
BCAT1	7.22E-229	-70.1791	0.699	0.533	2.37E-224
PFN2	0	-70.1732	0.634	0.702	0
RCN2	0	-70.1521	0.854	0.857	0
XRCC5	0	-69.9525	0.729	0.799	0
SLC7A8	0	-69.8743	0.625	0.487	0
H1FX	2.71E-254	-69.7811	0.771	0.773	8.88E-250
UBE2M	0	-69.7147	0.721	0.726	0
MTDH	0	-69.6736	0.804	0.839	0
SPINT2	0	-69.6649	0.516	0.395	0
BNIP3	6.60E-114	-69.6237	0.687	0.61	2.16E-109
RHOC	0	-69.6133	0.403	0.6	0
TMA7	0	-69.495	0.967	0.942	0
MTX2	3.25E-174	-69.4866	0.443	0.454	1.07E-169
CLTA	0	-69.3825	0.888	0.895	0
RHOB	5.21E-224	-69.3422	0.592	0.613	1.71E-219
CD9	0	-69.2734	0.423	0.382	0
EIF6	0	-69.1583	0.475	0.57	0
MAGED2	0	-69.1026	0.695	0.786	0
UBE2E3	0	-68.9662	0.783	0.766	0
CCT2	0	-68.856	0.664	0.717	0
ARPC3	0	-68.5917	0.852	0.876	0
FXYD1	5.30E-46	-68.5234	0.209	0.15	1.74E-41
SOX4	1.27E-272	-68.3657	0.941	0.875	4.15E-268
ASPM	0	-68.1037	0.138	0.167	0
SNRPG	0	-68.0554	0.706	0.741	0
TMED9	0	-68.011	0.731	0.759	0
LITAF	0	-67.9938	0.547	0.486	0
CIRBP	1.40E-67	-67.9349	0.977	0.962	4.57E-63
CCNO	9.70802498979965e-310	-67.9015	0.303	0.123	3.18E-305
KCNQ1OT1	1.36E-121	-67.8993	0.875	0.865	4.46E-117
GNAI2	0	-67.8833	0.61	0.755	0
CDV3	0	-67.8492	0.724	0.736	0
SLC20A1	0	-67.6133	0.33	0.356	0
PDLIM7	0	-67.608	0.426	0.569	0
MAL2	0	-67.4912	0.171	0.147	0
RAB32	0	-67.434	0.615	0.566	0
ADM	0	-67.4211	0.278	0.186	0
LGALS3BP	1.28E-299	-67.2513	0.712	0.599	4.19E-295
GRN	0	-67.2308	0.665	0.677	0
CDC42EP3	0	-67.194	0.217	0.343	0
SRSF2	0	-67.1241	0.544	0.685	0
ID4	0	-67.0906	0.194	0.323	0
EGFL6	3.50E-266	-67.0039	0.172	0.16	1.15E-261
AK3	1.21E-101	-66.9388	0.478	0.441	3.95E-97
CAPN2	0	-66.9025	0.369	0.525	0
LTBP3	0	-66.8327	0.37	0.447	0
CADM1	0	-66.7013	0.349	0.366	0
SRP9	0	-66.6765	0.821	0.846	0
APC	0	-66.5461	0.878	0.63	0
P4HA2	0	-66.4854	0.356	0.458	0
CEBPB	0	-66.4607	0.788	0.63	0
UQCRH	0	-66.4588	0.974	0.948	0
VMP1	0	-66.3965	0.576	0.623	0
C4orf3	0	-66.333	0.888	0.846	0
NHP2L1	0	-66.2376	0.795	0.807	0
AXL	0	-66.1784	0.239	0.321	0
MMADHC	0	-66.1573	0.575	0.594	0
SLC25A4	0	-65.9777	0.804	0.581	0
ATP5G2	8.81E-254	-65.9178	0.987	0.96	2.88E-249
LIMCH1	0	-65.8224	0.468	0.406	0
SRA1	0	-65.8166	0.29	0.426	0
CDC37L1	1.16E-33	-65.7879	0.29	0.263	3.81E-29
CDK6	0	-65.7382	0.295	0.41	0
STC2	0	-65.6091	0.564	0.321	0
CACYBP	0	-65.3546	0.57	0.603	0
UAP1	0	-65.2246	0.226	0.31	0
DKK3	0	-65.2229	0.292	0.33	0
MFAP4	0	-65.0994	0.342	0.412	0
WARS	0	-65.0166	0.117	0.238	0
NPW	0	-64.9887	0.788	0.547	0
VCP	0	-64.8872	0.603	0.697	0
SSB	0	-64.7483	0.647	0.733	0
BUB3	0	-64.3817	0.373	0.446	0
CCT3	0	-64.0575	0.757	0.798	0
SRSF9	0	-64.0324	0.838	0.88	0
TP53I3	0	-64.0288	0.317	0.371	0
EIF4A3	0	-64.0125	0.387	0.506	0
MANF	0	-63.5683	0.591	0.63	0
AP2M1	0	-63.5461	0.929	0.905	0
BZW1	0	-63.492	0.662	0.755	0
PLTP	0	-63.4824	0.787	0.606	0
BAMBI	1.40E-169	-63.3414	0.267	0.215	4.59E-165
PCOLCE2	0	-63.1929	0.198	0.149	0
RABAC1	0	-63.133	0.886	0.892	0
SSR2	0	-62.7039	0.921	0.89	0
FEZ1	0	-62.6807	0.224	0.367	0
MGST3	0	-62.6283	0.79	0.824	0
CPEB4	0	-62.6044	0.698	0.393	0
SSX2IP	4.42E-184	-62.4941	0.396	0.326	1.45E-179
PRRX1	0	-62.3299	0.29	0.448	0
GAS1	0	-62.2037	0.459	0.551	0
HMGN3	0	-62.196	0.694	0.817	0
KCTD20	0	-61.9212	0.187	0.336	0
MMP14	0	-61.8942	0.526	0.537	0
COX5A	0	-61.7469	0.82	0.806	0
TRPM1	0	-61.7322	0.82	0.491	0
HNRNPF	0	-61.6556	0.706	0.755	0
LOXL1	0	-61.6033	0.634	0.618	0
PRDX2	0	-61.5762	0.941	0.932	0
COX7C	9.67E-197	-61.5247	0.99	0.962	3.17E-192
HES1	0	-61.4239	0.469	0.514	0
NPTN	0	-61.3735	0.489	0.515	0
IVNS1ABP	0	-61.2915	0.45	0.408	0
NOP10	0	-61.1749	0.641	0.724	0
ENO2	1.5871074865e-313	-61.1197	0.645	0.423	0.00E+00
NR2F1	0	-60.9475	0.395	0.571	0
HSPB8	1.398473954414e-312	-60.7677	0.312	0.167	4.58E-308
TF	0	-60.6873	0.636	0.222	0
ATP1B1	0	-60.6784	0.931	0.665	0
CA2	0	-60.66	0.167	0.084	0
LYN	3.14E-133	-60.6486	0.124	0.096	1.03E-128
COX20	0	-60.5418	0.615	0.619	0
WSB1	1.08E-12	-60.4915	0.863	0.854	3.53E-08
MLTK	0	-60.3367	0.316	0.374	0
UNC119	1.5e-323	-60.2374	0.239	0.306	4.8524e-319
PSMB2	0	-60.1536	0.555	0.68	0
RRAS2	0	-60.0674	0.273	0.313	0
PTP4A2	0	-59.9266	0.777	0.778	0
TPR	0	-59.8286	0.67	0.735	0
SEC63	3.31E-59	-59.81	0.731	0.706	1.08E-54
PAWR	0	-59.6212	0.611	0.548	0
ATP6V0B	0	-59.5561	0.821	0.798	0
KPNB1	0	-59.5517	0.57	0.66	0
XBP1	0	-59.5063	0.482	0.509	0
FAM84B	0	-59.4907	0.599	0.364	0
ANXA4	0	-59.414	0.35	0.367	0
NUDC	0	-59.3527	0.582	0.666	0
PRPH	0	-59.1336	0.293	0.231	0
TMEM55A	1.94E-205	-59.1109	0.464	0.316	6.35E-201
UQCRQ	0	-59.0715	0.901	0.874	0
TTC3	9.71E-112	-58.9034	0.934	0.926	3.18E-107
TGFB2	0	-58.8766	0.18	0.211	0
UGP2	0	-58.8676	0.636	0.623	0
CHPF	2.36E-277	-58.7757	0.691	0.549	7.71E-273
EIF1B	3.26E-76	-58.736	0.855	0.783	1.07E-71
FKBP10	0	-58.7169	0.323	0.529	0
EVA1B	0	-58.6118	0.229	0.472	0
UHMK1	7.16E-165	-58.6106	0.292	0.3	2.34E-160
FBN2	0	-58.3639	0.275	0.423	0
PLEKHB1	0	-58.3578	0.504	0.232	0
DST	0	-58.3307	0.314	0.541	0
TALDO1	0	-58.2636	0.648	0.705	0
SLC39A10	4.36E-159	-58.1907	0.344	0.399	1.43E-154
BACE2	0	-58.1731	0.694	0.517	0
2021-09-07	0	-58.1725	0.802	0.877	0
STK24	0	-58.1693	0.928	0.619	0
DDIT3	1.07E-72	-58.1441	0.281	0.211	3.52E-68
RBM8A	0	-58.1429	0.71	0.749	0
NARS	2.74E-280	-58.0802	0.564	0.575	8.97E-276
NDUFB9	0	-58.0789	0.725	0.725	0
ATP5J	0	-57.8313	0.936	0.921	0
DNAJB6	0	-57.8182	0.631	0.686	0
AQP1	0	-57.8033	0.611	0.287	0
CLTC	0	-57.7858	0.579	0.667	0
IDH2	0	-57.784	0.479	0.53	0
ZFP36L2	6.84E-122	-57.7757	0.779	0.656	2.24E-117
FILIP1	2.71E-134	-57.6631	0.103	0.103	8.87E-130
NFKBIA	0	-57.6341	0.272	0.327	0
BHLHE40	7.69E-222	-57.6175	0.514	0.383	2.52E-217
DNAJB1	0	57.6132	0.253	0.307	0
FAM162A	5.65E-159	-57.5547	0.826	0.753	1.85E-154
RPS10	0	-57.5352	0.969	0.936	0
SCXA	3.57E-278	-57.26	0.171	0.142	1.17E-273
NME4	0	-57.1084	0.711	0.766	0
COX7A2L	1.71E-251	-57.1015	0.906	0.853	5.60E-247
FBLN2	0	-57.0396	0.184	0.295	0
RBBP4	7.19E-255	-57.0183	0.632	0.634	2.35E-250
HCFC1R1	0	-56.9933	0.458	0.588	0
PSMD12	0	-56.9792	0.35	0.477	0
GNG5	0	-56.9088	0.894	0.889	0
ALDH7A1	6.23e-322	-56.84	0.348	0.421	2.038015e-317
SOX11	0	-56.6736	0.49	0.574	0
CEBPD	1.30E-218	-56.6148	0.48	0.479	4.26E-214
ATP6V1C1	8.34E-60	-56.5919	0.393	0.303	2.73E-55
ARL4D	0	-56.5854	0.153	0.21	0
SLC25A6	0	-56.4337	0.978	0.961	0
PTTG1IP	0.00E+00	-56.362	0.652	0.653	4.50E-305
MAD2L1	0	-56.3571	0.117	0.201	0
LMCD1	0	-56.2224	0.133	0.131	0
GADD45GIP1	0	-56.1335	0.748	0.779	0
NDUFC2	0	-56.124	0.858	0.868	0
PRKCDBP	0	-56.0615	0.167	0.331	0
RPS29	1.96E-219	-56.0105	0.996	0.977	6.42E-215
SF3B14	0	-55.951	0.825	0.838	0
COX7A2	0	-55.9418	0.913	0.885	0
RELN	0	-55.7517	0.465	0.406	0
IDI1	0	-55.7372	0.49	0.541	0
PTGR1	0	-55.6364	0.269	0.398	0
TCEB1	0	-55.5863	0.578	0.64	0
RDX	0	-55.5661	0.715	0.705	0
SRSF7	0	-55.5572	0.672	0.719	0
EIF3H	6.46E-185	-55.5034	0.876	0.85	2.11E-180
VIMP	0	-55.4419	0.516	0.584	0
PARK7	0	-55.3257	0.88	0.896	0
SH3GLB1	0	-55.1699	0.404	0.513	0
ESD	7.77E-139	-55.1277	0.865	0.805	2.54E-134
ATP2A2	1.11E-191	-55.0264	0.359	0.438	3.64E-187
ABHD2	0	-54.9977	0.33	0.386	0
PPP2CB	0	-54.9707	0.449	0.512	0
RSL24D1	5.18E-286	-54.8972	0.754	0.74	1.70E-281
RIMKLB	4.21E-132	-54.699	0.176	0.198	1.38E-127
EID1	0	-54.6209	0.931	0.925	0
C1QBP	0	-54.4816	0.776	0.766	0
BANF1	0	-54.3549	0.787	0.82	0
PSMA5	0	-54.2882	0.542	0.61	0
KLF10	0	-54.2677	0.166	0.256	0
TMEM50A	0	-54.2643	0.667	0.725	0
CTNNB1	0	-54.2632	0.538	0.632	0
NETO2	0	-54.244	0.254	0.287	0
STAT1	0	-54.2328	0.193	0.383	0
CCNG1	6.65E-209	-54.1912	0.718	0.628	2.18E-204
FDFT1	8.38E-126	-53.8812	0.651	0.545	2.74E-121
SNRPE	0	-53.8375	0.776	0.795	0
YWHAH	0	-53.8042	0.486	0.585	0
SEC11A	0	-53.6656	0.881	0.869	0
MYC	0	-53.6562	0.247	0.23	0
P4HA1	8.21E-158	-53.6077	0.835	0.748	2.69E-153
KHDRBS1	0	-53.5833	0.779	0.832	0
NDUFV2	0	-53.5638	0.709	0.741	0
CNBP	0	-53.5488	0.792	0.789	0
SERPINE3	0	-53.4739	0.581	0.211	0
ARL5A	0	-53.4105	0.647	0.673	0
DDIT4	5.04E-200	-53.4033	0.41	0.448	1.65E-195
CSDE1	0	-53.3963	0.895	0.88	0
CHPT1	2.85E-264	-53.2984	0.455	0.474	9.35E-260
LIMA1	0	-53.2221	0.179	0.459	0
HNRNPM	0	-53.198	0.601	0.735	0
SMARCA1	0	-53.1839	0.466	0.586	0
SNX5	1.43E-258	-53.1658	0.476	0.48	4.68E-254
RPN1	0	-53.1237	0.555	0.574	0
CCDC85B	0	-53.1119	0.638	0.658	0
RNF7	0	-53.1092	0.659	0.759	0
ATP5B	0	-53.0731	0.862	0.843	0
NDUFB2	0	-53.0393	0.869	0.876	0
BMP4	0	-53.0294	0.443	0.344	0
REXO2	0	-52.9752	0.283	0.484	0
PGRMC1	0	-52.9644	0.826	0.842	0
C14orf2	1.77E-172	-52.9005	0.95	0.895	5.79E-168
DLG1	0	-52.8311	0.27	0.399	0
IL6ST	0	-52.7965	0.307	0.458	0
SEMA3C	0	-52.6987	0.27	0.319	0
CCT8	0	-52.4928	0.759	0.752	0
SCARB2	0	-52.4369	0.562	0.591	0
RAB2A	0	-52.3977	0.698	0.776	0
HNRNPU	0	-52.2807	0.819	0.866	0
TXNDC17	0	-52.2772	0.648	0.676	0
PDPN	0	-52.2078	0.674	0.455	0
BRK1	0	-52.1914	0.882	0.884	0
NFIB	0	-52.1527	0.392	0.593	0
SPRY2	2.85E-300	-52.1302	0.263	0.263	9.33E-296
METRNL	0	-51.9901	0.58	0.554	0
LSM4	0	-51.9777	0.613	0.707	0
ATPIF1	0	-51.9763	0.849	0.854	0
HM13	0	-51.966	0.6	0.611	0
H2AFY	0	-51.8979	0.62	0.702	0
UBE2I	0	-51.8449	0.672	0.742	0
NARS2	2.35E-69	-51.8042	0.187	0.18	7.71E-65
TMX3	0	-51.7735	0.204	0.297	0
TMEM123	1.09E-151	-51.7637	0.606	0.541	3.56E-147
BAX	0	-51.7402	0.487	0.619	0
PVRL3	0	-51.7303	0.303	0.371	0
SSBP1	0	-51.7015	0.668	0.755	0
LPP	0	-51.6934	0.333	0.483	0
SAP30	0	-51.6574	0.476	0.457	0
BLCAP	8.56e-320	-51.6449	0.226	0.263	2.80243218e-315
MT-ND4L	1.23E-104	-51.5806	0.833	0.827	4.01E-100
NCOA3	4.76E-96	-51.568	0.232	0.279	1.56E-91
LMAN2	0	-51.5006	0.701	0.698	0
VAMP2	1.02E-61	-51.4759	0.805	0.731	3.34E-57
UBL5	0	-51.3769	0.9	0.887	0
TRMT112	0	-51.2588	0.899	0.852	0
TTYH1	0	-51.1695	0.387	0.14	0
TBCA	1.27E-271	-51.1225	0.927	0.889	4.16E-267
XRCC6	0	-51.0651	0.595	0.691	0
SLC38A1	0	-51.0497	0.316	0.457	0
PRTG	0	-51.0028	0.304	0.142	0
CYTL1	2.26E-120	-50.8558	0.192	0.134	7.41E-116
RAB13	0	-50.7584	0.618	0.704	0
ATP1B3	0	-50.7233	0.489	0.613	0
UQCR10	0	-50.6577	0.909	0.882	0
RLBP1	0	-50.6297	0.628	0.348	0
TOMM20	0	-50.5746	0.903	0.859	0
PFDN2	0	-50.5659	0.634	0.697	0
ARHGDIA	0	-50.4695	0.48	0.6	0
PCBD1	3.3953283e-317	-50.4645	0.689	0.576	1.111562581057e-312
CLSTN2	2.09E-277	-50.4233	0.135	0.156	6.84E-273
FAM60A	9.08E-247	-50.396	0.385	0.412	2.97E-242
ATP5G1	0	-50.3481	0.639	0.714	0
BNIP3L	5.81E-119	-50.2546	0.822	0.802	1.90E-114
UGCG	0	-50.2166	0.208	0.357	0
SMARCA2	0	-50.2008	0.225	0.377	0
MLLT4	1.59E-169	-50.0945	0.592	0.485	5.20E-165
ARL4A	0	-50.0224	0.6	0.57	0
IFRD1	3.17E-83	-49.9248	0.471	0.359	1.04E-78
C19orf43	0	-49.8263	0.844	0.846	0
CRELD2	0	-49.7796	0.294	0.423	0
PSMA4	0	-49.7437	0.711	0.775	0
MRPL33	0	-49.737	0.594	0.61	0
TOMM22	0	-49.6102	0.692	0.674	0
MSN	0	-49.5152	0.361	0.533	0
PEBP1	1.99E-187	-49.458	0.971	0.944	6.51E-183
OPTN	0	-49.4372	0.394	0.473	0
PDLIM2	0	-49.347	0.367	0.551	0
CKS1B	0	-49.2578	0.285	0.377	0
WFDC2	0	-49.1473	0.446	0.217	0
MTRNR2L12	3.42E-229	-49.1458	0.413	0.574	1.12E-224
PRSS33	0	-49.1345	0.647	0.189	0
TCEAL7	0	-49.1244	0.128	0.27	0
ZFAND2A	4.50E-120	-49.1145	0.12	0.135	1.47E-115
DYNLT1	0	-49.1045	0.671	0.762	0
MINOS1	0	-49.1028	0.504	0.637	0
GULP1	0	-49.0635	0.724	0.525	0
NEXN	0	-49.012	0.12	0.227	0
PCBP1	0	-49.0032	0.81	0.796	0
CETN2	2.26E-278	-48.9684	0.429	0.497	7.40E-274
NDFIP1	8.47E-216	-48.8772	0.691	0.701	2.77E-211
UBE2D3	0	-48.847	0.798	0.787	0
MRPL52	0	-48.8419	0.512	0.589	0
SNRPD1	0	-48.8362	0.563	0.664	0
PAPSS1	7.124500021989e-311	-48.8024	0.422	0.471	2.33E-306
JAK1	0	-48.7768	0.467	0.55	0
SUMO1	0	-48.6437	0.786	0.83	0
VCL	0	-48.6251	0.468	0.616	0
ATP1A1	8.16E-93	-48.4505	0.682	0.566	2.67E-88
APRT	0	-48.3484	0.721	0.739	0
TUFM	0	-48.2642	0.744	0.736	0
MSMO1	0	-48.1592	0.422	0.532	0
HIGD1A	0	-48.1375	0.5	0.564	0
PSMA1	0	-48.0429	0.762	0.769	0
BMP7	0	-48.0403	0.906	0.472	0
MACF1	0	-47.9684	0.4	0.57	0
RFK	1.42E-263	-47.9077	0.377	0.368	4.63E-259
PRDX3	0	-47.8528	0.787	0.715	0
COX6C	0	-47.6726	0.926	0.915	0
C14orf166	0	-47.6322	0.82	0.846	0
CAPRIN2	4.40E-97	-47.6191	0.139	0.167	1.44E-92
HNRNPA0	8.30E-289	-47.5909	0.86	0.856	2.72E-284
SPCS1	0	-47.5779	0.872	0.86	0
NDUFS6	0	-47.4442	0.75	0.79	0
FLNB	0	-47.4151	0.162	0.29	0
DDX21	0	-47.3955	0.378	0.455	0
MLF2	0	-47.3915	0.658	0.72	0
STK38L	0	-47.3641	0.205	0.208	0
SMURF2	0	-47.3582	0.217	0.309	0
UGDH	0	-47.3443	0.195	0.313	0
ANKRD11	0	-47.2905	0.695	0.785	0
TERF2IP	7.33E-230	-47.2863	0.617	0.65	2.40E-225
DUSP2	1.67E-205	-47.2094	0.131	0.087	5.46E-201
MCL1	0	-47.1519	0.502	0.61	0
LASP1	0	-47.0364	0.275	0.377	0
CORO1C	0	-47.0158	0.282	0.351	0
AURKAIP1	0	-46.9931	0.772	0.788	0
DDOST	0	-46.9575	0.658	0.666	0
MAP4K4	0	-46.9432	0.361	0.567	0
PSMD8	0	-46.8599	0.784	0.811	0
ECHS1	0	-46.815	0.528	0.626	0
TCP1	0	-46.8138	0.732	0.703	0
UBE2N	0	-46.7953	0.481	0.58	0
ACTR2	0	-46.7094	0.414	0.61	0
SMC4	0	-46.5884	0.119	0.282	0
RBX1	0	-46.5564	0.83	0.859	0
SDC4	0	-46.5012	0.321	0.267	0
COX4I1	2.5e-323	-46.3945	0.979	0.965	8.08736e-319
HEG1	0	-46.2404	0.104	0.217	0
OSBPL8	0	-46.2394	0.389	0.508	0
NDUFB4	1.69E-210	-46.1683	0.856	0.794	5.52E-206
TM9SF3	2.43E-126	-46.1021	0.657	0.669	7.95E-122
IRX2	3.32E-305	-46.0324	0.144	0.177	1.09E-300
PRNP	0	-45.9588	0.791	0.531	0
SNRPF	0	-45.6903	0.648	0.708	0
2021-09-15	3.58E-303	-45.6335	0.774	0.771	1.17E-298
HSPA9	0	-45.5819	0.612	0.641	0
PPIC	0	-45.5765	0.348	0.521	0
MRPL51	0	-45.5642	0.665	0.748	0
TERF1	5e-324	-45.5624	0.31	0.396	1.61747e-319
MAP2K1	2.83E-103	-45.428	0.314	0.287	9.27E-99
PRKAR1A	8.89E-215	-45.2968	0.667	0.647	2.91E-210
PHB2	0	-45.2817	0.76	0.763	0
TMEM14C	0	-45.2338	0.79	0.805	0
TMEM14B	0	-45.1655	0.636	0.688	0
CCT7	0	-45.1456	0.616	0.667	0
SUGP1	3.50E-231	-44.8962	0.103	0.127	1.15E-226
NEDD4L	0	-44.7738	0.729	0.386	0
SEC61A1	0	-44.5786	0.353	0.466	0
RORB	0	-44.5186	0.133	0.064	0
FOXP1	0	-44.5075	0.18	0.487	0
NEDD8	0	-44.4131	0.843	0.871	0
GLO1	0	-44.3682	0.614	0.646	0
ANKRD36	7.34E-233	-44.2914	0.25	0.338	2.40E-228
LAMTOR4	2.30E-222	-44.2044	0.84	0.806	7.53E-218
LBH	4.74E-283	-44.0573	0.616	0.453	1.55E-278
PSIP1	0	-44.0495	0.64	0.733	0
TTC1	1.67E-303	-44.039	0.313	0.393	5.46E-299
DNAJC10	0	-44.0239	0.323	0.456	0
SNX2	0	-43.9672	0.496	0.564	0
TIMM13	0	-43.955	0.746	0.754	0
PDCD5	0	-43.9364	0.542	0.65	0
NEK7	0	-43.857	0.284	0.29	0
CDO1	0	-43.8338	0.613	0.444	0
NHP2	0	-43.7484	0.54	0.645	0
SLBP	0	-43.6987	0.555	0.545	0
PPP1CC	3.15E-253	-43.6854	0.706	0.683	1.03E-248
CCPG1	0	-43.6775	0.4	0.487	0
PDE4DIP	0	-43.6643	0.289	0.368	0
EIF2S2	0	-43.4852	0.586	0.674	0
USMG5	0	-43.3881	0.831	0.815	0
ADD3	6.18E-102	-43.3797	0.724	0.63	2.02E-97
TMEM176B	0	-43.369	0.56	0.405	0
GADD45B	0	-43.3472	0.44	0.43	0
SESN3	0	-43.336	0.865	0.652	0
MPC1	6.39E-114	-43.3249	0.426	0.432	2.09E-109
CAPRIN1	0	-43.3019	0.585	0.62	0
TMEM237	0	-43.2895	0.153	0.248	0
ITGA3	0	-43.2557	0.152	0.198	0
PIK3R1	0	-43.2461	0.14	0.292	0
CENPW	0	-43.2231	0.162	0.273	0
MPC2	0	-43.2054	0.481	0.545	0
ASNS	0	-43.1965	0.128	0.248	0
FDX1	9.09E-211	-43.1874	0.483	0.476	2.98E-206
COPZ2	0	-43.1447	0.187	0.39	0
CAPZA2	5.07E-273	-43.1169	0.707	0.69	1.66E-268
FAM84A	3.33E-168	-43.0375	0.346	0.251	1.09E-163
LPL	4.12E-174	-43.0097	0.14	0.075	1.35E-169
MINPP1	2.33E-67	-42.9883	0.227	0.23	7.62E-63
LAMC1	0	-42.9723	0.236	0.437	0
RAD21	0	-42.9562	0.586	0.605	0
LRRC59	0	-42.9112	0.244	0.411	0
NKAIN4	0	-42.8744	0.186	0.222	0
MBNL1	0	-42.8651	0.262	0.374	0
PRPSAP1	0	-42.8175	0.285	0.393	0
FERMT2	0	-42.7247	0.377	0.509	0
SLC12A2	2.07E-193	-42.6434	0.248	0.313	6.77E-189
FSCN1	0	-42.5734	0.249	0.526	0
MATR3	0	-42.554	0.808	0.839	0
EFEMP2	0	-42.5254	0.519	0.612	0
THRAP3	0	-42.446	0.581	0.662	0
GHITM	3.86E-274	-42.4412	0.722	0.683	1.27E-269
CHRNA3	0	-42.39	0.634	0.352	0
RAB18	1.11E-238	-42.3876	0.554	0.564	3.65E-234
TMED10	9.68E-138	-42.1078	0.841	0.81	3.17E-133
TMEM38B	7.37E-204	-42.0499	0.252	0.215	2.41E-199
RRBP1	0	-42.0472	0.443	0.576	0
CBX3	0	-42.0349	0.764	0.786	0
GNGT1	6.47E-58	-42.0286	0.15	0.164	2.12E-53
DSG2	0	-42.0209	0.344	0.278	0
PRMT1	0	-41.9484	0.71	0.753	0
PNRC1	6.40E-91	-41.92	0.751	0.736	2.09E-86
C17orf89	0	-41.8696	0.486	0.617	0
SYNCRIP	0	-41.8464	0.439	0.593	0
H2AFV	0	-41.8391	0.475	0.625	0
PCBP4	9.77E-205	-41.7468	0.655	0.466	3.20E-200
RPL31	1.23E-135	-41.7462	0.988	0.963	4.02E-131
ITSN1	1.15265e-318	-41.7406	0.175	0.298	3.773546261e-314
C16orf87	2.63E-45	-41.6951	0.45	0.366	8.60E-41
CTSH	0	-41.6667	0.578	0.41	0
PSMB7	0	-41.6423	0.708	0.714	0
MRFAP1	0	-41.6179	0.838	0.84	0
ALCAM	0	-41.561	0.184	0.387	0
COX5B	2.09E-92	-41.4738	0.948	0.913	6.83E-88
SLIRP	0	-41.4553	0.56	0.618	0
NAP1L3	2.60E-205	-41.4546	0.242	0.239	8.52E-201
TMEM160	0	-41.4374	0.655	0.684	0
EIF4B	3.99E-75	-41.4335	0.864	0.85	1.31E-70
LRRN1	3.00E-263	-41.4228	0.464	0.332	9.81E-259
HDAC2	0	-41.4011	0.652	0.65	0
KDELR1	0	-41.352	0.877	0.875	0
FUS	0	-41.2846	0.74	0.847	0
WWTR1	0	-41.2531	0.584	0.618	0
PPIF	0	-41.2178	0.265	0.263	0
PPA1	0	-41.2073	0.792	0.726	0
SELT	0	-41.1684	0.605	0.569	0
LIMS1	0	-41.1216	0.419	0.523	0
RPN2	0	-41.118	0.704	0.739	0
PSMA3	0	-41.0205	0.593	0.674	0
ECI2	0	-41.0096	0.353	0.467	0
BZW2	0	-40.9649	0.511	0.531	0
LSM1	0	-40.9248	0.395	0.494	0
MURC	6.90E-253	-40.8981	0.131	0.108	2.26E-248
HDGF	0	-40.7676	0.399	0.563	0
SSR1	0	-40.6933	0.629	0.628	0
ISYNA1	0	-40.6865	0.697	0.552	0
2021-09-02	0	-40.5783	0.703	0.809	0
HEBP2	0	-40.5629	0.428	0.505	0
TGIF1	0	-40.5609	0.245	0.362	0
COPRS	0	-40.4741	0.541	0.544	0
ZFAND5	0	-40.4553	0.858	0.707	0
PSENEN	5.59E-148	-40.4147	0.431	0.461	1.83E-143
CLTB	0	-40.402	0.473	0.555	0
PCCB	9.90E-83	-40.3805	0.151	0.181	3.24E-78
VASP	0	-40.3457	0.15	0.29	0
ERO1L	1.54E-261	-40.3412	0.521	0.393	5.03E-257
EGFL7	7.64E-142	-40.3375	0.145	0.209	2.50E-137
TYR	0	-40.3055	0.696	0.347	0
DDAH1	0	-40.2494	0.367	0.367	0
AGL	2.42E-108	-40.2434	0.229	0.228	7.92E-104
TAF9	0	-40.1902	0.626	0.657	0
TMEM176A	0	-40.1621	0.48	0.351	0
ATP6AP2	0	-40.1564	0.729	0.756	0
NUCB2	0	-40.0918	0.588	0.618	0
DUSP23	0	-40.0903	0.219	0.286	0
RER1	0	-39.9119	0.55	0.628	0
PHLDA3	0	-39.8913	0.219	0.318	0
CFI	0	-39.8288	0.217	0.262	0
PHACTR2	0	-39.8126	0.47	0.501	0
NGLY1	6.18E-123	-39.8096	0.279	0.305	2.02E-118
SNRPD3	0	-39.663	0.783	0.795	0
FOLR1	0	-39.5583	0.233	0.081	0
TMX4	8.77E-77	-39.5423	0.343	0.379	2.87E-72
GPX8	0	-39.5104	0.407	0.546	0
MAT2A	1.85E-264	-39.385	0.48	0.514	6.06E-260
SOSTDC1	4.59E-207	-39.3516	0.456	0.331	1.50E-202
MTCH1	0	-39.2649	0.603	0.685	0
PPP2CA	0	-39.2394	0.448	0.504	0
PXDN	0	-39.1095	0.45	0.576	0
GDI2	0	-39.0874	0.742	0.762	0
WLS	0	-39.0792	0.481	0.576	0
SOD1	4.43E-216	-39.0469	0.93	0.891	1.45E-211
WNT5A	0	-38.9966	0.13	0.272	0
C19orf53	0	-38.981	0.853	0.84	0
SLC9A3R2	0	-38.8921	0.209	0.332	0
CDYL	3.14E-174	-38.8801	0.166	0.256	1.03E-169
SMC2	0	-38.8271	0.159	0.264	0
JTB	0	-38.7797	0.779	0.776	0
PODXL	0	-38.7584	0.131	0.23	0
TMPO	0	-38.7217	0.249	0.422	0
WDR43	0	-38.7033	0.224	0.314	0
GPC6	0	-38.684	0.201	0.331	0
DPYSL2	0	-38.6355	0.219	0.527	0
LIPA	2.27E-92	-38.6257	0.218	0.239	7.43E-88
ISCU	0	-38.5661	0.504	0.572	0
YES1	7.5007707e-317	-38.4969	0.258	0.36	2.455602325965e-312
CCNDBP1	1.30E-121	-38.4532	0.282	0.281	4.26E-117
RBBP7	0	-38.4515	0.535	0.608	0
PXDC1	1.39E-211	-38.4026	0.208	0.274	4.54E-207
SHFM1	0	-38.3998	0.76	0.802	0
ARHGEF12	1.76E-236	-38.3416	0.309	0.403	5.78E-232
SIX3	0	-38.2421	0.57	0.41	0
NANOS1	0	-38.2283	0.713	0.347	0
GNG12	0	-38.2242	0.33	0.446	0
TSPAN13	0	-38.1856	0.315	0.233	0
UBE2D2	0	-37.992	0.718	0.75	0
PRPS1	0	-37.9893	0.155	0.229	0
ZMAT3	0	-37.9699	0.239	0.323	0
TCF4	0	-37.9689	0.183	0.506	0
SNX6	0	-37.9402	0.572	0.674	0
YIF1A	0	-37.9385	0.596	0.635	0
SAR1A	0	-37.84	0.519	0.563	0
C8orf47	0	-37.8343	0.279	0.308	0
MMP24-AS1	5.29E-216	-37.8078	0.73	0.627	1.73E-211
OLFM2	0	-37.7875	0.266	0.316	0
IER5L	0	-37.7713	0.373	0.449	0
PLIN3	0	-37.7171	0.244	0.429	0
EIF3K	5.94E-288	-37.6341	0.93	0.898	1.94E-283
DNAJC1	1.12E-58	-37.612	0.693	0.598	3.67E-54
SLC48A1	0	-37.6012	0.119	0.16	0
PLD3	0	-37.6003	0.743	0.775	0
LEPROTL1	0	-37.5928	0.856	0.561	0
BLVRB	1.11E-83	-37.5814	0.722	0.632	3.64E-79
ADRM1	0	-37.4988	0.464	0.567	0
U2AF1	0	-37.4623	0.745	0.792	0
COX7B	1.72E-194	-37.4229	0.915	0.854	5.65E-190
SAMD11	7.10E-41	-37.3312	0.143	0.184	2.32E-36
CFD	1.01E-219	-37.3219	0.18	0.101	3.29E-215
LGALSL	4.01E-180	-37.248	0.204	0.213	1.31E-175
FGF2	0	-37.2368	0.337	0.305	0
DDX17	4.54E-165	-37.1756	0.854	0.89	1.49E-160
ARPC1A	0	-37.1466	0.649	0.668	0
SSFA2	2.4104e-319	-37.1173	0.644	0.416	7.89116119e-315
LSM5	0	-37.1161	0.637	0.668	0
PLEC	0	-37.1141	0.231	0.336	0
NPB	4.50E-91	-37.0756	0.239	0.155	1.47E-86
NAA38	0	-37.0528	0.531	0.585	0
STRIP2	0	-37.0502	0.716	0.293	0
MSRB2	0	-37.0347	0.44	0.54	0
PPM1G	0	-37.0139	0.535	0.644	0
FDPS	0	-36.9889	0.535	0.644	0
SLC6A6	7.55E-142	-36.9278	0.137	0.136	2.47E-137
NUTF2	0	-36.918	0.521	0.638	0
RNH1	0	-36.8047	0.75	0.751	0
MZT2B	0	-36.7879	0.923	0.907	0
ST13	1.33E-221	-36.7681	0.911	0.889	4.34E-217
PSME2	0	-36.7499	0.333	0.496	0
GLRX5	0	-36.6582	0.61	0.656	0
AZIN1	3.42E-129	-36.5833	0.352	0.341	1.12E-124
MAP4	0	-36.5824	0.362	0.616	0
CDC5L	3.27E-296	-36.542	0.372	0.437	1.07E-291
GTF2I	1.22E-127	-36.4865	0.812	0.829	4.00E-123
NTM	0	-36.4812	0.104	0.21	0
PDAP1	0	-36.4457	0.61	0.712	0
GARS	0	-36.386	0.235	0.414	0
ZNF706	0	-36.3666	0.707	0.739	0
ARMCX3	0	-36.3259	0.514	0.589	0
C7orf73	2e-322	-36.287	0.805	0.758	6.46989e-318
PAICS	0	-36.284	0.501	0.512	0
CDK4	0	-36.1955	0.583	0.65	0
CAPZB	0	-36.1831	0.626	0.726	0
NR3C1	0	-36.183	0.105	0.288	0
EDEM3	2.13E-106	-36.1745	0.103	0.17	6.99E-102
ARL6IP5	0	-36.1398	0.658	0.724	0
PSMB3	0	-36.1233	0.722	0.76	0
LSM3	0	-36.1065	0.631	0.694	0
AZI2	8.81E-26	-36.0951	0.429	0.405	2.89E-21
NASP	0	-36.0687	0.535	0.632	0
ITGB8	0	-36.0641	0.477	0.234	0
NOL10	4.01E-168	-35.9982	0.16	0.224	1.31E-163
SEC31A	0	-35.96	0.472	0.602	0
PLP2	0	-35.9507	0.441	0.435	0
ATOX1	0	-35.9332	0.795	0.802	0
BCAM	3.570620583e-314	-35.9045	0.431	0.279	0.00E+00
STAT3	0	-35.9038	0.466	0.591	0
PARD3	3.40E-185	-35.8876	0.192	0.267	1.11E-180
ASPH	1.08E-21	-35.8481	0.71	0.667	3.53E-17
GCLM	0	-35.8393	0.204	0.28	0
DHCR24	0	-35.8323	0.184	0.294	0
GPM6A	0	-35.6703	0.54	0.387	0
NR4A1	3.30E-189	-35.6536	0.134	0.186	1.08E-184
SLC16A3	8.84E-118	-35.6463	0.696	0.554	2.90E-113
PRKDC	0	-35.592	0.469	0.648	0
MDM2	0	-35.5566	0.198	0.289	0
EIF3M	0	-35.5436	0.814	0.779	0
ITGB4	0	-35.4868	0.368	0.15	0
ILK	0	-35.4574	0.312	0.465	0
WEE1	1.70E-287	-35.3402	0.304	0.309	5.57E-283
COBLL1	3.23E-197	-35.2226	0.333	0.243	1.06E-192
GPR137B	8.67E-79	-35.1666	0.335	0.245	2.84E-74
RAB11A	0	-35.0905	0.618	0.657	0
LRRFIP1	0	-35.0849	0.347	0.453	0
LAMTOR1	0	-35.0631	0.712	0.745	0
BMP2	0	-35.0351	0.221	0.175	0
MAGED1	0	-34.9023	0.619	0.689	0
PSMB6	0	-34.8743	0.706	0.774	0
C1orf122	0	-34.7647	0.745	0.773	0
TTC14	1.20E-24	-34.734	0.414	0.427	3.93E-20
BEST1	0	-34.6518	0.786	0.288	0
NDUFB11	1.38E-275	-34.5554	0.919	0.896	4.52E-271
CARHSP1	0	-34.5045	0.538	0.586	0
RAB1A	4.34E-262	-34.41	0.805	0.714	1.42E-257
CHMP1B	0	-34.3665	0.458	0.425	0
NDUFAB1	0	-34.3626	0.772	0.778	0
NDUFC1	1.47E-142	-34.3352	0.797	0.737	4.81E-138
WTAP	3.22E-184	-34.2762	0.538	0.539	1.05E-179
RPS6KA3	3.79E-267	-34.2689	0.127	0.2	1.24E-262
TXNL1	1.395e-320	-34.2664	0.769	0.732	4.56774124e-316
LSAMP	4.78E-210	-34.2535	0.158	0.266	1.57E-205
KLF5	8.20E-60	-34.2489	0.224	0.18	2.69E-55
C4orf48	3.80E-249	-34.2353	0.879	0.782	1.24E-244
ITM2A	1.43E-134	-34.2226	0.216	0.135	4.70E-130
PSMC1	0	-34.1994	0.512	0.612	0
DKC1	0	-34.1984	0.273	0.353	0
NONO	0	-34.1245	0.727	0.743	0
PON2	0	-34.0658	0.456	0.43	0
LRPAP1	1.25E-276	-34.0541	0.7	0.699	4.08E-272
PSMC5	0	-34.0432	0.537	0.642	0
TES	0	-34.0199	0.283	0.338	0
PFDN1	0	-33.9986	0.331	0.434	0
RBPJ	0	-33.9982	0.492	0.561	0
PODXL2	7.53E-162	-33.9849	0.251	0.259	2.47E-157
GOPC	0	-33.9528	0.335	0.384	0
UCP2	6.99E-248	-33.9347	0.206	0.182	2.29E-243
COPE	0	-33.9197	0.854	0.835	0
SPCS2	4.13E-264	-33.8658	0.881	0.866	1.35E-259
SEL1L	3.86E-212	-33.8394	0.331	0.377	1.26E-207
PTK7	0	-33.8322	0.355	0.509	0
DNAJC15	0	-33.7579	0.417	0.444	0
CAMTA1	0	-33.6963	0.59	0.668	0
TMEM132A	0	-33.6531	0.769	0.541	0
PSMC4	0	-33.6281	0.388	0.496	0
MRPL22	0	-33.5946	0.408	0.479	0
PPM1B	2.64E-233	-33.5737	0.37	0.376	8.65E-229
ZC3H15	0	-33.5241	0.582	0.643	0
SRSF5	6.33E-28	-33.5104	0.868	0.851	2.07E-23
HDLBP	0	-33.4773	0.649	0.74	0
ATP13A3	0	-33.3868	0.284	0.298	0
RAX	1.75E-273	-33.3759	0.121	0.151	5.72E-269
FLNC	0	-33.3358	0.186	0.245	0
WDR35	5.10E-79	-33.3206	0.102	0.12	1.67E-74
NT5DC2	0	-33.3151	0.554	0.634	0
MPLKIP	0	-33.2762	0.455	0.515	0
PSMD14	0	-33.2542	0.43	0.505	0
ABCC5	7.0056153374e-314	-33.2482	0.35	0.343	0.00E+00
ATP5C1	0	-33.2469	0.807	0.801	0
WFIKKN2	0	-33.2455	0.352	0.079	0
SNRPB2	0	-33.2441	0.63	0.668	0
GYPC	0	-33.1901	0.132	0.344	0
AKIRIN1	2.07E-74	-33.18	0.684	0.615	6.77E-70
MTCH2	0	-33.1783	0.531	0.558	0
LEPREL4	0	-33.1233	0.166	0.366	0
NME5	1.32E-60	-33.1111	0.162	0.139	4.32E-56
GIPC1	0	-33.0707	0.476	0.539	0
EFNB2	0	-33.0693	0.135	0.227	0
FAM199X	7.55E-79	-33.0377	0.192	0.181	2.47E-74
F2R	0	-33.0236	0.183	0.316	0
PSMD7	0	-33.0207	0.545	0.657	0
UXS1	0	-32.8832	0.189	0.312	0
RBM39	0	-32.778	0.778	0.828	0
PCMT1	0	-32.756	0.549	0.6	0
PLD5	0	-32.7382	0.747	0.26	0
CUTA	0	-32.7205	0.931	0.887	0
STRADB	9.79E-90	-32.6389	0.427	0.349	3.20E-85
LSM7	0	-32.5682	0.697	0.777	0
GRSF1	3.27E-267	-32.5477	0.481	0.506	1.07E-262
SNRNP70	0	-32.513	0.557	0.626	0
NDUFA12	0	-32.4701	0.593	0.681	0
KTN1	0	-32.4569	0.824	0.815	0
EEF1E1	0	-32.439	0.348	0.42	0
TMEM88	9.79E-284	-32.387	0.269	0.233	3.21E-279
ATP5D	0	-32.3549	0.939	0.912	0
C1R	6.26E-102	-32.2747	0.519	0.488	2.05E-97
MCM7	0	-32.2396	0.154	0.244	0
2021-09-04	1.12E-289	-32.2327	0.133	0.084	3.66E-285
ANAPC11	0	-32.2079	0.859	0.853	0
RBMX	5.20E-264	-32.1275	0.739	0.736	1.70E-259
TMEM45A	0	-32.1212	0.342	0.379	0
NDRG1	9.04E-215	-32.0824	0.298	0.173	2.96E-210
EIF4E	0	-32.0005	0.478	0.522	0
STOML2	0	-31.9976	0.644	0.664	0
CITED4	1.57E-163	-31.9739	0.328	0.193	5.15E-159
MRPL18	0	-31.9677	0.437	0.502	0
EIF3I	0	-31.9399	0.694	0.725	0
C12orf57	0	-31.9363	0.846	0.886	0
MRPL41	0	-31.9343	0.758	0.765	0
ST20	5.63E-84	-31.8779	0.104	0.125	1.84E-79
DYNC1H1	0	-31.8271	0.407	0.605	0
C9orf116	8.18E-151	-31.8232	0.116	0.11	2.68E-146
MZT1	0	-31.7772	0.272	0.36	0
PAK1	1.02E-277	-31.7764	0.137	0.211	3.33E-273
LRRC28	2.87E-80	-31.7564	0.143	0.155	9.39E-76
CASP3	0	-31.7513	0.141	0.254	0
LHFP	0	-31.7488	0.898	0.678	0
C11orf58	0	-31.7288	0.876	0.854	0
ATF4	5.68E-236	-31.7271	0.607	0.635	1.86E-231
ARL6IP4	0	-31.7195	0.778	0.824	0
SHC1	0	-31.6868	0.156	0.352	0
ROCK1	0	-31.5455	0.474	0.53	0
ANKRD36C	2.99E-102	-31.5198	0.187	0.248	9.80E-98
HP1BP3	0	-31.4712	0.52	0.663	0
SERINC2	4.56E-117	-31.4411	0.345	0.275	1.49E-112
MYEOV2	0	-31.3823	0.75	0.761	0
DRD4	0	-31.3513	0.504	0.273	0
FNDC3B	0	-31.3297	0.267	0.397	0
PHB	0	-31.2984	0.704	0.726	0
ANXA6	0	-31.2493	0.525	0.59	0
UBE2L3	0	-31.2473	0.569	0.662	0
AMOTL2	3.80E-165	-31.2117	0.427	0.376	1.24E-160
OTX2	0	-31.1987	0.739	0.401	0
FAM210B	2.13E-255	-31.1801	0.288	0.357	6.98E-251
ATP2B1	0	-31.1577	0.264	0.45	0
CXCR4	5.69E-209	-31.1538	0.134	0.101	1.86E-204
DDX24	1.54772538e-315	-31.1441	0.703	0.74	5.066943342365e-311
CRIP2	0	-31.1231	0.127	0.215	0
AP3S1	0	-31.1123	0.542	0.595	0
HIPK3	6.03E-59	-31.1011	0.311	0.261	1.97E-54
SLC40A1	1.37E-158	-31.0817	0.277	0.192	4.49E-154
ADAM9	0	-31.0481	0.57	0.511	0
RWDD1	0	-31.029	0.664	0.689	0
RBM25	0	-30.9829	0.657	0.74	0
MRPS34	0	-30.9611	0.4	0.569	0
TRIM28	0	-30.9485	0.622	0.612	0
LAMP1	0	-30.9317	0.44	0.597	0
PGLS	0	-30.897	0.779	0.784	0
TBCB	0	-30.8894	0.59	0.666	0
CEP170	0	-30.8324	0.449	0.55	0
YWHAG	0	-30.8085	0.37	0.478	0
PPP1R12A	0	-30.7983	0.434	0.602	0
NR2F6	2.06E-267	-30.795	0.418	0.471	6.75E-263
MGAT4B	0	-30.7826	0.557	0.567	0
PRKCB	0	-30.7742	0.26	0.074	0
PTPLAD1	0	-30.731	0.548	0.617	0
ILF3	0	-30.6868	0.576	0.666	0
CELF2	7.93E-103	-30.6798	0.542	0.518	2.60E-98
ABRACL	0	-30.6774	0.596	0.501	0
NOL3	3.22E-163	-30.6356	0.414	0.254	1.05E-158
APEX1	6.61E-195	-30.5697	0.874	0.822	2.16E-190
TLE4	2.57E-150	-30.5175	0.532	0.514	8.42E-146
SQLE	0	-30.5162	0.432	0.57	0
ANKRD28	4.37E-299	-30.4274	0.59	0.383	1.43E-294
ETFA	3.7323064445e-314	-30.4173	0.41	0.464	0.00E+00
COL9A2	0	-30.4092	0.829	0.525	0
CLIC6	8.27E-244	-30.3722	0.144	0.158	2.71E-239
TGFB1I1	0	-30.3532	0.223	0.392	0
GSPT1	0	-30.3399	0.447	0.573	0
KIF9	3.31E-114	-30.3031	0.143	0.148	1.09E-109
ZNF217	8.75E-221	-30.2959	0.138	0.241	2.86E-216
COX8A	0	-30.2872	0.942	0.909	0
METTL9	0.00E+00	-30.2537	0.913	0.809	7.03E-305
PTBP1	0	-30.202	0.48	0.517	0
PCLO	8.67E-115	-30.1928	0.114	0.15	2.84E-110
YIPF5	0	-30.1855	0.4	0.504	0
MRPL47	0	-30.183	0.449	0.535	0
ATP5A1	3.09E-265	-30.1402	0.873	0.856	1.01E-260
HYOU1	8.92E-149	-30.0741	0.168	0.226	2.92E-144
FGF13	8.43E-63	-30.0689	0.141	0.148	2.76E-58
WDR83OS	2.06E-264	-30.0628	0.908	0.883	6.75E-260
NDUFA11	0	-30.0353	0.886	0.866	0
CALY	1.11E-156	-30.0318	0.184	0.192	3.62E-152
ATF5	0	-30.0286	0.192	0.273	0
NDUFB8.1	0	-30.0037	0.749	0.789	0
HNRNPH3	0	-29.9923	0.659	0.701	0
TMEM5	1.23E-202	-29.9597	0.239	0.293	4.02E-198
RAB34	0	-29.9527	0.528	0.613	0
PCDH7	0	-29.9395	0.81	0.577	0
ZNF92	1.54E-43	-29.9298	0.239	0.18	5.04E-39
BUD31	0	-29.9161	0.504	0.611	0
UQCR11.1	0	-29.8905	0.843	0.832	0
LEPROT	0	-29.8862	0.474	0.675	0
TLN1	0	-29.8407	0.406	0.585	0
ENY2	0	-29.8223	0.711	0.738	0
METAP2	4.36968481568e-312	-29.7894	0.635	0.635	1.43E-307
SRRM2	0	-29.6607	0.865	0.891	0
ACAT2	0	-29.614	0.257	0.402	0
SHMT2	0	-29.5918	0.292	0.374	0
PRRC2C	0	-29.5682	0.671	0.797	0
EFNA5	0	-29.5553	0.269	0.408	0
TIMM17A	0	-29.5508	0.409	0.46	0
USP9X	0	-29.5376	0.352	0.432	0
LRRFIP2	0	-29.5275	0.335	0.378	0
ACBD3	3.38E-199	-29.5179	0.443	0.505	1.11E-194
KIF20B	0	-29.5015	0.122	0.195	0
DEGS1	0	-29.4493	0.355	0.523	0
PSME1	0	-29.4223	0.539	0.585	0
PPP2R5E	0	-29.3654	0.365	0.453	0
EI24	0	-29.3235	0.691	0.675	0
NDUFA5	2.24E-53	-29.3081	0.79	0.732	7.32E-49
ANP32E	0	-29.1753	0.434	0.51	0
ABCE1	0	-29.1321	0.407	0.464	0
SON	0	-29.1027	0.733	0.78	0
H1F0	9.58E-111	-29.0486	0.601	0.494	3.14E-106
MITF	0	-29.0296	0.85	0.501	0
CLPTM1L	0	-29.0126	0.427	0.472	0
STARD3NL	2.2830136e-317	-28.9682	0.448	0.435	7.47412997267e-313
RSL1D1	0	-28.9594	0.685	0.696	0
MRPL20	0	-28.9349	0.692	0.755	0
SLC9A3R1	0	-28.9215	0.744	0.418	0
NDUFB10	0	-28.8995	0.853	0.836	0
DTYMK	0	-28.7981	0.247	0.376	0
CHCHD10	0	-28.7716	0.867	0.629	0
CPNE8	5.97E-259	-28.7614	0.178	0.183	1.96E-254
MSI2	2.17E-218	-28.7593	0.479	0.446	7.10E-214
DDX10	0	-28.7398	0.185	0.23	0
ATP2B4	0	-28.7198	0.173	0.283	0
NTPCR	7.52E-59	-28.6937	0.455	0.399	2.46E-54
ATF7IP2	3.69E-37	-28.6493	0.167	0.169	1.21E-32
PAM	2.71E-181	-28.5765	0.429	0.431	8.89E-177
KIF1A	0	-28.5651	0.553	0.303	0
FKBP2	1.02E-252	-28.5459	0.803	0.799	3.33E-248
ARPP19	3.08E-123	-28.5099	0.644	0.591	1.01E-118
RBMS1	1.54E-201	-28.4907	0.71	0.699	5.04E-197
NFE2L2	1.76E-181	-28.4872	0.567	0.529	5.76E-177
GLUD1	9.68E-247	-28.4654	0.245	0.347	3.17E-242
EIF4H	0	-28.4619	0.656	0.64	0
PITPNA	1.22E-143	-28.445	0.408	0.449	3.99E-139
MEIS2	0	-28.4402	0.417	0.591	0
SSRP1	0	-28.4233	0.255	0.404	0
PGM3	0	-28.3677	0.272	0.379	0
RSU1	0	-28.314	0.233	0.363	0
ASS1	0	-28.2904	0.327	0.366	0
DCUN1D5	0	-28.2895	0.313	0.457	0
INO80C	2.81E-222	-28.2633	0.306	0.302	9.22E-218
SUMO3	0	-28.2157	0.681	0.641	0
NET1	8.10E-221	-28.1986	0.218	0.27	2.65E-216
FAT1	0	-28.1772	0.306	0.465	0
MRPL12	0	-28.1719	0.477	0.514	0
FLYWCH2	2.20E-135	-28.1553	0.533	0.526	7.19E-131
DBN1	0	-28.1236	0.397	0.583	0
MLEC	0	-28.0945	0.522	0.659	0
EIF4G1	0	-28.0512	0.397	0.54	0
SEC11C	1.38E-119	-28.0062	0.459	0.417	4.52E-115
SBDS	0	-27.999	0.594	0.591	0
PSMD6	0	-27.9381	0.388	0.48	0
GABARAPL2	5.78E-99	-27.9109	0.855	0.796	1.89E-94
SRPR	1.3621374304088e-310	-27.9071	0.397	0.473	4.46E-306
ZNF703	1.13E-150	-27.8888	0.12	0.197	3.71E-146
STRA13	0	-27.8485	0.366	0.453	0
UQCRFS1	0	-27.8126	0.75	0.728	0
TMEM9B	6.21E-176	-27.795	0.408	0.435	2.03E-171
NOP56	0	-27.7072	0.415	0.501	0
EIF3B	0	-27.683	0.436	0.534	0
TMEM165	0	-27.5864	0.476	0.63	0
DHRS3	0	-27.5426	0.761	0.521	0
TOMM34	5.62502854e-315	-27.531	0.109	0.199	1.8415218427557e-310
SNRPD2	0	-27.5104	0.896	0.873	0
CIB1	0	-27.5096	0.444	0.509	0
CMTM6	0	-27.4667	0.447	0.511	0
ATP5I	0	-27.4447	0.841	0.803	0
MRPL14	0	-27.4366	0.623	0.654	0
SH3BP5	2.82E-17	-27.4189	0.6	0.546	9.22E-13
CSNK1A1	0	-27.4185	0.708	0.767	0
TRIM2	0	-27.4169	0.138	0.282	0
HOMER3	2.20E-229	-27.406	0.823	0.662	7.19E-225
GTPBP4	0	-27.3862	0.251	0.397	0
PTS	0	-27.3711	0.39	0.415	0
IRF2BP2	5.42E-264	-27.3655	0.368	0.416	1.77E-259
MAP2K3	1.30E-270	-27.3607	0.119	0.192	4.26E-266
STUB1	0	-27.3567	0.668	0.716	0
MCM3	0	-27.3284	0.187	0.255	0
CMTM3	0	-27.3236	0.17	0.322	0
ATP5J2	0	-27.3178	0.776	0.816	0
MDH2	0	-27.3132	0.711	0.706	0
C6orf48	2.09E-52	-27.3041	0.766	0.735	6.84E-48
MCFD2	0	-27.2763	0.481	0.524	0
SOWAHC	2.03E-64	-27.2717	0.161	0.167	6.65E-60
RBM17	0	-27.2032	0.499	0.599	0
TRA2B	0	-27.1101	0.466	0.563	0
BCLAF1	0	-27.1005	0.652	0.718	0
NUPR1	1.86E-171	-27.0981	0.697	0.573	6.10E-167
PPP1CA	0	-27.0691	0.485	0.596	0
CD83	1.91E-47	-27.0571	0.149	0.092	6.25E-43
C6orf211	2.39E-240	-26.9934	0.267	0.297	7.83E-236
IGSF8	2.42E-139	-26.986	0.142	0.187	7.93E-135
TCEAL8	0	-26.9581	0.631	0.68	0
NANS	0	-26.9565	0.262	0.355	0
TMED3	0	-26.9536	0.422	0.526	0
BTG3	0	-26.9526	0.426	0.454	0
CAPNS1	0	-26.949	0.576	0.659	0
AKAP9	2.86E-113	-26.9349	0.617	0.653	9.35E-109
FZD7	1.89E-232	-26.9148	0.251	0.33	6.19E-228
DSEL	0	-26.8373	0.199	0.312	0
LAMP2	1.92E-87	-26.8117	0.754	0.647	6.28E-83
ANK3	7.55E-132	-26.778	0.233	0.219	2.47E-127
PFKM	7.35E-41	-26.7385	0.325	0.296	2.40E-36
BBX	2.09E-208	-26.7083	0.493	0.529	6.85E-204
MRPS21	0	-26.6964	0.735	0.767	0
FGFR1	0	-26.6873	0.334	0.543	0
GNAI1	5.97E-209	-26.6601	0.279	0.322	1.95E-204
HNRNPLL	9.09E-71	-26.6245	0.406	0.316	2.98E-66
NRP2	0	-26.6103	0.179	0.334	0
IFT57	0	-26.6055	0.344	0.456	0
EBNA1BP2	0	-26.5559	0.34	0.429	0
FKBP4	0	-26.5395	0.341	0.389	0
CTSD	3.59E-132	-26.5351	0.845	0.753	1.18E-127
PDXK	0	-26.511	0.497	0.566	0
MAZ	1.66E-277	-26.4891	0.742	0.735	5.45E-273
RNF13	1.33E-260	-26.4797	0.75	0.547	4.36E-256
SMC3	0	-26.4602	0.558	0.592	0
FASN	1.25E-163	-26.4321	0.229	0.313	4.09E-159
ACSL3	0	-26.4305	0.312	0.423	0
TCEA1	0	-26.4238	0.751	0.767	0
BAG1	2.16E-183	-26.4186	0.55	0.547	7.08E-179
GLRX3	0	-26.4065	0.328	0.454	0
SRSF11	0	-26.3708	0.725	0.771	0
OCIAD1	1.47E-131	-26.3608	0.833	0.811	4.80E-127
SF1	7.454934735297e-312	-26.3563	0.639	0.684	2.44E-307
C5orf24	6.47E-227	-26.3388	0.519	0.556	2.12E-222
PFKP	0	-26.3314	0.762	0.587	0
ATP5F1	0	-26.3263	0.759	0.734	0
GNB2	0	-26.3097	0.475	0.627	0
G3BP1	0	-26.2925	0.446	0.59	0
SNHG7	1.03E-126	-26.2541	0.715	0.578	3.36E-122
FAM114A1	0	-26.2364	0.139	0.379	0
PSMD13	0	-26.1814	0.426	0.539	0
DCXR	1.1783593721e-312	-26.1733	0.418	0.452	3.86E-308
RABL5	4.15E-85	-26.1586	0.49	0.484	1.36E-80
MRPL3	0	-26.0896	0.421	0.532	0
FAM49B	1.30E-221	-26.0881	0.427	0.417	4.25E-217
POLR2E	0	-26.0255	0.512	0.552	0
RASSF8	1.00E-133	-26.0123	0.713	0.566	3.28E-129
ZFHX4	0	-25.9849	0.356	0.505	0
GBP1	1.25E-138	-25.9466	0.188	0.221	4.08E-134
SSU72	0	-25.8805	0.629	0.676	0
ELAVL1	0	-25.8623	0.485	0.555	0
TPP1	1.90E-163	-25.8414	0.545	0.398	6.23E-159
BCAP31	1.11E-272	-25.8018	0.668	0.676	3.65E-268
DNAJC9	0	-25.7489	0.211	0.283	0
EIF2S3	4.71E-104	-25.7435	0.67	0.641	1.54E-99
RAB3IP	0	-25.7434	0.562	0.34	0
FOSL2	5.81E-298	-25.6972	0.164	0.224	1.90E-293
FIS1	2.34E-277	-25.6375	0.867	0.826	7.67E-273
PAIP2	9.26E-115	-25.5967	0.689	0.671	3.03E-110
PNISR	4.75E-139	-25.5944	0.849	0.87	1.55E-134
TFRC	1.39E-63	-25.5822	0.319	0.304	4.54E-59
GAMT	1.32E-155	-25.5723	0.495	0.51	4.33E-151
NFE2L3	1.83E-174	-25.5095	0.229	0.161	5.99E-170
TOMM40	0	-25.4787	0.349	0.425	0
CPNE3	2.05E-120	-25.4616	0.51	0.525	6.70E-116
ARCN1	0	-25.4508	0.276	0.432	0
USP1	0	-25.4391	0.277	0.343	0
NOL7	0	-25.4143	0.528	0.587	0
TM9SF2	3.75E-100	-25.3992	0.577	0.561	1.23E-95
PABPC4	0	-25.3639	0.517	0.537	0
MAP2K2	0	-25.3506	0.785	0.777	0
BEX2	4.73E-221	-25.3271	0.537	0.401	1.55E-216
CALM3	0	-25.2953	0.591	0.71	0
PPP2R1A	0	-25.2927	0.581	0.6	0
MALSU1	1.34E-231	-25.2748	0.48	0.476	4.39E-227
SLC16A1	1.78E-292	-25.2585	0.74	0.531	5.82E-288
RP11-490M8.1	5.62E-133	-25.2391	0.324	0.251	1.84E-128
SOCS3	2.20E-150	-25.2334	0.3	0.351	7.19E-146
SLK	8.37E-100	-25.2234	0.499	0.488	2.74E-95
TMEM14A	6.26E-158	-25.2169	0.672	0.516	2.05E-153
MIF	7.72E-300	-25.1896	0.956	0.838	2.53E-295
FAM127A	0	-25.1542	0.522	0.641	0
SLIT3	0	-25.0625	0.157	0.312	0
SIVA1	0	-24.9873	0.597	0.662	0
TMCO1	3.72E-203	-24.9829	0.72	0.705	1.22E-198
PLA2G16	0	-24.9788	0.871	0.572	0
LAMTOR5	3.40E-207	-24.973	0.884	0.837	1.11E-202
IMPDH2	0	-24.9643	0.617	0.638	0
MRPL23	0	-24.9314	0.557	0.636	0
FAM101B	0	-24.9076	0.577	0.421	0
VDAC3	0	-24.866	0.57	0.617	0
LARP6	0	-24.8519	0.191	0.328	0
NAA10	0	-24.8519	0.412	0.533	0
COX6B1	3.16E-257	-24.8342	0.956	0.922	1.04E-252
DDX46	0	-24.8065	0.55	0.645	0
OSBPL1A	0	-24.7724	0.879	0.663	0
CYC1	0	-24.7627	0.594	0.589	0
PSMC3	0	-24.7384	0.473	0.591	0
GSTM3	0	-24.7376	0.386	0.521	0
JUP	1.81E-222	-24.6665	0.103	0.167	5.93E-218
CDC37	0	-24.6663	0.475	0.585	0
SPRED1	1.27E-172	-24.6119	0.11	0.208	4.16E-168
RGS3	1.21E-304	-24.6117	0.148	0.241	3.95E-300
RBM24	3.06E-199	-24.6114	0.205	0.225	1.00E-194
VPS29	0	-24.5897	0.5	0.603	0
ADSS	4.41E-279	-24.5808	0.423	0.438	1.44E-274
TOP1	0	-24.5759	0.633	0.672	0
SNRPC	0	-24.5748	0.596	0.638	0
MAN2A1	0	-24.5548	0.604	0.378	0
SURF4	0	-24.5448	0.417	0.499	0
SETD7	8.61E-112	-24.5246	0.144	0.168	2.82E-107
SMYD3	0	-24.5113	0.172	0.25	0
FKBP8	1.60E-303	-24.5073	0.745	0.739	5.24E-299
LPCAT2	9.60E-85	-24.5037	0.144	0.128	3.14E-80
FUCA1	3.05E-102	-24.5028	0.208	0.208	1.00E-97
PHGDH	0	-24.4848	0.538	0.539	0
TRIO	0	-24.4516	0.168	0.292	0
PLSCR1	4.15E-252	-24.3833	0.149	0.24	1.36E-247
MIDN	1.18E-254	-24.3639	0.31	0.43	3.85E-250
ANTXR1	0	-24.3578	0.211	0.399	0
OSTM1	1.24E-155	-24.3492	0.443	0.347	4.06E-151
NDUFS8	0	-24.3369	0.777	0.788	0
BACH1	0	-24.3159	0.209	0.288	0
CERCAM	0	-24.3148	0.157	0.328	0
G3BP2	0	-24.2529	0.487	0.591	0
PUF60	4.09E-136	-24.2221	0.768	0.658	1.34E-131
SLC39A6	4.12E-60	-24.202	0.594	0.498	1.35E-55
SACS	0	-24.1964	0.218	0.309	0
BRE	4.66E-113	-24.1949	0.246	0.27	1.53E-108
NBPF1	7.74E-226	-24.1822	0.235	0.341	2.54E-221
IER3IP1.1	0	-24.1744	0.522	0.553	0
IRS2	3.90E-255	-24.1296	0.341	0.287	1.28E-250
PSMD11	0	-24.1142	0.436	0.555	0
STARD4	6.22E-222	-24.099	0.231	0.247	2.04E-217
OTUD1	2.04E-142	-24.0963	0.259	0.174	6.68E-138
AP1S1	0	-24.071	0.172	0.395	0
PSMD1	0	-24.0689	0.315	0.496	0
PPP4C	0	-24.0678	0.573	0.622	0
ATXN10	0	-24.0447	0.682	0.686	0
N4BP2L2	1.31E-12	-24.0356	0.832	0.814	4.28E-08
AKT1	0	-23.993	0.304	0.436	0
TSPAN3	4.74E-83	-23.9696	0.844	0.78	1.55E-78
FNIP2	2.12E-243	-23.9592	0.498	0.303	6.93E-239
PBX3	1.02E-180	-23.9588	0.581	0.463	3.35E-176
IKBIP	0	-23.9271	0.138	0.365	0
TACC1	0	-23.9215	0.757	0.512	0
SUPT16H	0	-23.9098	0.409	0.564	0
RAD23A	0	-23.8952	0.669	0.65	0
PGRMC2	0	-23.8662	0.549	0.573	0
SC5D	3.12E-257	-23.8574	0.319	0.325	1.02E-252
C11orf31	0	-23.8536	0.69	0.734	0
GCSH	0	-23.7859	0.71	0.704	0
IRF2BPL	6.24E-154	-23.7591	0.343	0.44	2.04E-149
COPB1	0	-23.675	0.6	0.625	0
CTTN	0	-23.6704	0.463	0.586	0
TGFB1	2.52E-253	-23.6348	0.238	0.267	8.24E-249
SEC13	0	-23.6028	0.35	0.471	0
GBE1	7.92E-197	-23.5928	0.296	0.261	2.59E-192
GTF3A	0	-23.5746	0.635	0.646	0
CYB5R3	0	-23.5371	0.366	0.486	0
CLEC11A	0	-23.5291	0.334	0.375	0
QKI	0	-23.5178	0.677	0.687	0
ATP6V1D	0	-23.475	0.542	0.534	0
STT3B	8.61E-99	-23.4684	0.607	0.586	2.82E-94
ITGB1BP1	0	-23.4359	0.458	0.516	0
FAM96B	0	-23.4144	0.733	0.73	0
RARS	0	-23.3717	0.407	0.449	0
DDX39A	0	-23.3691	0.202	0.296	0
MAP1A	0	-23.3632	0.102	0.29	0
RRM1	0	-23.3601	0.224	0.277	0
GTF2H5	0	-23.3533	0.658	0.7	0
GTF3C6	0	-23.3452	0.528	0.642	0
PGM1	9.14E-267	-23.3359	0.381	0.444	2.99E-262
CKAP2	0	-23.3281	0.149	0.238	0
PTK2B	0	-23.3153	0.427	0.181	0
OPN3	0	-23.3002	0.128	0.246	0
IPO5	0	-23.2943	0.417	0.526	0
BCAN	3.97E-145	-23.2123	0.125	0.079	1.30E-140
CENPV	0	-23.172	0.434	0.406	0
ARPC4	0	-23.157	0.481	0.584	0
ASAP1	0	-23.1219	0.395	0.448	0
NDUFB3	0	-23.1137	0.576	0.64	0
RPS19BP1	0	-23.1103	0.4	0.568	0
PDGFC	1.10E-301	-23.0518	0.404	0.364	3.59E-297
FAM134B	3.93E-133	-23.0357	0.144	0.138	1.29E-128
TFDP1	0	-23.0328	0.197	0.333	0
C1orf198	0	-22.9781	0.171	0.268	0
BLMH	1.11E-129	-22.9587	0.205	0.275	3.64E-125
WNK1	1.70E-205	-22.9392	0.418	0.469	5.57E-201
TMEM230	8.11E-269	-22.9144	0.767	0.747	2.66E-264
TSPAN5	3.79E-223	-22.8923	0.627	0.589	1.24E-218
TRAPPC1	0	-22.8774	0.578	0.666	0
PLEKHB2	2.42E-88	-22.8748	0.344	0.354	7.92E-84
C1orf86	2.29E-305	-22.8707	0.774	0.767	7.48E-301
GNAQ	6.12E-50	-22.8639	0.5	0.42	2.00E-45
OLA1	0	-22.8375	0.568	0.612	0
SERINC3	0	-22.8344	0.221	0.351	0
PHYHIPL	3.19E-217	-22.8268	0.143	0.147	1.05E-212
YTHDF2	0	-22.8199	0.51	0.584	0
RRAS	0	-22.7712	0.161	0.365	0
PRKCZ	4.15E-75	-22.7502	0.236	0.15	1.36E-70
DDR2	3.9883369665e-313	-22.7467	0.414	0.488	0.00E+00
FAM107A	5.61E-226	-22.7246	0.184	0.087	1.84E-221
RPRM	3.27E-295	-22.6827	0.494	0.311	1.07E-290
CYB5A	6.04E-215	-22.6794	0.507	0.47	1.98E-210
ATP6V1F	3.93E-167	-22.6409	0.894	0.833	1.29E-162
AK4	7.40E-118	-22.5872	0.477	0.346	2.42E-113
KLHL5	0	-22.5723	0.21	0.279	0
FBL	0	-22.5347	0.56	0.549	0
RAI14	0	-22.5242	0.362	0.52	0
TSPAN4	0	-22.5223	0.566	0.664	0
GGH	0	-22.5199	0.312	0.366	0
EIF3G	0	-22.5109	0.747	0.762	0
FXR1	8.38E-169	-22.5089	0.729	0.703	2.74E-164
UBE2V2	0	-22.5049	0.538	0.613	0
EIF2AK2	0	-22.481	0.297	0.501	0
UBXN4	3.09E-39	-22.4787	0.879	0.841	1.01E-34
TMEM167A	0	-22.4787	0.544	0.63	0
GNB1	0	-22.4646	0.563	0.657	0
AMD1	2.45E-147	-22.4536	0.431	0.467	8.02E-143
DNAJB4	0	-22.4367	0.181	0.21	0
RNF114	4.16E-88	-22.4177	0.31	0.315	1.36E-83
RP11-620J15.3	3.75E-43	-22.3982	0.314	0.298	1.23E-38
GYG1	4.34E-187	-22.3486	0.278	0.298	1.42E-182
DHRS7	5.24E-212	-22.3474	0.312	0.39	1.72E-207
FEZ2	6.65E-120	-22.3341	0.644	0.587	2.18E-115
CHD3	0	-22.2812	0.327	0.523	0
PKIB	1.22E-208	-22.2706	0.119	0.142	4.01E-204
DNMT1	0	-22.2655	0.184	0.353	0
TMEM258	0	-22.2461	0.817	0.81	0
PALMD	1.85E-129	-22.2341	0.266	0.171	6.07E-125
CELF1	3.52E-269	-22.2331	0.337	0.424	1.15E-264
SF3B2	0	-22.2284	0.682	0.718	0
PHIP	1.03E-259	-22.2142	0.516	0.564	3.38E-255
NCKAP1	9.04E-94	-22.1987	0.535	0.517	2.96E-89
PTPLA	0	-22.1734	0.675	0.484	0
ITGB5	0	-22.1683	0.18	0.32	0
TFG	0	-22.1462	0.579	0.663	0
ZNF503	0	-22.1398	0.225	0.408	0
CSNK2B	0	-22.1346	0.705	0.696	0
ZFAND6	1.96E-164	-22.0684	0.638	0.622	6.41E-160
SIRT2	6.55E-18	-22.0586	0.379	0.326	2.15E-13
SEC23A	0	-22.057	0.404	0.487	0
HSPB11	0	-21.9909	0.389	0.484	0
UBA2	0	-21.9652	0.562	0.584	0
MAP1LC3A	0	-21.9352	0.378	0.489	0
FAM50A	0	-21.8731	0.441	0.528	0
BTF3L4	1.43E-212	-21.8676	0.753	0.687	4.69E-208
SMOC2	0	-21.8567	0.461	0.234	0
NAV1	0	-21.8454	0.382	0.411	0
UBA1	0	-21.8306	0.367	0.436	0
MRS2	1.64E-161	-21.7626	0.19	0.222	5.38E-157
PSMB4	0	-21.7585	0.658	0.674	0
NADK2	2.41E-137	-21.7563	0.122	0.148	7.88E-133
AC159540.1	1.23E-96	-21.7101	0.103	0.165	4.02E-92
TMEM208	5.90E-289	-21.6939	0.637	0.604	1.93E-284
GPC1	0	-21.6826	0.251	0.283	0
PRKAG2	0	-21.6755	0.135	0.213	0
SRRM1	0	-21.6708	0.761	0.775	0
HSPG2	0	-21.6365	0.222	0.307	0
SERPINI1	2.53E-183	-21.6352	0.134	0.068	8.28E-179
RHOQ	2.43E-267	-21.6271	0.427	0.497	7.94E-263
PRPF40A	0	-21.6164	0.574	0.647	0
CYSTM1	0	-21.5451	0.657	0.531	0
DDX3X	6.02E-152	-21.5046	0.582	0.609	1.97E-147
GON4L	2.67E-228	-21.488	0.188	0.296	8.73E-224
NSFL1C	0	-21.4627	0.833	0.558	0
ANKRA2	1.40E-155	-21.4393	0.197	0.213	4.58E-151
KCNJ3	1.05E-80	-21.4237	0.139	0.095	3.43E-76
CDK17	1.65E-35	-21.4038	0.195	0.188	5.41E-31
TRAM2	0	-21.3951	0.221	0.296	0
PPIG	0.00E+00	-21.3909	0.632	0.671	3.63E-304
ARPC5L	0	-21.3718	0.266	0.423	0
COA4	0	-21.3703	0.553	0.557	0
TXNL4A	0	-21.354	0.695	0.704	0
NMRK2	0	-21.2667	0.577	0.156	0
PPP3CA	0	-21.2614	0.247	0.347	0
SF3B1	0	-21.2611	0.678	0.743	0
MESDC1	9.82E-98	-21.2305	0.217	0.216	3.21E-93
RNF2	1.76E-20	-21.2116	0.248	0.249	5.76E-16
CNKSR3	3.11E-92	-21.2114	0.201	0.21	1.02E-87
NDUFB7	0	-21.2014	0.874	0.859	0
SH3BGRL	1.17E-86	-21.2006	0.801	0.748	3.83E-82
SNX18	3.33E-139	-21.19	0.15	0.196	1.09E-134
ERGIC3	3.57E-105	-21.1853	0.762	0.708	1.17E-100
DYNLRB1	0	-21.1245	0.794	0.812	0
CMYA5	2.22E-165	-21.0774	0.127	0.052	7.27E-161
TARS	0	-21.069	0.272	0.441	0
STXBP6	3.22E-135	-21.0458	0.231	0.225	1.05E-130
KHSRP	0	-21.0014	0.314	0.39	0
CBR1	0	-20.9987	0.297	0.425	0
SKIL	0	-20.9687	0.323	0.461	0
SRP72	0	-20.9523	0.527	0.598	0
COPS8	0	-20.9468	0.563	0.569	0
CAPZA1	0	-20.9378	0.417	0.54	0
ATRX	8.85E-185	-20.923	0.736	0.79	2.90E-180
MTPN	0	-20.9116	0.602	0.652	0
SMIM14	0	-20.8952	0.332	0.426	0
PARP1	0	-20.8624	0.439	0.536	0
AES	0	-20.8483	0.522	0.683	0
RABGAP1L	5.34E-229	-20.81	0.473	0.344	1.75E-224
RUFY3	5.61E-100	-20.804	0.35	0.389	1.84E-95
FNBP4	2.59E-247	-20.7116	0.352	0.466	8.47E-243
MET	0	-20.7	0.604	0.362	0
VGLL4	9.12E-117	-20.6957	0.698	0.657	2.99E-112
CTNNA1	0	-20.6945	0.58	0.67	0
MDH1	0	-20.6928	0.733	0.719	0
FAM89B	0	-20.5735	0.404	0.522	0
SLC25A1	4.53E-233	-20.5314	0.381	0.431	1.48E-228
RTN3	1.80E-157	-20.4755	0.745	0.74	5.89E-153
MXRA7	0	-20.4621	0.67	0.659	0
KCNJ13	1.00E-271	-20.3909	0.301	0.19	3.28E-267
ENOPH1	5.74E-117	-20.3905	0.427	0.393	1.88E-112
MXD4	0	-20.347	0.392	0.525	0
ZNF428	7.70E-155	-20.3053	0.802	0.812	2.52E-150
NLRP1	0	-20.2861	0.29	0.37	0
BAG2	0	-20.2833	0.159	0.245	0
EPAS1	0	-20.278	0.475	0.237	0
CRBN	6.29E-18	-20.2777	0.42	0.412	2.06E-13
PIK3C2A	3.82E-45	-20.2508	0.444	0.375	1.25E-40
ROBO1	0	-20.2275	0.129	0.314	0
SGCD	1.62E-252	-20.226	0.144	0.238	5.30E-248
ELP4	3.86E-200	-20.2213	0.137	0.191	1.26E-195
GXYLT2	0	-20.1758	0.193	0.311	0
PAIP1	2.39E-186	-20.1592	0.628	0.623	7.83E-182
MFAP3L	0	-20.1175	0.375	0.21	0
2021-03-06	5.01E-86	-20.1144	0.697	0.611	1.64E-81
NCAM2	2.42E-198	-20.1003	0.139	0.13	7.92E-194
NIFK	0	-20.077	0.381	0.483	0
ASAP2	1.43E-155	-20.0511	0.175	0.22	4.69E-151
ZNF326	1.04E-60	-20.0423	0.543	0.549	3.41E-56
SLC44A1	0	-20.0341	0.198	0.306	0
IMMP2L	1.28E-91	-20.0284	0.189	0.217	4.18E-87
LIMD2	2.5e-323	-20.0192	0.175	0.3	8.08736e-319
CBX5	0	-19.9928	0.68	0.69	0
RAB7A	5.06E-260	-19.9712	0.697	0.655	1.66E-255
CAP2	0	-19.9636	0.262	0.359	0
PHC2	1.87E-235	-19.9304	0.458	0.484	6.12E-231
GPI	4.46E-34	-19.8889	0.673	0.601	1.46E-29
TMEM70	3.70E-247	-19.8671	0.242	0.314	1.21E-242
DHX9	0	-19.8619	0.346	0.486	0
ATP8A1	9.24E-94	-19.8477	0.207	0.118	3.02E-89
SIK1	6.31E-195	-19.8433	0.288	0.179	2.07E-190
SARS	0	-19.8423	0.439	0.511	0
GPX7	0	-19.8181	0.427	0.476	0
CCNL1	1.65E-35	-19.8137	0.556	0.585	5.40E-31
TAPBP	1.0032156e-317	-19.7977	0.221	0.318	3.28432726374e-313
CTXN1	0	-19.7646	0.235	0.357	0
SLC7A2	1.00E-118	-19.7641	0.223	0.212	3.28E-114
COX6A1	0	-19.6888	0.852	0.834	0
C19orf70	0	-19.67	0.716	0.719	0
HRAS	0	-19.6644	0.342	0.466	0
SF3B5	0	-19.658	0.802	0.782	0
GINM1	2.39E-225	-19.6161	0.545	0.582	7.83E-221
PFDN4	0	-19.6028	0.554	0.569	0
EIF3D	0	-19.6025	0.658	0.663	0
RBCK1	0	-19.5889	0.32	0.423	0
POLR2F	4.37E-300	-19.584	0.73	0.679	1.43E-295
CD320	0	-19.5775	0.494	0.531	0
LINC00657	0	-19.5568	0.53	0.638	0
LRP1	0	-19.5276	0.267	0.493	0
HSD17B12	1.63E-38	-19.5205	0.61	0.602	5.34E-34
ZNF207	0	-19.5122	0.589	0.639	0
[truncated: 4,275 more rows]

## Sheet: RPE5_Markers
gene_name	p_val	avg_log2FC	pct.1	pct.2	p_val_adj
S100A6	0	-Inf	0.644	0.813	0
TMSB10	0	-Inf	0.97	0.994	0
COL3A1	0	-Inf	0.238	0.574	0
FN1	0	-Inf	0.274	0.554	0
IGFBP2	0	-Inf	0.478	0.812	0
IGFBP5	0	-Inf	0.984	0.833	0
SPARC	0	-Inf	0.963	0.924	0
RPS18	0	-Inf	0.986	0.997	0
CTGF	0	-Inf	0.822	0.702	0
ACTB	0	-Inf	0.998	0.997	0
COL1A2	0	-Inf	0.416	0.717	0
TMSB4X	0	-Inf	0.857	0.98	0
TIMP1	0	-Inf	0.775	0.814	0
RPL10	0	-Inf	0.995	0.999	0
FABP5	0	-Inf	0.37	0.602	0
TYRP1	0	Inf	0.995	0.634	0
TPM2	0	-Inf	0.753	0.891	0
HSPA5	0	-Inf	0.924	0.88	0
VIM	0	-Inf	0.994	0.995	0
FTH1	0	-Inf	0.993	0.998	0
CRYAB	0	-Inf	0.831	0.664	0
TAGLN	0	-Inf	0.202	0.629	0
GAPDH	0	-Inf	0.992	0.997	0
KRT18	0	-Inf	0.607	0.465	0
POSTN	0	-Inf	0.125	0.356	0
TPM1	0	-Inf	0.835	0.862	0
RPS2	0	-Inf	0.993	0.998	0
MT2A	0	-Inf	0.137	0.272	0
COL1A1	0	-Inf	0.432	0.721	0
ACTG1	0	-Inf	0.999	0.998	0
FTL	0	-Inf	0.979	0.996	0
MT-CYB	0	-Inf	0.998	0.999	0
NEAT1	3.88E-257	-Inf	0.977	0.935	1.27E-252
TPT1	5.94E-235	-Inf	0.994	0.998	1.94E-230
RPL41	2.17E-220	-Inf	0.995	0.998	7.11E-216
MT-ND3	2.52E-66	-Inf	1	0.999	8.23E-62
LGALS1	0	-998.093	0.402	0.76	0
ACTA2	0	-925.383	0.102	0.419	0
CALD1	0	-896.593	0.949	0.953	0
CCL2	0	-866.281	0.172	0.192	0
IGFBP7	0	-859.094	0.946	0.789	0
HMOX1	0	-853.983	0.547	0.231	0
S100A11	0	-811.451	0.458	0.671	0
HSP90AA1	0	-700.398	0.952	0.962	0
PTX3	0	-683.085	0.122	0.245	0
RPS19	0	-645.575	0.983	0.997	0
TFPI2	0	-613.836	0.684	0.537	0
MT-ND1	0	-612.314	0.996	0.996	0
RPS25	7.66E-290	-610.767	0.974	0.99	2.51E-285
PTMA	0	-609.508	0.985	0.993	0
HSP90B1	0	-600.848	0.957	0.92	0
TUBA1A	0	-598.957	0.834	0.93	0
TUBA1B	0	-569.111	0.735	0.878	0
ANXA2	0	-563.341	0.863	0.925	0
KRT19	0	-558.814	0.18	0.243	0
CKB	0	-541.689	0.607	0.499	0
SERPINE2	4.17E-185	-535.93	0.123	0.325	1.37E-180
S100A10	0	-503.567	0.44	0.735	0
TNNC1	0	-485.382	0.177	0.198	0
IER3	0	-479.665	0.515	0.491	0
PTN	0	-467.655	0.855	0.598	0
LGALS3	0	-461.704	0.108	0.371	0
THBS1	0	-456.552	0.162	0.298	0
TUBB	0	-437.897	0.909	0.967	0
TXN	0	-420.515	0.708	0.838	0
RPL13	0	-420.515	0.992	0.999	0
HTRA1	0	-416.899	0.573	0.629	0
CLU	0	-414.535	0.917	0.679	0
H2AFZ	0	-412.854	0.791	0.888	0
MT-ND2	9.55E-50	-403.176	0.996	0.994	3.13E-45
MT1X	2.05E-297	-401.742	0.143	0.184	6.70E-293
SAT1	0	-400.875	0.369	0.447	0
COL8A1	0	-400.134	0.946	0.541	0
ANXA1	0	-399.876	0.128	0.463	0
RPS24	0	-394.546	0.988	0.997	0
KRT8	0	-392.956	0.627	0.47	0
YBX3	0	-392.464	0.568	0.704	0
PEG10	0	-390.972	0.288	0.345	0
MFGE8	0	-390.669	0.372	0.505	0
CALR	0	-390.148	0.946	0.932	0
COL6A2	0	-387.428	0.465	0.644	0
UPK3B	0	-385.82	0.426	0.325	0
RPS14	0	-384.447	0.983	0.996	0
BTF3	0	-383.004	0.913	0.968	0
RPL28	0	-378.677	0.986	0.996	0
PFN1	0	-376.885	0.857	0.926	0
RPS8	0	-371.463	0.989	0.997	0
SH3BGRL3	0	-367.126	0.828	0.86	0
MYL12A	0	-362.807	0.726	0.823	0
COL6A1	0	-361.046	0.596	0.715	0
RPL7A	0	-354.151	0.979	0.995	0
PRDX6	0	-352.525	0.782	0.84	0
RPS3	0	-349.823	0.971	0.994	0
BGN	0	-349.073	0.111	0.382	0
CXCL14	0	-348.38	0.351	0.247	0
ELN	0	-347.273	0.985	0.632	0
MYL6	0	-346.942	0.955	0.985	0
RPL8	0	-346.937	0.981	0.995	0
CALM2	0	-342.609	0.933	0.947	0
GPM6B	0	-341.893	0.401	0.242	0
HMGA1	0	-339.526	0.485	0.554	0
RPLP1	8.34E-253	-338.272	0.996	0.999	2.73E-248
ITGB1	0	-336.828	0.743	0.808	0
AKAP12	0	-333.842	0.123	0.497	0
GNAS	0	-331.068	0.944	0.984	0
RPSA	0	-329.625	0.949	0.986	0
RPL3	0	-328.182	0.981	0.995	0
CYP1B1	0	-324.297	0.178	0.3	0
ZDHHC2	4.06E-266	-323.956	0.367	0.239	1.33E-261
MARCKS	0	-322.583	0.727	0.905	0
TMBIM4.1	2.51E-46	-321.907	0.742	0.663	8.21E-42
RPL12	0	-320.969	0.976	0.995	0
MYL9	0	-318.047	0.702	0.824	0
CFL1	0	-307.792	0.914	0.968	0
CYR61	1.43E-156	-306.09	0.786	0.737	4.70E-152
CD55	0	-305.35	0.235	0.172	0
IFITM3	0	-303.65	0.815	0.888	0
DCT	0	-297.886	0.982	0.647	0
CCDC80	0	-297.672	0.292	0.501	0
COL4A1	0	-294.606	0.228	0.429	0
RARRES3	8.62E-229	-293.91	0.163	0.255	2.82E-224
ALDH1A1	0	-291.681	0.212	0.269	0
IGFBP4	0	-287.159	0.109	0.492	0
BASP1	0	-284.983	0.727	0.866	0
RPL32	0	-284.928	0.984	0.997	0
HSPA1A	3.03E-195	-284.901	0.18	0.223	9.93E-191
NMB	1.41E-186	-282.015	0.132	0.18	4.60E-182
RPL11	0	-280.573	0.983	0.996	0
CSRP2	0	-280.572	0.337	0.545	0
RPS12	0	-279.131	0.988	0.997	0
RPS4X	0	-273.36	0.978	0.994	0
STMN1	0	-273.184	0.727	0.878	0
SEPW1	9.51E-171	-272.811	0.926	0.9	3.11E-166
LOX	0	-272.76	0.306	0.482	0
PRSS23	0	-272.131	0.366	0.42	0
H3F3A	0	-271.917	0.968	0.988	0
RPS6	0	-270.404	0.984	0.995	0
NPM1	0	-269.035	0.968	0.986	0
NRL	0	-266.765	0.133	0.052	0
ENO1	0	-261.743	0.918	0.962	0
TUBA1C	0	-261.237	0.615	0.622	0
HMGB1	0	-260.636	0.929	0.952	0
RPS27A	0	-260.446	0.984	0.996	0
SQSTM1	4.49E-110	-256.49	0.722	0.704	1.47E-105
BTG1	1.45E-180	-255.968	0.663	0.746	4.75E-176
MAP1B	0	-253.456	0.608	0.8	0
CD99	0	-250.33	0.593	0.76	0
TAF1D	8.25E-207	-249.186	0.46	0.553	2.70E-202
C1orf61	0	-247.371	0.146	0.075	0
APLP2	1.1050281365e-314	-245.919	0.953	0.89	3.6176411133452e-310
PDIA6	0	-243.063	0.871	0.877	0
IFI6	0	-240.178	0.341	0.492	0
COL11A1	0	-238.987	0.271	0.519	0
RPL18	0	-238.735	0.98	0.995	0
GSTP1	2.02E-74	-235.85	0.989	0.986	6.62E-70
EIF1	0	-232.964	0.977	0.988	0
RPS27L	0	-232.963	0.631	0.761	0
GNB2L1	0	-230.069	0.96	0.991	0
S100B	4.19E-145	-228.178	0.158	0.185	1.37E-140
TSC22D1	0	-227.708	0.569	0.694	0
HLA-A	1.29E-157	-227.194	0.93	0.867	4.22E-153
RPS15	0	-225.821	0.981	0.995	0
RPL27A	0	-225.75	0.949	0.987	0
RARRES2	0	-224.734	0.774	0.462	0
FBLN1	0	-223.836	0.37	0.575	0
TPM4	0	-222.679	0.489	0.783	0
C12orf75	0	-220.845	0.327	0.501	0
PPIA	0	-220.179	0.93	0.968	0
SMS	0	-220.096	0.564	0.598	0
RPL13A	4.77E-258	-219.98	0.988	0.996	1.56E-253
DUSP1	3.09E-188	-219.528	0.441	0.456	1.01E-183
FSTL1	0	-217.094	0.684	0.709	0
RPL29	0	-215.652	0.978	0.995	0
RPS3A	5.98E-306	-215.652	0.987	0.997	1.96E-301
FAM3C	3.034303155739e-311	-214.488	0.391	0.468	9.93E-307
MT-ND5	3.21E-190	-214.209	0.992	0.99	1.05E-185
HERPUD1	4.74E-211	-214.205	0.608	0.63	1.55E-206
RPS7	0	-212.776	0.975	0.994	0
FBXO32	0	-212.609	0.224	0.354	0
CCND1	0	-212.247	0.666	0.634	0
RTN4	0	-211.294	0.891	0.919	0
P4HB	0	-210.313	0.823	0.837	0
RPL37A	0	-209.881	0.981	0.993	0
RPL5	0	-209.881	0.974	0.994	0
EIF4A1	0	-209.881	0.91	0.942	0
RPL18A	0	-209.812	0.983	0.996	0
ARPC5	0	-209.58	0.705	0.845	0
RPL6	0	-208.439	0.977	0.994	0
KRT10	0	-208.439	0.686	0.795	0
RPL37	0	-208.438	0.978	0.993	0
RRAD	4.85E-133	-208.237	0.164	0.105	1.59E-128
HMGB2	0	-208.138	0.33	0.427	0
RPL10A	0	-206.995	0.971	0.991	0
STC1	1.64E-190	-205.769	0.34	0.192	5.38E-186
RPS16	0	-205.553	0.969	0.992	0
PERP	0	-203.923	0.559	0.439	0
RAN	0	-203.709	0.841	0.91	0
TIMP3	0	-202.938	0.989	0.775	0
KLF6	0	-201.223	0.253	0.426	0
HINT1	2.16E-246	-199.782	0.946	0.975	7.09E-242
RPL23A	0	-196.898	0.968	0.991	0
ANXA5	0	-196.442	0.875	0.912	0
LDHA	0	-195.454	0.883	0.934	0
RPS15A	0	-195.454	0.97	0.993	0
COTL1	0	-194.843	0.772	0.61	0
RPS5	0	-191.126	0.963	0.991	0
EEF1B2	0	-191.126	0.903	0.97	0
DSTN	0	-191.119	0.72	0.861	0
LMNA	0	-190.799	0.545	0.706	0
CPE	0	-190.137	0.471	0.575	0
GREM1	0	-189.459	0.144	0.22	0
RPGRIP1L	0	-188.935	0.157	0.219	0
CRABP2	0	-187.817	0.224	0.399	0
RPL26	0	-186.798	0.969	0.992	0
PDIA4	0	-186.792	0.682	0.632	0
RPL35	0	-185.357	0.96	0.988	0
RPLP2	0	-185.355	0.978	0.993	0
LAPTM4A	7.79E-50	-185.355	0.932	0.925	2.55E-45
DCBLD2	0	-185.283	0.658	0.604	0
YBX1	0	-184.904	0.935	0.98	0
SOD2	0	-182.802	0.409	0.352	0
SDCBP	0	-182.47	0.929	0.845	0
FHL1	0	-181.713	0.155	0.463	0
KPNA2	0	-181.191	0.226	0.405	0
PKM	0	-180.957	0.95	0.939	0
AKR1B1	0	-180.924	0.323	0.429	0
VAPA	6.41E-112	-179.918	0.746	0.765	2.10E-107
HSPA8	1.83E-186	-179.593	0.906	0.914	6.00E-182
TUBB4B	0	-179.573	0.758	0.736	0
PPIB	0	-178.186	0.947	0.939	0
ARPC2	0	-177.64	0.715	0.859	0
ALDOA	7.78E-44	-176.699	0.969	0.977	2.55E-39
GADD45A	4.79E-240	-176.478	0.374	0.382	1.57E-235
HMGN2	0	-175.623	0.827	0.887	0
FBN1	0	-175.362	0.489	0.599	0
MDK	0	-175.257	0.853	0.914	0
ID1	0	-175.045	0.312	0.484	0
HSP90AB1	0	-173.814	0.958	0.981	0
CALM1	0	-173.584	0.87	0.885	0
ID3	0	-173.55	0.35	0.562	0
GAS6	0	-172.991	0.151	0.264	0
EFEMP1	0	-170.902	0.848	0.587	0
DAPL1	0	-170.809	0.285	0.347	0
ACTN1	0	-170.339	0.417	0.535	0
UBE2S	0	-170.144	0.399	0.552	0
GPNMB	0	-169.416	0.946	0.681	0
CCND2	0	-169.399	0.456	0.474	0
CD59	0	-169.228	0.733	0.655	0
DNAJB9	1.80E-101	-169.177	0.596	0.432	5.88E-97
DCLK1	3.91E-171	-168.725	0.12	0.19	1.28E-166
NCL	0	-168.039	0.891	0.932	0
MYL6B	0	-167.949	0.61	0.789	0
RPS11	0	-166.599	0.972	0.992	0
RPL36	0	-166.576	0.975	0.992	0
RPL27	0	-165.61	0.946	0.986	0
SUB1	0	-163.715	0.835	0.915	0
TMEM158	0	-163.715	0.332	0.268	0
HSPB1	5.93E-207	-162.872	0.89	0.88	1.94E-202
RPL35A	0	-162.272	0.974	0.992	0
DSP	0	-161.82	0.782	0.448	0
LMO4	0	-161.254	0.501	0.636	0
CNN3	1.99E-159	-160.83	0.906	0.869	6.53E-155
SPOCK1	2.89E-162	-160.826	0.333	0.359	9.45E-158
LY6E	0	-160.722	0.28	0.549	0
PTRF	0	-160.679	0.272	0.552	0
B2M	0	-160.183	0.977	0.955	0
UCHL1	0	-159.345	0.596	0.724	0
ENC1	1.47E-294	-158.657	0.112	0.206	4.82E-290
PALLD	0	-158.118	0.384	0.572	0
CD63	7.93E-166	-157.944	0.979	0.962	2.60E-161
PCSK1N	1.08E-100	-157.917	0.613	0.501	3.54E-96
NR2F2	0	-157.766	0.419	0.579	0
UBC	0	-156.502	0.95	0.962	0
RPS20	0	-156.502	0.947	0.982	0
HIF1A	0	-155.703	0.569	0.649	0
HLA-B	0	-155.177	0.814	0.752	0
SLC3A2	7.07E-117	-155.031	0.938	0.813	2.32E-112
RPL14	0	-154.087	0.958	0.99	0
CHCHD7	9.87E-88	-153.942	0.231	0.249	3.23E-83
ZFAS1	1.42E-294	-153.616	0.868	0.929	4.64E-290
PLOD2	0	-152.986	0.604	0.536	0
RGS4	1.50E-114	-152.2	0.127	0.12	4.92E-110
PPP1R14B	0	-150.757	0.559	0.779	0
RPL21	0	-150.731	0.978	0.994	0
ITM2B	6.26E-256	-150.548	0.98	0.941	2.05E-251
AK1	0	-150.516	0.33	0.427	0
ARF4	0	-149.104	0.674	0.752	0
SERF2	6.26E-275	-148.304	0.967	0.987	2.05E-270
RPLP0	0	-148.037	0.98	0.993	0
NDUFA4L2	4.49E-264	-147.777	0.151	0.294	1.47E-259
FBLN5	1.79E-305	-147.489	0.343	0.323	5.87E-301
RPS9	0	-146.432	0.97	0.992	0
RPL24	0	-146.406	0.967	0.992	0
CLIC1	0	-146.404	0.473	0.689	0
TNFRSF12A	0	-146.397	0.15	0.336	0
EIF5A	0	-146.262	0.588	0.758	0
PRDX1	1.85E-55	-144.96	0.949	0.935	6.05E-51
GALNT1	5.07E-297	-144.559	0.817	0.722	1.66E-292
MYL12B	0	-143.506	0.833	0.904	0
MYL5	0	-142.628	0.18	0.149	0
DNAJB1	3.95E-273	-141.892	0.253	0.306	1.29E-268
OSTC	0	-141.723	0.855	0.873	0
MTRNR2L8	2.11E-234	-141.284	0.249	0.256	6.89E-230
TUSC3	5.15E-160	-140.762	0.54	0.595	1.68E-155
CTSC	0	-140.67	0.284	0.353	0
DYNLL1	0	-140.515	0.841	0.927	0
CCDC50	2.36E-206	-140.435	0.41	0.491	7.73E-202
RCN1	0	-140.014	0.688	0.769	0
APCDD1	0	-139.743	0.166	0.195	0
STRAP	0	-139.697	0.659	0.766	0
RANBP1	0	-138.755	0.591	0.729	0
CD44	0	-138.15	0.196	0.238	0
RPL19	0	-137.747	0.983	0.995	0
ABL2	2.98E-117	-137.735	0.525	0.343	9.77E-113
YWHAQ	0	-137.674	0.797	0.861	0
PSMD2	0	-137.581	0.586	0.68	0
H2AFX	0	-136.588	0.214	0.299	0
DSC2	5.57E-134	-135.811	0.259	0.249	1.82E-129
SSR3	0	-135.633	0.659	0.772	0
CKAP4	0	-135.609	0.417	0.629	0
LGMN	2.94E-162	-135.321	0.549	0.448	9.64E-158
SPTBN1	0	-134.858	0.638	0.708	0
TAGLN2	0	-134.34	0.29	0.402	0
NQO1	0	-133.973	0.294	0.316	0
CITED2	4.52E-208	-133.23	0.484	0.565	1.48E-203
GAP43	0	-133.069	0.277	0.242	0
ADI1	0	-132.991	0.323	0.495	0
CKS2	0	-132.452	0.184	0.323	0
SEC61G	0	-131.867	0.862	0.915	0
SFRP1	0	-130.976	0.904	0.604	0
MRPS9	1.0627806523e-314	-130.884	0.216	0.308	3.47933129954934e-310
EEF2	1.25E-80	-130.529	0.969	0.982	4.10E-76
RND3	0	-130.46	0.182	0.511	0
CTSL	9.08E-265	-130.37	0.698	0.574	2.97E-260
SLC2A1	0	-129.064	0.99	0.722	0
CUL2	5.29E-119	-128.089	0.217	0.291	1.73E-114
ISOC1	1.53E-251	-128.083	0.183	0.236	5.02E-247
HN1	0	-127.736	0.288	0.621	0
MYH10	0	-127.062	0.482	0.624	0
RPL23	0	-126.205	0.966	0.99	0
IGFBP6	0	-126.164	0.106	0.282	0
SNRPB	0	-126.041	0.573	0.73	0
MOK	1.45E-287	-125.579	0.117	0.113	4.74E-283
HILPDA	1.02E-241	-125.126	0.118	0.28	3.34E-237
HSPD1	0	-124.832	0.85	0.89	0
OST4	0	-124.79	0.844	0.921	0
HSPE1	0	-124.762	0.83	0.853	0
RPS4Y1	6.87E-60	-124.689	0.321	0.309	2.25E-55
PTGES3	0	-124.676	0.76	0.85	0
OTUD6B	1.28E-77	-124.022	0.138	0.129	4.21E-73
SNAPC1	1.38E-144	-123.829	0.152	0.236	4.53E-140
TKT	0	-123.744	0.804	0.847	0
TUBB6	0	-123.343	0.353	0.528	0
RPL4	0	-122.875	0.963	0.983	0
SDF2L1	7.18E-142	-122.841	0.467	0.435	2.35E-137
BIN1	1.11E-247	-122.225	0.427	0.398	3.65E-243
SERPINH1	0	-121.904	0.631	0.713	0
MEST	9.31E-37	-121.877	0.721	0.649	3.05E-32
HMGN1	0	-121.826	0.783	0.88	0
JUND	1.19E-15	-121.694	0.883	0.907	3.91E-11
S100A16	0	-120.581	0.237	0.404	0
FRZB	0	120.496	0.968	0.521	0
RPL22L1	0	-120.463	0.575	0.619	0
RPL7	3.32E-276	-120.434	0.97	0.991	1.09E-271
SDC2	2.95E-116	-120.427	0.821	0.664	9.66E-112
EMP3	0	-120.412	0.505	0.736	0
SNHG8	0.00E+00	-120.189	0.524	0.661	3.04E-304
UACA	0	-119.52	0.538	0.548	0
RPS27	9.53E-191	-118.99	0.981	0.993	3.12E-186
CD81	0	-118.088	0.921	0.934	0
CDKN1C	6.13E-138	-117.551	0.844	0.696	2.01E-133
KDELR2	0	-117.538	0.712	0.769	0
LDHB	1.78E-265	-117.366	0.929	0.959	5.81E-261
HIST1H4C	0	-116.289	0.224	0.378	0
PAX6	0	-116.288	0.247	0.392	0
COL5A1	0	-116.145	0.203	0.423	0
SULF1	0	-116.106	0.72	0.315	0
IFIT1	9.05E-143	-116.083	0.102	0.196	2.96E-138
PGK1	0	-115.137	0.783	0.878	0
GPX1	1.56E-272	-114.594	0.851	0.852	5.11E-268
HSPH1	2.45E-240	-114.379	0.3	0.391	8.02E-236
DAB2	0	-113.99	0.372	0.477	0
RPS21	0	-113.125	0.939	0.976	0
MMP2	0	-112.805	0.142	0.423	0
COL4A2	0	-112.465	0.34	0.528	0
RPL15	0	-111.848	0.988	0.997	0
SELM	0	-111.074	0.535	0.676	0
SVIP	1.98E-118	-110.902	0.391	0.372	6.48E-114
IFITM2	0	-109.756	0.432	0.584	0
TPM3	0	-109.725	0.419	0.668	0
SNX3	0	-109.723	0.746	0.844	0
EIF1AX	0	-108.955	0.69	0.767	0
CAST	0	-108.911	0.481	0.641	0
MYH9	0	-108.686	0.394	0.543	0
PDIA3	9.40E-301	-108.44	0.903	0.89	3.08E-296
UBA52	0	-107.45	0.959	0.988	0
CYCS	0	-107.446	0.708	0.728	0
PMP22	0	-106.179	0.307	0.462	0
UBB	1.06E-177	-106.007	0.911	0.945	3.45E-173
MAP1LC3B	2.03E-270	-105.975	0.596	0.67	6.63E-266
RAP1B	0	-105.544	0.576	0.664	0
CSTB	5.81E-41	-104.566	0.929	0.908	1.90E-36
PCP4	0	-104.564	0.745	0.338	0
GNG11	0	-104.555	0.691	0.649	0
AEBP1	0	-104.338	0.362	0.538	0
ZNF106	3.82E-75	-103.516	0.828	0.741	1.25E-70
SLC2A3	8.97E-195	-103.28	0.102	0.261	2.94E-190
PCNA	0	-103.224	0.344	0.375	0
HSPA1B	8.46E-61	-103.122	0.296	0.236	2.77E-56
HNRNPA3	0	-102.914	0.788	0.846	0
2021-09-11	0	-102.889	0.272	0.538	0
F3	0	-102.656	0.315	0.167	0
CAV2	0	-102.409	0.126	0.299	0
EEF1A2	8.35E-193	-102.369	0.213	0.18	2.73E-188
TCEAL1	1.34E-33	-101.836	0.264	0.248	4.39E-29
SPATS2L	0	-101.813	0.504	0.638	0
YWHAZ	0	-101.609	0.734	0.825	0
RPL9	2.85E-296	-100.236	0.987	0.995	9.32E-292
NREP	3.28E-16	-100.233	0.871	0.825	1.07E-11
JUNB	1.64E-235	-100.199	0.562	0.63	5.37E-231
TXNRD1	4.160424166e-315	-100.197	0.421	0.461	1.36203966360647e-310
NDUFA4	0	-100.185	0.917	0.953	0
BEX1	1.11E-181	-100.15	0.198	0.219	3.63E-177
ODC1	0	-99.6215	0.657	0.701	0
ANP32B	0	-99.1203	0.67	0.792	0
ARL4C	0	-98.7901	0.296	0.441	0
EIF5	0	-98.6688	0.62	0.682	0
NAP1L4	1.45E-214	-98.1653	0.508	0.558	4.74E-210
DNAJB11	6.54E-178	-98.0271	0.526	0.558	2.14E-173
CDK2AP2	5.58E-121	-97.4729	0.321	0.362	1.83E-116
PDLIM3	9.70E-296	-97.414	0.245	0.163	3.18E-291
TMEM98	0	97.4115	0.989	0.823	0
OAZ1	0	-97.3677	0.864	0.935	0
SERPINB9	7.17E-250	-97.351	0.555	0.295	2.35E-245
PDLIM5	7.42E-128	-97.3449	0.695	0.515	2.43E-123
DEK	0	-97.312	0.515	0.666	0
LTBP1	4.59E-282	-96.4148	0.567	0.48	1.50E-277
KCTD12	9.37E-283	-96.3157	0.149	0.238	3.07E-278
CRIM1	0	-96.2444	0.55	0.416	0
NGFRAP1	3.70E-209	-95.9083	0.89	0.937	1.21E-204
ID2	4.57E-128	-95.9079	0.453	0.566	1.50E-123
POMP	0	-95.8999	0.787	0.858	0
PYURF	8.72E-78	-95.744	0.582	0.651	2.85E-73
NTN4	5.25E-307	-95.6808	0.25	0.134	1.72E-302
CAP1	0	-95.6608	0.427	0.618	0
HNRNPA2B1	0	-95.2894	0.958	0.951	0
RPS23	0	-94.4656	0.986	0.996	0
CCT5	0	-93.56	0.489	0.643	0
NACA	0	-93.023	0.963	0.99	0
APOC1	0	-93.0215	0.763	0.479	0
EDF1	0	-92.8759	0.863	0.92	0
HES4	1.45E-305	-92.7546	0.384	0.465	4.75E-301
C19orf10	0	-92.4917	0.542	0.68	0
PTMS	0	-91.912	0.798	0.922	0
GJA1	2.59E-89	-91.5803	0.885	0.778	8.47E-85
BST2	4.09E-227	-91.4299	0.32	0.195	1.34E-222
EDIL3	0	-91.3114	0.325	0.37	0
COL9A3	0	-91.2549	0.718	0.441	0
SPCS3	0	-91.2457	0.463	0.487	0
GNB3	0	-90.9424	0.803	0.358	0
PDLIM1	0	-90.9024	0.115	0.225	0
VKORC1	0	-90.8453	0.627	0.78	0
RIPK2	1.25E-27	-90.5918	0.119	0.156	4.10E-23
CALU	0	-90.561	0.739	0.809	0
ARL6IP1	5.1529718042e-313	-90.4094	0.819	0.555	0.00E+00
TSPO	0	-90.1639	0.717	0.809	0
YWHAE	0	-89.9083	0.894	0.925	0
NELL2	0	-89.8215	0.724	0.503	0
PSAT1	0	-89.8001	0.521	0.508	0
PHPT1	0	-89.6779	0.837	0.903	0
TPD52L1	1.75E-245	-89.4959	0.793	0.61	5.73E-241
MESDC2	1.60E-38	-89.4036	0.648	0.598	5.24E-34
ARMC1	5.74E-55	-89.282	0.337	0.401	1.88E-50
DRAP1	0	-88.8914	0.564	0.709	0
METRN	2.44E-238	-88.7806	0.632	0.597	8.00E-234
RPS13	0	88.7566	0.976	0.994	0
ATP5E	0	-88.6949	0.926	0.968	0
MORF4L2	1e-323	-88.6947	0.799	0.84	3.23494e-319
ZFP36L1	1.18E-181	-88.6944	0.685	0.715	3.87E-177
REEP5	4.28E-120	-88.6117	0.849	0.743	1.40E-115
SERPINB6	5.14E-296	-87.9862	0.458	0.534	1.68E-291
OAT	9.91E-119	-87.9534	0.46	0.454	3.24E-114
PABPC1	3.90E-150	-87.6877	0.904	0.932	1.28E-145
SLC25A3	0	-87.3142	0.926	0.956	0
EGR1	0	-87.2522	0.8	0.73	0
APOE	0	-87.2522	0.989	0.79	0
NUCKS1	0	-87.2259	0.823	0.889	0
GPX3	0	-87.0448	0.173	0.081	0
FABP3	3.63E-162	-87.0356	0.227	0.236	1.19E-157
CD151	0	-86.9461	0.566	0.649	0
PPME1	0	-86.536	0.152	0.269	0
CD47	2.45E-179	-86.1476	0.428	0.428	8.01E-175
OCIAD2	0	-86.0447	0.455	0.465	0
RPL39	2.51E-17	85.8712	0.993	0.996	8.23E-13
EZR	0	-85.813	0.884	0.599	0
MGST1	0	-85.7773	0.764	0.498	0
HMGB3	0	-85.4797	0.294	0.432	0
SEPP1	3.03E-289	-85.2735	0.338	0.208	9.92E-285
FLNA	0	-84.5742	0.651	0.725	0
ZYX	0	-84.4973	0.278	0.409	0
FOS	2.86E-215	-84.3668	0.861	0.804	9.37E-211
SUCO	2.18E-294	-84.277	0.315	0.376	7.15E-290
GSTO1	0	-83.8788	0.46	0.556	0
NME1	0	-83.8496	0.512	0.662	0
FSTL3	0	-83.6375	0.144	0.22	0
YWHAB	0	-83.5844	0.733	0.839	0
COL18A1	0	-83.544	0.92	0.631	0
SGK1	1.02E-183	-82.924	0.623	0.45	3.35E-179
PLAC9	1.80E-297	-82.828	0.658	0.489	5.88E-293
CFH	0	-82.7702	0.35	0.372	0
PMEPA1	0	-82.4635	0.299	0.459	0
HNRNPDL	0	-82.2049	0.866	0.907	0
ARPC1B	0	-81.9169	0.357	0.486	0
RALA	0	-81.8367	0.243	0.395	0
MAF	1.55E-78	-81.7874	0.276	0.283	5.07E-74
ENAH	0	-81.6328	0.207	0.543	0
CTSB	0	-81.4871	0.602	0.557	0
PGAM1	0	-81.4814	0.746	0.822	0
MRPS6	5.86E-114	-81.4799	0.755	0.718	1.92E-109
PSMA7	0	-81.4539	0.804	0.905	0
WDR1	0	-81.4419	0.535	0.564	0
HSBP1	7.64E-199	-81.3851	0.876	0.895	2.50E-194
SRM	0	-81.3647	0.568	0.693	0
BNIP3	0	-81.0665	0.386	0.621	0
GLS	0	-80.9725	0.31	0.429	0
EIF4EBP1	0	-80.5904	0.193	0.496	0
NUP93	5.80E-159	-80.5807	0.169	0.277	1.90E-154
HNRNPR	0	-80.4792	0.715	0.802	0
PDLIM4	0	-80.3275	0.407	0.487	0
TPI1	0	-80.2223	0.915	0.964	0
ITGA6	0	-80.023	0.646	0.305	0
MAB21L1	1.83E-280	-80.0069	0.429	0.407	5.99E-276
DDT	0	-80.0018	0.696	0.783	0
PA2G4	0	-79.9647	0.489	0.605	0
SRI	0	-79.6828	0.535	0.682	0
QSOX1	0	-79.6299	0.307	0.326	0
AHNAK	0	-79.3853	0.216	0.508	0
MLLT11	0	-79.0693	0.174	0.455	0
H2AFJ	1.98E-203	-78.6884	0.416	0.493	6.48E-199
ERRFI1	5.82E-253	-78.596	0.226	0.198	1.91E-248
LMAN1	0	-78.5111	0.643	0.67	0
EPS8	3.35E-269	-78.327	0.251	0.335	1.10E-264
PLS3	0	-78.1899	0.592	0.558	0
ARHGAP29	0	-78.1693	0.197	0.332	0
CHCHD2	0	-78.003	0.609	0.701	0
CTSZ	0	-77.8916	0.353	0.406	0
SUMO2	2.189629e-317	-77.8534	0.907	0.959	7.1684067165e-313
MTHFD2	0	-77.6733	0.127	0.297	0
ZFR	2.77E-83	-77.4964	0.405	0.478	9.08E-79
NAP1L1	1.14E-74	-77.1471	0.937	0.947	3.72E-70
RCAN1	7.37E-278	-77.1061	0.235	0.211	2.41E-273
RPL38	0	-77.0773	0.951	0.979	0
PRDX5	0	-76.8711	0.828	0.905	0
MTRNR2L12	7.06E-278	-76.7956	0.355	0.572	2.31E-273
NUPR1	0	-76.4735	0.447	0.584	0
NDUFS5	0	-76.1287	0.838	0.92	0
AP2S1	0	-75.7881	0.677	0.824	0
SERPINA1	1.25E-303	-75.7817	0.215	0.083	4.08E-299
SRP14	1.71E-23	-75.7106	0.968	0.981	5.61E-19
HMGA2	0	-75.6106	0.172	0.198	0
NUDT4	4.94E-280	-75.5266	0.375	0.502	1.62E-275
RAC1	0	-75.5257	0.863	0.92	0
PCOLCE	0	-75.4284	0.215	0.492	0
CCT6A	0	-75.184	0.631	0.747	0
HNRNPAB	0	-75.129	0.505	0.665	0
EMP2	0	-74.6182	0.7	0.499	0
PLK2	0	-74.4844	0.16	0.39	0
GAS1	0	-74.3894	0.352	0.552	0
S100A13	0	-74.274	0.518	0.651	0
JUN	2.21E-51	-74.2679	0.505	0.632	7.25E-47
IDH1	1.50E-120	-74.1689	0.613	0.445	4.92E-116
TBC1D15	1.47E-40	-74.1662	0.257	0.245	4.82E-36
PSMB5	0	-74.1521	0.724	0.837	0
SLC38A2	0	-74.1105	0.122	0.474	0
CYBA	0	-74.0303	0.631	0.576	0
RHOA	0	-73.7539	0.79	0.87	0
ATP5L	1.43E-96	-72.8252	0.903	0.942	4.69E-92
PLIN2	2.76E-56	-72.8238	0.564	0.464	9.05E-52
H3F3B	7.88E-23	-72.7551	0.989	0.986	2.58E-18
STC2	1.65E-239	-72.735	0.248	0.336	5.41E-235
SRSF3	0	-72.7131	0.796	0.829	0
CD9	0	-72.633	0.368	0.384	0
CHN1	1.04E-134	-72.494	0.157	0.227	3.40E-130
ARID5B	0	-72.3913	0.312	0.499	0
RBP1	0	-72.3541	0.959	0.781	0
DOK5	0	-72.1494	0.127	0.357	0
MMP11	7.22E-129	-72.0906	0.127	0.165	2.37E-124
COL9A1	0	-71.585	0.207	0.118	0
PPP1R15A	3.38E-59	-71.3479	0.415	0.536	1.11E-54
SOD3	9.66E-133	-71.2951	0.299	0.176	3.16E-128
DUT	0	-71.2407	0.681	0.712	0
PRELID1	0	-71.2263	0.657	0.786	0
B4GALT1	0	-71.1242	0.365	0.338	0
RNASET2	2.57E-38	-70.8576	0.307	0.307	8.41E-34
SERP1	0	-70.8575	0.597	0.707	0
ERCC1	1.43E-271	-70.782	0.471	0.597	4.70E-267
ARSB	6.58E-45	-70.4285	0.175	0.125	2.15E-40
SFPQ	0	-70.3828	0.829	0.808	0
H1FX	2.01E-198	-70.3654	0.666	0.776	6.57E-194
C9orf16	8.80E-21	-70.1109	0.859	0.891	2.88E-16
GUK1	0	-69.9364	0.814	0.902	0
RNPS1	0	-69.8908	0.526	0.621	0
CDC42	0	-69.705	0.735	0.839	0
ACTR3	0	-69.63	0.606	0.668	0
FKBP1A	0	-69.5036	0.724	0.785	0
RHOC	0	-69.319	0.361	0.597	0
RDH10	7.08E-228	-69.3092	0.279	0.199	2.32E-223
PRUNE2	2.20E-129	-69.2921	0.108	0.065	7.21E-125
ALYREF	0	-69.2583	0.423	0.517	0
FGF7	5.91E-241	-69.2174	0.115	0.085	1.94E-236
ASPM	0	-69.1183	0.16	0.165	0
ARF1	0	-69.0038	0.661	0.767	0
AQP1	0	-68.9263	0.578	0.295	0
MTX2	2.07E-34	-68.8975	0.432	0.454	6.78E-30
EIF6	0	-68.7644	0.451	0.569	0
HNRNPD	0	-68.6241	0.72	0.777	0
CDH2	0	-68.5235	0.47	0.576	0
SNCA	1.22E-266	-68.4694	0.595	0.45	3.99E-262
RHEB	0	-68.4606	0.643	0.76	0
SLC25A5	0	-68.4565	0.772	0.837	0
GNAI2	0	-68.2389	0.512	0.755	0
DDIT4	0	-67.892	0.31	0.45	0
CDC42EP3	0	-67.7258	0.124	0.343	0
P4HA2	0	-67.574	0.191	0.46	0
MAL2	1.59E-202	-67.465	0.153	0.149	5.21E-198
SET	0	-67.1213	0.884	0.939	0
CFL2	7.14E-219	-67.0921	0.524	0.509	2.34E-214
SPON2	2.70E-131	-67.0546	0.507	0.376	8.85E-127
BRI3	1.41E-178	-67.0528	0.883	0.911	4.63E-174
SAP18	0	-67.043	0.777	0.848	0
MLANA	5.61E-78	-67.0323	0.174	0.108	1.84E-73
MANF	2.19E-232	-67.0126	0.572	0.63	7.15E-228
DUSP6	4.40E-39	-66.8916	0.164	0.121	1.44E-34
ANXA4	4.43E-142	-66.3792	0.433	0.364	1.45E-137
KAL1	2.29E-222	-66.3126	0.108	0.146	7.50E-218
AXL	0	-66.2774	0.195	0.32	0
CLIC4	0	-66.2626	0.399	0.481	0
MAGED2	0	-65.975	0.703	0.784	0
HNRNPC	2.25E-229	-65.7947	0.833	0.882	7.37E-225
DNAJA1	0	-65.7906	0.612	0.747	0
NR2F1	0	-65.7852	0.266	0.57	0
CDC37L1	7.87E-12	-65.7563	0.234	0.265	2.58E-07
CAPN2	0	-65.7448	0.428	0.52	0
LTBP3	5.44E-160	-65.6501	0.502	0.441	1.78E-155
SERBP1	0	-65.6201	0.826	0.904	0
POLR2L	0	-65.612	0.834	0.859	0
SRA1	5.442878741523e-311	-65.6025	0.315	0.422	1.78E-306
XIST	8.39E-36	-65.594	0.172	0.263	2.75E-31
MARCKSL1	0	-65.5228	0.882	0.928	0
CNN2	0	-65.4575	0.566	0.646	0
SLC7A11	3.94E-76	-65.4405	0.226	0.155	1.29E-71
AP2M1	0	-65.3001	0.881	0.907	0
COLEC12	1.34E-204	-65.1577	0.842	0.61	4.39E-200
VMP1	3.38E-258	-65.1016	0.548	0.623	1.11E-253
UAP1	0	-65.075	0.204	0.309	0
CNIH1	2.07E-112	-65.0418	0.721	0.649	6.77E-108
GTF2A2	0	-65.0177	0.545	0.692	0
ID4	3.16E-282	-64.976	0.207	0.32	1.03E-277
SPINT2	0	-64.9756	0.562	0.397	0
WARS	9.18E-262	-64.929	0.131	0.235	3.00E-257
OGFRL1	7.97E-204	-64.7784	0.123	0.163	2.61E-199
DKK3	0	-64.6473	0.321	0.329	0
FXYD1	2.42E-142	-64.5012	0.306	0.149	7.93E-138
BUB3	0	-64.2928	0.342	0.445	0
HLA-C	4.07E-103	-64.2357	0.87	0.794	1.33E-98
TP53I3	8.92E-273	-64.1829	0.283	0.371	2.92E-268
RHOBTB3	6.96E-118	-64.169	0.838	0.712	2.28E-113
CD164	2.51E-49	-64.1686	0.812	0.73	8.22E-45
SSR4	0	-64.1649	0.897	0.933	0
TMBIM6	5.98E-160	-64.1307	0.896	0.861	1.96E-155
EIF4A3	0	-64.0852	0.32	0.505	0
PDLIM7	0	-64.0597	0.357	0.568	0
MFAP4	0	-64.0567	0.22	0.414	0
ILF2	0	-63.963	0.566	0.709	0
UBE2M	0	-63.9484	0.626	0.729	0
CADM1	5.98E-186	-63.9014	0.326	0.367	1.96E-181
PAWR	0	-63.7626	0.523	0.552	0
PTTG1IP	6.22E-287	-63.5305	0.622	0.654	2.04E-282
RAB32	0	-63.1427	0.485	0.571	0
SOX4	5.05E-49	-63.141	0.897	0.877	1.65E-44
FEZ1	1.12E-279	-62.9582	0.181	0.365	3.66E-275
PPP1CB	1.72E-189	-62.9283	0.613	0.677	5.63E-185
SERPINE3	0	62.788	0.519	0.222	0
INSIG1	2.69E-211	-62.7228	0.52	0.323	8.82E-207
C4orf3	0	-62.6433	0.711	0.852	0
CDV3	0	-62.4179	0.658	0.738	0
TMED9	0	-62.1868	0.706	0.759	0
PCOLCE2	0	-62.1533	0.35	0.146	0
GRN	1.26E-160	-62.0691	0.713	0.676	4.14E-156
BAMBI	8.67E-99	-61.8799	0.308	0.215	2.84E-94
KCTD20	2.07E-247	-61.6514	0.193	0.333	6.78E-243
EEF1D	0	-61.5406	0.891	0.953	0
SLC25A4	8.38E-91	-61.4576	0.74	0.588	2.74E-86
MYADM	1.84E-145	-61.2797	0.414	0.509	6.01E-141
RPL34	2.85E-30	-61.2727	0.987	0.995	9.33E-26
TMED2	3.15E-93	-61.2383	0.783	0.782	1.03E-88
PPDPF	0	-61.119	0.879	0.931	0
IDH2	0	-61.0858	0.376	0.532	0
LIMCH1	1.82E-305	-61.0335	0.568	0.405	5.95E-301
PRPH	1.32E-186	-60.7734	0.127	0.237	4.31E-182
HCFC1R1	0	-60.7711	0.345	0.589	0
MFF	4.16E-97	-60.6846	0.604	0.623	1.36E-92
PRRX1	0	-60.6308	0.286	0.444	0
HSPB8	3.14E-187	-60.1557	0.352	0.169	1.03E-182
LYN	5.55E-90	-60.0664	0.199	0.094	1.82E-85
FAM162A	0	-60.0235	0.589	0.761	0
[truncated: 5,157 more rows]

## Sheet: RPE6_Markers
gene_name	p_val	avg_log2FC	pct.1	pct.2	p_val_adj
[truncated: 6,219 more rows]

[truncated: 11 more sheets: Total proteins identified, Proteomics- DEP , Proteomic-Biological Process (G, Proteomic- Molecular Function (, Proteomic- Cellular Component (, Proteomic- Publications support, Proteomic- Local Network Cluste, Proteomic-KEGG Pathway, Proteomic- Reactome Pathways, Protein Family (Pfam), Proteomic-Protein Domain and Fe]
