# Supplementary material for: Transcriptomic and proteomic retinal pigment epithelium signatures of age-related macular degeneration
Source: Nat Commun. 2022 Jul 26;13:4233. doi: 10.1038/s41467-022-31707-4 (PMC9325891; doi:10.1038/s41467-022-31707-4)
Supplement: Supplementary file 4 — Supplementary Data 2 [file 41467_2022_31707_MOESM4_ESM.xlsx]

## Sheet: AMD-GA vs Control (AMD cells vs
gene_name	ensembl_gene_id	gene_biotype	p_val	avg_log2FC	pct.1	pct.2	p_val_adj
GAPDH	ENSG00000111640	protein_coding	0	Inf	0.996	0.997	0
PMEL	ENSG00000185664	protein_coding	0	-Inf	0.78	0.637	0
TYRP1	ENSG00000107165	protein_coding	0	-Inf	0.728	0.532	0
ACTG2	ENSG00000163017	protein_coding	3.30402e-263	Inf	0.166	0.243	1.08167e-258
DLK1	ENSG00000185559	protein_coding	1.4696e-248	-Inf	0.104	0.238	4.81116e-244
RPL41	ENSG00000229117	protein_coding	7.94799e-244	Inf	0.998	0.998	2.60201e-239
KRT18	ENSG00000111057	protein_coding	6.98329e-133	Inf	0.529	0.389	2.28619e-128
NEAT1	ENSG00000245532	lincRNA	3.04907e-122	Inf	0.949	0.918	9.98203e-118
HSPA5	ENSG00000044574	protein_coding	2.51441e-107	Inf	0.884	0.877	8.23169e-103
IGFBP3	ENSG00000146674	protein_coding	8.5525e-57	Inf	0.214	0.255	2.79992e-52
ACTG1	ENSG00000184009	protein_coding	6.49388e-47	Inf	0.998	0.998	2.12597e-42
FABP5	ENSG00000164687	protein_coding	7.33388e-38	Inf	0.596	0.595	2.40097e-33
CTGF	ENSG00000118523	protein_coding	1.7459e-29	Inf	0.728	0.675	5.71572e-25
RPS2	ENSG00000140988	protein_coding	3.43606e-21	Inf	0.997	0.998	1.1249e-16
TPM1	ENSG00000140416	protein_coding	3.58815e-11	Inf	0.881	0.835	1.17469e-06
HMOX1	ENSG00000100292	protein_coding	5.3469e-121	798.817	0.282	0.183	1.75047e-116
IGFBP7	ENSG00000163453	protein_coding	9.57772e-146	579.539	0.845	0.725	3.13555e-141
KRT7	ENSG00000135480	protein_coding	4.32999e-11	519.936	0.168	0.089	1.41755e-06
NNMT	ENSG00000166741	protein_coding	1.65635e-196	485.727	0.227	0.276	5.42257e-192
CCL2	ENSG00000108691	protein_coding	1.04238e-17	472.779	0.205	0.172	3.41253e-13
SCRG1	ENSG00000164106	protein_coding	5.3387e-71	469.894	0.136	0.175	1.74778e-66
HSP90B1	ENSG00000166598	protein_coding	5.33309e-86	469.894	0.927	0.915	1.74595e-81
S100A4	ENSG00000196154	protein_coding	9.34429e-33	435.269	0.339	0.343	3.05913e-28
PTMA	ENSG00000187514	protein_coding	5.94195e-24	432.37	0.992	0.994	1.94527e-19
TUBA1A	ENSG00000167552	protein_coding	6.94017e-23	387.66	0.926	0.928	2.27207e-18
ACTA2	ENSG00000107796	protein_coding	5.88424e-13	360.249	0.423	0.392	1.92638e-08
MT-ND2	ENSG00000198763	protein_coding	2.68407e-201	324.182	0.995	0.994	8.78709e-197
MFGE8	ENSG00000140545	protein_coding	9.85182e-13	324.17	0.544	0.442	3.22529e-08
ANXA2	ENSG00000182718	protein_coding	1.97846e-150	324.108	0.931	0.913	6.47709e-146
SERPINE2	ENSG00000135919	protein_coding	2.94931e-299	-319.26	0.282	0.369	9.65546e-295
YBX3	ENSG00000060138	protein_coding	6.84332e-69	305.426	0.705	0.694	2.24037e-64
CRABP1	ENSG00000166426	protein_coding	1.00575e-38	-301.948	0.287	0.385	3.29263e-34
RPS25	ENSG00000118181	protein_coding	1.23075e-67	-301.948	0.989	0.991	4.02924e-63
UPK3B	ENSG00000243566	protein_coding	1.53563e-299	295.328	0.408	0.221	5.02735e-295
HBD	ENSG00000223609	protein_coding	6.78136e-48	283.716	0.063	0.103	2.22008e-43
TNNC1	ENSG00000114854	protein_coding	2.69601e-140	278.012	0.242	0.137	8.8262e-136
TUBA1B	ENSG00000123416	protein_coding	5.36355e-64	273.687	0.871	0.878	1.75592e-59
PRDX6	ENSG00000117592	protein_coding	1.60252e-15	269.081	0.846	0.828	5.24631e-11
HTRA1	ENSG00000166033	protein_coding	1.75174e-123	267.916	0.643	0.607	5.73486e-119
ZDHHC2	ENSG00000104219	protein_coding	3.67534e-27	254.932	0.279	0.193	1.20323e-22
LGALS1	ENSG00000100097	protein_coding	0	254.929	0.741	0.762	0
CALD1	ENSG00000122786	protein_coding	2.55774e-56	250.604	0.962	0.941	8.37352e-52
COL8A1	ENSG00000144810	protein_coding	1.9722e-55	246.093	0.605	0.482	6.45658e-51
NMB	ENSG00000197696	protein_coding	6.70097e-12	242.931	0.197	0.153	2.19376e-07
TAF1D	ENSG00000166012	protein_coding	3.54162e-11	241.481	0.557	0.542	1.15946e-06
SH3BGRL3	ENSG00000142669	protein_coding	3.74983e-25	234.735	0.868	0.846	1.22762e-20
IER3	ENSG00000137331	protein_coding	4.0294e-40	223.193	0.503	0.477	1.31915e-35
MYL12A	ENSG00000101608	protein_coding	6.10227e-28	220.237	0.829	0.808	1.99776e-23
CLU	ENSG00000120885	protein_coding	0	218.865	0.752	0.597	0
SQSTM1	ENSG00000161011	protein_coding	9.10058e-29	218.67	0.742	0.654	2.97935e-24
HINT1	ENSG00000169567	protein_coding	1.95521e-133	205.881	0.975	0.972	6.40098e-129
BTG1	ENSG00000133639	protein_coding	2.37562e-33	205.87	0.745	0.742	7.7773e-29
HLA-A	ENSG00000206503	protein_coding	9.44855e-218	204.428	0.903	0.823	3.09327e-213
HSPA1A	ENSG00000204389	protein_coding	5.58521e-148	200.11	0.267	0.162	1.82849e-143
MEF2C	ENSG00000081189	protein_coding	5.56461e-146	200.11	0.12	0.184	1.82174e-141
HMGA1	ENSG00000137309	protein_coding	9.03254e-42	200.106	0.596	0.492	2.95707e-37
BGN	ENSG00000182492	protein_coding	4.58232e-93	198.667	0.36	0.393	1.50016e-88
CALM2	ENSG00000143933	protein_coding	9.58745e-22	198.667	0.948	0.944	3.13874e-17
CALR	ENSG00000179218	protein_coding	4.78724e-37	195.782	0.938	0.925	1.56725e-32
PFN1	ENSG00000108518	protein_coding	5.05674e-70	195.782	0.926	0.922	1.65548e-65
TFPI2	ENSG00000105825	protein_coding	0	194.339	0.625	0.428	0
ALDH1A1	ENSG00000165092	protein_coding	3.25426e-142	192.896	0.312	0.206	1.06538e-137
STC1	ENSG00000159167	protein_coding	2.89662e-75	192.8	0.228	0.153	9.48295e-71
LAPTM4A	ENSG00000068697	protein_coding	4.58879e-83	190.011	0.934	0.912	1.50228e-78
KRT10	ENSG00000186395	protein_coding	4.86848e-83	-188.705	0.797	0.784	1.59384e-78
S100A11	ENSG00000163191	protein_coding	2.15297e-221	188.568	0.657	0.675	7.04841e-217
RARRES2	ENSG00000106538	protein_coding	9.95429e-288	187.574	0.543	0.374	3.25884e-283
CYR61	ENSG00000142871	protein_coding	3.19401e-47	186.622	0.754	0.716	1.04566e-42
PLAU	ENSG00000122861	protein_coding	1.29528e-24	184.24	0.13	0.11	4.24049e-20
EFEMP1	ENSG00000115380	protein_coding	0	178.286	0.68	0.481	0
BASP1	ENSG00000176788	protein_coding	1.2184e-95	175.392	0.862	0.861	3.98879e-91
TMBIM4.1	ENSG00000155957	protein_coding	7.46683e-13	-172.106	0.691	0.63	2.44449e-08
TUBB	ENSG00000196230	protein_coding	1.42341e-49	171.326	0.964	0.966	4.65996e-45
LGALS3	ENSG00000131981	protein_coding	2.29714e-270	171.256	0.329	0.41	7.52038e-266
RPSA	ENSG00000168028	protein_coding	5.04426e-54	171.256	0.984	0.987	1.65139e-49
CD99	ENSG00000002586	protein_coding	0	171.245	0.744	0.77	0
DNAJB9	ENSG00000128590	protein_coding	3.85008e-15	168.496	0.469	0.394	1.26044e-10
CSRP2	ENSG00000175183	protein_coding	2.65038e-115	-167.707	0.527	0.554	8.67682e-111
HERPUD1	ENSG00000051108	protein_coding	6.71562e-27	165.922	0.65	0.602	2.19856e-22
LINC00152	ENSG00000222041	lincRNA	2.07596e-116	162.561	0.272	0.28	6.79628e-112
KLF6	ENSG00000067082	protein_coding	0	162.505	0.396	0.456	0
PKM	ENSG00000067225	protein_coding	1.03124e-44	159.53	0.947	0.929	3.37608e-40
RPS19	ENSG00000105372	protein_coding	2.38221e-16	-159.121	0.996	0.997	7.79888e-12
ITGB1	ENSG00000150093	protein_coding	1.9458e-100	158.272	0.81	0.802	6.37015e-96
RRAD	ENSG00000166592	protein_coding	1.63084e-72	156.829	0.137	0.065	5.33903e-68
FAM3C	ENSG00000196937	protein_coding	5.59515e-29	155.386	0.472	0.457	1.83174e-24
ITM2B	ENSG00000136156	protein_coding	1.39707e-212	155.36	0.954	0.927	4.57372e-208
DUSP1	ENSG00000120129	protein_coding	5.89801e-117	153.943	0.462	0.448	1.93089e-112
TGFBI	ENSG00000120708	protein_coding	4.33149e-240	153.943	0.318	0.389	1.41804e-235
RPS4X	ENSG00000198034	protein_coding	4.69216e-145	151.058	0.993	0.995	1.53612e-140
KRT8	ENSG00000170421	protein_coding	4.83926e-228	150.872	0.549	0.375	1.58428e-223
PRDX1	ENSG00000117450	protein_coding	5.21644e-79	149.615	0.943	0.925	1.70776e-74
CNN3	ENSG00000117519	protein_coding	4.48414e-34	149.614	0.879	0.859	1.46802e-29
ANXA1	ENSG00000135046	protein_coding	5.25964e-58	148.173	0.453	0.454	1.7219e-53
LUM	ENSG00000139329	protein_coding	0	-147.58	0.256	0.37	0
SFRP2	ENSG00000145423	protein_coding	2.90273e-211	-147.58	0.237	0.351	9.50295e-207
PDIA6	ENSG00000143870	protein_coding	7.43635e-88	146.73	0.885	0.864	2.43451e-83
RPS12	ENSG00000112306	protein_coding	1.30826e-21	143.845	0.997	0.998	4.28298e-17
DCLK1	ENSG00000133083	protein_coding	1.89909e-134	140.959	0.164	0.22	6.21725e-130
PRSS23	ENSG00000150687	protein_coding	8.10638e-114	140.958	0.406	0.435	2.65387e-109
CAV1	ENSG00000105974	protein_coding	5.58447e-117	139.517	0.283	0.316	1.82824e-112
CFL1	ENSG00000172757	protein_coding	1.1968e-75	139.517	0.964	0.969	3.9181e-71
CALM1	ENSG00000198668	protein_coding	5.40704e-55	137.959	0.885	0.884	1.77016e-50
RARRES3	ENSG00000133321	protein_coding	1.4028e-56	136.631	0.272	0.225	4.5925e-52
THY1	ENSG00000154096	protein_coding	0	133.746	0.286	0.411	0
MYL9	ENSG00000101335	protein_coding	2.52076e-53	133.745	0.847	0.785	8.25246e-49
ANXA3	ENSG00000138772	protein_coding	3.28726e-15	133.651	0.167	0.098	1.07618e-10
ENO1	ENSG00000074800	protein_coding	9.32664e-28	132.292	0.964	0.957	3.05336e-23
P4HB	ENSG00000185624	protein_coding	3.65873e-183	131.697	0.842	0.829	1.1978e-178
PDIA4	ENSG00000155660	protein_coding	8.09903e-18	130.86	0.65	0.611	2.65146e-13
SPOCK1	ENSG00000152377	protein_coding	5.08972e-15	130.86	0.375	0.336	1.66627e-10
PAPPA	ENSG00000182752	protein_coding	2.0657e-84	129.859	0.126	0.14	6.7627e-80
IFITM3	ENSG00000142089	protein_coding	2.57171e-147	129.418	0.891	0.879	8.41925e-143
ENC1	ENSG00000171617	protein_coding	8.46505e-84	128.957	0.199	0.21	2.77129e-79
DSC2	ENSG00000134755	protein_coding	8.94701e-103	128.517	0.297	0.184	2.92907e-98
CUL2	ENSG00000108094	protein_coding	6.98572e-26	128.412	0.292	0.284	2.28699e-21
RPL13A	ENSG00000142541	protein_coding	1.0463e-88	126.531	0.996	0.997	3.42538e-84
CCDC50	ENSG00000152492	protein_coding	5.7404e-18	126.337	0.501	0.473	1.87929e-13
H2AFZ	ENSG00000164032	protein_coding	4.57421e-11	125.232	0.893	0.874	1.49751e-06
SLC2A1	ENSG00000117394	protein_coding	0	125.09	0.801	0.633	0
DCBLD2	ENSG00000057019	protein_coding	2.26309e-43	125.008	0.651	0.545	7.40892e-39
PCSK1N	ENSG00000102109	protein_coding	6.79078e-46	124.836	0.55	0.443	2.22317e-41
TM4SF1	ENSG00000169908	protein_coding	1.15297e-27	124.153	0.109	0.073	3.77459e-23
RGS4	ENSG00000117152	protein_coding	6.78741e-65	122.221	0.139	0.094	2.22206e-60
VAPA	ENSG00000101558	protein_coding	3.56983e-43	120.762	0.777	0.748	1.16869e-38
SCD	ENSG00000099194	protein_coding	2.85443e-19	120.762	0.585	0.524	9.34484e-15
UCHL1	ENSG00000154277	protein_coding	2.27909e-10	120.395	0.724	0.715	7.46129e-06
THBS1	ENSG00000137801	protein_coding	2.80254e-292	119.319	0.277	0.316	9.17495e-292
RPL8	ENSG00000161016	protein_coding	2.2076e-64	-119.169	0.994	0.996	7.22723e-60
RPS16	ENSG00000105193	protein_coding	3.31596e-90	117.87	0.991	0.993	1.08558e-85
TUSC3	ENSG00000104723	protein_coding	2.5304e-13	-117.273	0.614	0.565	8.28403e-09
FBLN5	ENSG00000140092	protein_coding	1.426e-192	116.433	0.301	0.353	4.66844e-188
GLIPR1	ENSG00000139278	protein_coding	2.77914e-202	116.43	0.157	0.179	9.09835e-198
LOX	ENSG00000113083	protein_coding	9.5518e-148	113.989	0.48	0.472	3.12707e-143
TXN	ENSG00000136810	protein_coding	1.10934e-130	113.548	0.833	0.836	3.63175e-126
COTL1	ENSG00000103187	protein_coding	9.9657e-26	113.548	0.66	0.552	3.26257e-21
STMN1	ENSG00000117632	protein_coding	5.38842e-35	112.105	0.874	0.872	1.76406e-30
RPL7A	ENSG00000148303	protein_coding	4.89504e-46	112.104	0.994	0.996	1.60254e-41
S100A2	ENSG00000196754	protein_coding	9.51307e-24	-110.07	0.131	0.071	3.11439e-19
FBXO32	ENSG00000156804	protein_coding	7.09601e-278	109.22	0.414	0.265	2.32309e-273
LRRC17	ENSG00000128606	protein_coding	2.13532e-153	109.22	0.255	0.362	6.99062e-149
COL6A1	ENSG00000142156	protein_coding	4.27089e-180	109.22	0.713	0.709	1.39821e-175
STRAP	ENSG00000023734	protein_coding	5.90343e-23	108.768	0.773	0.75	1.93267e-18
RPS14	ENSG00000164587	protein_coding	3.63686e-207	-108.627	0.995	0.997	1.19064e-202
GSTP1	ENSG00000084207	protein_coding	0	-108.627	0.989	0.983	0
NGFRAP1	ENSG00000166681	protein_coding	9.77268e-12	108.447	0.939	0.933	3.19938e-07
YWHAQ	ENSG00000134308	protein_coding	6.21554e-12	107.777	0.869	0.846	2.03484e-07
EEF2	ENSG00000167658	protein_coding	1.18413e-15	107.777	0.981	0.983	3.87662e-11
S100B	ENSG00000160307	protein_coding	3.37434e-129	-105.742	0.218	0.139	1.10469e-124
PPIA	ENSG00000196262	protein_coding	1.28404e-59	104.892	0.967	0.967	4.20368e-55
SLC3A2	ENSG00000168003	protein_coding	6.43877e-238	104.709	0.856	0.765	2.10793e-233
MT-ND5	ENSG00000198786	protein_coding	2.72172e-36	-104.299	0.99	0.991	8.91035e-32
RPL11	ENSG00000142676	protein_coding	1.36597e-18	-104.299	0.995	0.996	4.47191e-14
MARCKS	ENSG00000155130	protein_coding	0	103.632	0.891	0.912	0
S100A10	ENSG00000197747	protein_coding	3.77967e-76	103.449	0.761	0.679	1.23739e-71
DSP	ENSG00000096696	protein_coding	7.78049e-37	103.449	0.516	0.379	2.54718e-32
DSTN	ENSG00000125868	protein_coding	9.76952e-76	103.344	0.865	0.846	3.19835e-71
PERP	ENSG00000112378	protein_coding	1.11152e-45	102.006	0.492	0.376	3.63888e-41
GJA1	ENSG00000152661	protein_coding	5.31251e-99	100.372	0.822	0.727	1.73921e-94
RPGRIP1L	ENSG00000103494	protein_coding	1.98718e-22	-99.9708	0.209	0.228	6.50562e-18
ARPC5	ENSG00000162704	protein_coding	5.60171e-68	99.1196	0.85	0.829	1.83389e-63
FBLN1	ENSG00000077942	protein_coding	0	-98.5281	0.544	0.602	0
RPS8	ENSG00000142937	protein_coding	1.92719e-12	97.6784	0.997	0.997	6.30924e-08
TCEAL1	ENSG00000172465	protein_coding	4.99572e-31	97.6356	0.277	0.21	1.6355e-26
TSC22D1	ENSG00000102804	protein_coding	2.07688e-36	96.2357	0.714	0.658	6.79928e-32
GPX1	ENSG00000233276	protein_coding	1.10525e-211	96.2074	0.882	0.813	3.61835e-207
BTF3	ENSG00000145741	protein_coding	1.68271e-20	94.793	0.966	0.967	5.50886e-16
HILPDA	ENSG00000135245	protein_coding	6.51026e-15	94.7882	0.27	0.283	2.13133e-10
SNX3	ENSG00000112335	protein_coding	3.10907e-12	94.7814	0.857	0.821	1.01785e-07
ISLR	ENSG00000129009	protein_coding	1.71009e-260	94.6804	0.107	0.215	5.5985e-256
COL6A2	ENSG00000142173	protein_coding	9.59459e-224	94.6087	0.631	0.649	3.14108e-219
VCAM1	ENSG00000162692	protein_coding	6.75458e-131	94.3269	0.088	0.136	2.21132e-126
SEPW1	ENSG00000178980	protein_coding	4.88853e-81	93.8022	0.911	0.888	1.60041e-76
HIF1A	ENSG00000100644	protein_coding	2.97456e-103	93.3795	0.655	0.635	9.73811e-99
MYH10	ENSG00000133026	protein_coding	0	93.2244	0.598	0.649	0
CPE	ENSG00000109472	protein_coding	0	93.1639	0.525	0.635	0
PDIA3	ENSG00000167004	protein_coding	7.24337e-267	92.9017	0.896	0.883	2.37134e-262
PABPC1	ENSG00000070756	protein_coding	1.68661e-63	92.876	0.934	0.928	5.52163e-59
GNAS	ENSG00000087460	protein_coding	1.21957e-126	90.4649	0.981	0.984	3.99263e-122
COL4A1	ENSG00000187498	protein_coding	1.78502e-35	90.4649	0.433	0.411	5.8438e-31
RAN	ENSG00000132341	protein_coding	5.49075e-19	89.0915	0.911	0.904	1.79756e-14
GALNT1	ENSG00000141429	protein_coding	5.059e-26	89.0908	0.753	0.687	1.65621e-21
VCAN	ENSG00000038427	protein_coding	0	89.0222	0.35	0.47	0
H2AFX	ENSG00000188486	protein_coding	6.23363e-19	89.0184	0.298	0.296	2.04077e-14
ZNF106	ENSG00000103994	protein_coding	3.16162e-140	88.9904	0.782	0.691	1.03505e-135
PDLIM5	ENSG00000163110	protein_coding	3.28406e-18	87.5776	0.573	0.45	1.07513e-13
ACTN1	ENSG00000072110	protein_coding	4.68647e-63	87.5758	0.541	0.519	1.53426e-58
SERPINB9	ENSG00000170542	protein_coding	4.38143e-184	-86.9865	0.362	0.223	1.43439e-179
RPS3	ENSG00000149273	protein_coding	1.88154e-10	-86.9853	0.992	0.994	6.1598e-06
SEC61G	ENSG00000132432	protein_coding	2.39662e-65	86.4787	0.919	0.906	7.84604e-61
MORF4L2	ENSG00000123562	protein_coding	1.522e-98	85.9362	0.844	0.833	4.98272e-94
UBB	ENSG00000170315	protein_coding	3.16883e-36	85.9293	0.946	0.941	1.03741e-31
PLIN2	ENSG00000147872	protein_coding	9.13704e-80	85.3057	0.505	0.414	2.99128e-75
SUGCT	ENSG00000175600	protein_coding	2.81063e-13	-84.1012	0.107	0.09	9.20145e-09
SPTBN1	ENSG00000115306	protein_coding	2.18877e-58	-84.1007	0.709	0.701	7.1656e-54
EGR1	ENSG00000120738	protein_coding	6.48123e-61	83.2611	0.744	0.715	2.12183e-56
GNB3	ENSG00000111664	protein_coding	0	83.2396	0.432	0.289	0
MAP1B	ENSG00000131711	protein_coding	1.94801e-232	81.8114	0.779	0.816	6.37739e-228
PALLD	ENSG00000129116	protein_coding	2.72076e-233	81.8087	0.551	0.587	8.90721e-229
DAPL1	ENSG00000163331	protein_coding	9.02403e-276	81.8073	0.398	0.274	2.95429e-271
SRP14	ENSG00000140319	protein_coding	1.07708e-298	81.5577	0.981	0.981	3.52613e-293
RPL39	ENSG00000198918	protein_coding	2.7342e-76	-81.2158	0.996	0.996	8.95122e-72
NAP1L1	ENSG00000187109	protein_coding	5.51341e-64	80.7931	0.949	0.943	1.80498e-59
RAP1B	ENSG00000127314	protein_coding	3.621e-164	80.7732	0.659	0.665	1.18544e-159
GPC4	ENSG00000076716	protein_coding	3.12862e-185	80.3655	0.109	0.155	1.02425e-180
TMEM87B	ENSG00000153214	protein_coding	6.61725e-54	80.0513	0.119	0.122	2.16636e-49
ID2	ENSG00000115738	protein_coding	8.5322e-40	80.0098	0.577	0.545	2.79327e-35
SGK1	ENSG00000118515	protein_coding	2.38765e-33	79.8619	0.502	0.392	7.81669e-29
PGAM1	ENSG00000171314	protein_coding	3.23109e-154	79.5569	0.849	0.78	1.0578e-149
NACA	ENSG00000196531	protein_coding	1.18058e-87	-79.3203	0.988	0.991	3.86497e-83
PLAT	ENSG00000104368	protein_coding	9.13429e-182	78.9495	0.139	0.173	2.99038e-177
ANXA5	ENSG00000164111	protein_coding	3.21435e-79	78.9137	0.921	0.898	1.05231e-74
APOC1	ENSG00000130208	protein_coding	0	78.8884	0.56	0.389	0
APCDD1	ENSG00000154856	protein_coding	3.08957e-85	-78.831	0.166	0.232	1.01146e-80
TMEM59	ENSG00000116209	protein_coding	1.11968e-287	-78.3304	0.913	0.849	3.6656e-283
CRABP2	ENSG00000143320	protein_coding	1.34604e-219	-78.3268	0.347	0.457	4.40666e-215
CDKN1C	ENSG00000129757	protein_coding	7.21198e-133	77.4825	0.726	0.667	2.36106e-128
LMNA	ENSG00000160789	protein_coding	2.46043e-190	77.4773	0.697	0.709	8.05494e-186
ZFP36L1	ENSG00000185650	protein_coding	1.04185e-91	76.9905	0.72	0.705	3.41081e-87
AEBP1	ENSG00000106624	protein_coding	3.15948e-67	76.96	0.539	0.523	1.03435e-62
NUP93	ENSG00000102900	protein_coding	3.36219e-14	76.3009	0.286	0.257	1.10071e-09
ALDOA	ENSG00000149925	protein_coding	0	76.038	0.978	0.974	0
NTRK2	ENSG00000148053	protein_coding	1.48612e-13	76.0279	0.153	0.14	4.86526e-09
HIST1H1D	ENSG00000124575	protein_coding	1.28305e-182	-75.8483	0.089	0.148	4.20046e-178
C11orf96	ENSG00000187479	protein_coding	7.39941e-162	75.7468	0.088	0.114	2.42242e-157
SPATS2L	ENSG00000196141	protein_coding	1.86067e-36	75.6975	0.636	0.632	6.09147e-32
SPON2	ENSG00000159674	protein_coding	2.55397e-122	74.9428	0.43	0.313	8.36117e-118
RPS5	ENSG00000083845	protein_coding	6.75352e-17	74.5953	0.989	0.991	2.21097e-12
DAB2	ENSG00000153071	protein_coding	1.00946e-112	74.5852	0.463	0.489	3.30478e-108
ARPC2	ENSG00000163466	protein_coding	1.27843e-84	74.5845	0.858	0.851	4.18531e-80
FHL2	ENSG00000115641	protein_coding	4.81557e-66	74.5843	0.314	0.337	1.57652e-61
PTN	ENSG00000105894	protein_coding	2.75394e-97	-74.0023	0.603	0.608	9.01584e-93
HMGN1	ENSG00000205581	protein_coding	7.74742e-164	73.6124	0.872	0.884	2.53635e-159
SDCBP	ENSG00000137575	protein_coding	5.89658e-109	73.1526	0.875	0.81	1.93042e-104
INSIG1	ENSG00000186480	protein_coding	2.85188e-23	72.9693	0.334	0.322	9.3365e-19
PSAP	ENSG00000197746	protein_coding	5.2344e-16	72.9214	0.868	0.824	1.71364e-11
FRZB	ENSG00000162998	protein_coding	4.55652e-187	-72.5596	0.586	0.463	1.49171e-182
CD63	ENSG00000135404	protein_coding	2.83922e-29	-72.5596	0.968	0.955	9.29503e-25
PPAP2B	ENSG00000162407	protein_coding	2.41298e-114	-72.5587	0.249	0.336	7.8996e-110
PMP22	ENSG00000109099	protein_coding	2.50066e-115	72.0278	0.446	0.473	8.18666e-111
NR2F2	ENSG00000185551	protein_coding	2.96731e-53	71.7099	0.567	0.583	9.71436e-49
MYL6B	ENSG00000196465	protein_coding	8.2621e-79	71.7099	0.801	0.761	2.70485e-74
HNRNPA3	ENSG00000170144	protein_coding	3.2375e-117	71.7097	0.839	0.85	1.05989e-112
H3F3B	ENSG00000132475	protein_coding	1.31821e-75	-71.116	0.986	0.987	4.31555e-71
PSMD2	ENSG00000175166	protein_coding	2.53498e-23	70.2672	0.694	0.654	8.29902e-19
UACA	ENSG00000137831	protein_coding	3.74953e-25	70.267	0.567	0.521	1.22752e-20
REEP5	ENSG00000129625	protein_coding	1.26091e-136	70.2636	0.79	0.686	4.12798e-132
RHOBTB3	ENSG00000164292	protein_coding	1.41247e-58	-69.6742	0.719	0.711	4.62413e-54
CKAP4	ENSG00000136026	protein_coding	1.16859e-69	68.8245	0.624	0.62	3.82572e-65
CLDN1	ENSG00000163347	protein_coding	1.04592e-14	68.8232	0.106	0.059	3.42414e-10
CD164	ENSG00000135535	protein_coding	2.22208e-30	68.3187	0.751	0.707	7.27466e-26
MTX2	ENSG00000128654	protein_coding	4.80026e-13	68.3117	0.479	0.421	1.57151e-08
FOXD1	ENSG00000251493	protein_coding	7.35418e-24	67.3805	0.182	0.181	2.40761e-19
ACKR3	ENSG00000144476	protein_coding	8.13075e-34	66.8119	0.138	0.151	2.66184e-29
CCDC80	ENSG00000091986	protein_coding	1.71791e-291	-66.7888	0.492	0.5	5.6241e-292
MT-ND1	ENSG00000198888	protein_coding	1.5536e-185	-66.7884	0.995	0.996	5.08617e-181
RPL34	ENSG00000109475	protein_coding	1.33414e-148	-66.7883	0.995	0.995	4.36772e-144
HSPB1	ENSG00000106211	protein_coding	2.71801e-14	66.391	0.897	0.857	8.89823e-10
ISOC1	ENSG00000066583	protein_coding	1.13338e-10	65.9425	0.252	0.209	3.71046e-06
CD44	ENSG00000026508	protein_coding	3.3557e-45	65.9396	0.239	0.234	1.09859e-40
ASPN	ENSG00000106819	protein_coding	0	65.9391	0.096	0.19	0
ZFR	ENSG00000056097	protein_coding	3.24946e-16	65.9379	0.481	0.469	1.06381e-11
LTBP1	ENSG00000049323	protein_coding	5.22083e-72	65.9289	0.486	0.479	1.70919e-67
RPL10A	ENSG00000198755	protein_coding	3.1522e-16	65.9129	0.989	0.991	1.03197e-11
CP	ENSG00000047457	protein_coding	2.73674e-114	65.764	0.159	0.06	8.95955e-110
CNIH1	ENSG00000100528	protein_coding	9.00873e-29	65.7127	0.69	0.598	2.94928e-24
SFPQ	ENSG00000116560	protein_coding	2.89901e-122	65.5044	0.805	0.814	9.49077e-118
SPCS3	ENSG00000129128	protein_coding	4.33133e-43	65.1434	0.492	0.478	1.41799e-38
OSTC	ENSG00000198856	protein_coding	1.64572e-165	64.4964	0.881	0.862	5.38775e-161
FHL1	ENSG00000022267	protein_coding	4.47241e-205	64.4964	0.429	0.488	1.46418e-200
KCNMA1	ENSG00000156113	protein_coding	8.07329e-49	64.4964	0.106	0.117	2.64304e-44
CNRIP1	ENSG00000119865	protein_coding	1.9076e-22	64.4685	0.147	0.154	6.24511e-18
EGLN3	ENSG00000129521	protein_coding	1.08664e-12	64.2991	0.176	0.151	3.55745e-08
AK3	ENSG00000147853	protein_coding	2.37904e-20	64.195	0.478	0.396	7.78849e-16
RPS15	ENSG00000115268	protein_coding	1.27505e-64	-63.9735	0.994	0.995	4.17425e-60
ZYX	ENSG00000159840	protein_coding	2.6175e-82	63.8888	0.408	0.4	8.56919e-78
HNRNPA2B1	ENSG00000122566	protein_coding	1.67606e-106	63.7266	0.951	0.953	5.4871e-102
RPL37	ENSG00000145592	protein_coding	5.14831e-27	-63.7203	0.991	0.994	1.68545e-22
MDK	ENSG00000110492	protein_coding	2.61599e-27	63.4609	0.914	0.911	8.56424e-23
NREP	ENSG00000134986	protein_coding	1.90954e-12	63.0537	0.846	0.8	6.25145e-08
COL6A3	ENSG00000163359	protein_coding	0	63.0537	0.237	0.404	0
COL5A2	ENSG00000204262	protein_coding	0	63.0537	0.411	0.545	0
PTRF	ENSG00000177469	protein_coding	5.68842e-150	63.0537	0.539	0.552	1.86227e-145
EDF1	ENSG00000107223	protein_coding	4.50964e-15	63.0537	0.924	0.912	1.47637e-10
LOXL2	ENSG00000134013	protein_coding	1.2723e-98	63.0535	0.285	0.298	4.16527e-94
RNASET2	ENSG00000026297	protein_coding	1.93971e-26	62.9158	0.339	0.265	6.35023e-22
RPS3A	ENSG00000145425	protein_coding	8.54419e-50	62.8706	0.997	0.997	2.7972e-45
ENPP2	ENSG00000136960	protein_coding	5.86458e-59	62.8079	0.469	0.343	1.91995e-54
CHN1	ENSG00000128656	protein_coding	6.69489e-35	62.4077	0.235	0.212	2.19177e-30
SEPP1	ENSG00000250722	protein_coding	3.13068e-11	62.2993	0.212	0.211	1.02492e-06
MIR4435-1HG	ENSG00000172965	lincRNA	7.4878e-44	62.0264	0.226	0.217	2.45136e-39
APOE	ENSG00000130203	protein_coding	0	-62.0079	0.825	0.756	0
COL18A1	ENSG00000182871	protein_coding	0	61.9117	0.72	0.532	0
RPL15	ENSG00000174748	protein_coding	1.53019e-50	61.6544	0.996	0.997	5.00953e-46
EIF1AX	ENSG00000173674	protein_coding	4.24307e-75	61.611	0.786	0.735	1.3891e-70
HSBP1	ENSG00000230989	protein_coding	1.73485e-67	61.6109	0.91	0.874	5.67956e-63
FSTL3	ENSG00000070404	protein_coding	1.62719e-31	61.5926	0.253	0.171	5.32711e-27
ERRFI1	ENSG00000116285	protein_coding	1.48783e-37	61.4263	0.214	0.179	4.87086e-33
MLANA	ENSG00000120215	protein_coding	1.66289e-130	-60.4785	0.133	0.079	5.44396e-126
HNRNPC	ENSG00000092199	protein_coding	3.53084e-37	60.3494	0.885	0.874	1.15593e-32
AQP1	ENSG00000240583	protein_coding	3.4574e-148	60.1696	0.349	0.242	1.13188e-143
JUND	ENSG00000130522	protein_coding	3.3142e-283	60.1685	0.905	0.909	1.085e-278
SDF2L1	ENSG00000128228	protein_coding	6.34764e-17	60.1683	0.457	0.407	2.07809e-12
TPM4	ENSG00000167460	protein_coding	0	60.1682	0.755	0.8	0
ANGPTL4	ENSG00000167772	protein_coding	2.03013e-42	60.1681	0.132	0.096	6.64624e-38
GNG11	ENSG00000127920	protein_coding	0	59.9851	0.709	0.572	0
TPBG	ENSG00000146242	protein_coding	4.25857e-291	59.9821	0.269	0.343	1.39417e-291
DUSP6	ENSG00000139318	protein_coding	1.88275e-23	59.6037	0.13	0.112	6.16376e-19
FAM46A	ENSG00000112773	protein_coding	1.00881e-151	-59.5754	0.224	0.279	3.30265e-147
DCN	ENSG00000011465	protein_coding	0	-59.5754	0.296	0.441	0
PCP4	ENSG00000183036	protein_coding	8.1021e-293	-59.5718	0.407	0.273	2.65246e-292
BHLHE40	ENSG00000134107	protein_coding	1.14312e-11	59.2177	0.437	0.327	3.74235e-07
MYADM	ENSG00000179820	protein_coding	5.34826e-19	58.9953	0.529	0.476	1.75091e-14
CEBPB	ENSG00000172216	protein_coding	1.97487e-67	58.7293	0.685	0.574	6.46534e-63
RPS11	ENSG00000142534	protein_coding	2.34112e-126	58.7256	0.991	0.993	7.66434e-122
TPD52L1	ENSG00000111907	protein_coding	0	58.699	0.697	0.506	0
SERPINE3	ENSG00000253309	protein_coding	2.55671e-69	-58.1326	0.272	0.173	8.37014e-65
HSPB8	ENSG00000152137	protein_coding	1.31701e-146	57.2382	0.226	0.105	4.31162e-142
SRA1	ENSG00000213523	protein_coding	2.06343e-33	57.0769	0.423	0.414	6.75527e-29
HNRNPDL	ENSG00000152795	protein_coding	1.3007e-119	56.7056	0.904	0.909	4.25825e-115
EIF1	ENSG00000173812	protein_coding	9.39753e-69	-56.6895	0.987	0.989	3.07656e-64
SVIP	ENSG00000198168	protein_coding	1.61329e-44	-56.6887	0.412	0.32	5.2816e-40
IFIT3	ENSG00000119917	protein_coding	2.94048e-70	-56.1611	0.086	0.154	9.62655e-66
EZR	ENSG00000092820	protein_coding	2.3161e-181	55.8438	0.675	0.515	7.58244e-177
PAX6	ENSG00000007372	protein_coding	7.26691e-247	55.8416	0.454	0.3	2.37904e-242
KDELR2	ENSG00000136240	protein_coding	7.65988e-169	55.8402	0.77	0.763	2.50769e-164
HSPB3	ENSG00000169271	protein_coding	1.32053e-97	55.8401	0.116	0.059	4.32315e-93
IDH1	ENSG00000138413	protein_coding	1.25994e-45	55.7665	0.448	0.452	4.12479e-41
EDIL3	ENSG00000164176	protein_coding	7.22482e-255	55.7339	0.349	0.397	2.36526e-250
RPL9	ENSG00000163682	protein_coding	2.1834e-36	-55.69	0.994	0.995	7.14801e-32
HNRNPR	ENSG00000125944	protein_coding	1.12588e-87	-55.68	0.798	0.801	3.68591e-83
B4GALT1	ENSG00000086062	protein_coding	2.77285e-33	55.525	0.349	0.324	9.07775e-29
BSG	ENSG00000172270	protein_coding	3.55226e-83	55.4612	0.922	0.884	1.16294e-78
HMGN2	ENSG00000198830	protein_coding	3.2248e-63	55.3883	0.885	0.885	1.05574e-58
AKAP12	ENSG00000131016	protein_coding	0	-55.2473	0.427	0.564	0
DOK5	ENSG00000101134	protein_coding	8.62658e-34	-54.928	0.327	0.382	2.82417e-29
PRSS33	ENSG00000103355	protein_coding	0	54.7858	0.269	0.137	0
GREM1	ENSG00000166923	protein_coding	1.15847e-95	54.4676	0.223	0.21	3.79261e-91
CRIM1	ENSG00000150938	protein_coding	3.62966e-32	54.3975	0.476	0.344	1.18828e-27
H3F3A	ENSG00000163041	protein_coding	6.78514e-22	54.3962	0.986	0.989	2.22132e-17
TMEM98	ENSG00000006042	protein_coding	3.38231e-288	54.3879	0.86	0.784	1.1073e-283
RALA	ENSG00000006451	protein_coding	1.0588e-32	54.3558	0.39	0.39	3.46628e-28
CNN2	ENSG00000064666	protein_coding	1.01379e-14	54.2411	0.658	0.624	3.31894e-10
CAP1	ENSG00000131236	protein_coding	5.59658e-18	54.2069	0.619	0.603	1.83221e-13
ARPC1B	ENSG00000130429	protein_coding	1.3552e-30	54.0171	0.489	0.474	4.43664e-26
PLAC9	ENSG00000189129	protein_coding	6.14246e-37	-53.8046	0.504	0.481	2.01092e-32
FABP3	ENSG00000121769	protein_coding	1.50855e-19	-53.7924	0.268	0.192	4.9387e-15
DDT	ENSG00000099977	protein_coding	1.95072e-72	-53.5573	0.806	0.746	6.38626e-68
LGALS3BP	ENSG00000108679	protein_coding	1.62183e-288	53.4226	0.677	0.508	5.30954e-284
CHPF	ENSG00000123989	protein_coding	4.66121e-28	53.4049	0.598	0.502	1.52599e-23
MYL12B	ENSG00000118680	protein_coding	3.29567e-23	53.3975	0.908	0.894	1.07894e-18
HNRNPK	ENSG00000165119	protein_coding	1.77759e-22	53.261	0.931	0.925	5.81949e-18
DNAJB1	ENSG00000132002	protein_coding	2.20116e-29	52.9548	0.308	0.299	7.20616e-25
DBI	ENSG00000155368	protein_coding	1.70042e-41	52.9548	0.845	0.799	5.56684e-37
QSOX1	ENSG00000116260	protein_coding	3.90629e-22	52.8828	0.346	0.298	1.27884e-17
CLIC4	ENSG00000169504	protein_coding	2.0181e-149	52.6881	0.481	0.477	6.60686e-145
TUBB2A	ENSG00000137267	protein_coding	4.5637e-171	52.4774	0.385	0.456	1.49406e-166
RPS23	ENSG00000186468	protein_coding	4.1311e-16	-52.3619	0.996	0.996	1.35244e-11
RBP1	ENSG00000114115	protein_coding	3.67426e-231	-52.3619	0.828	0.731	1.20288e-226
RPS20	ENSG00000008988	protein_coding	2.22043e-53	-52.3578	0.98	0.983	7.26924e-49
COL12A1	ENSG00000111799	protein_coding	0	-52.3262	0.217	0.319	0
SLC38A2	ENSG00000134294	protein_coding	9.59077e-151	52.3229	0.448	0.485	3.13983e-146
MAB21L1	ENSG00000180660	protein_coding	1.32997e-102	51.7112	0.434	0.372	4.35405e-98
CDKN1A	ENSG00000124762	protein_coding	3.58941e-18	51.5121	0.17	0.146	1.1751e-13
TUBB6	ENSG00000176014	protein_coding	2.33931e-15	51.5115	0.536	0.505	7.65842e-11
VEGFA	ENSG00000112715	protein_coding	1.16635e-24	51.5081	0.629	0.575	3.8184e-20
BEX1	ENSG00000133169	protein_coding	6.93199e-49	51.4856	0.247	0.179	2.2694e-44
ATP6V1C1	ENSG00000155097	protein_coding	2.77965e-19	51.48	0.345	0.257	9.1e-15
ENO2	ENSG00000111674	protein_coding	1.02844e-109	51.4378	0.492	0.357	3.36691e-105
HLA-C	ENSG00000204525	protein_coding	0	51.3961	0.849	0.725	0
COX20	ENSG00000203667	protein_coding	8.16794e-45	51.2848	0.649	0.577	2.67402e-40
YWHAB	ENSG00000166913	protein_coding	3.62622e-22	50.9872	0.84	0.83	1.18715e-17
RRAS2	ENSG00000133818	protein_coding	4.01075e-11	50.9312	0.336	0.277	1.31304e-06
PRSS35	ENSG00000146250	protein_coding	3.79494e-103	50.9232	0.072	0.111	1.24239e-98
FJX1	ENSG00000179431	protein_coding	4.54943e-57	-50.9095	0.154	0.15	1.48939e-52
TFAP2B	ENSG00000008196	protein_coding	2.4069e-35	-50.8891	0.058	0.111	7.87972e-31
PAWR	ENSG00000177425	protein_coding	1.1001e-49	50.3025	0.605	0.48	3.6015e-45
TRPM3	ENSG00000083067	protein_coding	0	50.0779	0.679	0.485	0
IGFBP4	ENSG00000141753	protein_coding	2.67582e-213	50.0695	0.453	0.518	8.76011e-209
MTRNR2L12	ENSG00000269028	protein_coding	5.687e-16	50.0694	0.551	0.586	1.86181e-11
TPM3	ENSG00000143549	protein_coding	4.20602e-127	50.0691	0.647	0.68	1.37697e-122
RPL3	ENSG00000100316	protein_coding	6.81367e-17	50.0433	0.993	0.996	2.23066e-12
SLC7A11	ENSG00000151012	protein_coding	7.26366e-14	49.9988	0.159	0.155	2.37798e-09
PLEKHB1	ENSG00000021300	protein_coding	5.58849e-192	49.9844	0.309	0.16	1.82956e-187
HLA-B	ENSG00000234745	protein_coding	5.64412e-236	-49.9192	0.81	0.678	1.84777e-231
IER2	ENSG00000160888	protein_coding	7.8934e-31	-49.4751	0.791	0.774	2.58414e-26
ZFAND2A	ENSG00000178381	protein_coding	2.03411e-17	49.3818	0.134	0.136	6.65927e-13
NFKBIZ	ENSG00000144802	protein_coding	2.19333e-58	49.3487	0.122	0.133	7.18051e-54
RPL6	ENSG00000089009	protein_coding	9.87925e-23	48.6232	0.992	0.994	3.23427e-18
COMMD6	ENSG00000188243	protein_coding	4.50678e-144	48.1676	0.939	0.916	1.47543e-139
DLC1	ENSG00000164741	protein_coding	3.87695e-199	47.837	0.175	0.216	1.26923e-194
ATP6V0E1	ENSG00000113732	protein_coding	1.10377e-52	47.6129	0.852	0.806	3.61353e-48
YWHAZ	ENSG00000164924	protein_coding	8.66785e-123	47.1844	0.822	0.823	2.83768e-118
RPS6	ENSG00000137154	protein_coding	3.44002e-136	47.1841	0.994	0.996	1.12619e-131
CNTN1	ENSG00000018236	protein_coding	6.34584e-181	47.184	0.417	0.269	2.0775e-176
PSAT1	ENSG00000135069	protein_coding	1.73566e-43	47.1827	0.504	0.515	5.6822e-39
MFF	ENSG00000168958	protein_coding	2.35714e-18	47.1796	0.653	0.581	7.71681e-14
KIAA0101	ENSG00000166803	protein_coding	3.77168e-61	47.1143	0.181	0.222	1.23477e-56
CDK6	ENSG00000105810	protein_coding	1.1272e-21	47.083	0.413	0.392	3.69021e-17
MORF4L1	ENSG00000185787	protein_coding	4.01312e-37	47.0383	0.933	0.926	1.31381e-32
CLSTN2	ENSG00000158258	protein_coding	6.80394e-41	46.5975	0.189	0.11	2.22748e-36
IGF2	ENSG00000167244	protein_coding	3.94575e-82	-46.5911	0.259	0.383	1.29176e-77
RPL5	ENSG00000122406	protein_coding	2.60535e-141	-46.5911	0.992	0.994	8.5294e-137
ATP5L	ENSG00000167283	protein_coding	1.00326e-132	-46.5911	0.946	0.934	3.28446e-128
ERCC1	ENSG00000012061	protein_coding	2.05071e-13	-46.5905	0.606	0.576	6.7136e-09
KCNQ1OT1	ENSG00000269821	antisense	5.89047e-18	-46.5874	0.868	0.863	1.92842e-13
MME	ENSG00000196549	protein_coding	0	-46.5201	0.097	0.16	0
BACE2	ENSG00000182240	protein_coding	7.18797e-168	46.4355	0.589	0.44	2.3532e-163
RPL23	ENSG00000125691	protein_coding	3.12071e-83	-46.408	0.989	0.991	1.02166e-78
MFAP2	ENSG00000117122	protein_coding	1.59142e-59	45.7494	0.79	0.731	5.20998e-55
THBS2	ENSG00000186340	protein_coding	6.93986e-293	45.7449	0.19	0.281	2.27197e-292
LMAN1	ENSG00000074695	protein_coding	1.47339e-175	45.7414	0.666	0.674	4.82359e-171
TMBIM6	ENSG00000139644	protein_coding	1.47096e-11	45.7413	0.875	0.846	4.81564e-07
CADM1	ENSG00000182985	protein_coding	5.08777e-36	45.7383	0.397	0.323	1.66563e-31
TMED2	ENSG00000086598	protein_coding	1.96932e-11	45.7376	0.8	0.758	6.44717e-07
PLK2	ENSG00000145632	protein_coding	1.31413e-64	45.5648	0.397	0.364	4.30221e-60
CCND2	ENSG00000118971	protein_coding	3.93224e-15	-45.1484	0.505	0.432	1.28734e-10
XIST	ENSG00000229807	lincRNA	0	44.737	0.283	0.23	0
CDC42	ENSG00000070831	protein_coding	2.28548e-104	44.7147	0.839	0.833	7.48221e-100
PSMD12	ENSG00000197170	protein_coding	1.85542e-42	-44.6391	0.471	0.471	6.07428e-38
CLTC	ENSG00000141367	protein_coding	3.9845e-94	44.5586	0.667	0.656	1.30445e-89
LMAN2	ENSG00000169223	protein_coding	5.50266e-30	44.4282	0.723	0.665	1.80146e-25
MYC	ENSG00000136997	protein_coding	4.0988e-57	44.3997	0.235	0.225	1.34187e-52
CLIC1	ENSG00000213719	protein_coding	3.49551e-20	44.3019	0.685	0.679	1.14436e-15
PTGES3	ENSG00000110958	protein_coding	7.74067e-67	44.2987	0.852	0.842	2.53414e-62
SLC2A3	ENSG00000059804	protein_coding	9.57783e-75	44.2987	0.254	0.261	3.13559e-70
RCN1	ENSG00000049449	protein_coding	0	44.2987	0.76	0.775	0
EPS8	ENSG00000151491	protein_coding	1.27153e-108	44.2987	0.323	0.345	4.16275e-104
CDH11	ENSG00000140937	protein_coding	0	44.2985	0.269	0.433	0
HNRNPA1	ENSG00000135486	protein_coding	1.55709e-13	44.2974	0.977	0.98	5.09759e-09
VCP	ENSG00000165280	protein_coding	3.0606e-12	44.29	0.7	0.681	1.00198e-07
MLLT11	ENSG00000213190	protein_coding	4.63476e-24	44.285	0.443	0.451	1.51733e-19
ATP1A1	ENSG00000163399	protein_coding	1.20462e-79	44.2237	0.622	0.505	3.9437e-75
SELM	ENSG00000198832	protein_coding	1.14322e-87	44.0927	0.675	0.667	3.74267e-83
ATP2A2	ENSG00000174437	protein_coding	1.17443e-41	43.7064	0.443	0.422	3.84484e-37
ISG15	ENSG00000187608	protein_coding	8.35888e-224	-43.7057	0.259	0.377	2.73653e-219
ADAMTS1	ENSG00000154734	protein_coding	1.1879e-67	-43.7054	0.245	0.278	3.88893e-63
KLF10	ENSG00000155090	protein_coding	5.13501e-78	43.5388	0.263	0.235	1.6811e-73
ANKH	ENSG00000154122	protein_coding	1.43076e-77	43.361	0.155	0.164	4.68401e-73
CXADR	ENSG00000154639	protein_coding	2.44671e-158	43.308	0.571	0.422	8.01005e-154
CTHRC1	ENSG00000164932	protein_coding	3.8306e-82	42.8657	0.235	0.224	1.25406e-77
RPLP1	ENSG00000137818	protein_coding	1.04623e-63	42.8565	0.999	0.999	3.42513e-59
AK1	ENSG00000106992	protein_coding	6.12591e-40	42.856	0.419	0.432	2.0055e-35
MAL2	ENSG00000147676	protein_coding	3.06393e-51	42.856	0.184	0.101	1.00307e-46
RPLP2	ENSG00000177600	protein_coding	1.24691e-13	42.856	0.992	0.993	4.08213e-09
MGARP	ENSG00000137463	protein_coding	5.42009e-69	42.8558	0.143	0.095	1.77443e-64
MLTK	ENSG00000091436	protein_coding	1.85445e-20	42.8544	0.378	0.362	6.07109e-16
C16orf87	ENSG00000155330	protein_coding	1.17406e-21	42.8309	0.401	0.328	3.84363e-17
PFN2	ENSG00000070087	protein_coding	1.54219e-27	42.8045	0.712	0.68	5.04883e-23
BCAT1	ENSG00000060982	protein_coding	5.26445e-13	42.7764	0.596	0.469	1.72347e-08
VDAC2	ENSG00000165637	protein_coding	1.23475e-26	-42.5395	0.849	0.819	4.04233e-22
PCBD1	ENSG00000166228	protein_coding	2.81005e-145	42.4775	0.625	0.523	9.19953e-141
AP1S2	ENSG00000182287	protein_coding	6.07201e-264	42.4137	0.755	0.598	1.98785e-259
NAP1L4	ENSG00000205531	protein_coding	8.79753e-17	-42.263	0.561	0.551	2.88014e-12
FAM60A	ENSG00000139146	protein_coding	4.21125e-15	41.5434	0.443	0.366	1.37868e-10
KRT19	ENSG00000171345	protein_coding	3.80153e-202	41.4133	0.298	0.164	1.24455e-197
ARF4	ENSG00000168374	protein_coding	9.92134e-189	41.4133	0.748	0.754	3.24805e-184
OAT	ENSG00000065154	protein_coding	1.01006e-34	41.4133	0.474	0.428	3.30674e-30
CRISPLD1	ENSG00000121005	protein_coding	2.94724e-67	41.4131	0.551	0.446	9.64869e-63
NCL	ENSG00000115053	protein_coding	4.85354e-223	41.412	0.928	0.934	1.58895e-218
TNFRSF12A	ENSG00000006327	protein_coding	4.91567e-178	41.4118	0.33	0.332	1.60929e-173
EEF1A2	ENSG00000101210	protein_coding	9.27747e-77	41.4097	0.224	0.124	3.03726e-72
ABHD2	ENSG00000140526	protein_coding	8.05117e-41	41.3336	0.43	0.32	2.63579e-36
MTDH	ENSG00000147649	protein_coding	9.36407e-38	41.1172	0.846	0.827	3.06561e-33
CACNA2D1	ENSG00000153956	protein_coding	1.84373e-79	40.9794	0.13	0.152	6.03599e-75
FST	ENSG00000134363	protein_coding	2.59733e-144	-40.8203	0.145	0.208	8.50314e-140
JUN	ENSG00000177606	protein_coding	1.29089e-292	-40.8203	0.597	0.67	4.22613e-291
RBM3	ENSG00000102317	protein_coding	8.81748e-149	40.783	0.832	0.832	2.88667e-144
RSPO3	ENSG00000146374	protein_coding	3.91408e-134	-40.7409	0.044	0.107	1.28139e-129
STK24	ENSG00000102572	protein_coding	0	40.3393	0.701	0.545	0
RPS27A	ENSG00000143947	protein_coding	7.6202e-36	40.0407	0.995	0.996	2.4947e-31
HEG1	ENSG00000173706	protein_coding	8.98645e-19	39.9989	0.226	0.193	2.94198e-14
VDAC1	ENSG00000213585	protein_coding	1.15219e-10	39.984	0.82	0.787	3.77205e-06
OCIAD2	ENSG00000145247	protein_coding	9.59846e-73	39.9789	0.518	0.394	3.14234e-68
EIF4A1	ENSG00000161960	protein_coding	7.32247e-67	39.9706	0.94	0.942	2.39723e-62
SH3GLB1	ENSG00000097033	protein_coding	6.88512e-91	39.965	0.507	0.508	2.25405e-86
TFPI	ENSG00000003436	protein_coding	2.55284e-18	39.9321	0.112	0.125	8.35749e-14
MTHFD2	ENSG00000065911	protein_coding	2.90481e-96	39.9005	0.276	0.313	9.50977e-92
DNAJB6	ENSG00000105993	protein_coding	8.99697e-12	39.8601	0.704	0.654	2.94543e-07
INHBA	ENSG00000122641	protein_coding	5.88494e-75	39.7775	0.181	0.191	1.92661e-70
TMEM237	ENSG00000155755	protein_coding	1.04577e-25	39.5396	0.24	0.247	3.42364e-21
TMEM50A	ENSG00000183726	protein_coding	4.64381e-12	39.5332	0.741	0.698	1.52029e-07
COL9A3	ENSG00000092758	protein_coding	5.54184e-236	-39.3776	0.509	0.368	1.81429e-231
TF	ENSG00000091513	protein_coding	3.96907e-134	-39.3741	0.289	0.181	1.2994e-129
ACTR3	ENSG00000115091	protein_coding	1.30336e-70	39.3619	0.676	0.654	4.26695e-66
SMARCA2	ENSG00000080503	protein_coding	3.20249e-54	-39.3499	0.361	0.38	1.04843e-49
MT-ND4L	ENSG00000212907	protein_coding	1.25284e-19	39.3088	0.844	0.806	4.10156e-15
WFDC2	ENSG00000101443	protein_coding	4.2424e-159	-39.2188	0.278	0.161	1.38888e-154
MKI67	ENSG00000148773	protein_coding	2.89012e-59	-39.193	0.1	0.125	9.46168e-55
LEPROTL1	ENSG00000104660	protein_coding	9.49465e-265	39.0869	0.638	0.492	3.10836e-260
TKT	ENSG00000163931	protein_coding	7.48854e-154	38.9798	0.871	0.812	2.4516e-149
SOX4	ENSG00000124766	protein_coding	9.77198e-182	38.5463	0.897	0.852	3.19915e-177
SOD3	ENSG00000109610	protein_coding	2.24644e-14	38.5274	0.201	0.15	7.35439e-10
PPP1CB	ENSG00000213639	protein_coding	3.9358e-35	38.5269	0.688	0.657	1.2885e-30
NELL2	ENSG00000184613	protein_coding	4.116e-304	38.5267	0.582	0.413	1.34735e-299
EIF3A	ENSG00000107581	protein_coding	2.49446e-22	38.5174	0.835	0.821	8.16637e-18
FBLN2	ENSG00000163520	protein_coding	6.73603e-234	38.5142	0.274	0.311	2.20524e-229
CCNG1	ENSG00000113328	protein_coding	1.28594e-45	38.5054	0.671	0.581	4.2099e-41
BNIP3	ENSG00000176171	protein_coding	2.2883e-20	38.5039	0.63	0.592	7.49144e-16
CRYM	ENSG00000103316	protein_coding	1.09867e-159	38.5017	0.05	0.119	3.59684e-155
ECM1	ENSG00000143369	protein_coding	6.3779e-131	38.4423	0.116	0.131	2.088e-126
DEK	ENSG00000124795	protein_coding	2.5217e-46	38.4148	0.659	0.666	8.25555e-42
GLS	ENSG00000115419	protein_coding	8.61204e-85	-38.2549	0.425	0.427	2.81941e-80
SEC61A1	ENSG00000058262	protein_coding	5.79926e-77	38.2284	0.455	0.468	1.89856e-72
RDH10	ENSG00000121039	protein_coding	1.86809e-35	37.5266	0.201	0.2	6.11575e-31
FEZ1	ENSG00000149557	protein_coding	9.47192e-21	-37.378	0.361	0.358	3.10092e-16
RPL32	ENSG00000144713	protein_coding	3.21631e-56	37.1114	0.996	0.997	1.05296e-51
DUSP4	ENSG00000120875	protein_coding	1.53789e-210	37.0852	0.424	0.284	5.03476e-206
FSTL1	ENSG00000163430	protein_coding	1.48169e-250	37.0852	0.705	0.713	4.85075e-246
CXCL12	ENSG00000107562	protein_coding	3.535e-33	37.0852	0.241	0.283	1.15729e-28
RANBP1	ENSG00000099901	protein_coding	2.58082e-38	37.0851	0.727	0.722	8.44907e-34
WSB1	ENSG00000109046	protein_coding	3.14541e-34	37.0814	0.866	0.839	1.02974e-29
CAMK2N1	ENSG00000162545	protein_coding	3.38636e-77	37.078	0.202	0.228	1.10863e-72
ELL2	ENSG00000118985	protein_coding	1.0001e-29	37.0476	0.112	0.094	3.27413e-25
TOMM22	ENSG00000100216	protein_coding	4.80984e-11	37.038	0.703	0.638	1.57465e-06
ENAH	ENSG00000154380	protein_coding	0	37.029	0.497	0.581	0
PHLDA1	ENSG00000139289	protein_coding	1.09723e-40	37.0182	0.295	0.266	3.59212e-36
GSTO1	ENSG00000148834	protein_coding	8.81953e-35	37.0143	0.569	0.532	2.88734e-30
PCBP4	ENSG00000090097	protein_coding	1.85249e-167	37.0049	0.528	0.405	6.06467e-163
NT5E	ENSG00000135318	protein_coding	4.85515e-152	36.9969	0.133	0.169	1.58948e-147
EGFL7	ENSG00000172889	protein_coding	6.78545e-21	36.955	0.219	0.187	2.22142e-16
RPN1	ENSG00000163902	protein_coding	1.4773e-11	36.9215	0.6	0.536	4.83637e-07
FXYD5	ENSG00000089327	protein_coding	2.9516e-111	36.8119	0.195	0.208	9.66294e-107
HCFC1R1	ENSG00000103145	protein_coding	3.74629e-31	36.6709	0.591	0.569	1.22646e-26
CCNDBP1	ENSG00000166946	protein_coding	4.29869e-34	36.6564	0.31	0.241	1.4073e-29
CAPRIN1	ENSG00000135387	protein_coding	1.42631e-102	36.6208	0.619	0.618	4.66947e-98
LSM1	ENSG00000175324	protein_coding	2.64972e-13	36.6097	0.498	0.475	8.67467e-09
COL14A1	ENSG00000187955	protein_coding	1.49082e-195	-36.4906	0.146	0.212	4.88066e-191
RNPS1	ENSG00000205937	protein_coding	3.20999e-59	-36.4813	0.622	0.613	1.05089e-54
SMARCA1	ENSG00000102038	protein_coding	8.84236e-75	-36.4613	0.581	0.578	2.89481e-70
RAB2A	ENSG00000104388	protein_coding	3.44533e-91	36.4076	0.775	0.768	1.12793e-86
DSG2	ENSG00000046604	protein_coding	3.27891e-53	36.4052	0.333	0.212	1.07345e-48
DRAP1	ENSG00000175550	protein_coding	4.80894e-24	36.2354	0.709	0.698	1.57435e-19
AZI2	ENSG00000163512	protein_coding	4.30045e-11	36.1609	0.419	0.389	1.40788e-06
RPL29	ENSG00000162244	protein_coding	6.44037e-140	-35.9818	0.994	0.996	2.10845e-135
EDEM3	ENSG00000116406	protein_coding	8.00079e-28	35.7327	0.167	0.166	2.6193e-23
ARID5B	ENSG00000150347	protein_coding	1.50388e-53	35.7109	0.488	0.501	4.9234e-49
POLR2L	ENSG00000177700	protein_coding	1.29767e-56	35.6427	0.876	0.835	4.2483e-52
SERPINE1	ENSG00000106366	protein_coding	1.05626e-53	35.6425	0.151	0.136	3.45797e-49
PTX3	ENSG00000163661	protein_coding	2.47165e-104	35.6425	0.225	0.263	8.0917e-100
COLEC12	ENSG00000158270	protein_coding	8.0324e-98	35.6425	0.667	0.548	2.62965e-93
NCOA3	ENSG00000124151	protein_coding	2.34727e-10	35.6425	0.281	0.272	7.68449e-06
WARS	ENSG00000140105	protein_coding	1.60867e-94	35.6424	0.219	0.25	5.26647e-90
KCTD20	ENSG00000112078	protein_coding	2.72716e-83	35.6419	0.317	0.345	8.92817e-79
SERP1	ENSG00000120742	protein_coding	3.80095e-104	35.6389	0.709	0.697	1.24435e-99
PFDN5	ENSG00000123349	protein_coding	1.21807e-196	35.6163	0.974	0.973	3.98772e-192
EIF4A2	ENSG00000156976	protein_coding	1.62549e-123	35.6162	0.925	0.901	5.32154e-119
JAK1	ENSG00000162434	protein_coding	6.01376e-68	35.6122	0.55	0.541	1.96878e-63
UQCRQ	ENSG00000164405	protein_coding	9.0189e-43	35.5864	0.892	0.853	2.95261e-38
UGP2	ENSG00000169764	protein_coding	4.89619e-15	35.5715	0.655	0.581	1.60291e-10
ITSN1	ENSG00000205726	protein_coding	9.72067e-131	35.5549	0.274	0.316	3.18235e-126
TTC14	ENSG00000163728	protein_coding	1.9492e-26	35.36	0.455	0.389	6.38128e-22
DDOST	ENSG00000244038	protein_coding	3.32351e-19	35.3514	0.68	0.646	1.08805e-14
ZFAND5	ENSG00000107372	protein_coding	5.83628e-18	35.3436	0.74	0.681	1.91068e-13
SLC48A1	ENSG00000211584	protein_coding	5.78756e-25	35.3334	0.178	0.132	1.89473e-20
LASP1	ENSG00000002834	protein_coding	1.16849e-60	35.2778	0.373	0.37	3.8254e-56
SNAI2	ENSG00000019549	protein_coding	2.23043e-217	35.2239	0.165	0.239	7.30198e-213
ID3	ENSG00000117318	protein_coding	1.27218e-39	35.1984	0.552	0.56	4.16486e-35
XBP1	ENSG00000100219	protein_coding	3.68837e-98	35.1616	0.505	0.511	1.2075e-93
GPNMB	ENSG00000136235	protein_coding	0	-35.0496	0.762	0.591	0
RPL18	ENSG00000063177	protein_coding	8.81912e-150	-35.0496	0.994	0.995	2.8872e-145
TPR	ENSG00000047410	protein_coding	3.12927e-77	-35.0428	0.73	0.735	1.02446e-72
NDUFB4	ENSG00000065518	protein_coding	1.72948e-73	34.9877	0.821	0.766	5.66196e-69
MX1	ENSG00000157601	protein_coding	3.01036e-97	-34.9795	0.084	0.164	9.85533e-93
MAF	ENSG00000178573	protein_coding	1.14085e-15	-34.9782	0.296	0.265	3.7349e-11
LAPTM4B	ENSG00000104341	protein_coding	5.06766e-179	-34.9659	0.858	0.776	1.65905e-174
UGDH	ENSG00000109814	protein_coding	2.8685e-138	34.9218	0.299	0.318	9.39089e-134
YWHAE	ENSG00000108953	protein_coding	1.71462e-16	-34.9118	0.927	0.92	5.61334e-12
BAMBI	ENSG00000095739	protein_coding	6.70491e-11	34.882	0.246	0.181	2.19505e-06
CFD	ENSG00000197766	protein_coding	4.31137e-134	-34.508	0.13	0.071	1.41146e-129
SLC9A3R1	ENSG00000109062	protein_coding	0	34.4835	0.517	0.324	0
TMEM132A	ENSG00000006118	protein_coding	8.5701e-272	34.4008	0.62	0.461	2.80568e-267
NOL10	ENSG00000115761	protein_coding	7.29208e-11	-34.3942	0.223	0.217	2.38728e-06
SRP9	ENSG00000143742	protein_coding	1.63911e-38	34.3494	0.851	0.836	5.36613e-34
PARD3	ENSG00000148498	protein_coding	1.34322e-29	34.3383	0.258	0.272	4.39742e-25
UBE2S	ENSG00000108106	protein_coding	2.93464e-11	34.3195	0.549	0.545	9.60741e-07
HIST1H4C	ENSG00000197061	protein_coding	2.09415e-20	34.3035	0.389	0.352	6.85584e-16
SORBS2	ENSG00000154556	protein_coding	1.9763e-190	34.2776	0.481	0.31	6.47e-186
HMGB2	ENSG00000164104	protein_coding	3.15639e-17	34.226	0.435	0.409	1.03334e-12
GPX4	ENSG00000167468	protein_coding	1.02648e-130	34.2029	0.962	0.952	3.3605e-126
FDX1	ENSG00000137714	protein_coding	1.71901e-14	34.1855	0.51	0.43	5.6277e-10
SRPX	ENSG00000101955	protein_coding	8.26475e-117	34.1734	0.186	0.261	2.70572e-112
RASSF4	ENSG00000107551	protein_coding	1.09522e-14	34.1621	0.109	0.076	3.58553e-10
RPS6KA3	ENSG00000177189	protein_coding	4.81417e-26	34.1536	0.207	0.182	1.57606e-21
STK17A	ENSG00000164543	protein_coding	7.18578e-46	34.1323	0.23	0.19	2.35248e-41
NPB	ENSG00000183979	protein_coding	1.14182e-30	34.0259	0.177	0.136	3.73809e-26
PMEPA1	ENSG00000124225	protein_coding	8.17836e-30	33.9985	0.463	0.444	2.67743e-25
EVA1B	ENSG00000142694	protein_coding	4.15935e-135	33.9774	0.439	0.488	1.36169e-130
ASPH	ENSG00000198363	protein_coding	9.0094e-11	33.9582	0.701	0.626	2.9495e-06
ELN	ENSG00000049540	protein_coding	7.09422e-127	33.7479	0.687	0.582	2.3225e-122
EIF5	ENSG00000100664	protein_coding	1.48247e-10	-33.6068	0.681	0.68	4.85333e-06
ZFP36	ENSG00000128016	protein_coding	1.94445e-174	-33.6068	0.254	0.276	6.36575e-170
TWIST1	ENSG00000122691	protein_coding	0	-33.5368	0.241	0.424	0
MXRA5	ENSG00000101825	protein_coding	0	-33.4791	0.178	0.256	0
TSPO	ENSG00000100300	protein_coding	3.35044e-37	33.428	0.833	0.77	1.09687e-32
NDUFB2	ENSG00000090266	protein_coding	2.70911e-60	33.2191	0.891	0.856	8.86907e-56
HMGB1	ENSG00000189403	protein_coding	1.21933e-51	33.2092	0.951	0.951	3.99184e-47
WDR43	ENSG00000163811	protein_coding	6.64298e-27	33.2025	0.311	0.307	2.17478e-22
NEDD4L	ENSG00000049759	protein_coding	5.01395e-183	33.1995	0.464	0.322	1.64147e-178
UBE2N	ENSG00000177889	protein_coding	1.76396e-18	33.1442	0.59	0.555	5.77487e-14
MMP24-AS1	ENSG00000126005	antisense	2.00851e-59	33.1358	0.673	0.577	6.57547e-55
DNAJC1	ENSG00000136770	protein_coding	3.30798e-131	33.1228	0.648	0.543	1.08297e-126
SIX1	ENSG00000126778	protein_coding	0	33.0505	0.156	0.281	0
NME5	ENSG00000112981	protein_coding	7.66586e-32	32.954	0.164	0.107	2.50965e-27
VAMP5	ENSG00000168899	protein_coding	2.53384e-72	32.7665	0.277	0.299	8.2953e-68
BRI3	ENSG00000164713	protein_coding	5.47762e-135	32.7607	0.923	0.892	1.79326e-130
SCG5	ENSG00000166922	protein_coding	2.5098e-283	32.7571	0.595	0.461	8.2166e-279
APLP2	ENSG00000084234	protein_coding	1.57291e-73	32.7571	0.913	0.864	5.14938e-69
FILIP1	ENSG00000118407	protein_coding	5.624e-33	32.7566	0.11	0.094	1.84119e-28
EIF3H	ENSG00000147677	protein_coding	2.08392e-12	32.7557	0.862	0.837	6.82234e-08
NDUFA4	ENSG00000189043	protein_coding	1.05299e-78	32.7244	0.955	0.949	3.44727e-74
STRADB	ENSG00000082146	protein_coding	9.39067e-89	32.7206	0.406	0.282	3.07432e-84
BMP4	ENSG00000125378	protein_coding	1.102e-101	32.7037	0.405	0.275	3.60771e-97
TCEB2	ENSG00000103363	protein_coding	3.61273e-45	32.6507	0.947	0.939	1.18274e-40
COX7A2L	ENSG00000115944	protein_coding	9.30992e-11	32.6506	0.871	0.834	3.04788e-06
PSMB2	ENSG00000126067	protein_coding	1.80468e-27	-32.5957	0.679	0.667	5.90816e-23
FRMD6	ENSG00000139926	protein_coding	1.88922e-276	32.5655	0.2	0.272	6.18492e-272
BICC1	ENSG00000122870	protein_coding	2.9624e-303	32.5078	0.21	0.291	9.69836e-299
COX5A	ENSG00000178741	protein_coding	9.72796e-15	32.2443	0.818	0.791	3.18474e-10
EIF4G2	ENSG00000110321	protein_coding	2.48726e-121	-32.1642	0.935	0.93	8.1428e-117
PDLIM7	ENSG00000196923	protein_coding	1.20261e-70	32.1479	0.561	0.563	3.93711e-66
B2M	ENSG00000166710	protein_coding	7.49202e-115	32.0837	0.966	0.941	2.45274e-110
CFH	ENSG00000000971	protein_coding	1.53517e-62	32.0372	0.366	0.378	5.02583e-58
VEGFC	ENSG00000150630	protein_coding	2.76404e-41	31.9718	0.181	0.187	9.04893e-37
PRKCDBP	ENSG00000170955	protein_coding	2.22295e-116	31.3754	0.315	0.332	7.27751e-112
CDC42EP3	ENSG00000163171	protein_coding	7.94815e-57	31.333	0.337	0.336	2.60207e-52
MRPS6	ENSG00000243927	protein_coding	8.56987e-50	31.3241	0.752	0.674	2.80561e-45
CTSV	ENSG00000136943	protein_coding	0	31.3158	0.498	0.31	0
FOS	ENSG00000170345	protein_coding	7.21175e-200	31.3144	0.817	0.791	2.36098e-195
IFI6	ENSG00000126709	protein_coding	7.81094e-68	31.3144	0.462	0.521	2.55714e-63
MLLT4	ENSG00000130396	protein_coding	4.22233e-28	31.3135	0.533	0.433	1.38231e-23
CSRP1	ENSG00000159176	protein_coding	1.6423e-112	31.3133	0.271	0.289	5.37655e-108
SLC38A1	ENSG00000111371	protein_coding	5.9447e-58	31.3124	0.45	0.45	1.94618e-53
FBN2	ENSG00000138829	protein_coding	3.18776e-63	31.3081	0.42	0.41	1.04361e-58
EIF4EBP1	ENSG00000187840	protein_coding	2.41863e-93	31.2808	0.471	0.51	7.9181e-89
SLC7A8	ENSG00000092068	protein_coding	2.50314e-291	31.243	0.566	0.396	8.19478e-292
OSBPL8	ENSG00000091039	protein_coding	2.05007e-145	31.2126	0.488	0.521	6.71152e-141
C4orf3	ENSG00000164096	protein_coding	4.99801e-30	31.1755	0.863	0.828	1.63625e-25
GLUL	ENSG00000135821	protein_coding	3.0581e-174	30.8035	0.672	0.532	1.00116e-169
IL6ST	ENSG00000134352	protein_coding	8.62157e-215	-30.7654	0.444	0.458	2.82253e-210
OGN	ENSG00000106809	protein_coding	8.45819e-271	-30.7215	0.07	0.174	2.76904e-266
ITGA3	ENSG00000005884	protein_coding	5.30575e-53	30.6606	0.243	0.134	1.737e-48
PRDX3	ENSG00000165672	protein_coding	1.05701e-35	30.6218	0.749	0.677	3.46043e-31
LAMTOR4	ENSG00000188186	protein_coding	4.83787e-152	30.4735	0.832	0.775	1.58382e-147
GPR137B	ENSG00000077585	protein_coding	4.01972e-33	-30.4694	0.29	0.196	1.31598e-28
CCT6A	ENSG00000146731	protein_coding	5.87611e-44	30.4267	0.746	0.741	1.92372e-39
SAP30	ENSG00000164105	protein_coding	1.95491e-15	30.2858	0.489	0.418	6.39998e-11
HMGCS1	ENSG00000112972	protein_coding	4.06997e-65	-30.2503	0.358	0.376	1.33243e-60
NES	ENSG00000132688	protein_coding	1.66513e-237	30.146	0.128	0.197	5.45129e-233
HNRNPM	ENSG00000099783	protein_coding	1.34102e-65	30.0789	0.723	0.735	4.39023e-61
NEK7	ENSG00000151414	protein_coding	4.4216e-31	29.9556	0.298	0.279	1.44754e-26
PPP1R15A	ENSG00000087074	protein_coding	9.4263e-288	29.8717	0.515	0.557	3.08598e-283
ITGA6	ENSG00000091409	protein_coding	2.16626e-145	29.8717	0.37	0.24	7.09191e-141
KCNG1	ENSG00000026559	protein_coding	2.40757e-36	29.8717	0.139	0.13	7.88189e-32
RPL30	ENSG00000156482	protein_coding	2.99743e-48	29.8717	0.994	0.994	9.81298e-44
METRN	ENSG00000103260	protein_coding	7.71521e-70	29.8707	0.632	0.553	2.5258e-65
MAGED2	ENSG00000102316	protein_coding	2.06094e-88	29.8676	0.786	0.775	6.74711e-84
EIF1B	ENSG00000114784	protein_coding	4.23278e-20	29.861	0.808	0.758	1.38573e-15
P4HA2	ENSG00000072682	protein_coding	4.5129e-73	29.861	0.46	0.442	1.47743e-68
TRMT112	ENSG00000173113	protein_coding	1.08371e-56	29.7907	0.874	0.827	3.54786e-52
GPRC5A	ENSG00000013588	protein_coding	5.85747e-27	-29.7166	0.106	0.068	1.91762e-22
FGF13	ENSG00000129682	protein_coding	1.85821e-15	29.713	0.164	0.126	6.08342e-11
RAC1	ENSG00000136238	protein_coding	3.31983e-36	29.6833	0.921	0.913	1.08685e-31
MPC1	ENSG00000060762	protein_coding	6.34612e-12	29.6821	0.452	0.405	2.07759e-07
GRSF1	ENSG00000132463	protein_coding	2.73606e-18	29.6722	0.528	0.474	8.95731e-14
PNRC1	ENSG00000146278	protein_coding	2.3695e-69	29.4174	0.746	0.725	7.75727e-65
TNC	ENSG00000041982	protein_coding	5.5791e-292	-29.2783	0.174	0.208	1.82649e-291
LDHB	ENSG00000111716	protein_coding	4.95678e-136	-29.2752	0.961	0.954	1.62275e-131
NTPCR	ENSG00000135778	protein_coding	1.16689e-181	29.2682	0.451	0.337	3.82018e-177
PDLIM1	ENSG00000107438	protein_coding	1.85785e-15	-29.1368	0.235	0.203	6.08223e-11
CCPG1	ENSG00000260916	protein_coding	6.47732e-18	29.1251	0.499	0.462	2.12055e-13
SERINC2	ENSG00000168528	protein_coding	5.16958e-128	29.1161	0.327	0.213	1.69242e-123
LEPREL4	ENSG00000141696	protein_coding	5.96098e-102	29.0489	0.342	0.374	1.95151e-97
HSPA9	ENSG00000113013	protein_coding	1.02448e-43	29.0414	0.644	0.634	3.35393e-39
ZNF217	ENSG00000171940	protein_coding	4.89476e-70	-29.0173	0.236	0.237	1.60245e-65
ZNF92	ENSG00000146757	protein_coding	1.68786e-21	28.8895	0.194	0.167	5.52571e-17
MURC	ENSG00000170681	protein_coding	2.22939e-27	28.8832	0.123	0.091	7.29856e-23
SEPT11	ENSG00000138758	protein_coding	0	28.8745	0.491	0.584	0
CYTL1	ENSG00000170891	protein_coding	1.2517e-36	-28.8075	0.156	0.111	4.09781e-32
GADD45B	ENSG00000099860	protein_coding	6.02813e-75	28.5939	0.434	0.426	1.97349e-70
KHDRBS1	ENSG00000121774	protein_coding	6.03464e-98	28.5378	0.831	0.829	1.97562e-93
SLC7A5	ENSG00000103257	protein_coding	7.12275e-158	28.5223	0.434	0.285	2.33184e-153
SSR3	ENSG00000114850	protein_coding	1.13586e-51	28.5	0.771	0.766	3.71858e-47
UBC	ENSG00000150991	protein_coding	6.60992e-17	28.429	0.963	0.961	2.16395e-12
ITGAV	ENSG00000138448	protein_coding	6.7246e-42	28.429	0.674	0.559	2.2015e-37
SERPINA1	ENSG00000197249	protein_coding	4.95554e-55	28.4289	0.11	0.055	1.62234e-50
P4HA1	ENSG00000122884	protein_coding	5.68548e-48	28.4225	0.774	0.724	1.86131e-43
YES1	ENSG00000176105	protein_coding	4.00863e-82	28.3913	0.349	0.363	1.31234e-77
STRIP2	ENSG00000128578	protein_coding	0	28.3642	0.386	0.219	0
ARMCX3	ENSG00000102401	protein_coding	3.9065e-62	28.3107	0.588	0.582	1.27891e-57
SEPT4	ENSG00000108387	protein_coding	2.22103e-38	28.2574	0.106	0.06	7.27121e-34
SRSF3	ENSG00000112081	protein_coding	3.14149e-46	28.0723	0.831	0.824	1.02846e-41
FOXP1	ENSG00000114861	protein_coding	3.17858e-21	27.9289	0.47	0.474	1.0406e-16
PRKCB	ENSG00000166501	protein_coding	8.24527e-59	-27.7373	0.105	0.054	2.69934e-54
GLUD1	ENSG00000148672	protein_coding	2.69588e-52	27.7261	0.343	0.34	8.82578e-48
ETV5	ENSG00000244405	protein_coding	4.71009e-52	27.6364	0.118	0.112	1.54199e-47
PGK1	ENSG00000102144	protein_coding	9.70631e-18	27.4601	0.89	0.856	3.17765e-13
ARL6IP1	ENSG00000170540	protein_coding	2.72697e-37	27.4317	0.618	0.488	8.92756e-33
VAMP2	ENSG00000220205	protein_coding	1.73268e-90	27.4239	0.769	0.69	5.67245e-86
COL9A1	ENSG00000112280	protein_coding	2.58344e-36	27.4187	0.132	0.106	8.45767e-32
ACSL4	ENSG00000068366	protein_coding	4.53509e-62	27.2754	0.152	0.14	1.4847e-57
DNAJA1	ENSG00000086061	protein_coding	1.36401e-31	27.1598	0.741	0.745	4.4655e-27
PLCB1	ENSG00000182621	protein_coding	3.97886e-58	-27.1479	0.084	0.107	1.3026e-53
C19orf10	ENSG00000074842	protein_coding	6.54562e-143	26.9867	0.674	0.678	2.14291e-138
BMP7	ENSG00000101144	protein_coding	0	26.9865	0.574	0.386	0
LGMN	ENSG00000100600	protein_coding	2.64409e-40	26.9863	0.491	0.395	8.65623e-36
RPS21	ENSG00000171858	protein_coding	1.02998e-37	26.985	0.975	0.974	3.37194e-33
WFIKKN2	ENSG00000173714	protein_coding	2.466e-29	26.9849	0.114	0.064	8.0732e-25
HIGD1A	ENSG00000181061	protein_coding	1.88182e-13	26.9829	0.591	0.519	6.1607e-09
RPS15A	ENSG00000134419	protein_coding	5.67345e-27	26.9766	0.992	0.994	1.85738e-22
CD83	ENSG00000112149	protein_coding	2.44644e-68	26.9763	0.109	0.076	8.00916e-64
GLO1	ENSG00000124767	protein_coding	5.32266e-12	26.952	0.661	0.621	1.74253e-07
GEM	ENSG00000164949	protein_coding	5.40412e-16	26.9162	0.364	0.263	1.7692e-11
ATP6V1G1	ENSG00000136888	protein_coding	1.5803e-102	26.9162	0.92	0.895	5.1736e-98
NME4	ENSG00000103202	protein_coding	4.07271e-39	26.866	0.772	0.752	1.33332e-34
IFITM2	ENSG00000185201	protein_coding	2.10774e-127	26.8482	0.578	0.583	6.90033e-123
SEL1L	ENSG00000071537	protein_coding	8.87809e-178	26.8323	0.367	0.385	2.90651e-173
SPRY2	ENSG00000136158	protein_coding	1.97727e-41	26.8267	0.286	0.233	6.47319e-37
C6orf211	ENSG00000146476	protein_coding	1.39286e-10	26.8108	0.325	0.256	4.55996e-06
PIK3R1	ENSG00000145675	protein_coding	3.7962e-91	26.6989	0.267	0.308	1.2428e-86
PFKM	ENSG00000152556	protein_coding	1.00803e-16	26.683	0.321	0.266	3.30008e-12
DLG1	ENSG00000075711	protein_coding	1.61094e-12	26.5717	0.414	0.363	5.27388e-08
MSRB2	ENSG00000148450	protein_coding	4.71181e-28	26.5268	0.556	0.507	1.54255e-23
EIF4A3	ENSG00000141543	protein_coding	1.24401e-15	-26.392	0.503	0.495	4.07265e-11
CPNE8	ENSG00000139117	protein_coding	5.87693e-137	26.3161	0.219	0.135	1.92399e-132
CASP3	ENSG00000164305	protein_coding	6.37766e-24	26.2589	0.257	0.237	2.08792e-19
PCOLCE2	ENSG00000163710	protein_coding	2.2409e-40	-26.2103	0.167	0.13	7.33626e-36
SSFA2	ENSG00000138434	protein_coding	3.43119e-73	26.1912	0.479	0.358	1.1233e-68
TMEM38B	ENSG00000095209	protein_coding	2.32743e-22	26.1179	0.246	0.179	7.61954e-18
XRCC6	ENSG00000196419	protein_coding	9.93502e-33	26.0241	0.689	0.682	3.25253e-28
ASNS	ENSG00000070669	protein_coding	2.86866e-108	25.9586	0.222	0.268	9.39143e-104
RP11-490M8.1	ENSG00000260025	lincRNA	4.20032e-144	25.9511	0.303	0.188	1.3751e-139
DKC1	ENSG00000130826	protein_coding	7.67789e-14	25.7641	0.358	0.338	2.51359e-09
COBLL1	ENSG00000082438	protein_coding	1.92034e-51	-25.7569	0.279	0.205	6.28682e-47
STC2	ENSG00000113739	protein_coding	4.77994e-78	25.7234	0.376	0.277	1.56486e-73
DDX21	ENSG00000165732	protein_coding	9.16861e-71	25.651	0.453	0.448	3.00162e-66
CFHR1	ENSG00000244414	protein_coding	1.24132e-111	25.6048	0.119	0.047	4.06382e-107
EMP1	ENSG00000134531	protein_coding	1.92685e-157	25.6027	0.229	0.261	6.30813e-153
PTK7	ENSG00000112655	protein_coding	2.95844e-71	25.5944	0.505	0.497	9.68535e-67
LBH	ENSG00000213626	protein_coding	1.34953e-16	25.5677	0.505	0.402	4.41808e-12
ARF1	ENSG00000143761	protein_coding	1.21474e-136	25.5436	0.76	0.768	3.97683e-132
HNRNPAB	ENSG00000197451	protein_coding	8.13406e-160	25.5433	0.647	0.679	2.66293e-155
ANTXR2	ENSG00000163297	protein_coding	8.10218e-136	25.5433	0.138	0.181	2.65249e-131
NFE2L3	ENSG00000050344	protein_coding	3.49136e-48	25.5413	0.195	0.123	1.143e-43
RGMB	ENSG00000174136	protein_coding	2.06212e-48	25.5406	0.145	0.131	6.75097e-44
SAR1A	ENSG00000079332	protein_coding	1.42153e-61	25.536	0.564	0.556	4.6538e-57
CORO1C	ENSG00000110880	protein_coding	2.63319e-42	25.5346	0.36	0.331	8.62055e-38
MBNL1	ENSG00000152601	protein_coding	1.68825e-104	25.5241	0.355	0.385	5.52701e-100
AP2M1	ENSG00000161203	protein_coding	9.99355e-142	25.5208	0.922	0.887	3.27169e-137
PA2G4	ENSG00000170515	protein_coding	8.02513e-11	25.5179	0.611	0.588	2.62727e-06
EIF5A	ENSG00000132507	protein_coding	1.40403e-71	25.517	0.751	0.756	4.59653e-67
CAPZA2	ENSG00000198898	protein_coding	6.10552e-16	25.4881	0.715	0.659	1.99883e-11
CALY	ENSG00000130643	protein_coding	6.40443e-33	25.4775	0.214	0.163	2.09668e-28
TUFM	ENSG00000178952	protein_coding	8.03413e-21	25.4058	0.759	0.707	2.63021e-16
HNRNPF	ENSG00000169813	protein_coding	8.76721e-22	25.3907	0.768	0.731	2.87021e-17
ISYNA1	ENSG00000105655	protein_coding	2.04149e-169	25.3394	0.619	0.479	6.68342e-165
LAMC1	ENSG00000135862	protein_coding	6.73697e-97	25.3025	0.429	0.424	2.20555e-92
LPCAT2	ENSG00000087253	protein_coding	2.92014e-17	25.2323	0.149	0.101	9.55995e-13
RHOC	ENSG00000155366	protein_coding	6.52641e-33	25.1442	0.59	0.59	2.13661e-28
FOLR1	ENSG00000110195	protein_coding	1.60934e-72	25.1441	0.111	0.059	5.26866e-68
HDAC2	ENSG00000196591	protein_coding	3.26285e-15	25.1365	0.667	0.629	1.06819e-10
RRM2	ENSG00000171848	protein_coding	1.09345e-27	25.1363	0.094	0.112	3.57975e-23
FUCA1	ENSG00000179163	protein_coding	1.04801e-35	25.0818	0.235	0.171	3.43099e-31
LRRC59	ENSG00000108829	protein_coding	2.40802e-136	25.0643	0.383	0.43	7.88339e-132
ACBD3	ENSG00000182827	protein_coding	2.05896e-104	25.0596	0.498	0.506	6.74062e-100
SETD7	ENSG00000145391	protein_coding	1.84106e-11	25.0065	0.177	0.154	6.02725e-07
SEPT2	ENSG00000168385	protein_coding	1.27386e-275	24.9705	0.801	0.807	4.17036e-271
CSDE1	ENSG00000009307	protein_coding	5.6964e-45	24.9443	0.887	0.872	1.86489e-40
LPP	ENSG00000145012	protein_coding	8.07982e-124	24.8695	0.468	0.487	2.64517e-119
SULF2	ENSG00000196562	protein_coding	0	-24.8126	0.179	0.273	0
SMC2	ENSG00000136824	protein_coding	2.49676e-12	24.7567	0.257	0.261	8.17388e-08
HOXB2	ENSG00000173917	protein_coding	1.11552e-162	-24.7409	0.086	0.118	3.65198e-158
SPRED1	ENSG00000166068	protein_coding	7.93131e-77	24.7296	0.201	0.204	2.59655e-72
NOL3	ENSG00000140939	protein_coding	1.66903e-140	-24.7049	0.301	0.21	5.46409e-136
FSCN1	ENSG00000075618	protein_coding	2.50961e-189	24.67	0.492	0.54	8.21596e-185
SHMT2	ENSG00000182199	protein_coding	4.88823e-24	24.5803	0.369	0.371	1.60031e-19
JUP	ENSG00000173801	protein_coding	2.73931e-11	24.553	0.18	0.142	8.96796e-07
PVRL3	ENSG00000177707	protein_coding	1.14041e-12	24.5268	0.391	0.335	3.73348e-08
DDIT3	ENSG00000175197	protein_coding	8.61107e-16	-24.4795	0.221	0.206	2.81909e-11
IFI16	ENSG00000163565	protein_coding	6.35593e-298	-24.427	0.268	0.381	2.0808e-293
TMEM88	ENSG00000167874	protein_coding	1.20325e-84	24.3903	0.276	0.18	3.93922e-80
NDUFC1	ENSG00000109390	protein_coding	6.96027e-72	24.2175	0.77	0.7	2.27865e-67
FAM162A	ENSG00000114023	protein_coding	2.93577e-158	24.2093	0.782	0.721	9.61112e-154
SRM	ENSG00000116649	protein_coding	6.63418e-62	24.1965	0.688	0.69	2.1719e-57
HIPK3	ENSG00000110422	protein_coding	1.21415e-16	24.1962	0.28	0.241	3.97489e-12
ITM2A	ENSG00000078596	protein_coding	1.62206e-59	24.1941	0.172	0.096	5.31029e-55
EIF4E	ENSG00000151247	protein_coding	5.76173e-13	24.1451	0.543	0.489	1.88627e-08
CHRNA3	ENSG00000080644	protein_coding	0	24.1174	0.435	0.274	0
HMGA2	ENSG00000149948	protein_coding	2.93779e-41	24.1106	0.204	0.188	9.61773e-37
HNRNPD	ENSG00000138668	protein_coding	4.45666e-95	24.1074	0.774	0.777	1.45902e-90
KPNA2	ENSG00000182481	protein_coding	3.41472e-24	24.105	0.395	0.406	1.11791e-19
EEF1B2	ENSG00000114942	protein_coding	1.06489e-36	24.101	0.969	0.968	3.48625e-32
SUB1	ENSG00000113387	protein_coding	4.02096e-123	24.101	0.916	0.909	1.31638e-118
TOMM7	ENSG00000196683	protein_coding	9.32439e-239	24.1009	0.938	0.904	3.05262e-234
SELK	ENSG00000113811	protein_coding	5.44635e-59	24.1009	0.775	0.706	1.78303e-54
IGFBP6	ENSG00000167779	protein_coding	2.33191e-177	24.1009	0.262	0.299	7.63421e-173
RPL22	ENSG00000116251	protein_coding	2.0303e-49	24.1008	0.986	0.989	6.64681e-45
SOD1	ENSG00000142168	protein_coding	3.7716e-206	24.0973	0.907	0.874	1.23475e-201
UNC119	ENSG00000109103	protein_coding	1.36422e-26	24.0926	0.32	0.28	4.46617e-22
CPEB4	ENSG00000113742	protein_coding	4.06804e-88	24.0912	0.469	0.326	1.33179e-83
CCDC85B	ENSG00000175602	protein_coding	6.47439e-13	24.09	0.673	0.636	2.11958e-08
HNRNPA0	ENSG00000177733	protein_coding	1.81264e-32	24.0836	0.861	0.85	5.93423e-28
NANOS1	ENSG00000188613	protein_coding	2.17856e-220	24.0739	0.421	0.291	7.13218e-216
GNG12	ENSG00000172380	protein_coding	1.97564e-30	24.0537	0.45	0.428	6.46784e-26
ATF7IP2	ENSG00000166669	protein_coding	7.51576e-16	24.0513	0.185	0.148	2.46051e-11
SSB	ENSG00000138385	protein_coding	1.44637e-60	24.0308	0.732	0.725	4.73512e-56
NFIB	ENSG00000147862	protein_coding	2.36921e-71	23.943	0.576	0.592	7.75632e-67
ATP6V0B	ENSG00000117410	protein_coding	2.43526e-91	23.9174	0.829	0.759	7.97255e-87
PTBP1	ENSG00000011304	protein_coding	7.55095e-13	23.8681	0.528	0.498	2.47203e-08
PLS3	ENSG00000102024	protein_coding	9.97038e-63	-23.8499	0.582	0.529	3.2641e-58
PRKCZ	ENSG00000067606	protein_coding	1.0892e-76	23.8173	0.187	0.112	3.56582e-72
NKAIN4	ENSG00000101198	protein_coding	3.40402e-141	23.7143	0.255	0.174	1.11441e-136
KLF5	ENSG00000102554	protein_coding	1.62821e-19	23.6552	0.203	0.155	5.33043e-15
RCN3	ENSG00000142552	protein_coding	0	23.5465	0.214	0.322	0
GSTA4	ENSG00000170899	protein_coding	1.54399e-35	23.542	0.534	0.473	5.05473e-31
SAP18	ENSG00000150459	protein_coding	6.51703e-11	-23.5085	0.853	0.837	2.13355e-06
MEST	ENSG00000106484	protein_coding	7.11382e-35	-23.508	0.658	0.641	2.32892e-30
NME1	ENSG00000239672	protein_coding	3.01561e-32	-23.3634	0.655	0.663	9.87251e-28
PXDN	ENSG00000130508	protein_coding	5.41454e-20	23.2397	0.583	0.552	1.77261e-15
CAPN2	ENSG00000162909	protein_coding	1.06217e-40	23.2043	0.533	0.497	3.47732e-36
GPX8	ENSG00000164294	protein_coding	2.04297e-213	23.1813	0.532	0.549	6.68827e-209
NBPF1	ENSG00000219481	protein_coding	2.41746e-31	23.1502	0.325	0.35	7.91429e-27
SLC20A1	ENSG00000144136	protein_coding	3.33684e-33	23.1012	0.37	0.335	1.09241e-28
RBM8A	ENSG00000131795	protein_coding	2.19632e-11	-22.9704	0.755	0.736	7.19033e-07
GRIA4	ENSG00000152578	protein_coding	4.77803e-38	22.9195	0.111	0.089	1.56423e-33
FOSL2	ENSG00000075426	protein_coding	1.7114e-49	22.7996	0.237	0.2	5.6028e-45
PAM	ENSG00000145730	protein_coding	9.19042e-12	22.7548	0.461	0.391	3.00876e-07
IRF2BP2	ENSG00000168264	protein_coding	1.32753e-39	22.7129	0.423	0.401	4.34606e-35
MYO1B	ENSG00000128641	protein_coding	2.06385e-82	22.6642	0.268	0.281	6.75662e-78
ALDH1A3	ENSG00000184254	protein_coding	1.25275e-202	22.6588	0.536	0.376	4.10126e-198
C1QL1	ENSG00000131094	protein_coding	8.25213e-165	22.6582	0.145	0.08	2.70158e-160
BCAM	ENSG00000187244	protein_coding	8.25226e-162	22.6566	0.347	0.206	2.70162e-157
GPC6	ENSG00000183098	protein_coding	7.73908e-27	22.6541	0.333	0.312	2.53362e-22
OAZ1	ENSG00000104904	protein_coding	1.39201e-55	22.651	0.935	0.93	4.55718e-51
ANKRD36	ENSG00000135976	protein_coding	2.81884e-12	22.6484	0.33	0.339	9.22833e-08
SLC16A3	ENSG00000141526	protein_coding	4.78562e-208	22.6431	0.626	0.475	1.56672e-203
TBCA	ENSG00000171530	protein_coding	1.41002e-23	22.6311	0.902	0.876	4.61613e-19
RASSF8	ENSG00000123094	protein_coding	2.41401e-24	22.6094	0.609	0.526	7.903e-20
SMURF2	ENSG00000108854	protein_coding	2.30952e-23	22.5849	0.31	0.298	7.56092e-19
PPP2R5E	ENSG00000154001	protein_coding	2.922e-20	22.5408	0.459	0.435	9.56604e-16
ANLN	ENSG00000011426	protein_coding	1.04221e-28	22.5219	0.096	0.103	3.41198e-24
ATP5G2	ENSG00000135390	protein_coding	4.70916e-156	22.4745	0.963	0.958	1.54169e-151
KIF1A	ENSG00000130294	protein_coding	3.62488e-136	22.4237	0.363	0.252	1.18671e-131
SEC11C	ENSG00000166562	protein_coding	7.29823e-88	22.3869	0.455	0.371	2.38929e-83
HNRNPLL	ENSG00000143889	protein_coding	7.04395e-23	22.3662	0.354	0.276	2.30605e-18
RBPJ	ENSG00000168214	protein_coding	2.46939e-22	22.3623	0.563	0.55	8.08427e-18
NADK2	ENSG00000152620	protein_coding	1.89743e-14	22.3504	0.15	0.141	6.21181e-10
MDM2	ENSG00000135679	protein_coding	3.18876e-53	22.2837	0.282	0.287	1.04394e-48
MAP4	ENSG00000047849	protein_coding	0	22.2661	0.584	0.63	0
CDK17	ENSG00000059758	protein_coding	9.53087e-18	22.1855	0.2	0.173	3.12022e-13
TM9SF3	ENSG00000077147	protein_coding	4.8945e-99	22.1521	0.679	0.654	1.60236e-94
DDX5	ENSG00000108654	protein_coding	2.77952e-50	22.1164	0.949	0.949	9.09958e-46
NAV2	ENSG00000166833	protein_coding	2.53198e-30	22.1162	0.192	0.176	8.2892e-26
SCXA	ENSG00000188686	protein_coding	9.36084e-42	-22.0879	0.168	0.111	3.06455e-37
FAM107A	ENSG00000168309	protein_coding	7.8677e-35	22.0743	0.112	0.066	2.57573e-30
NPC2	ENSG00000119655	protein_coding	0	-22.0653	0.887	0.806	0
POU5F1	ENSG00000204531	protein_coding	1.13169e-116	-22.0653	0.044	0.105	3.70494e-112
ASAH1	ENSG00000104763	protein_coding	0	-22.0652	0.799	0.666	0
ASS1	ENSG00000130707	protein_coding	3.09598e-20	22.0555	0.376	0.348	1.01356e-15
JUNB	ENSG00000171223	protein_coding	3.03076e-67	-22.0344	0.636	0.618	9.92211e-63
RPL7	ENSG00000147604	protein_coding	9.72852e-39	-21.9952	0.99	0.992	3.18492e-34
SRPR	ENSG00000182934	protein_coding	3.40221e-48	-21.927	0.467	0.472	1.11381e-43
RNF2	ENSG00000121481	protein_coding	1.81913e-11	21.8874	0.258	0.236	5.95548e-07
RECK	ENSG00000122707	protein_coding	0	-21.8839	0.222	0.276	0
PLAGL1	ENSG00000118495	protein_coding	8.06329e-78	21.7703	0.162	0.202	2.63976e-73
PPP2CA	ENSG00000113575	protein_coding	4.82922e-41	21.6745	0.519	0.477	1.58099e-36
AHNAK	ENSG00000124942	protein_coding	3.92893e-282	21.6506	0.475	0.534	1.28625e-277
NUTF2	ENSG00000102898	protein_coding	1.99575e-13	21.6286	0.644	0.617	6.53368e-09
ROCK1	ENSG00000067900	protein_coding	2.22846e-14	21.5507	0.54	0.509	7.29552e-10
COPRS	ENSG00000172301	protein_coding	2.19433e-21	21.5472	0.574	0.503	7.18378e-17
KCNJ3	ENSG00000162989	protein_coding	9.63888e-81	21.4835	0.118	0.07	3.15558e-76
RHOA	ENSG00000067560	protein_coding	7.9718e-150	21.4255	0.872	0.863	2.60981e-145
PRTG	ENSG00000166450	protein_coding	6.2793e-21	21.4183	0.169	0.125	2.05572e-16
GNGT1	ENSG00000127928	protein_coding	1.00811e-76	21.4015	0.176	0.147	3.30035e-72
SERPINH1	ENSG00000149257	protein_coding	3.62828e-292	21.3985	0.705	0.717	1.18783e-291
XRCC5	ENSG00000079246	protein_coding	1.39956e-55	21.3116	0.799	0.791	4.58187e-51
ALPK2	ENSG00000198796	protein_coding	1.28216e-159	21.2966	0.136	0.184	4.19754e-155
FAM134B	ENSG00000154153	protein_coding	4.03643e-87	21.2774	0.166	0.101	1.32144e-82
WNT2	ENSG00000105989	protein_coding	0	-21.264	0.069	0.183	0
ATPIF1	ENSG00000130770	protein_coding	2.56563e-153	21.2218	0.874	0.827	8.39937e-149
ALYREF	ENSG00000183684	protein_coding	1.21008e-42	21.2157	0.521	0.506	3.96157e-38
RGS5	ENSG00000143248	protein_coding	4.19345e-12	21.2156	0.163	0.142	1.37285e-07
HSPE1	ENSG00000115541	protein_coding	1.48686e-17	21.2156	0.867	0.833	4.86769e-13
TP53I3	ENSG00000115129	protein_coding	1.20191e-18	21.2155	0.387	0.344	3.93483e-14
KCTD12	ENSG00000178695	protein_coding	0	21.2151	0.177	0.313	0
LMO7	ENSG00000136153	protein_coding	1.7543e-265	21.2151	0.217	0.305	5.74324e-261
ABCE1	ENSG00000164163	protein_coding	8.95373e-46	21.2149	0.466	0.454	2.93127e-41
FAM84A	ENSG00000162981	protein_coding	4.45887e-247	21.211	0.294	0.205	1.45974e-242
TMEM176A	ENSG00000002933	protein_coding	0	21.2075	0.438	0.248	0
STAT1	ENSG00000115415	protein_coding	1.8864e-206	21.1976	0.341	0.417	6.1757e-202
PLEC	ENSG00000178209	protein_coding	1.15785e-15	21.1965	0.343	0.313	3.79058e-11
FNDC3B	ENSG00000075420	protein_coding	7.50108e-101	21.174	0.382	0.403	2.45571e-96
RSU1	ENSG00000148484	protein_coding	1.52302e-67	21.1686	0.356	0.356	4.98605e-63
DHRS7	ENSG00000100612	protein_coding	6.05583e-15	21.1602	0.409	0.356	1.98256e-10
PSENEN	ENSG00000205155	protein_coding	1.38266e-18	21.1402	0.482	0.429	4.52655e-14
INO80C	ENSG00000153391	protein_coding	1.7621e-51	-21.123	0.341	0.25	5.76875e-47
MSX1	ENSG00000163132	protein_coding	1.62084e-115	21.1056	0.08	0.134	5.3063e-111
CMTM3	ENSG00000140931	protein_coding	8.35853e-44	21.0168	0.309	0.32	2.73642e-39
VASP	ENSG00000125753	protein_coding	1.58274e-29	20.997	0.291	0.272	5.18158e-25
SHC1	ENSG00000160691	protein_coding	9.62417e-33	20.9798	0.342	0.342	3.15076e-28
PITPNA	ENSG00000174238	protein_coding	1.6196e-52	20.9578	0.482	0.4	5.30225e-48
ADAMTS6	ENSG00000049192	protein_coding	2.10529e-18	20.9482	0.133	0.127	6.89231e-14
YWHAG	ENSG00000170027	protein_coding	4.8468e-67	20.9324	0.475	0.47	1.58674e-62
GIPC1	ENSG00000123159	protein_coding	3.7368e-27	20.9122	0.568	0.491	1.22335e-22
ARPC3	ENSG00000111229	protein_coding	3.51716e-22	20.7688	0.882	0.865	1.15145e-17
FHIT	ENSG00000189283	protein_coding	1.41165e-67	20.7594	0.231	0.143	4.62147e-63
MAP2K3	ENSG00000034152	protein_coding	2.14048e-11	20.7198	0.21	0.158	7.00751e-07
NUPR1	ENSG00000176046	protein_coding	2.02154e-58	20.7119	0.608	0.542	6.61812e-54
UBE2D3	ENSG00000109332	protein_coding	1.85988e-14	20.7047	0.801	0.77	6.08886e-10
IMMP2L	ENSG00000184903	protein_coding	6.33514e-45	20.6614	0.244	0.178	2.074e-40
LSAMP	ENSG00000185565	protein_coding	7.22502e-132	-20.6127	0.233	0.297	2.36533e-127
EFNB2	ENSG00000125266	protein_coding	1.62818e-72	20.6092	0.217	0.231	5.33033e-68
PXDC1	ENSG00000168994	protein_coding	6.97228e-51	-20.6024	0.274	0.267	2.28259e-46
DUSP23	ENSG00000158716	protein_coding	3.41459e-18	-20.5846	0.308	0.248	1.11787e-13
SERINC3	ENSG00000132824	protein_coding	1.2729e-18	20.3826	0.349	0.339	4.16722e-14
SIK1	ENSG00000142178	protein_coding	7.35199e-22	20.3815	0.219	0.139	2.40689e-17
IRX2	ENSG00000170561	protein_coding	1.16702e-12	-20.3775	0.177	0.174	3.82059e-08
THRAP3	ENSG00000054118	protein_coding	5.0706e-61	-20.3613	0.655	0.661	1.66001e-56
PDE4DIP	ENSG00000178104	protein_coding	7.67459e-101	20.3182	0.361	0.368	2.51251e-96
FAM127A	ENSG00000134590	protein_coding	8.24376e-31	20.2651	0.644	0.622	2.69884e-26
ATP8A1	ENSG00000124406	protein_coding	3.08621e-43	20.261	0.142	0.097	1.01036e-38
DYNLL1	ENSG00000088986	protein_coding	1.77198e-33	20.2319	0.925	0.923	5.8011e-29
RPL26	ENSG00000161970	protein_coding	1.24892e-92	20.2156	0.991	0.992	4.0887e-88
PRPH	ENSG00000135406	protein_coding	0	20.1852	0.293	0.154	0
COL11A1	ENSG00000060718	protein_coding	6.87192e-190	-20.1799	0.499	0.53	2.24973e-185
FAM174A	ENSG00000174132	protein_coding	4.05821e-15	20.1685	0.308	0.233	1.32858e-10
NONO	ENSG00000147140	protein_coding	7.18963e-31	20.1161	0.749	0.733	2.35374e-26
CHD3	ENSG00000170004	protein_coding	6.15178e-153	-20.1133	0.495	0.537	2.01397e-148
LIFR	ENSG00000113594	protein_coding	1.74214e-105	20.1054	0.133	0.193	5.70343e-101
ELP4	ENSG00000109911	protein_coding	2.26761e-41	20.0584	0.211	0.159	7.42372e-37
CHST11	ENSG00000171310	protein_coding	2.52503e-19	20.0017	0.173	0.137	8.26646e-15
C14orf166	ENSG00000087302	protein_coding	7.71483e-27	19.9435	0.852	0.834	2.52568e-22
ARHGDIA	ENSG00000141522	protein_coding	3.23566e-42	19.873	0.595	0.593	1.05929e-37
CCT5	ENSG00000150753	protein_coding	6.58678e-41	19.843	0.634	0.644	2.15638e-36
CFI	ENSG00000205403	protein_coding	2.54554e-74	19.8314	0.303	0.202	8.33359e-70
BAG1	ENSG00000107262	protein_coding	8.46571e-35	-19.809	0.574	0.511	2.77151e-30
MSN	ENSG00000147065	protein_coding	9.41234e-36	19.8023	0.53	0.518	3.08141e-31
SRSF2	ENSG00000161547	protein_coding	3.81027e-43	19.7968	0.675	0.682	1.24741e-38
CYBA	ENSG00000051523	protein_coding	1.30707e-160	19.7922	0.618	0.524	4.27908e-156
TMEM66	ENSG00000133872	protein_coding	0	19.783	0.913	0.863	0
CTPS1	ENSG00000171793	protein_coding	1.03392e-34	19.7798	0.15	0.165	3.38486e-30
ID4	ENSG00000172201	protein_coding	1.83108e-148	19.7778	0.31	0.325	5.9946e-144
ILF2	ENSG00000143621	protein_coding	2.1892e-25	19.7764	0.708	0.701	7.16702e-21
ATP5E	ENSG00000124172	protein_coding	1.57752e-12	19.7729	0.967	0.967	5.16449e-08
EMP2	ENSG00000213853	protein_coding	2.2586e-176	19.7729	0.565	0.423	7.39421e-172
RPS4Y1	ENSG00000129824	protein_coding	5.97863e-38	19.7729	0.28	0.35	1.95728e-33
RPS27	ENSG00000177954	protein_coding	1.45303e-208	19.7729	0.992	0.994	4.75692e-204
SESN3	ENSG00000149212	protein_coding	6.39324e-81	19.7728	0.7	0.613	2.09302e-76
HES6	ENSG00000144485	protein_coding	2.12714e-12	19.7715	0.098	0.102	6.96383e-08
LMCD1	ENSG00000071282	protein_coding	8.58825e-18	19.7683	0.138	0.121	2.81162e-13
ATP5G3	ENSG00000154518	protein_coding	2.65046e-16	19.7661	0.919	0.905	8.67708e-12
ABRACL	ENSG00000146386	protein_coding	1.47905e-65	19.7649	0.554	0.442	4.84211e-61
PTGER3	ENSG00000050628	protein_coding	4.06948e-57	-19.7599	0.051	0.109	1.33227e-52
PON2	ENSG00000105854	protein_coding	4.33465e-53	19.7382	0.474	0.374	1.41908e-48
LDB2	ENSG00000169744	protein_coding	1.16484e-146	19.7113	0.083	0.164	3.81344e-142
FNBP4	ENSG00000109920	protein_coding	4.11893e-47	-19.6823	0.455	0.467	1.34845e-42
ATP1B1	ENSG00000143153	protein_coding	0	19.6778	0.755	0.574	0
PHACTR2	ENSG00000112419	protein_coding	1.92899e-12	19.6475	0.535	0.452	6.31514e-08
MORC4	ENSG00000133131	protein_coding	1.05803e-70	19.6358	0.201	0.218	3.46379e-66
PGM3	ENSG00000013375	protein_coding	7.64773e-108	19.6332	0.365	0.386	2.50371e-103
CD109	ENSG00000156535	protein_coding	3.27915e-105	19.6126	0.091	0.102	1.07353e-100
CELF2	ENSG00000048740	protein_coding	2.30364e-58	19.5777	0.562	0.462	7.54166e-54
RARS	ENSG00000113643	protein_coding	1.29029e-10	19.5676	0.46	0.429	4.22414e-06
FAM49B	ENSG00000153310	protein_coding	5.40267e-11	19.4668	0.449	0.373	1.76872e-06
GAP43	ENSG00000172020	protein_coding	1.27661e-158	19.4246	0.206	0.293	4.17935e-154
SNX6	ENSG00000129515	protein_coding	3.2051e-103	19.3215	0.671	0.666	1.04929e-98
YIPF5	ENSG00000145817	protein_coding	4.8009e-51	19.3054	0.499	0.497	1.57172e-46
AKT1	ENSG00000142208	protein_coding	1.39311e-24	19.2582	0.431	0.428	4.56078e-20
PARVB	ENSG00000188677	protein_coding	1.14956e-14	19.2335	0.208	0.153	3.76342e-10
PSME2	ENSG00000100911	protein_coding	1.55863e-30	19.2308	0.484	0.492	5.10264e-26
HDGF	ENSG00000143321	protein_coding	1.49636e-75	19.183	0.551	0.559	4.89877e-71
DNER	ENSG00000187957	protein_coding	1.27681e-181	-19.1815	0.061	0.13	4.18003e-177
CENPF	ENSG00000117724	protein_coding	2.57495e-33	-19.1798	0.169	0.189	8.42988e-29
DSE	ENSG00000111817	protein_coding	3.02437e-137	19.1764	0.23	0.251	9.90118e-133
DRAM1	ENSG00000136048	protein_coding	3.08667e-20	19.1744	0.104	0.078	1.01051e-15
LRPAP1	ENSG00000163956	protein_coding	5.1339e-60	19.161	0.726	0.663	1.68074e-55
VIMP	ENSG00000131871	protein_coding	1.21822e-36	-19.1604	0.587	0.571	3.98819e-32
ITGB4	ENSG00000132470	protein_coding	1.61235e-188	-19.1083	0.206	0.101	5.27851e-184
ACO2	ENSG00000100412	protein_coding	1.7561e-73	19.0989	0.487	0.397	5.74912e-69
BCAP31	ENSG00000185825	protein_coding	1.90354e-77	19.0611	0.711	0.628	6.23182e-73
CDON	ENSG00000064309	protein_coding	9.2792e-11	19.047	0.137	0.155	3.03783e-06
RAD21	ENSG00000164754	protein_coding	1.27282e-43	19.0048	0.611	0.594	4.16697e-39
STXBP6	ENSG00000168952	protein_coding	4.05706e-54	-19.004	0.257	0.183	1.3282e-49
SKP1	ENSG00000113558	protein_coding	4.33414e-34	-18.9968	0.96	0.958	1.41891e-29
KHSRP	ENSG00000088247	protein_coding	8.96364e-13	18.9891	0.392	0.379	2.93452e-08
RPL31	ENSG00000071082	protein_coding	4.58968e-22	-18.9075	0.965	0.963	1.50257e-17
SDHA	ENSG00000073578	protein_coding	2.29143e-10	18.8972	0.388	0.33	7.50169e-06
HOMER3	ENSG00000051128	protein_coding	2.61e-305	18.8795	0.729	0.591	8.54025e-300
UAP1	ENSG00000117143	protein_coding	1.14863e-43	18.8482	0.314	0.295	3.7604e-39
PDXK	ENSG00000160209	protein_coding	1.48665e-67	18.8353	0.599	0.514	4.86699e-63
RPS26	ENSG00000197728	protein_coding	3.14862e-229	18.8083	0.975	0.98	1.0308e-224
SNX18	ENSG00000178996	protein_coding	8.06691e-19	18.7806	0.194	0.192	2.64094e-14
N4BP2L2	ENSG00000244754	protein_coding	2.11005e-52	18.7296	0.834	0.789	6.9079e-48
NUS1	ENSG00000153989	protein_coding	9.81198e-37	18.6903	0.282	0.249	3.21225e-32
TFDP1	ENSG00000198176	protein_coding	1.03048e-31	18.6544	0.334	0.315	3.37358e-27
FOSB	ENSG00000125740	protein_coding	3.68247e-201	-18.6487	0.502	0.553	1.20557e-196
DNAJC15	ENSG00000120675	protein_coding	1.17973e-53	-18.6405	0.443	0.443	3.86219e-49
MAZ	ENSG00000103495	protein_coding	2.96006e-12	18.6054	0.761	0.701	9.69066e-08
OSTM1	ENSG00000081087	protein_coding	4.45372e-130	18.4211	0.403	0.284	1.45806e-125
SIX3	ENSG00000138083	protein_coding	0	18.4211	0.493	0.316	0
SSR1	ENSG00000124783	protein_coding	4.1551e-24	18.3951	0.649	0.6	1.3603e-19
MRPL33	ENSG00000243147	protein_coding	8.80288e-24	18.356	0.639	0.568	2.88189e-19
MUM1	ENSG00000160953	protein_coding	1.34154e-10	18.3496	0.374	0.357	4.39194e-06
S100A13	ENSG00000189171	protein_coding	2.17215e-34	18.3398	0.68	0.603	7.11118e-30
NDUFA5	ENSG00000128609	protein_coding	4.51749e-30	18.3317	0.764	0.696	1.47893e-25
POMP	ENSG00000132963	protein_coding	9.54861e-45	18.3302	0.862	0.848	3.12602e-40
BLVRB	ENSG00000090013	protein_coding	4.73246e-113	18.3302	0.675	0.586	1.54931e-108
ATP1B3	ENSG00000069849	protein_coding	1.63246e-49	18.33	0.642	0.56	5.34433e-45
PAPSS1	ENSG00000138801	protein_coding	4.77025e-57	18.3288	0.48	0.454	1.56169e-52
UBE2I	ENSG00000103275	protein_coding	2.22441e-14	18.2954	0.741	0.735	7.28228e-10
PTK2B	ENSG00000120899	protein_coding	5.49275e-267	18.2815	0.238	0.134	1.79822e-262
TRA2B	ENSG00000136527	protein_coding	8.58973e-73	18.2715	0.555	0.561	2.8121e-68
ILK	ENSG00000166333	protein_coding	3.77294e-29	18.2689	0.462	0.45	1.23519e-24
TMEM165	ENSG00000134851	protein_coding	1.85094e-31	18.2467	0.633	0.609	6.0596e-27
PLD5	ENSG00000180287	protein_coding	1.13177e-184	18.2424	0.341	0.209	3.70519e-180
ARPP19	ENSG00000128989	protein_coding	5.20917e-14	18.2396	0.631	0.543	1.70538e-09
DDR2	ENSG00000162733	protein_coding	6.70619e-48	18.2389	0.48	0.49	2.19547e-43
DBP	ENSG00000105516	protein_coding	2.1e-306	18.1966	0.495	0.353	6.95513e-302
EMID1	ENSG00000186998	protein_coding	1.09604e-10	18.1512	0.119	0.091	3.58823e-06
REXO2	ENSG00000076043	protein_coding	1.86869e-102	18.1409	0.468	0.481	6.11772e-98
CRIPT	ENSG00000119878	protein_coding	1.52585e-12	18.1343	0.433	0.371	4.99532e-08
GPI	ENSG00000105220	protein_coding	1.15027e-71	18.1123	0.637	0.561	3.76577e-67
PELI1	ENSG00000197329	protein_coding	1.21699e-14	18.1063	0.1	0.091	3.98419e-10
ARCN1	ENSG00000095139	protein_coding	1.90185e-266	-18.0682	0.402	0.454	6.22627e-262
BIRC5	ENSG00000089685	protein_coding	1.11366e-40	18.0559	0.126	0.15	3.64589e-36
PIM1	ENSG00000137193	protein_coding	5.732e-22	18.0526	0.197	0.181	1.87654e-17
ADAM9	ENSG00000168615	protein_coding	1.42084e-14	17.9758	0.554	0.461	4.65156e-10
AP3S1	ENSG00000177879	protein_coding	1.96591e-93	17.9387	0.597	0.587	6.43601e-89
GDI2	ENSG00000057608	protein_coding	2.767e-75	17.9109	0.765	0.755	9.05861e-71
KIF5B	ENSG00000170759	protein_coding	1.0215e-112	17.9027	0.722	0.73	3.34418e-108
TMEM160	ENSG00000130748	protein_coding	8.75671e-114	17.8701	0.71	0.646	2.86677e-109
RIOK3	ENSG00000101782	protein_coding	2.75153e-30	17.8173	0.379	0.362	9.00795e-26
ILF3	ENSG00000129351	protein_coding	1.45608e-83	17.7981	0.66	0.663	4.76691e-79
PALMD	ENSG00000099260	protein_coding	3.31206e-84	17.7697	0.198	0.146	1.0843e-79
DTNBP1	ENSG00000047579	protein_coding	1.01831e-15	17.7614	0.229	0.203	3.33375e-11
FYTTD1	ENSG00000122068	protein_coding	2.08392e-88	17.7398	0.409	0.41	6.82235e-84
FBN1	ENSG00000166147	protein_coding	1.30405e-164	-17.7371	0.599	0.591	4.2692e-160
TXNRD1	ENSG00000198431	protein_coding	1.60198e-28	-17.737	0.467	0.449	5.24456e-24
GNB2L1	ENSG00000204628	protein_coding	1.58991e-57	-17.7275	0.988	0.992	5.20504e-53
PCLO	ENSG00000186472	protein_coding	8.26078e-64	-17.7224	0.165	0.125	2.70441e-59
CDV3	ENSG00000091527	protein_coding	1.2726e-43	-17.7108	0.737	0.733	4.16625e-39
RUNX1T1	ENSG00000079102	protein_coding	6.44592e-292	17.6991	0.187	0.312	2.11026e-292
LIMS1	ENSG00000169756	protein_coding	1.949e-36	17.6981	0.519	0.515	6.38064e-32
MCL1	ENSG00000143384	protein_coding	6.02137e-115	-17.6892	0.605	0.604	1.97128e-110
HES1	ENSG00000114315	protein_coding	9.32654e-26	17.6805	0.533	0.483	3.05332e-21
CDC25B	ENSG00000101224	protein_coding	9.52421e-15	17.5939	0.166	0.173	3.11804e-10
ABCC5	ENSG00000114770	protein_coding	6.22196e-76	17.5901	0.391	0.279	2.03694e-71
RPL23A	ENSG00000198242	protein_coding	1.17466e-89	-17.5554	0.989	0.991	3.84561e-85
ABI1	ENSG00000136754	protein_coding	1.87411e-12	17.5493	0.303	0.235	6.13548e-08
MYL5	ENSG00000215375	protein_coding	1.95748e-15	-17.5455	0.164	0.131	6.4084e-11
C1orf198	ENSG00000119280	protein_coding	3.57787e-146	17.5196	0.249	0.281	1.17132e-141
SEC13	ENSG00000157020	protein_coding	9.93726e-62	17.4475	0.459	0.473	3.25326e-57
SURF4	ENSG00000148248	protein_coding	5.05073e-20	17.4276	0.503	0.485	1.65351e-15
EIF2S2	ENSG00000125977	protein_coding	3.68972e-74	17.4186	0.67	0.669	1.20794e-69
MCM7	ENSG00000166508	protein_coding	5.86383e-14	17.3632	0.24	0.239	1.9197e-09
MMP2	ENSG00000087245	protein_coding	1.08291e-288	17.342	0.373	0.471	3.54524e-284
COL4A2	ENSG00000134871	protein_coding	9.63105e-42	17.3398	0.54	0.499	3.15301e-37
TPRN	ENSG00000176058	protein_coding	0	17.3303	0.626	0.441	0
ERF	ENSG00000105722	protein_coding	3.98535e-62	17.3259	0.267	0.184	1.30472e-57
FKBP11	ENSG00000134285	protein_coding	1.4584e-107	17.3241	0.21	0.234	4.77451e-103
NCAM2	ENSG00000154654	protein_coding	7.52878e-34	-17.3152	0.125	0.136	2.46477e-29
BZW1	ENSG00000082153	protein_coding	5.20892e-203	17.2889	0.743	0.76	1.7053e-198
NOP10	ENSG00000182117	protein_coding	3.31367e-34	17.2884	0.73	0.705	1.08483e-29
SSRP1	ENSG00000149136	protein_coding	1.48105e-42	17.2841	0.386	0.41	4.84867e-38
PDGFC	ENSG00000145431	protein_coding	4.68334e-11	17.2166	0.409	0.309	1.53323e-06
DPYSL3	ENSG00000113657	protein_coding	1.16778e-297	17.2089	0.207	0.296	3.82309e-294
ADAM19	ENSG00000135074	protein_coding	2.67695e-46	17.2076	0.109	0.1	8.7638e-42
ASAP1	ENSG00000153317	protein_coding	5.10224e-20	17.2052	0.449	0.441	1.67037e-15
UCP2	ENSG00000175567	protein_coding	2.63736e-83	17.1432	0.222	0.131	8.6342e-79
MGAT1	ENSG00000131446	protein_coding	2.77877e-43	17.1221	0.31	0.316	9.09713e-39
GSK3B	ENSG00000082701	protein_coding	1.10022e-14	17.0995	0.33	0.313	3.60191e-10
AP2S1	ENSG00000042753	protein_coding	5.3656e-50	17.0736	0.827	0.81	1.75659e-45
NUCB2	ENSG00000070081	protein_coding	3.46019e-67	17.0661	0.633	0.595	1.1328e-62
AXL	ENSG00000167601	protein_coding	1.76639e-14	17.0643	0.329	0.3	5.7828e-10
SLC9A3R2	ENSG00000065054	protein_coding	8.96708e-13	17.06	0.324	0.329	2.93564e-08
TRIM38	ENSG00000112343	protein_coding	1.39255e-13	-17.0297	0.118	0.137	4.55892e-09
CAMK2D	ENSG00000145349	protein_coding	3.60889e-42	16.9529	0.346	0.326	1.18148e-37
TES	ENSG00000135269	protein_coding	1.61879e-13	16.9479	0.343	0.324	5.29959e-09
CNN1	ENSG00000130176	protein_coding	9.5269e-56	16.9407	0.11	0.11	3.11892e-51
SLC25A4	ENSG00000151729	protein_coding	1.04913e-279	16.8967	0.65	0.516	3.43466e-275
MGST1	ENSG00000008394	protein_coding	4.83538e-177	16.891	0.569	0.42	1.58301e-172
SDC4	ENSG00000124145	protein_coding	2.35981e-16	16.888	0.303	0.226	7.72556e-12
MFAP5	ENSG00000197614	protein_coding	4.872e-141	16.8875	0.093	0.103	1.595e-136
NR3C1	ENSG00000113580	protein_coding	1.49267e-54	16.8873	0.267	0.295	4.88672e-50
PLTP	ENSG00000100979	protein_coding	1.38618e-238	16.8862	0.673	0.538	4.53807e-234
TGFBR3	ENSG00000069702	protein_coding	1.83511e-53	-16.8813	0.137	0.152	6.0078e-49
EMILIN1	ENSG00000138080	protein_coding	0	16.8612	0.196	0.341	0
PTGIS	ENSG00000124212	protein_coding	3.04039e-159	16.8514	0.131	0.187	9.95362e-155
SEC31A	ENSG00000138674	protein_coding	3.49165e-279	16.8109	0.574	0.623	1.14309e-274
MGAT4B	ENSG00000161013	protein_coding	6.90404e-136	16.7833	0.622	0.492	2.26024e-131
DCT	ENSG00000080166	protein_coding	0	-16.7372	0.722	0.568	0
LTBP2	ENSG00000119681	protein_coding	1.15745e-18	16.7165	0.218	0.187	3.78927e-14
MALSU1	ENSG00000156928	protein_coding	1.10349e-13	16.7147	0.505	0.439	3.61259e-09
CNKSR3	ENSG00000153721	protein_coding	1.83323e-31	-16.7128	0.195	0.23	6.00162e-27
WNT5A	ENSG00000114251	protein_coding	3.91443e-23	16.699	0.264	0.266	1.2815e-18
REL	ENSG00000162924	protein_coding	5.755e-18	16.6721	0.15	0.149	1.88407e-13
EPAS1	ENSG00000116016	protein_coding	1.62667e-27	16.6455	0.293	0.19	5.32539e-23
DSC3	ENSG00000134762	protein_coding	1.14191e-68	16.6301	0.116	0.059	3.73839e-64
LMBRD1	ENSG00000168216	protein_coding	6.1628e-18	16.6272	0.352	0.26	2.01758e-13
CREB3L1	ENSG00000157613	protein_coding	6.02957e-262	16.5624	0.196	0.272	1.97396e-257
EIF4H	ENSG00000106682	protein_coding	3.62374e-12	16.5604	0.65	0.628	1.18634e-07
GORASP2	ENSG00000115806	protein_coding	9.48637e-59	16.5346	0.431	0.427	3.10565e-54
TMEM91	ENSG00000142046	protein_coding	1.1023e-187	16.4982	0.318	0.187	3.6087e-183
TRAM2	ENSG00000065308	protein_coding	6.28979e-11	16.4456	0.306	0.274	2.05915e-06
CMAS	ENSG00000111726	protein_coding	6.26202e-21	16.4371	0.429	0.357	2.05006e-16
CHSY1	ENSG00000131873	protein_coding	3.17078e-90	16.4336	0.267	0.274	1.03805e-85
TNPO1	ENSG00000083312	protein_coding	2.11919e-50	16.4033	0.482	0.471	6.93781e-46
SLC44A1	ENSG00000070214	protein_coding	2.39566e-35	16.3942	0.294	0.31	7.84291e-31
SVIL	ENSG00000197321	protein_coding	1.16152e-273	-16.3769	0.228	0.335	3.80259e-269
BNC1	ENSG00000169594	protein_coding	3.25644e-91	16.3615	0.224	0.13	1.06609e-86
ANGPT1	ENSG00000154188	protein_coding	9.08712e-136	-16.3022	0.086	0.167	2.97494e-131
STAT3	ENSG00000168610	protein_coding	4.15267e-115	-16.2945	0.582	0.589	1.3595e-110
RND3	ENSG00000115963	protein_coding	2.04751e-254	-16.2943	0.469	0.546	6.70314e-250
PLAUR	ENSG00000011422	protein_coding	2.27083e-61	-16.2932	0.132	0.125	7.43423e-57
EFEMP2	ENSG00000172638	protein_coding	4.6156e-86	16.2675	0.625	0.583	1.51105e-81
ANK3	ENSG00000151150	protein_coding	1.36246e-53	-16.2533	0.245	0.186	4.46041e-49
SEC23A	ENSG00000100934	protein_coding	1.23688e-76	16.229	0.485	0.48	4.04929e-72
LRRC1	ENSG00000137269	protein_coding	9.92004e-32	16.139	0.247	0.166	3.24762e-27
NFKB1	ENSG00000109320	protein_coding	2.08825e-32	16.1284	0.181	0.172	6.8365e-28
SLK	ENSG00000065613	protein_coding	6.79873e-25	16.0522	0.509	0.46	2.22577e-20
PSMA7	ENSG00000101182	protein_coding	1.36207e-26	-16.0469	0.903	0.9	4.45915e-22
OSBPL1A	ENSG00000141447	protein_coding	1.6462e-228	-16.0375	0.728	0.602	5.38933e-224
FAM129A	ENSG00000135842	protein_coding	3.07319e-34	16.0127	0.218	0.239	1.0061e-29
TSPAN12	ENSG00000106025	protein_coding	2.23489e-79	15.98	0.17	0.098	7.31659e-75
NR2F1	ENSG00000175745	protein_coding	2.12918e-16	15.9475	0.556	0.569	6.97051e-12
TMED10	ENSG00000170348	protein_coding	3.67174e-34	15.9457	0.828	0.789	1.20206e-29
H2AFV	ENSG00000105968	protein_coding	3.46769e-59	15.9138	0.618	0.615	1.13525e-54
EIF4G1	ENSG00000114867	protein_coding	2.77548e-120	15.9117	0.528	0.54	9.08637e-116
ISCA1	ENSG00000135070	protein_coding	5.88782e-17	15.8927	0.475	0.399	1.92756e-12
CCNI	ENSG00000118816	protein_coding	1.19618e-33	15.8875	0.947	0.944	3.91604e-29
GPX3	ENSG00000211445	protein_coding	1.3068e-19	15.8873	0.1	0.061	4.27821e-15
SMC4	ENSG00000113810	protein_coding	5.91566e-70	15.8833	0.262	0.29	1.93667e-65
RER1	ENSG00000157916	protein_coding	5.42786e-36	15.8825	0.631	0.614	1.77697e-31
FBL	ENSG00000105202	protein_coding	4.08663e-11	15.8749	0.565	0.53	1.33788e-06
BRD2	ENSG00000204256	protein_coding	4.45273e-11	15.8177	0.521	0.497	1.45773e-06
UBA2	ENSG00000126261	protein_coding	8.96536e-11	15.8	0.601	0.56	2.93508e-06
FLNC	ENSG00000128591	protein_coding	6.66721e-22	15.7915	0.272	0.202	2.18271e-17
JAM2	ENSG00000154721	protein_coding	1.04538e-31	-15.7837	0.13	0.146	3.42236e-27
PPP2R1A	ENSG00000105568	protein_coding	1.008e-11	15.7575	0.628	0.561	3.29998e-07
PSMB7	ENSG00000136930	protein_coding	1.08982e-24	15.7113	0.732	0.689	3.56787e-20
ID1	ENSG00000125968	protein_coding	3.48238e-64	15.6898	0.482	0.474	1.14006e-59
SNRPG	ENSG00000143977	protein_coding	8.51304e-11	-15.6857	0.754	0.718	2.787e-06
EGFL6	ENSG00000198759	protein_coding	1.17641e-81	-15.6782	0.135	0.196	3.85132e-77
RAX	ENSG00000134438	protein_coding	4.35839e-56	15.6277	0.176	0.115	1.42685e-51
ROBO1	ENSG00000169855	protein_coding	4.45318e-98	15.6184	0.281	0.337	1.45788e-93
RAB13	ENSG00000143545	protein_coding	1.90865e-59	15.6095	0.709	0.687	6.24855e-55
ABCA1	ENSG00000165029	protein_coding	8.20773e-43	15.607	0.151	0.147	2.68705e-38
ANXA7	ENSG00000138279	protein_coding	4.82852e-16	15.6031	0.489	0.463	1.58076e-11
ARL5A	ENSG00000162980	protein_coding	1.96018e-51	15.5052	0.703	0.631	6.41725e-47
SRSF1	ENSG00000136450	protein_coding	7.00402e-11	15.5011	0.491	0.457	2.29297e-06
PCOLCE	ENSG00000106333	protein_coding	1e-307	15.4853	0.436	0.55	3.23494e-302
GNAI2	ENSG00000114353	protein_coding	1.85038e-105	15.4536	0.746	0.75	6.05778e-101
CD9	ENSG00000010278	protein_coding	5.16942e-59	15.445	0.443	0.304	1.69237e-54
LY6E	ENSG00000160932	protein_coding	1.53937e-144	15.4448	0.522	0.567	5.03958e-140
RPL19	ENSG00000108298	protein_coding	2.96154e-163	15.4446	0.994	0.996	9.6955e-159
PRKAR1A	ENSG00000108946	protein_coding	6.28328e-40	15.4441	0.663	0.627	2.05702e-35
PSMA3	ENSG00000100567	protein_coding	3.11679e-41	15.4352	0.674	0.664	1.02037e-36
SAMD9	ENSG00000205413	protein_coding	3.13113e-89	15.424	0.081	0.118	1.02507e-84
DUT	ENSG00000128951	protein_coding	1.13465e-10	15.4187	0.732	0.684	3.71461e-06
AFF1	ENSG00000172493	protein_coding	1.60273e-50	15.4158	0.303	0.22	5.24703e-46
ADAM12	ENSG00000148848	protein_coding	6.4446e-94	15.4125	0.187	0.211	2.10983e-89
WNT5B	ENSG00000111186	protein_coding	5.20289e-27	15.4085	0.143	0.133	1.70332e-22
FNIP2	ENSG00000052795	protein_coding	2.49052e-30	15.3911	0.349	0.265	8.15345e-26
DAD1	ENSG00000129562	protein_coding	4.15045e-16	15.3774	0.889	0.869	1.35877e-11
BACH1	ENSG00000156273	protein_coding	1.46543e-135	15.3334	0.272	0.3	4.79754e-131
EPHA2	ENSG00000142627	protein_coding	2.5923e-22	15.2642	0.135	0.086	8.48666e-18
DNAJC10	ENSG00000077232	protein_coding	3.26825e-65	15.2454	0.448	0.451	1.06996e-60
TACC1	ENSG00000147526	protein_coding	2.7323e-171	15.2343	0.577	0.453	8.94502e-167
RBM39	ENSG00000131051	protein_coding	1.11342e-56	-15.2053	0.828	0.821	3.64511e-52
CARHSP1	ENSG00000153048	protein_coding	6.39468e-23	15.1733	0.607	0.552	2.09349e-18
UBA6	ENSG00000033178	protein_coding	1.28212e-18	15.1483	0.332	0.316	4.19742e-14
USP1	ENSG00000162607	protein_coding	2.60448e-20	15.1281	0.34	0.339	8.52653e-16
PROS1	ENSG00000184500	protein_coding	4.17047e-35	15.1148	0.305	0.206	1.36533e-30
TRPM1	ENSG00000134160	protein_coding	0	-15.0954	0.585	0.404	0
COPB1	ENSG00000129083	protein_coding	1.2586e-74	15.0952	0.631	0.614	4.12041e-70
CWC22	ENSG00000163510	protein_coding	7.9265e-30	-15.0877	0.24	0.252	2.59498e-25
IMPDH2	ENSG00000178035	protein_coding	2.53366e-34	15.0755	0.635	0.638	8.29469e-30
RGS2	ENSG00000116741	protein_coding	5.61807e-19	-15.0278	0.116	0.128	1.83924e-14
TTC3	ENSG00000182670	protein_coding	3.20956e-172	15.0019	0.927	0.924	1.05075e-167
EIF3B	ENSG00000106263	protein_coding	8.53827e-61	14.9338	0.521	0.539	2.79526e-56
SPINT1	ENSG00000166145	protein_coding	1.09951e-33	14.9076	0.104	0.056	3.59959e-29
NINJ1	ENSG00000131669	protein_coding	3.53338e-124	14.8807	0.374	0.261	1.15676e-119
PDLIM3	ENSG00000154553	protein_coding	1.1403e-124	-14.8619	0.209	0.108	3.73311e-120
WIPI1	ENSG00000070540	protein_coding	3.09948e-54	14.8521	0.229	0.25	1.01471e-49
CDKN2A	ENSG00000147889	protein_coding	6.98686e-11	-14.8518	0.13	0.107	2.28736e-06
RPL37A	ENSG00000197756	protein_coding	3.18203e-200	-14.8518	0.992	0.994	1.04173e-195
YBX1	ENSG00000065978	protein_coding	9.60883e-65	-14.8518	0.978	0.981	3.14574e-60
UBA52	ENSG00000221983	protein_coding	6.94649e-94	-14.8518	0.987	0.989	2.27414e-89
ATRX	ENSG00000085224	protein_coding	5.58206e-11	14.8442	0.796	0.775	1.82745e-06
RP11-620J15.3	ENSG00000257698	lincRNA	8.92869e-23	-14.8379	0.314	0.277	2.92307e-18
FKBP2	ENSG00000173486	protein_coding	1.27567e-47	14.8049	0.816	0.777	4.17628e-43
PHC2	ENSG00000134686	protein_coding	3.13962e-15	14.7867	0.515	0.44	1.02785e-10
CSNK1E	ENSG00000213923	protein_coding	2.28592e-12	14.7818	0.669	0.6	7.48364e-08
HMX1	ENSG00000215612	protein_coding	1.40306e-48	14.7348	0.13	0.096	4.59334e-44
QPRT	ENSG00000103485	protein_coding	2.47601e-198	14.7302	0.625	0.583	8.10598e-194
NSFL1C	ENSG00000088833	protein_coding	1.73337e-215	14.7242	0.624	0.503	5.67471e-211
ZFAND6	ENSG00000086666	protein_coding	1.424e-19	14.6982	0.654	0.58	4.66188e-15
MAP1A	ENSG00000166963	protein_coding	8.67916e-76	14.6818	0.262	0.306	2.84138e-71
RAB34	ENSG00000109113	protein_coding	4.95204e-33	14.6745	0.61	0.606	1.6212e-28
SEPT9	ENSG00000184640	protein_coding	4.49571e-16	14.6642	0.444	0.42	1.4718e-11
ZC3H15	ENSG00000065548	protein_coding	1.78541e-18	-14.6567	0.647	0.631	5.84506e-14
PLSCR1	ENSG00000188313	protein_coding	2.48336e-34	-14.638	0.226	0.247	8.13002e-30
FADS3	ENSG00000221968	protein_coding	9.71018e-23	14.5532	0.285	0.208	3.17892e-18
DYNC1H1	ENSG00000197102	protein_coding	6.62099e-162	14.5526	0.578	0.617	2.16758e-157
SSBP1	ENSG00000106028	protein_coding	3.30969e-37	-14.5304	0.752	0.75	1.08353e-32
PSMD6	ENSG00000163636	protein_coding	9.52997e-12	-14.5205	0.486	0.462	3.11992e-07
GS1-251I9.4	ENSG00000253738	antisense	1.56325e-26	14.4996	0.491	0.408	5.11776e-22
PICALM	ENSG00000073921	protein_coding	7.02173e-95	14.4906	0.356	0.341	2.29877e-90
OTUD1	ENSG00000165312	protein_coding	1.18083e-13	14.4825	0.205	0.141	3.86581e-09
OSR2	ENSG00000164920	protein_coding	0	14.4783	0.078	0.205	0
PRDX4	ENSG00000123131	protein_coding	2.07406e-36	14.4552	0.81	0.768	6.79005e-32
PTP4A3	ENSG00000184489	protein_coding	1.03341e-299	14.4153	0.462	0.307	3.38319e-294
CSNK1A1	ENSG00000113712	protein_coding	1.6028e-44	14.4048	0.768	0.76	5.24723e-40
TMEM219	ENSG00000149932	protein_coding	6.08879e-65	14.3345	0.678	0.599	1.99335e-60
RPS6KA2	ENSG00000071242	protein_coding	2.08431e-14	14.3225	0.167	0.148	6.82363e-10
DDX39A	ENSG00000123136	protein_coding	3.54732e-28	14.2802	0.295	0.285	1.16132e-23
PPP1R14B	ENSG00000173457	protein_coding	7.35955e-43	14.2704	0.77	0.777	2.40937e-38
OLFML3	ENSG00000116774	protein_coding	0	-14.2672	0.193	0.317	0
ENG	ENSG00000106991	protein_coding	5.00684e-165	14.2439	0.116	0.166	1.63914e-160
WDR26	ENSG00000162923	protein_coding	1.07653e-17	14.2308	0.308	0.273	3.52434e-13
SGCD	ENSG00000170624	protein_coding	4.81295e-33	14.192	0.226	0.244	1.57566e-28
F2R	ENSG00000181104	protein_coding	4.31929e-33	14.1802	0.328	0.284	1.41405e-28
TPI1	ENSG00000111669	protein_coding	4.58143e-135	14.176	0.965	0.959	1.49987e-130
PPP1R12A	ENSG00000058272	protein_coding	1.38775e-130	14.1667	0.582	0.609	4.54322e-126
CPAMD8	ENSG00000160111	protein_coding	1.44697e-73	-14.1637	0.134	0.105	4.73708e-69
H1F0	ENSG00000189060	protein_coding	7.36124e-40	14.1104	0.494	0.506	2.40992e-35
CBX3	ENSG00000122565	protein_coding	1.11063e-12	14.0994	0.799	0.767	3.63597e-08
C12orf23	ENSG00000151135	protein_coding	6.61047e-144	14.0945	0.432	0.45	2.16414e-139
PLD3	ENSG00000105223	protein_coding	3.16127e-12	14.0938	0.79	0.75	1.03494e-07
ADTRP	ENSG00000111863	protein_coding	2.15878e-25	14.065	0.129	0.061	7.06741e-21
COX7A2	ENSG00000112695	protein_coding	2.40027e-21	14.0493	0.899	0.869	7.858e-17
KPNB1	ENSG00000108424	protein_coding	3.46047e-86	14.0376	0.651	0.66	1.13289e-81
PMAIP1	ENSG00000141682	protein_coding	1.35065e-18	14.0288	0.176	0.156	4.42175e-14
ADSS	ENSG00000035687	protein_coding	1.09777e-13	14.01	0.46	0.406	3.59388e-09
PHLDA2	ENSG00000181649	protein_coding	2.15502e-84	14.0061	0.159	0.162	7.0551e-80
ANKRD36C	ENSG00000174501	protein_coding	2.72408e-39	14.0056	0.239	0.253	8.91809e-35
DCUN1D5	ENSG00000137692	protein_coding	2.71483e-31	14.0042	0.45	0.448	8.88781e-27
TMEFF2	ENSG00000144339	protein_coding	3.27325e-20	14.0021	0.127	0.111	1.0716e-15
CTSL	ENSG00000135047	protein_coding	1.87802e-38	14.0021	0.62	0.521	6.14827e-34
RPL35A	ENSG00000182899	protein_coding	1.85444e-137	14.0021	0.991	0.993	6.07107e-133
IDI1	ENSG00000067064	protein_coding	2.3373e-29	14.0021	0.546	0.529	7.65186e-25
DST	ENSG00000151914	protein_coding	6.29381e-183	13.9976	0.523	0.539	2.06047e-178
UTRN	ENSG00000152818	protein_coding	2.37628e-21	13.9973	0.515	0.448	7.77946e-17
TMSB15A	ENSG00000158164	protein_coding	1.16091e-61	13.9958	0.169	0.208	3.8006e-57
TIMM13	ENSG00000099800	protein_coding	2.31434e-27	13.9938	0.768	0.733	7.57669e-23
DAAM1	ENSG00000100592	protein_coding	4.21843e-62	13.9924	0.622	0.532	1.38103e-57
SNRPB2	ENSG00000125870	protein_coding	8.07703e-15	13.9896	0.678	0.65	2.64426e-10
COX6C	ENSG00000164919	protein_coding	1.45853e-53	13.9845	0.922	0.906	4.77494e-49
TRIO	ENSG00000038382	protein_coding	1.30639e-48	13.9617	0.281	0.292	4.27686e-44
NANS	ENSG00000095380	protein_coding	6.55982e-18	13.9547	0.351	0.349	2.14755e-13
MAN1A1	ENSG00000111885	protein_coding	5.9633e-152	13.9386	0.193	0.217	1.95226e-147
PABPC4	ENSG00000090621	protein_coding	1.65579e-62	13.9333	0.538	0.534	5.42072e-58
BEST1	ENSG00000167995	protein_coding	5.34867e-146	13.932	0.367	0.242	1.75105e-141
ATP5I	ENSG00000169020	protein_coding	9.45097e-30	13.925	0.823	0.78	3.09406e-25
RGS3	ENSG00000138835	protein_coding	1.29882e-10	-13.9202	0.248	0.219	4.25206e-06
KLF7	ENSG00000118263	protein_coding	5.19866e-65	13.9073	0.147	0.151	1.70194e-60
WDR41	ENSG00000164253	protein_coding	2.52744e-42	13.8988	0.274	0.277	8.27433e-38
PUF60	ENSG00000179950	protein_coding	3.38879e-12	-13.891	0.685	0.635	1.10942e-07
SYNE1	ENSG00000131018	protein_coding	2.53925e-142	13.6822	0.297	0.327	8.31299e-138
SOX9	ENSG00000125398	protein_coding	3.41578e-88	13.6328	0.41	0.315	1.11826e-83
MLEC	ENSG00000110917	protein_coding	1.96187e-34	13.6305	0.654	0.651	6.42277e-30
IPO5	ENSG00000065150	protein_coding	2.59981e-103	13.6029	0.522	0.518	8.51126e-99
DSEL	ENSG00000171451	protein_coding	4.63566e-32	13.6003	0.306	0.306	1.51762e-27
TYR	ENSG00000077498	protein_coding	4.02896e-229	13.5981	0.438	0.265	1.319e-224
C14orf2	ENSG00000156411	protein_coding	5.08616e-86	-13.5905	0.912	0.879	1.66511e-81
ARL4A	ENSG00000122644	protein_coding	9.08694e-29	13.559	0.594	0.541	2.97488e-24
PDCD5	ENSG00000105185	protein_coding	1.4301e-41	13.5409	0.652	0.636	4.68185e-37
ITGA11	ENSG00000137809	protein_coding	4.16352e-226	13.5296	0.114	0.133	1.36305e-221
SHFM1	ENSG00000127922	protein_coding	5.9734e-31	-13.5232	0.811	0.786	1.95557e-26
HNRNPH3	ENSG00000096746	protein_coding	2.95305e-15	13.4731	0.703	0.694	9.66769e-11
VDAC3	ENSG00000078668	protein_coding	9.39143e-15	13.4636	0.635	0.587	3.07457e-10
RABAC1	ENSG00000105404	protein_coding	2.29997e-38	13.4606	0.902	0.879	7.52965e-34
ATP5A1	ENSG00000152234	protein_coding	3.95195e-14	13.455	0.866	0.844	1.29379e-09
TDRP	ENSG00000180190	protein_coding	6.43765e-15	13.4513	0.13	0.085	2.10756e-10
HSPG2	ENSG00000142798	protein_coding	2.52944e-11	13.4487	0.327	0.271	8.28088e-07
CCDC28B	ENSG00000160050	protein_coding	9.02257e-100	13.4124	0.525	0.467	2.95381e-95
SERPINF1	ENSG00000132386	protein_coding	0	-13.4104	0.841	0.756	0
EIF3E	ENSG00000104408	protein_coding	1.8452e-10	-13.4091	0.942	0.929	6.0408e-06
MIR503HG	ENSG00000223749	lincRNA	6.78408e-117	-13.4067	0.056	0.101	2.22097e-112
DNAJC3	ENSG00000102580	protein_coding	4.72008e-207	-13.4063	0.73	0.614	1.54526e-202
ATP6AP1	ENSG00000071553	protein_coding	8.43679e-97	13.4032	0.582	0.463	2.76203e-92
LUZP2	ENSG00000187398	protein_coding	8.90463e-108	-13.4011	0.072	0.108	2.9152e-103
TSPAN5	ENSG00000168785	protein_coding	4.33536e-55	13.3996	0.633	0.535	1.41931e-50
SEMA6A	ENSG00000092421	protein_coding	7.32886e-88	-13.3981	0.072	0.123	2.39932e-83
SOX11	ENSG00000176887	protein_coding	3.70865e-30	-13.3871	0.593	0.538	1.21414e-25
FEZ2	ENSG00000171055	protein_coding	1.11889e-190	13.3579	0.644	0.517	3.66301e-186
TRIB2	ENSG00000071575	protein_coding	1.6009e-72	13.3425	0.241	0.251	5.24104e-68
TWF1	ENSG00000151239	protein_coding	7.89164e-26	13.3232	0.446	0.403	2.58357e-21
PPP2R5A	ENSG00000066027	protein_coding	8.26432e-12	13.2945	0.291	0.218	2.70557e-07
ARF6	ENSG00000165527	protein_coding	3.80238e-36	13.2881	0.349	0.321	1.24482e-31
ATP5J	ENSG00000154723	protein_coding	1.61215e-49	-13.2871	0.928	0.914	5.27785e-45
FAM207A	ENSG00000160256	protein_coding	1.04142e-16	13.2373	0.377	0.334	3.4094e-12
ACLY	ENSG00000131473	protein_coding	8.95668e-44	13.2365	0.351	0.34	2.93224e-39
C11orf58	ENSG00000110696	protein_coding	4.01151e-22	13.2341	0.868	0.838	1.31329e-17
CAT	ENSG00000121691	protein_coding	3.90299e-22	13.1883	0.289	0.223	1.27776e-17
SERTAD1	ENSG00000197019	protein_coding	8.63556e-54	13.1845	0.225	0.236	2.82711e-49
ORC6	ENSG00000091651	protein_coding	8.52398e-15	-13.145	0.132	0.147	2.79058e-10
MAPK1IP1L	ENSG00000168175	protein_coding	4.49874e-20	13.1429	0.477	0.453	1.4728e-15
PTPRF	ENSG00000142949	protein_coding	1.69778e-72	13.1066	0.369	0.263	5.55819e-68
LARP6	ENSG00000166173	protein_coding	3.16165e-81	13.0682	0.319	0.324	1.03506e-76
FXR1	ENSG00000114416	protein_coding	3.87854e-12	13.0301	0.728	0.673	1.26976e-07
ITGA1	ENSG00000213949	protein_coding	2.18962e-161	13.028	0.079	0.119	7.16837e-157
SERBP1	ENSG00000142864	protein_coding	2.36419e-49	13.0117	0.902	0.901	7.73988e-45
GHITM	ENSG00000165678	protein_coding	1.29394e-15	13.0113	0.71	0.65	4.23611e-11
DNAJC2	ENSG00000105821	protein_coding	1.1967e-12	-12.9651	0.384	0.375	3.91777e-08
PSMD1	ENSG00000173692	protein_coding	8.074e-20	12.9599	0.489	0.483	2.64327e-15
RAD23B	ENSG00000119318	protein_coding	2.16236e-95	12.9464	0.569	0.57	7.07915e-91
ACVR2A	ENSG00000121989	protein_coding	6.79475e-78	-12.9297	0.118	0.144	2.22446e-73
MRPL3	ENSG00000114686	protein_coding	1.07717e-36	12.9182	0.53	0.52	3.52645e-32
COX7C	ENSG00000127184	protein_coding	0	-12.9111	0.967	0.958	0
BABAM1	ENSG00000105393	protein_coding	3.52784e-14	12.8783	0.483	0.431	1.15495e-09
CLDN3	ENSG00000165215	protein_coding	4.53427e-82	12.7966	0.177	0.11	1.48443e-77
ZNF622	ENSG00000173545	protein_coding	2.85179e-11	12.7006	0.263	0.258	9.33619e-07
CAPZA1	ENSG00000116489	protein_coding	3.21689e-12	12.6865	0.541	0.525	1.05315e-07
C12orf44	ENSG00000123395	protein_coding	1.28187e-29	12.6863	0.331	0.334	4.19659e-25
LAMTOR5	ENSG00000134248	protein_coding	4.97779e-89	12.6832	0.86	0.812	1.62963e-84
SLC22A8	ENSG00000149452	protein_coding	1.0303e-23	-12.6558	0.112	0.071	3.37299e-19
BANF1	ENSG00000175334	protein_coding	1.88791e-13	12.6554	0.826	0.807	6.18065e-09
MACF1	ENSG00000127603	protein_coding	3.47415e-61	12.6548	0.56	0.562	1.13737e-56
PKIB	ENSG00000135549	protein_coding	3.15999e-12	12.632	0.149	0.131	1.03452e-07
CEP170	ENSG00000143702	protein_coding	2.75611e-109	12.6204	0.537	0.556	9.02297e-105
ZNF281	ENSG00000162702	protein_coding	3.41797e-37	12.6003	0.294	0.277	1.11898e-32
PSME1	ENSG00000092010	protein_coding	2.63136e-22	-12.5874	0.609	0.547	8.61456e-18
EMP3	ENSG00000142227	protein_coding	2.9282e-97	12.5691	0.739	0.715	9.58633e-93
ANTXR1	ENSG00000169604	protein_coding	1.82878e-138	12.5689	0.384	0.398	5.98707e-134
STARD3NL	ENSG00000010270	protein_coding	3.82583e-18	12.5596	0.468	0.392	1.2525e-13
DRD4	ENSG00000069696	protein_coding	4.34062e-291	12.5594	0.348	0.2	1.42103e-292
AZIN1	ENSG00000155096	protein_coding	9.03655e-41	12.5594	0.35	0.33	2.95839e-36
COX5B	ENSG00000135940	protein_coding	1.99833e-173	12.5581	0.925	0.9	6.54213e-169
GADD45GIP1	ENSG00000179271	protein_coding	1.12227e-12	12.556	0.787	0.764	3.67408e-08
PRSS12	ENSG00000164099	protein_coding	1.06902e-170	12.5555	0.117	0.169	3.49976e-166
PARVA	ENSG00000197702	protein_coding	1.62844e-129	12.554	0.404	0.414	5.33117e-125
CAPZB	ENSG00000077549	protein_coding	3.75263e-29	12.5412	0.729	0.711	1.22854e-24
SLC25A1	ENSG00000100075	protein_coding	7.24924e-23	12.5235	0.452	0.396	2.37326e-18
TENM3	ENSG00000218336	protein_coding	7.63576e-135	12.5187	0.218	0.268	2.4998e-130
LRRFIP1	ENSG00000124831	protein_coding	4.88525e-15	12.5145	0.465	0.425	1.59933e-10
PLEKHA2	ENSG00000169499	protein_coding	3.16787e-161	12.4901	0.307	0.187	1.0371e-156
MTSS1	ENSG00000170873	protein_coding	9.36573e-39	12.4866	0.205	0.14	3.06615e-34
ZIC2	ENSG00000043355	protein_coding	1.21821e-128	12.483	0.123	0.183	3.98816e-124
CLDND1	ENSG00000080822	protein_coding	1.74189e-16	12.4705	0.45	0.364	5.7026e-12
NPR3	ENSG00000113389	protein_coding	2.3187e-86	12.4619	0.087	0.125	7.59097e-82
NAA15	ENSG00000164134	protein_coding	2.20703e-21	12.4567	0.313	0.294	7.22537e-17
CREB3L2	ENSG00000182158	protein_coding	8.98192e-21	12.4531	0.299	0.289	2.9405e-16
AIF1L	ENSG00000126878	protein_coding	3.67024e-12	12.4475	0.101	0.071	1.20156e-07
BIRC2	ENSG00000110330	protein_coding	2.46577e-53	12.4256	0.297	0.291	8.07243e-49
SNCA	ENSG00000145335	protein_coding	2.2264e-253	-12.4085	0.513	0.376	7.28878e-249
MIDN	ENSG00000167470	protein_coding	1.45431e-44	12.4019	0.43	0.416	4.76111e-40
TGFBR1	ENSG00000106799	protein_coding	1.18519e-86	12.3911	0.249	0.256	3.88007e-82
ATP1B2	ENSG00000129244	protein_coding	4.19852e-50	12.3858	0.177	0.126	1.37451e-45
TXNDC17	ENSG00000129235	protein_coding	2.12758e-20	12.3753	0.689	0.655	6.96527e-16
DHRS3	ENSG00000162496	protein_coding	1.36071e-75	12.3708	0.56	0.497	4.45468e-71
RAD51AP1	ENSG00000111247	protein_coding	1.26144e-13	-12.3689	0.09	0.1	4.12971e-09
PRRX1	ENSG00000116132	protein_coding	0	12.3573	0.389	0.508	0
OTX2	ENSG00000165588	protein_coding	9.75483e-268	-12.3545	0.492	0.319	3.19354e-263
HSD17B12	ENSG00000149084	protein_coding	1.15578e-14	12.3533	0.634	0.56	3.78378e-10
CRX	ENSG00000105392	protein_coding	3.19358e-76	12.3407	0.116	0.057	1.04551e-71
KDELR3	ENSG00000100196	protein_coding	5.55095e-267	12.3274	0.254	0.321	1.81727e-262
SPNS2	ENSG00000183018	protein_coding	0	12.324	0.361	0.192	0
UBE2V2	ENSG00000169139	protein_coding	4.62658e-16	12.3193	0.623	0.589	1.51465e-11
LUZP1	ENSG00000169641	protein_coding	3.7329e-44	12.2555	0.301	0.319	1.22208e-39
STX3	ENSG00000166900	protein_coding	8.35084e-14	12.2146	0.178	0.114	2.7339e-09
SYNCRIP	ENSG00000135316	protein_coding	3.42963e-149	12.1772	0.577	0.597	1.12279e-144
VAT1	ENSG00000108828	protein_coding	3.79581e-57	12.1702	0.482	0.397	1.24267e-52
SON	ENSG00000159140	protein_coding	1.18414e-14	-12.164	0.782	0.771	3.87663e-10
GAMT	ENSG00000130005	protein_coding	5.23688e-106	12.1564	0.542	0.466	1.71445e-101
KRAS	ENSG00000133703	protein_coding	1.3746e-83	12.1547	0.412	0.426	4.50016e-79
ATF4	ENSG00000128272	protein_coding	1.86869e-123	12.1322	0.631	0.638	6.11771e-119
ELOVL6	ENSG00000170522	protein_coding	1.23534e-68	12.1167	0.164	0.188	4.04427e-64
PARN	ENSG00000140694	protein_coding	8.3189e-13	12.113	0.18	0.175	2.72344e-08
SEMA3A	ENSG00000075213	protein_coding	6.26341e-74	-12.0771	0.222	0.248	2.05052e-69
UTP15	ENSG00000164338	protein_coding	1.94609e-10	12.049	0.108	0.113	6.37112e-06
MIA3	ENSG00000154305	protein_coding	4.93082e-189	-12.0476	0.377	0.435	1.61425e-184
SLC25A6	ENSG00000169100	protein_coding	1.51534e-25	12.0455	0.963	0.96	4.96093e-21
GNB2	ENSG00000172354	protein_coding	4.75652e-26	12.0427	0.626	0.611	1.55719e-21
HIST1H1E	ENSG00000168298	protein_coding	0	-12.0316	0.122	0.192	0
EWSR1	ENSG00000182944	protein_coding	2.71979e-53	12.021	0.536	0.529	8.90404e-49
LAMA5	ENSG00000130702	protein_coding	1.45768e-119	12.0151	0.332	0.202	4.77215e-115
TMEM173	ENSG00000184584	protein_coding	9.87402e-74	12.013	0.159	0.171	3.23256e-69
SLC39A12	ENSG00000148482	protein_coding	2.56706e-18	11.9806	0.125	0.072	8.40404e-14
FAU	ENSG00000149806	protein_coding	2.44337e-57	-11.9664	0.985	0.988	7.9991e-53
FLNB	ENSG00000136068	protein_coding	1.44571e-58	-11.9664	0.277	0.291	4.73296e-54
IRF1	ENSG00000125347	protein_coding	6.77355e-85	-11.9645	0.115	0.142	2.21752e-80
NCKAP1	ENSG00000061676	protein_coding	7.58684e-23	11.959	0.544	0.484	2.48378e-18
FAT1	ENSG00000083857	protein_coding	1.35565e-204	11.9531	0.45	0.467	4.43814e-200
CMBL	ENSG00000164237	protein_coding	2.55515e-36	-11.9495	0.3	0.308	8.36505e-32
SUCO	ENSG00000094975	protein_coding	9.80597e-15	-11.939	0.382	0.364	3.21028e-10
ARL1	ENSG00000120805	protein_coding	8.42893e-64	11.937	0.602	0.58	2.75946e-59
YDJC	ENSG00000161179	protein_coding	5.73022e-27	11.9066	0.23	0.172	1.87596e-22
USP9X	ENSG00000124486	protein_coding	1.13015e-27	-11.8831	0.444	0.407	3.69987e-23
CTSH	ENSG00000103811	protein_coding	0	11.8415	0.493	0.317	0
LRRC4C	ENSG00000148948	protein_coding	1.06389e-124	-11.8247	0.049	0.102	3.48295e-120
CYFIP1	ENSG00000068793	protein_coding	5.78582e-24	-11.8203	0.331	0.326	1.89416e-19
SLC7A2	ENSG00000003989	protein_coding	4.01544e-11	-11.8048	0.229	0.192	1.31458e-06
FOXC1	ENSG00000054598	protein_coding	6.78187e-176	-11.7801	0.124	0.203	2.22025e-171
BUD31	ENSG00000106245	protein_coding	4.54538e-60	-11.7713	0.601	0.612	1.48807e-55
TMEM176B	ENSG00000106565	protein_coding	0	-11.7589	0.496	0.301	0
CITED4	ENSG00000179862	protein_coding	1.10814e-77	-11.7541	0.231	0.158	3.62781e-73
ZFHX3	ENSG00000140836	protein_coding	2.34091e-142	-11.7524	0.394	0.456	7.66367e-138
TMEM45A	ENSG00000181458	protein_coding	4.84731e-15	-11.747	0.386	0.364	1.58691e-10
ARHGEF3	ENSG00000163947	protein_coding	7.65141e-117	11.7418	0.235	0.147	2.50492e-112
BCAN	ENSG00000132692	protein_coding	1.41354e-60	11.7394	0.101	0.055	4.62765e-56
PSIP1	ENSG00000164985	protein_coding	8.66212e-38	11.7225	0.726	0.73	2.8358e-33
GRB10	ENSG00000106070	protein_coding	2.43971e-13	-11.7128	0.191	0.146	7.98712e-09
CLIC6	ENSG00000159212	protein_coding	1.73026e-15	11.6893	0.194	0.108	5.66454e-11
STT3A	ENSG00000134910	protein_coding	2.34366e-15	11.6854	0.392	0.365	7.67267e-11
PDGFRL	ENSG00000104213	protein_coding	2.66823e-137	-11.6767	0.086	0.156	8.73526e-133
ADA	ENSG00000196839	protein_coding	3.11669e-32	11.6677	0.161	0.117	1.02034e-27
AGRN	ENSG00000188157	protein_coding	2.41043e-62	11.6661	0.399	0.288	7.89126e-58
SLC6A15	ENSG00000072041	protein_coding	0	11.6581	0.368	0.215	0
PPA2	ENSG00000138777	protein_coding	8.23639e-14	11.6458	0.477	0.405	2.69643e-09
CCNL1	ENSG00000163660	protein_coding	3.64003e-93	-11.6287	0.582	0.585	1.19167e-88
SYTL2	ENSG00000137501	protein_coding	1.33994e-39	-11.6247	0.082	0.1	4.3867e-35
GLRX	ENSG00000173221	protein_coding	6.56278e-37	11.6015	0.194	0.199	2.14852e-32
CA9	ENSG00000107159	protein_coding	0	11.5907	0.421	0.267	0
PTMS	ENSG00000159335	protein_coding	2.38429e-140	11.5391	0.92	0.916	7.80569e-136
ZC3HAV1	ENSG00000105939	protein_coding	3.80165e-40	-11.523	0.176	0.196	1.24459e-35
EIF2AK2	ENSG00000055332	protein_coding	2.55415e-144	-11.505	0.466	0.524	8.36178e-140
DHX9	ENSG00000135829	protein_coding	2.26281e-60	11.4956	0.476	0.483	7.408e-56
JPH4	ENSG00000092051	protein_coding	5.40771e-94	-11.4873	0.052	0.115	1.77038e-89
IFI44	ENSG00000137965	protein_coding	1.28199e-81	11.4866	0.093	0.165	4.19699e-77
ARL5B	ENSG00000165997	protein_coding	1.20102e-104	11.4762	0.265	0.268	3.93191e-100
TPP1	ENSG00000166340	protein_coding	6.86542e-86	11.473	0.461	0.332	2.2476e-81
SFRP5	ENSG00000120057	protein_coding	1.04704e-217	11.4657	0.391	0.23	3.42781e-213
ITGB5	ENSG00000082781	protein_coding	2.95225e-35	11.4647	0.323	0.3	9.66507e-31
WWC1	ENSG00000113645	protein_coding	1.05823e-187	11.4397	0.341	0.213	3.46444e-183
TMEM37	ENSG00000171227	protein_coding	2.49791e-288	11.434	0.323	0.193	8.17764e-284
KLF2	ENSG00000127528	protein_coding	0	-11.406	0.187	0.292	0
BCLAF1	ENSG00000029363	protein_coding	2.87427e-135	11.3974	0.708	0.723	9.40977e-131
PSMB8	ENSG00000204264	protein_coding	1.64149e-61	11.3894	0.444	0.37	5.37391e-57
CNOT7	ENSG00000198791	protein_coding	7.94196e-15	11.3854	0.563	0.483	2.60004e-10
SGCB	ENSG00000163069	protein_coding	5.23873e-18	11.3741	0.437	0.409	1.71506e-13
DPCD	ENSG00000166171	protein_coding	9.64514e-42	-11.3672	0.424	0.359	3.15763e-37
MRPL28	ENSG00000086504	protein_coding	2.01853e-13	11.3666	0.551	0.512	6.60826e-09
SLC1A5	ENSG00000105281	protein_coding	5.37393e-141	11.3489	0.181	0.223	1.75932e-136
PLSCR4	ENSG00000114698	protein_coding	3.75893e-39	11.3037	0.109	0.142	1.2306e-34
ASPM	ENSG00000066279	protein_coding	5.24752e-15	11.3016	0.17	0.16	1.71793e-10
SUMO1	ENSG00000116030	protein_coding	2.10915e-23	11.3013	0.837	0.815	6.90492e-19
FBXO5	ENSG00000112029	protein_coding	6.95134e-25	11.2932	0.13	0.141	2.27573e-20
ACTR2	ENSG00000138071	protein_coding	3.61837e-182	11.2917	0.585	0.62	1.18458e-177
CCDC34	ENSG00000109881	protein_coding	4.56212e-11	11.2819	0.313	0.306	1.49355e-06
EIF3J	ENSG00000104131	protein_coding	6.01696e-15	11.2801	0.5	0.467	1.96983e-10
CCT2	ENSG00000166226	protein_coding	2.13502e-10	11.2756	0.724	0.7	6.98964e-06
C1orf21	ENSG00000116667	protein_coding	5.98318e-12	11.2684	0.22	0.203	1.95877e-07
EAPP	ENSG00000129518	protein_coding	4.73904e-12	11.2531	0.512	0.449	1.55147e-07
CDC123	ENSG00000151465	protein_coding	6.90673e-15	11.2381	0.449	0.446	2.26113e-10
NUP107	ENSG00000111581	protein_coding	8.19763e-20	-11.2249	0.221	0.223	2.68374e-15
HNRNPU	ENSG00000153187	protein_coding	1.22399e-234	11.2156	0.863	0.864	4.00711e-230
RALY	ENSG00000125970	protein_coding	1.26357e-14	11.2146	0.534	0.524	4.13667e-10
BCL2L1	ENSG00000171552	protein_coding	6.02783e-31	11.212	0.255	0.169	1.97339e-26
DBN1	ENSG00000113758	protein_coding	3.83352e-66	11.2098	0.564	0.586	1.25502e-61
RAB1A	ENSG00000138069	protein_coding	9.19873e-25	11.1877	0.752	0.674	3.01148e-20
FAM50A	ENSG00000071859	protein_coding	1.12885e-10	11.1714	0.533	0.511	3.69562e-06
MTCH1	ENSG00000137409	protein_coding	1.18832e-10	11.1518	0.688	0.67	3.89032e-06
GYG1	ENSG00000163754	protein_coding	1.57227e-11	11.1426	0.323	0.263	5.1473e-07
GNAQ	ENSG00000156052	protein_coding	5.8551e-14	11.141	0.451	0.387	1.91684e-09
RAB10	ENSG00000084733	protein_coding	5.97572e-100	11.1245	0.431	0.446	1.95633e-95
HYOU1	ENSG00000149428	protein_coding	1.9226e-33	11.1218	0.223	0.223	6.29422e-29
TMED9	ENSG00000184840	protein_coding	2.18474e-54	11.1206	0.769	0.743	7.15241e-50
TRAM1	ENSG00000067167	protein_coding	1.70509e-112	11.1172	0.683	0.659	5.58213e-108
CTSB	ENSG00000164733	protein_coding	8.50626e-13	11.1169	0.592	0.513	2.78478e-08
NUCKS1	ENSG00000069275	protein_coding	2.93983e-86	11.1168	0.884	0.891	9.62442e-82
SEC63	ENSG00000025796	protein_coding	9.40399e-13	11.1167	0.731	0.676	3.07868e-08
LAMA4	ENSG00000112769	protein_coding	0	11.1167	0.2	0.356	0
PRNP	ENSG00000171867	protein_coding	3.18814e-90	11.1164	0.604	0.465	1.04373e-85
UQCR10	ENSG00000184076	protein_coding	2.38292e-86	11.1137	0.896	0.867	7.80122e-82
WWTR1	ENSG00000018408	protein_coding	2.25519e-291	11.1117	0.611	0.623	7.38304e-292
CMTM6	ENSG00000091317	protein_coding	4.93222e-14	11.1092	0.524	0.485	1.61471e-09
SAE1	ENSG00000142230	protein_coding	8.75993e-15	11.1077	0.291	0.295	2.86782e-10
GSPT1	ENSG00000103342	protein_coding	3.57667e-80	11.1043	0.567	0.566	1.17093e-75
CAP2	ENSG00000112186	protein_coding	7.69734e-19	11.0917	0.387	0.31	2.51996e-14
BMP1	ENSG00000168487	protein_coding	3.4883e-66	11.0873	0.204	0.223	1.142e-61
TEAD1	ENSG00000187079	protein_coding	2.21259e-177	11.0856	0.491	0.52	7.24356e-173
CDC37	ENSG00000105401	protein_coding	3.34973e-69	11.046	0.576	0.584	1.09663e-64
APEX1	ENSG00000100823	protein_coding	7.06364e-19	10.9991	0.842	0.802	2.3125e-14
ERGIC3	ENSG00000125991	protein_coding	3.76941e-38	10.9801	0.74	0.671	1.23403e-33
ZNF207	ENSG00000010244	protein_coding	4.55349e-18	10.9641	0.648	0.62	1.49072e-13
TBX3	ENSG00000135111	protein_coding	6.32756e-20	10.9542	0.1	0.123	2.07152e-15
SLC7A6	ENSG00000103064	protein_coding	2.42658e-52	10.9156	0.356	0.253	7.94414e-48
PTPRD	ENSG00000153707	protein_coding	4.7575e-14	10.9144	0.259	0.244	1.55751e-09
SSU72	ENSG00000160075	protein_coding	7.10386e-19	10.9081	0.678	0.668	2.32566e-14
C17orf85	ENSG00000074356	protein_coding	9.74224e-20	-10.8962	0.3	0.308	3.18942e-15
CYB5R3	ENSG00000100243	protein_coding	7.13047e-12	10.8916	0.492	0.464	2.33437e-07
RNF13	ENSG00000082996	protein_coding	1.71817e-287	10.8898	0.629	0.46	5.62493e-283
RP11-65J3.1	ENSG00000233901	lincRNA	1.2525e-16	10.8498	0.147	0.164	4.10042e-12
PDGFA	ENSG00000197461	protein_coding	1.27717e-32	10.8453	0.182	0.13	4.18119e-28
TMEM261	ENSG00000137038	protein_coding	4.65021e-77	-10.829	0.607	0.535	1.52239e-72
SH3KBP1	ENSG00000147010	protein_coding	2.16406e-45	10.8277	0.511	0.407	7.08471e-41
WSB2	ENSG00000176871	protein_coding	2.32998e-20	10.8187	0.468	0.376	7.62788e-16
DDX52	ENSG00000141141	protein_coding	6.13665e-13	10.8115	0.369	0.35	2.00902e-08
RAP2A	ENSG00000125249	protein_coding	6.35413e-36	10.8031	0.299	0.285	2.08022e-31
KIAA1715	ENSG00000144320	protein_coding	8.958e-15	-10.7976	0.348	0.331	2.93267e-10
SACS	ENSG00000151835	protein_coding	1.64865e-83	10.795	0.306	0.302	5.39735e-79
GNAI3	ENSG00000065135	protein_coding	8.85754e-93	10.7816	0.527	0.537	2.89978e-88
BAG3	ENSG00000151929	protein_coding	5.01929e-22	10.7777	0.145	0.134	1.64322e-17
ATAD3A	ENSG00000197785	protein_coding	1.70216e-20	10.7657	0.205	0.208	5.57254e-16
NTF3	ENSG00000185652	protein_coding	2.99557e-18	-10.7655	0.082	0.105	9.80691e-14
CLGN	ENSG00000153132	protein_coding	1.08782e-191	10.7565	0.326	0.182	3.5613e-187
HIST1H1C	ENSG00000187837	protein_coding	1.58832e-81	-10.7386	0.177	0.193	5.19984e-77
ARMC10	ENSG00000170632	protein_coding	1.28547e-16	10.7267	0.427	0.349	4.20838e-12
TMEM164	ENSG00000157600	protein_coding	1.82233e-60	10.722	0.206	0.122	5.96593e-56
SH2D4A	ENSG00000104611	protein_coding	1.76488e-19	10.719	0.108	0.112	5.77786e-15
BHLHE41	ENSG00000123095	protein_coding	2.03308e-82	10.7084	0.309	0.202	6.65589e-78
LHFP	ENSG00000183722	protein_coding	7.76256e-185	-10.7056	0.736	0.626	2.54131e-180
CTSK	ENSG00000143387	protein_coding	4.9802e-299	-10.7051	0.231	0.346	1.63042e-294
EIF5B	ENSG00000158417	protein_coding	6.4828e-52	10.6882	0.566	0.577	2.12234e-47
PDCD4	ENSG00000150593	protein_coding	3.5579e-72	10.6878	0.524	0.407	1.16479e-67
PRELP	ENSG00000188783	protein_coding	3.39389e-58	10.6868	0.126	0.085	1.11109e-53
RDH11	ENSG00000072042	protein_coding	6.96738e-21	10.6558	0.555	0.49	2.28098e-16
PARM1	ENSG00000169116	protein_coding	1.96206e-25	10.6509	0.129	0.083	6.42339e-21
PTPN12	ENSG00000127947	protein_coding	1.06864e-58	10.6399	0.332	0.338	3.49851e-54
SRP72	ENSG00000174780	protein_coding	7.12517e-70	10.6347	0.598	0.59	2.33264e-65
SNHG18	ENSG00000250786	lincRNA	1.95093e-10	10.6307	0.406	0.352	6.38695e-06
LRRC39	ENSG00000122477	protein_coding	9.56712e-96	-10.6031	0.124	0.063	3.13208e-91
AHCYL1	ENSG00000168710	protein_coding	1.00377e-16	10.5973	0.645	0.578	3.28614e-12
GYPC	ENSG00000136732	protein_coding	2.80914e-101	-10.5808	0.307	0.368	9.19656e-97
AKIRIN2	ENSG00000135334	protein_coding	6.69952e-18	10.5667	0.546	0.458	2.19329e-13
RPL18A	ENSG00000105640	protein_coding	1.79977e-53	-10.5237	0.995	0.996	5.8921e-49
HES4	ENSG00000188290	protein_coding	3.56316e-27	-10.5237	0.477	0.444	1.16651e-22
CKB	ENSG00000166165	protein_coding	1.9908e-146	-10.5237	0.555	0.432	6.5175e-142
CCNO	ENSG00000152669	protein_coding	2.7114e-150	-10.5237	0.168	0.085	8.8766e-146
THSD7A	ENSG00000005108	protein_coding	9.50685e-34	-10.5198	0.113	0.13	3.11235e-29
PDZRN3	ENSG00000121440	protein_coding	7.9809e-41	10.5174	0.243	0.267	2.61279e-36
TXNL1	ENSG00000091164	protein_coding	3.4179e-11	-10.5071	0.753	0.708	1.11895e-06
SOCS1	ENSG00000185338	protein_coding	1.56593e-46	-10.5043	0.113	0.159	5.12655e-42
HRSP12	ENSG00000132541	protein_coding	2.30183e-28	-10.4949	0.309	0.251	7.53573e-24
CRMP1	ENSG00000072832	protein_coding	5.28623e-16	-10.4854	0.102	0.104	1.73061e-11
GALNT2	ENSG00000143641	protein_coding	1.32127e-24	10.4617	0.286	0.271	4.32557e-20
TMEM64	ENSG00000180694	protein_coding	4.14256e-27	-10.4599	0.367	0.262	1.35619e-22
CSTB	ENSG00000160213	protein_coding	1.3247e-188	-10.4536	0.923	0.888	4.33679e-184
PDPN	ENSG00000162493	protein_coding	2.56361e-244	-10.4532	0.532	0.378	8.39274e-240
RNF19A	ENSG00000034677	protein_coding	3.74417e-27	10.4504	0.269	0.271	1.22577e-22
G3BP2	ENSG00000138757	protein_coding	4.59079e-72	-10.4484	0.589	0.581	1.50293e-67
PCK2	ENSG00000100889	protein_coding	2.10049e-21	10.4116	0.093	0.107	6.87658e-17
PPAPDC1A	ENSG00000203805	protein_coding	2.83348e-35	10.4	0.186	0.121	9.27624e-31
TSC22D4	ENSG00000166925	protein_coding	2.01894e-152	10.3956	0.475	0.358	6.60962e-148
PTGES	ENSG00000148344	protein_coding	1.77702e-126	10.3871	0.079	0.103	5.81761e-122
PCNP	ENSG00000081154	protein_coding	6.8901e-47	10.3826	0.638	0.617	2.25568e-42
ATF3	ENSG00000162772	protein_coding	8.14679e-161	-10.3742	0.082	0.105	2.6671e-156
DENR	ENSG00000139726	protein_coding	4.78185e-19	-10.3592	0.483	0.471	1.56548e-14
PCDH17	ENSG00000118946	protein_coding	1.67304e-21	10.3584	0.102	0.09	5.47718e-17
HNRNPL	ENSG00000104824	protein_coding	6.38443e-13	10.3261	0.44	0.388	2.09013e-08
GOT2	ENSG00000125166	protein_coding	1.72669e-15	10.3221	0.396	0.322	5.65283e-11
NIFK	ENSG00000155438	protein_coding	1.30506e-32	-10.3211	0.48	0.475	4.27251e-28
TM9SF2	ENSG00000125304	protein_coding	3.03065e-13	-10.2996	0.59	0.524	9.92175e-09
GFPT1	ENSG00000198380	protein_coding	5.31351e-79	10.2668	0.369	0.364	1.73954e-74
STT3B	ENSG00000163527	protein_coding	1.01523e-25	10.2556	0.605	0.564	3.32365e-21
KCNK1	ENSG00000135750	protein_coding	1.37423e-44	10.2106	0.136	0.085	4.49895e-40
IKBIP	ENSG00000166130	protein_coding	3.1325e-104	10.2093	0.338	0.374	1.02552e-99
ZNF704	ENSG00000164684	protein_coding	6.27441e-89	10.1979	0.117	0.162	2.05412e-84
MRFAP1	ENSG00000179010	protein_coding	1.02651e-27	-10.1745	0.851	0.823	3.36058e-23
2022-03-07	ENSG00000136536	protein_coding	2.58099e-15	10.1731	0.59	0.556	8.44964e-11
TSPAN2	ENSG00000134198	protein_coding	1.41508e-41	10.1675	0.19	0.108	4.63268e-37
MRC2	ENSG00000011028	protein_coding	1.3e-306	10.1645	0.266	0.375	4.20543e-301
TMEM14C	ENSG00000111843	protein_coding	1.74897e-27	-10.1566	0.824	0.778	5.72578e-23
TOP2A	ENSG00000131747	protein_coding	2.05743e-37	10.1464	0.121	0.144	6.73562e-33
MCFD2	ENSG00000180398	protein_coding	2.64978e-17	10.1229	0.534	0.504	8.67484e-13
FAM20C	ENSG00000177706	protein_coding	1.34874e-26	10.105	0.218	0.202	4.4155e-22
RPL22L1	ENSG00000163584	protein_coding	6.45982e-140	-10.0836	0.622	0.611	2.11482e-135
GULP1	ENSG00000144366	protein_coding	4.87961e-242	-10.0784	0.593	0.457	1.59749e-237
ATP6V1B2	ENSG00000147416	protein_coding	1.61225e-18	10.0748	0.406	0.304	5.27819e-14
PBK	ENSG00000168078	protein_coding	4.58168e-19	10.0726	0.091	0.101	1.49995e-14
PLBD1	ENSG00000121316	protein_coding	1.9842e-26	-10.0545	0.164	0.113	6.49587e-22
MRPS34	ENSG00000074071	protein_coding	9.20183e-28	10.0428	0.555	0.567	3.01249e-23
PGD	ENSG00000142657	protein_coding	1.34708e-23	10.0227	0.503	0.451	4.41007e-19
PHLDB2	ENSG00000144824	protein_coding	3.68734e-216	-10.0204	0.125	0.168	1.20716e-211
ST3GAL4	ENSG00000110080	protein_coding	0	10.0124	0.533	0.371	0
FIBIN	ENSG00000176971	protein_coding	6.62765e-106	-9.99677	0.13	0.156	2.16976e-101
RPS29	ENSG00000213741	protein_coding	2.41881e-79	-9.99506	0.978	0.979	7.9187e-75
EIF3L	ENSG00000100129	protein_coding	4.24158e-29	9.99372	0.848	0.814	1.38861e-24
RPRM	ENSG00000177519	protein_coding	2.45704e-171	-9.96062	0.37	0.253	8.04384e-167
TSPAN6	ENSG00000000003	protein_coding	1.64839e-46	9.92623	0.516	0.399	5.3965e-42
LEPROT	ENSG00000213625	protein_coding	5.48798e-12	9.91928	0.679	0.646	1.79665e-07
TSHZ2	ENSG00000182463	protein_coding	3.42751e-61	9.89086	0.414	0.368	1.1221e-56
NRP1	ENSG00000099250	protein_coding	0	9.84896	0.172	0.239	0
LOXL1	ENSG00000129038	protein_coding	2.15052e-19	9.84039	0.657	0.569	7.04038e-15
PDGFRA	ENSG00000134853	protein_coding	0	-9.83196	0.168	0.284	0
PDAP1	ENSG00000106244	protein_coding	3.513e-26	9.82601	0.71	0.703	1.15008e-21
TECR	ENSG00000099797	protein_coding	5.39519e-91	9.79295	0.703	0.619	1.76628e-86
RP11-572C15.6	ENSG00000272761	lincRNA	1.61068e-247	9.78111	0.151	0.188	5.27306e-243
TRIM16L	ENSG00000108448	protein_coding	1.17352e-39	9.7758	0.107	0.073	3.84186e-35
ME1	ENSG00000065833	protein_coding	5.08955e-13	9.76809	0.135	0.121	1.66622e-08
PTPLAD1	ENSG00000074696	protein_coding	7.72045e-17	9.75169	0.624	0.598	2.52752e-12
SLC29A4	ENSG00000164638	protein_coding	0	9.73759	0.371	0.243	0
CCNB2	ENSG00000157456	protein_coding	2.65264e-20	9.72568	0.102	0.117	8.68421e-16
OST4	ENSG00000228474	protein_coding	2.9173e-35	9.70018	0.927	0.907	9.55066e-31
CAND1	ENSG00000111530	protein_coding	2.00381e-69	9.69086	0.528	0.516	6.56006e-65
MT-ND6	ENSG00000198695	protein_coding	2.7285e-60	-9.68246	0.83	0.817	8.93257e-56
CTNNA1	ENSG00000044115	protein_coding	7.24638e-70	9.67967	0.669	0.661	2.37232e-65
UBL5	ENSG00000198258	protein_coding	3.03074e-35	9.67893	0.9	0.872	9.92205e-31
RNH1	ENSG00000023191	protein_coding	4.84396e-29	9.67445	0.775	0.718	1.58581e-24
COL5A1	ENSG00000130635	protein_coding	0	9.67399	0.371	0.477	0
CEBPD	ENSG00000221869	protein_coding	5.2631e-105	9.67363	0.483	0.473	1.72303e-100
BMP2	ENSG00000125845	protein_coding	2.06114e-11	9.66447	0.202	0.144	6.74775e-07
TM2D2	ENSG00000169490	protein_coding	9.9433e-24	9.65931	0.442	0.389	3.25524e-19
NDUFB11	ENSG00000147123	protein_coding	1.83402e-14	9.64307	0.905	0.887	6.0042e-10
NOV	ENSG00000136999	protein_coding	1.009e-34	9.64298	0.124	0.143	3.30327e-30
PAG1	ENSG00000076641	protein_coding	4.75847e-22	9.64235	0.222	0.149	1.55783e-17
TMEM30A	ENSG00000112697	protein_coding	7.28582e-131	9.63515	0.409	0.398	2.38523e-126
PDLIM2	ENSG00000120913	protein_coding	5.45252e-186	9.63009	0.533	0.553	1.78505e-181
CTSF	ENSG00000174080	protein_coding	3.32802e-297	9.6265	0.288	0.16	1.08953e-292
JTB	ENSG00000143543	protein_coding	3.13103e-15	9.61295	0.79	0.758	1.02504e-10
SLC30A1	ENSG00000170385	protein_coding	5.5922e-37	9.5902	0.142	0.116	1.83078e-32
VCL	ENSG00000035403	protein_coding	1.00795e-198	9.58731	0.607	0.61	3.29983e-194
B3GAT3	ENSG00000149541	protein_coding	5.09582e-21	9.5762	0.416	0.353	1.66827e-16
RBM17	ENSG00000134453	protein_coding	3.92882e-29	9.57618	0.599	0.588	1.28622e-24
ATP5B	ENSG00000110955	protein_coding	1.09362e-27	9.57089	0.858	0.825	3.58031e-23
RNF145	ENSG00000145860	protein_coding	2.64949e-18	9.57086	0.381	0.342	8.67389e-14
VAT1L	ENSG00000171724	protein_coding	3.38328e-32	9.56185	0.19	0.127	1.10762e-27
MRPL14	ENSG00000180992	protein_coding	1.47596e-12	9.54088	0.673	0.625	4.832e-08
FAM89B	ENSG00000176973	protein_coding	1.64952e-15	9.53312	0.522	0.508	5.40021e-11
PRC1	ENSG00000198901	protein_coding	3.09481e-21	9.53312	0.149	0.158	1.01318e-16
BMPR2	ENSG00000204217	protein_coding	5.26599e-42	9.51099	0.408	0.403	1.72398e-37
MATR3	ENSG00000015479	protein_coding	7.32207e-87	-9.50928	0.839	0.836	2.3971e-82
WASF1	ENSG00000112290	protein_coding	7.99096e-21	9.5045	0.181	0.173	2.61608e-16
CNPY2	ENSG00000257727	protein_coding	5.03309e-75	9.49976	0.718	0.65	1.64773e-70
TFG	ENSG00000114354	protein_coding	8.49621e-117	9.49684	0.662	0.654	2.78149e-112
FAM13A	ENSG00000138640	protein_coding	1.80251e-279	-9.49125	0.472	0.349	5.90106e-275
TMEM167A	ENSG00000174695	protein_coding	1.09766e-75	9.48763	0.628	0.623	3.59353e-71
FAM114A1	ENSG00000197712	protein_coding	1.61603e-237	9.47144	0.342	0.4	5.29056e-233
SNRPF	ENSG00000139343	protein_coding	1.67712e-25	-9.45586	0.71	0.699	5.49055e-21
IL11RA	ENSG00000137070	protein_coding	7.00794e-146	-9.41447	0.247	0.324	2.29426e-141
LMNB1	ENSG00000113368	protein_coding	3.78659e-38	-9.40856	0.205	0.218	1.23966e-33
RRP7A	ENSG00000189306	protein_coding	6.39276e-13	9.40201	0.33	0.314	2.09286e-08
MXRA8	ENSG00000162576	protein_coding	8.19289e-282	9.402	0.264	0.351	2.68219e-277
GOLIM4	ENSG00000173905	protein_coding	7.9948e-54	9.4005	0.448	0.469	2.61734e-49
FAM101B	ENSG00000183688	protein_coding	2.99655e-90	9.38723	0.485	0.352	9.8101e-86
FAM129B	ENSG00000136830	protein_coding	1.08245e-55	9.38638	0.203	0.198	3.54371e-51
SAT2	ENSG00000141504	protein_coding	1.58716e-173	9.37783	0.768	0.706	5.19605e-169
GARS	ENSG00000106105	protein_coding	1.73528e-160	9.36992	0.387	0.43	5.68096e-156
UNC13D	ENSG00000092929	protein_coding	2.30862e-31	9.34624	0.14	0.073	7.55795e-27
VOPP1	ENSG00000154978	protein_coding	1.8179e-20	9.34531	0.296	0.262	5.95146e-16
TM7SF3	ENSG00000064115	protein_coding	3.97419e-73	9.33227	0.368	0.269	1.30107e-68
CD320	ENSG00000167775	protein_coding	5.08735e-23	9.32688	0.557	0.492	1.6655e-18
LRP2	ENSG00000081479	protein_coding	8.32695e-37	9.31617	0.114	0.083	2.72608e-32
GPAA1	ENSG00000197858	protein_coding	1.20675e-46	9.31384	0.614	0.531	3.95065e-42
SLC23A2	ENSG00000089057	protein_coding	2.26716e-29	9.27108	0.177	0.133	7.42224e-25
AHR	ENSG00000106546	protein_coding	1.97069e-90	-9.26257	0.271	0.271	6.45164e-86
SOCS5	ENSG00000171150	protein_coding	5.29859e-96	9.19721	0.257	0.276	1.73465e-91
TMPO	ENSG00000120802	protein_coding	9.9288e-147	-9.18832	0.391	0.442	3.25049e-142
LINC00982	ENSG00000177133	antisense	7.35351e-82	9.17579	0.224	0.132	2.40739e-77
CASC4	ENSG00000166734	protein_coding	5.40113e-34	-9.15689	0.497	0.465	1.76822e-29
SLC25A32	ENSG00000164933	protein_coding	1.16803e-41	9.14626	0.154	0.142	3.82391e-37
RBFOX2	ENSG00000100320	protein_coding	3.03628e-145	9.1269	0.446	0.506	9.94019e-141
USP16	ENSG00000156256	protein_coding	2.39886e-33	9.12199	0.432	0.44	7.85339e-29
YTHDF2	ENSG00000198492	protein_coding	5.05004e-14	9.1078	0.593	0.564	1.65328e-09
NAA25	ENSG00000111300	protein_coding	1.63566e-21	9.08104	0.249	0.206	5.35481e-17
BEX2	ENSG00000133134	protein_coding	5.78714e-206	-9.06926	0.472	0.321	1.89459e-201
KLHDC8B	ENSG00000185909	protein_coding	3.42578e-99	-9.0565	0.379	0.285	1.12153e-94
WDR83OS	ENSG00000105583	protein_coding	4.17529e-67	-9.05165	0.896	0.869	1.36691e-62
ECE1	ENSG00000117298	protein_coding	9.50661e-22	9.04499	0.102	0.097	3.11227e-17
FAM171A1	ENSG00000148468	protein_coding	1.22678e-16	9.03864	0.197	0.187	4.01624e-12
TLE1	ENSG00000196781	protein_coding	1.41805e-39	9.00564	0.205	0.21	4.64242e-35
NOG	ENSG00000183691	protein_coding	4.26401e-221	8.99275	0.265	0.157	1.39595e-216
CHPF2	ENSG00000033100	protein_coding	1.12734e-19	8.98437	0.203	0.186	3.69069e-15
PAPOLA	ENSG00000090060	protein_coding	1.07986e-27	8.98246	0.718	0.693	3.53526e-23
DAZAP1	ENSG00000071626	protein_coding	1.19064e-19	8.93181	0.407	0.386	3.89792e-15
LOXL1-AS1	ENSG00000261801	antisense	7.54287e-16	8.91966	0.196	0.128	2.46938e-11
CUTA	ENSG00000112514	protein_coding	3.19713e-181	8.87476	0.908	0.864	1.04668e-176
ACSL3	ENSG00000123983	protein_coding	1.13828e-89	-8.86496	0.412	0.423	3.72649e-85
PTPLA	ENSG00000165996	protein_coding	0	8.8323	0.581	0.375	0
RBM24	ENSG00000112183	protein_coding	2.85263e-65	-8.83118	0.269	0.163	9.33893e-61
NDN	ENSG00000182636	protein_coding	4.24425e-110	8.82968	0.736	0.649	1.38948e-105
YARS	ENSG00000134684	protein_coding	2.21738e-92	8.82065	0.255	0.284	7.25925e-88
IMPDH1	ENSG00000106348	protein_coding	2.46157e-32	8.80612	0.161	0.162	8.05868e-28
CXXC5	ENSG00000171604	protein_coding	6.05704e-74	-8.79556	0.746	0.634	1.98295e-69
ADAMTS2	ENSG00000087116	protein_coding	3.18518e-70	8.76659	0.111	0.13	1.04277e-65
RABL6	ENSG00000196642	protein_coding	6.0193e-14	8.76459	0.484	0.468	1.9706e-09
COL9A2	ENSG00000049089	protein_coding	0	8.76344	0.631	0.418	0
STRA6	ENSG00000137868	protein_coding	1.60298e-77	8.76321	0.317	0.233	5.24784e-73
PLIN3	ENSG00000105355	protein_coding	2.47991e-55	8.76124	0.414	0.427	8.11873e-51
RABGAP1L	ENSG00000152061	protein_coding	4.43674e-94	-8.73284	0.398	0.287	1.4525e-89
MEX3B	ENSG00000183496	protein_coding	2.89062e-47	8.71172	0.158	0.172	9.46331e-43
SHOX2	ENSG00000168779	protein_coding	1.67139e-194	-8.71008	0.085	0.155	5.47179e-190
RRM1	ENSG00000167325	protein_coding	1.27817e-11	8.70497	0.283	0.261	4.18447e-07
MSMO1	ENSG00000052802	protein_coding	6.82527e-42	8.68357	0.531	0.522	2.23446e-37
DACT1	ENSG00000165617	protein_coding	1.1275e-76	-8.68065	0.081	0.111	3.69121e-72
ZNF330	ENSG00000109445	protein_coding	8.42036e-59	8.67988	0.455	0.346	2.75666e-54
SF3A3	ENSG00000183431	protein_coding	1.78955e-23	8.67747	0.363	0.369	5.85864e-19
SARS	ENSG00000031698	protein_coding	6.63895e-41	8.67385	0.508	0.507	2.17346e-36
ZNF385D	ENSG00000151789	protein_coding	2.51185e-28	-8.66645	0.173	0.131	8.2233e-24
SYT1	ENSG00000067715	protein_coding	1.6621e-50	8.65736	0.272	0.22	5.44138e-46
USP14	ENSG00000101557	protein_coding	2.64253e-67	8.65495	0.5	0.508	8.65111e-63
C1S	ENSG00000182326	protein_coding	8.68625e-29	-8.64756	0.497	0.414	2.84371e-24
SRRT	ENSG00000087087	protein_coding	3.50757e-47	-8.63662	0.285	0.303	1.14831e-42
DDR1	ENSG00000204580	protein_coding	1.05563e-32	8.63316	0.286	0.192	3.45591e-28
SPATS2	ENSG00000123352	protein_coding	6.48189e-12	8.62968	0.371	0.381	2.12204e-07
LIMA1	ENSG00000050405	protein_coding	1.44312e-286	-8.58609	0.41	0.492	4.7245e-282
KIF23	ENSG00000137807	protein_coding	1.23807e-24	8.57503	0.097	0.104	4.0532e-20
GMPR	ENSG00000137198	protein_coding	2.43513e-133	8.57242	0.246	0.152	7.97214e-129
UBE2L3	ENSG00000185651	protein_coding	1.53398e-16	8.56637	0.662	0.652	5.02194e-12
MPRIP	ENSG00000133030	protein_coding	4.54905e-55	8.5578	0.399	0.395	1.48927e-50
ATP6V1D	ENSG00000100554	protein_coding	3.32329e-24	-8.53535	0.57	0.487	1.08798e-19
ERLEC1	ENSG00000068912	protein_coding	9.91337e-13	8.52124	0.513	0.49	3.24544e-08
MAN1C1	ENSG00000117643	protein_coding	2.9339e-83	8.4996	0.297	0.209	9.60499e-79
SHB	ENSG00000107338	protein_coding	4.66531e-43	8.49941	0.331	0.226	1.52733e-38
VKORC1L1	ENSG00000196715	protein_coding	6.10099e-13	8.49936	0.271	0.267	1.99734e-08
C9orf16	ENSG00000171159	protein_coding	1.68373e-207	-8.49343	0.907	0.868	5.5122e-203
PAPSS2	ENSG00000198682	protein_coding	4.46126e-103	8.47114	0.104	0.12	1.46053e-98
NRP2	ENSG00000118257	protein_coding	9.8897e-26	8.4572	0.338	0.31	3.23769e-21
USO1	ENSG00000138768	protein_coding	1.72332e-26	8.42607	0.448	0.42	5.6418e-22
SH3PXD2A	ENSG00000107957	protein_coding	7.77455e-191	8.41204	0.226	0.292	2.54523e-186
DYNLRB1	ENSG00000125971	protein_coding	8.63438e-14	8.40263	0.824	0.793	2.82672e-09
TAX1BP3	ENSG00000213977	protein_coding	7.54819e-27	8.39103	0.353	0.351	2.47113e-22
FUCA2	ENSG00000001036	protein_coding	7.78528e-14	8.3701	0.504	0.427	2.54874e-09
GNS	ENSG00000135677	protein_coding	1.58584e-16	8.35146	0.452	0.351	5.19174e-12
MSI2	ENSG00000153944	protein_coding	4.55906e-29	8.34844	0.485	0.397	1.49254e-24
AHNAK2	ENSG00000185567	protein_coding	1.20273e-28	8.33013	0.307	0.222	3.93748e-24
MAP4K3	ENSG00000011566	protein_coding	3.8921e-27	-8.32539	0.247	0.243	1.2742e-22
G6PD	ENSG00000160211	protein_coding	6.83721e-14	8.30777	0.244	0.248	2.23836e-09
PPP1R18	ENSG00000146112	protein_coding	6.28041e-80	8.30364	0.227	0.238	2.05608e-75
WHSC1	ENSG00000109685	protein_coding	4.98646e-36	8.29908	0.28	0.285	1.63247e-31
TIPRL	ENSG00000143155	protein_coding	8.36762e-12	-8.29206	0.414	0.412	2.73939e-07
LDLR	ENSG00000130164	protein_coding	6.63118e-71	8.29108	0.213	0.243	2.17092e-66
UBA1	ENSG00000130985	protein_coding	7.9768e-25	8.26235	0.463	0.391	2.61145e-20
SLIT2	ENSG00000145147	protein_coding	7.25451e-67	8.2571	0.196	0.24	2.37498e-62
DDX10	ENSG00000178105	protein_coding	4.19951e-16	8.24918	0.23	0.225	1.37483e-11
SRSF7	ENSG00000115875	protein_coding	6.44835e-17	8.24341	0.725	0.707	2.11106e-12
FAM115A	ENSG00000198420	protein_coding	2.52693e-35	8.24284	0.403	0.418	8.27265e-31
METTL9	ENSG00000197006	protein_coding	1.74168e-112	8.23569	0.84	0.78	5.70191e-108
NENF	ENSG00000117691	protein_coding	1.57809e-20	8.23297	0.655	0.613	5.16634e-16
RPL38	ENSG00000172809	protein_coding	2.30281e-66	8.23131	0.977	0.979	7.53893e-62
EIF3F	ENSG00000175390	protein_coding	6.88711e-30	8.2313	0.92	0.9	2.2547e-25
RPL36	ENSG00000130255	protein_coding	4.86162e-63	8.2313	0.991	0.993	1.5916e-58
LY6H	ENSG00000176956	protein_coding	1.12851e-57	8.2313	0.105	0.072	3.69452e-53
CTSC	ENSG00000109861	protein_coding	1.495e-30	8.2313	0.35	0.353	4.89434e-26
RPL24	ENSG00000114391	protein_coding	9.14146e-13	8.2313	0.99	0.993	2.99273e-08
C2orf80	ENSG00000188674	protein_coding	1.27646e-41	8.23095	0.06	0.113	4.17887e-37
PHF19	ENSG00000119403	protein_coding	2.18381e-42	8.22904	0.145	0.166	7.14937e-38
ITFG1	ENSG00000129636	protein_coding	1.02984e-19	8.21964	0.534	0.435	3.37149e-15
SHISA2	ENSG00000180730	protein_coding	3.3528e-51	8.21181	0.101	0.065	1.09764e-46
GPR180	ENSG00000152749	protein_coding	7.91821e-94	8.21014	0.415	0.313	2.59226e-89
YWHAH	ENSG00000128245	protein_coding	6.57207e-75	8.20313	0.582	0.577	2.15157e-70
IFI27L2	ENSG00000119632	protein_coding	1.43283e-41	8.2001	0.528	0.47	4.6908e-37
AHI1	ENSG00000135541	protein_coding	1.03837e-34	-8.1997	0.306	0.332	3.39943e-30
EFNA5	ENSG00000184349	protein_coding	5.47057e-19	8.19951	0.409	0.391	1.79096e-14
NOL7	ENSG00000225921	protein_coding	3.97846e-13	8.19906	0.59	0.576	1.30247e-08
ETS1	ENSG00000134954	protein_coding	6.58528e-22	8.19594	0.138	0.111	2.15589e-17
NOP58	ENSG00000055044	protein_coding	1.72491e-43	8.19182	0.346	0.348	5.64701e-39
NBL1	ENSG00000158747	protein_coding	3.95483e-23	8.18616	0.321	0.342	1.29473e-18
FAM127B	ENSG00000203950	protein_coding	5.64975e-13	8.18445	0.547	0.486	1.84962e-08
SRRM2	ENSG00000167978	protein_coding	1.48067e-70	-8.16444	0.893	0.886	4.84743e-66
SOSTDC1	ENSG00000171243	protein_coding	1.77136e-37	8.16047	0.351	0.319	5.79908e-33
FBXL5	ENSG00000118564	protein_coding	2.226e-21	8.14305	0.342	0.301	7.28747e-17
BAZ1B	ENSG00000009954	protein_coding	4.73607e-48	8.13953	0.475	0.5	1.55049e-43
PBX3	ENSG00000167081	protein_coding	8.56439e-13	8.13899	0.496	0.432	2.80381e-08
GLTP	ENSG00000139433	protein_coding	1.43435e-14	8.13147	0.397	0.381	4.69577e-10
BAG2	ENSG00000112208	protein_coding	7.91271e-46	8.12987	0.245	0.234	2.59046e-41
RRBP1	ENSG00000125844	protein_coding	0	-8.129	0.551	0.593	0
CRELD1	ENSG00000163703	protein_coding	1.05979e-39	8.11584	0.28	0.217	3.46954e-35
ATP6V1E1	ENSG00000131100	protein_coding	5.56701e-31	8.11573	0.498	0.421	1.82253e-26
CGNL1	ENSG00000128849	protein_coding	1.31413e-209	8.11293	0.362	0.218	4.3022e-205
GNPDA1	ENSG00000113552	protein_coding	3.90803e-72	8.10888	0.533	0.434	1.27941e-67
TTYH1	ENSG00000167614	protein_coding	1.0535e-55	-8.08896	0.172	0.125	3.44894e-51
C5orf15	ENSG00000113583	protein_coding	2.02701e-23	8.08438	0.551	0.458	6.63603e-19
SPG21	ENSG00000090487	protein_coding	4.9945e-25	8.07133	0.595	0.493	1.6351e-20
THOC2	ENSG00000125676	protein_coding	9.66354e-30	8.06365	0.484	0.479	3.16365e-25
MAP4K4	ENSG00000071054	protein_coding	6.93103e-170	8.04929	0.534	0.587	2.26908e-165
RPS10	ENSG00000124614	protein_coding	1.48352e-10	8.03692	0.942	0.933	4.85674e-06
SMIM15	ENSG00000188725	protein_coding	5.05003e-47	8.03511	0.41	0.388	1.65328e-42
ASMTL	ENSG00000169093	protein_coding	7.48556e-158	8.01341	0.223	0.18	2.45062e-153
METRNL	ENSG00000176845	protein_coding	1.53797e-10	-7.98231	0.577	0.526	5.03499e-06
KLF4	ENSG00000136826	protein_coding	2.7519e-173	7.98193	0.123	0.175	9.00917e-169
PLCB4	ENSG00000101333	protein_coding	7.1842e-81	7.97571	0.276	0.197	2.35196e-76
TM2D1	ENSG00000162604	protein_coding	4.21853e-28	7.97125	0.597	0.519	1.38106e-23
G3BP1	ENSG00000145907	protein_coding	3.73226e-74	7.96912	0.581	0.584	1.22187e-69
BCAR1	ENSG00000050820	protein_coding	8.20162e-66	7.96502	0.487	0.369	2.68505e-61
FAM211A	ENSG00000181350	protein_coding	6.13912e-73	7.95616	0.374	0.322	2.00982e-68
MRPL27	ENSG00000108826	protein_coding	7.52911e-15	7.9536	0.514	0.515	2.46488e-10
METAP2	ENSG00000111142	protein_coding	5.42734e-12	7.95355	0.648	0.619	1.7768e-07
ATP2B1	ENSG00000070961	protein_coding	6.1262e-98	7.95136	0.434	0.45	2.00559e-93
VGLL4	ENSG00000144560	protein_coding	4.98003e-21	-7.94955	0.684	0.626	1.63036e-16
EMC7	ENSG00000134153	protein_coding	2.81668e-23	7.94772	0.641	0.58	9.22126e-19
ARHGAP18	ENSG00000146376	protein_coding	3.86623e-70	-7.93251	0.324	0.299	1.26573e-65
TXNDC9	ENSG00000115514	protein_coding	2.20988e-22	7.92862	0.383	0.37	7.23471e-18
FAM161A	ENSG00000170264	protein_coding	3.65813e-261	7.91558	0.467	0.356	1.1976e-256
CAPG	ENSG00000042493	protein_coding	7.94318e-73	7.86853	0.22	0.226	2.60044e-68
PELO	ENSG00000152684	protein_coding	1.30964e-15	7.8682	0.251	0.239	4.2875e-11
RASA1	ENSG00000145715	protein_coding	7.79072e-12	7.8585	0.22	0.197	2.55053e-07
PFKP	ENSG00000067057	protein_coding	2.09578e-183	7.85658	0.648	0.525	6.86118e-179
COPB2	ENSG00000184432	protein_coding	1.15825e-111	7.85465	0.552	0.565	3.79188e-107
CDK18	ENSG00000117266	protein_coding	4.05845e-242	7.84803	0.315	0.17	1.32866e-237
PLK3	ENSG00000173846	protein_coding	3.35018e-25	7.82924	0.119	0.107	1.09678e-20
LIMK2	ENSG00000182541	protein_coding	3.36469e-23	7.82138	0.17	0.116	1.10153e-18
JMJD1C	ENSG00000171988	protein_coding	3.81144e-30	7.82118	0.56	0.558	1.24779e-25
EPB41	ENSG00000159023	protein_coding	3.70945e-22	-7.80366	0.176	0.186	1.2144e-17
VEZT	ENSG00000028203	protein_coding	2.74457e-23	7.80174	0.372	0.373	8.98518e-19
MYO10	ENSG00000145555	protein_coding	3.72555e-19	7.79426	0.445	0.358	1.21967e-14
TMEM141	ENSG00000244187	protein_coding	4.52707e-106	7.78851	0.531	0.459	1.48207e-101
MGAT2	ENSG00000168282	protein_coding	3.24543e-18	7.77731	0.34	0.305	1.06249e-13
NDUFB1	ENSG00000183648	protein_coding	1.1801e-63	7.77549	0.669	0.598	3.8634e-59
ZNF503	ENSG00000165655	protein_coding	3.46701e-46	-7.77301	0.389	0.412	1.13503e-41
SOAT1	ENSG00000057252	protein_coding	5.12538e-12	7.76995	0.234	0.168	1.67795e-07
TNFRSF10D	ENSG00000173530	protein_coding	4.84667e-15	7.75702	0.124	0.102	1.5867e-10
MAP4K5	ENSG00000012983	protein_coding	9.90548e-152	7.75138	0.348	0.357	3.24286e-147
PEA15	ENSG00000162734	protein_coding	1.77237e-54	7.75038	0.314	0.301	5.80237e-50
COL16A1	ENSG00000084636	protein_coding	2.51888e-291	7.74897	0.243	0.323	8.2463e-290
LAMTOR2	ENSG00000116586	protein_coding	7.94713e-19	7.74417	0.606	0.548	2.60173e-14
ACP5	ENSG00000102575	protein_coding	3.55291e-187	7.73902	0.272	0.158	1.16315e-182
LRPPRC	ENSG00000138095	protein_coding	1.13279e-28	7.73762	0.438	0.418	3.70852e-24
NFIC	ENSG00000141905	protein_coding	1.06527e-28	7.73359	0.546	0.555	3.48749e-24
MMP23B	ENSG00000189409	protein_coding	1.27074e-66	-7.72973	0.1	0.147	4.16016e-62
BIRC7	ENSG00000101197	protein_coding	4.10207e-82	7.72964	0.183	0.092	1.34294e-77
AMD1	ENSG00000123505	protein_coding	3.77029e-38	-7.72058	0.475	0.452	1.23432e-33
CSPG5	ENSG00000114646	protein_coding	7.56203e-110	7.69147	0.246	0.139	2.47566e-105
KIF1B	ENSG00000054523	protein_coding	1.08525e-89	7.68908	0.444	0.452	3.55289e-85
EIF3K	ENSG00000178982	protein_coding	7.92489e-95	-7.65726	0.908	0.889	2.59445e-90
IFNGR2	ENSG00000159128	protein_coding	3.75136e-13	7.65478	0.404	0.384	1.22812e-08
DAPK3	ENSG00000167657	protein_coding	1.3848e-17	-7.65251	0.31	0.291	4.53356e-13
ZNF667-AS1	ENSG00000166770	lincRNA	7.92191e-24	7.64368	0.255	0.163	2.59347e-19
EEA1	ENSG00000102189	protein_coding	4.398e-65	-7.64309	0.343	0.372	1.43982e-60
RPS7	ENSG00000171863	protein_coding	2.61611e-36	-7.63835	0.992	0.994	8.56462e-32
NPW	ENSG00000183971	protein_coding	3.08769e-246	-7.63835	0.599	0.506	1.01085e-241
TRIM2	ENSG00000109654	protein_coding	3.63526e-171	-7.63826	0.25	0.308	1.19011e-166
UQCRB	ENSG00000156467	protein_coding	5.25401e-291	-7.62866	0.967	0.954	1.72006e-289
SMOC2	ENSG00000112562	protein_coding	4.03168e-13	-7.62744	0.254	0.235	1.31989e-08
DEGS1	ENSG00000143753	protein_coding	1.17589e-41	-7.61174	0.514	0.516	3.84964e-37
PYCR1	ENSG00000183010	protein_coding	1.08585e-181	7.60627	0.275	0.348	3.55486e-177
RAB31	ENSG00000168461	protein_coding	2.10014e-136	7.60398	0.224	0.265	6.87544e-132
SPTSSA	ENSG00000165389	protein_coding	2.20241e-12	7.59416	0.497	0.459	7.21024e-08
RAP1A	ENSG00000116473	protein_coding	4.36964e-13	7.59039	0.421	0.389	1.43053e-08
NUSAP1	ENSG00000137804	protein_coding	4.72721e-33	7.57709	0.117	0.138	1.54759e-28
ALCAM	ENSG00000170017	protein_coding	5.13665e-49	-7.57492	0.367	0.391	1.68164e-44
TTLL4	ENSG00000135912	protein_coding	3.75358e-256	-7.55059	0.373	0.23	1.22885e-251
SEPT10	ENSG00000186522	protein_coding	8.24665e-11	7.54995	0.475	0.45	2.69979e-06
NUDT14	ENSG00000183828	protein_coding	0	7.54421	0.526	0.368	0
FAM84B	ENSG00000168672	protein_coding	7.93083e-223	-7.54266	0.453	0.272	2.5964e-218
TMEM208	ENSG00000168701	protein_coding	1.28895e-13	-7.5369	0.631	0.572	4.21977e-09
KREMEN1	ENSG00000183762	protein_coding	4.3328e-123	7.53296	0.349	0.245	1.41847e-118
PHYH	ENSG00000107537	protein_coding	1.05431e-39	7.52136	0.302	0.236	3.4516e-35
REC8	ENSG00000100918	protein_coding	1.69707e-257	-7.51866	0.278	0.177	5.55586e-253
IK	ENSG00000113141	protein_coding	6.8697e-27	-7.51446	0.574	0.578	2.249e-22
FOXO3	ENSG00000118689	protein_coding	2.58749e-43	7.51228	0.392	0.305	8.47093e-39
EMC2	ENSG00000104412	protein_coding	6.74407e-11	-7.51075	0.443	0.372	2.20787e-06
GPBP1	ENSG00000062194	protein_coding	6.62799e-15	-7.50313	0.642	0.623	2.16987e-10
NAE1	ENSG00000159593	protein_coding	2.03606e-20	7.49652	0.459	0.426	6.66564e-16
BAZ1A	ENSG00000198604	protein_coding	1.19403e-47	7.48906	0.275	0.286	3.90902e-43
CSE1L	ENSG00000124207	protein_coding	2.99032e-11	7.48587	0.297	0.273	9.78972e-07
CASK	ENSG00000147044	protein_coding	1.40961e-47	-7.48586	0.268	0.264	4.61477e-43
OS9	ENSG00000135506	protein_coding	2.58168e-52	7.48028	0.582	0.571	8.4519e-48
TSN	ENSG00000211460	protein_coding	3.42285e-33	7.46971	0.436	0.425	1.12057e-28
FGFR1OP2	ENSG00000111790	protein_coding	2.21685e-13	7.46769	0.429	0.401	7.25752e-09
ANKRD17	ENSG00000132466	protein_coding	5.96197e-21	-7.46506	0.447	0.447	1.95183e-16
RABGGTB	ENSG00000137955	protein_coding	2.84366e-29	7.45932	0.488	0.396	9.30956e-25
ERBB2IP	ENSG00000112851	protein_coding	1.86983e-24	7.45879	0.427	0.397	6.12144e-20
MPHOSPH10	ENSG00000124383	protein_coding	4.76866e-38	-7.45665	0.348	0.378	1.56117e-33
EMC3	ENSG00000125037	protein_coding	2.51154e-20	7.44536	0.472	0.411	8.22229e-16
PFKL	ENSG00000141959	protein_coding	5.98665e-90	7.43716	0.595	0.489	1.95991e-85
CPXM2	ENSG00000121898	protein_coding	8.37345e-77	7.41813	0.322	0.222	2.7413e-72
CHST2	ENSG00000175040	protein_coding	9.38715e-40	7.40951	0.124	0.171	3.07317e-35
ANGPTL2	ENSG00000136859	protein_coding	3.88768e-37	7.40793	0.197	0.141	1.27275e-32
CDC27	ENSG00000004897	protein_coding	6.6562e-75	7.40361	0.344	0.351	2.17911e-70
SLC15A4	ENSG00000139370	protein_coding	2.3762e-69	7.40027	0.203	0.134	7.77922e-65
SLC45A2	ENSG00000164175	protein_coding	0	7.39775	0.392	0.233	0
CFLAR	ENSG00000003402	protein_coding	1.05671e-10	7.38569	0.36	0.32	3.45947e-06
CETN3	ENSG00000153140	protein_coding	6.8843e-12	7.38033	0.318	0.251	2.25378e-07
FARSB	ENSG00000116120	protein_coding	1.53707e-43	7.37815	0.202	0.2	5.03205e-39
SOS1	ENSG00000115904	protein_coding	1.73781e-73	-7.36704	0.26	0.288	5.68923e-69
PTH1R	ENSG00000160801	protein_coding	2.1694e-106	-7.36256	0.063	0.127	7.10218e-102
TPGS1	ENSG00000141933	protein_coding	1.6989e-37	-7.34723	0.598	0.542	5.56184e-33
SDCCAG8	ENSG00000054282	protein_coding	1.44412e-33	7.3341	0.404	0.326	4.72776e-29
DNTTIP2	ENSG00000067334	protein_coding	1.96432e-27	-7.32914	0.352	0.349	6.4308e-23
ATP1A3	ENSG00000105409	protein_coding	2.02104e-161	7.32736	0.249	0.142	6.61647e-157
PHB	ENSG00000167085	protein_coding	1.29903e-23	7.31082	0.743	0.7	4.25278e-19
IARS	ENSG00000196305	protein_coding	3.59767e-171	7.30751	0.372	0.419	1.1778e-166
IFI44L	ENSG00000137959	protein_coding	4.33246e-109	7.29866	0.084	0.168	1.41836e-104
SLC1A3	ENSG00000079215	protein_coding	1.03386e-120	7.29531	0.067	0.104	3.38464e-116
FBXL3	ENSG00000005812	protein_coding	6.03794e-19	7.29361	0.243	0.213	1.9767e-14
GOLPH3	ENSG00000113384	protein_coding	7.05056e-23	7.29356	0.4	0.343	2.30821e-18
ATP6V1H	ENSG00000047249	protein_coding	8.48172e-13	7.27792	0.338	0.275	2.77675e-08
SGOL2	ENSG00000163535	protein_coding	8.50516e-21	7.26401	0.115	0.124	2.78442e-16
SOX6	ENSG00000110693	protein_coding	4.97094e-242	7.26197	0.301	0.185	1.62739e-237
C12orf57	ENSG00000111678	protein_coding	1.42543e-68	7.25471	0.885	0.882	4.66657e-64
MTPN	ENSG00000105887	protein_coding	6.34662e-13	7.25169	0.659	0.637	2.07776e-08
LAMP1	ENSG00000185896	protein_coding	2.78486e-58	7.24775	0.593	0.584	9.11707e-54
AP1S1	ENSG00000106367	protein_coding	3.91573e-61	7.23612	0.373	0.399	1.28193e-56
PRPF40A	ENSG00000196504	protein_coding	8.18744e-25	7.21805	0.651	0.634	2.68041e-20
CMPK1	ENSG00000162368	protein_coding	1.87469e-16	7.20915	0.625	0.578	6.13738e-12
NUPL1	ENSG00000139496	protein_coding	4.36574e-12	7.20452	0.291	0.278	1.42926e-07
FAM45A	ENSG00000119979	protein_coding	2.15446e-79	7.18486	0.518	0.415	7.05328e-75
SUMO2	ENSG00000188612	protein_coding	2.89214e-16	-7.18448	0.957	0.958	9.46829e-12
TMEM151A	ENSG00000179292	protein_coding	4.45704e-183	7.1766	0.267	0.15	1.45915e-178
PLXNB2	ENSG00000196576	protein_coding	3.72936e-18	7.17284	0.456	0.367	1.22092e-13
IFT20	ENSG00000109083	protein_coding	9.80909e-35	7.17137	0.437	0.432	3.2113e-30
FAM175A	ENSG00000163322	protein_coding	2.72359e-36	7.15568	0.327	0.256	8.9165e-32
ECI1	ENSG00000167969	protein_coding	8.28895e-65	7.14843	0.535	0.464	2.71364e-60
ZFYVE21	ENSG00000100711	protein_coding	8.90196e-19	7.12373	0.481	0.412	2.91432e-14
DPM1	ENSG00000000419	protein_coding	1.88245e-18	7.10958	0.358	0.346	6.16277e-14
SCFD1	ENSG00000092108	protein_coding	2.03685e-22	7.09857	0.448	0.436	6.66825e-18
AMOT	ENSG00000126016	protein_coding	1.04185e-10	-7.08078	0.128	0.12	3.41081e-06
DGCR6L	ENSG00000128185	protein_coding	2.52598e-44	7.07051	0.503	0.442	8.26956e-40
PHF20L1	ENSG00000129292	protein_coding	5.39476e-27	7.06132	0.49	0.477	1.76614e-22
FAM96B	ENSG00000166595	protein_coding	1.73462e-17	-7.05391	0.752	0.701	5.67879e-13
KIAA1430	ENSG00000164323	protein_coding	4.50824e-33	7.03282	0.487	0.477	1.47591e-28
TPGS2	ENSG00000134779	protein_coding	5.51272e-57	7.03118	0.646	0.551	1.80476e-52
SPDL1	ENSG00000040275	protein_coding	2.10542e-12	7.02807	0.189	0.178	6.89273e-08
NSMCE1	ENSG00000169189	protein_coding	4.25494e-32	7.02624	0.339	0.28	1.39298e-27
CUL4B	ENSG00000158290	protein_coding	8.54873e-27	-7.01847	0.263	0.239	2.79868e-22
HDLBP	ENSG00000115677	protein_coding	0	7.00483	0.723	0.753	0
CYB5A	ENSG00000166347	protein_coding	5.07717e-11	6.98886	0.495	0.441	1.66216e-06
PRCC	ENSG00000143294	protein_coding	7.40892e-15	-6.9624	0.33	0.312	2.42553e-10
ARPC4	ENSG00000241553	protein_coding	2.49934e-36	6.95963	0.581	0.575	8.18233e-32
LSM3	ENSG00000170860	protein_coding	5.60617e-19	-6.95049	0.697	0.682	1.83535e-14
MRPS2	ENSG00000122140	protein_coding	1.03634e-14	6.94737	0.374	0.322	3.39276e-10
DMKN	ENSG00000161249	protein_coding	4.79988e-163	-6.94595	0.307	0.178	1.57138e-158
MSRB3	ENSG00000174099	protein_coding	3.66176e-121	6.94067	0.29	0.3	1.19879e-116
PPAPDC1B	ENSG00000147535	protein_coding	7.65307e-24	6.93194	0.305	0.295	2.50546e-19
UBE2J1	ENSG00000198833	protein_coding	1.25636e-27	6.92943	0.41	0.381	4.11306e-23
FBXO17	ENSG00000269190	protein_coding	1.32235e-42	-6.92413	0.262	0.274	4.32911e-38
DDX3Y	ENSG00000067048	protein_coding	8.94103e-169	6.91912	0.132	0.216	2.92711e-164
CRISPLD2	ENSG00000103196	protein_coding	1.02545e-86	6.89034	0.114	0.114	3.35711e-82
PGRMC2	ENSG00000164040	protein_coding	4.58656e-19	6.88883	0.591	0.545	1.50155e-14
JKAMP	ENSG00000050130	protein_coding	1.83011e-32	6.88248	0.509	0.407	5.99141e-28
PODXL	ENSG00000128567	protein_coding	1.24131e-59	6.86335	0.259	0.18	4.06379e-55
NDUFB10	ENSG00000140990	protein_coding	1.13858e-66	6.86121	0.853	0.816	3.72747e-62
SRSF5	ENSG00000100650	protein_coding	1.94578e-22	-6.85976	0.862	0.837	6.37011e-18
FAM98A	ENSG00000119812	protein_coding	3.08651e-103	6.85419	0.292	0.323	1.01046e-98
KPNA3	ENSG00000102753	protein_coding	6.04483e-24	6.85336	0.451	0.421	1.97896e-19
COL21A1	ENSG00000124749	protein_coding	9.40793e-208	6.84739	0.075	0.167	3.07997e-203
RNF213	ENSG00000173821	protein_coding	8.36931e-12	-6.84119	0.319	0.322	2.73995e-07
KIFAP3	ENSG00000075945	protein_coding	2.26406e-13	6.84078	0.289	0.281	7.41208e-09
ARPC5L	ENSG00000136950	protein_coding	2.15737e-31	6.83935	0.413	0.416	7.06281e-27
C8orf88	ENSG00000253250	protein_coding	6.54997e-55	6.83636	0.252	0.161	2.14433e-50
SLC16A7	ENSG00000118596	protein_coding	1.94942e-62	-6.83117	0.079	0.103	6.38201e-58
IER5	ENSG00000162783	protein_coding	1.28455e-19	6.82609	0.172	0.165	4.20537e-15
PTP4A1	ENSG00000112245	protein_coding	7.54422e-12	6.82308	0.517	0.45	2.46983e-07
SEC24D	ENSG00000150961	protein_coding	1.0692e-244	6.8198	0.25	0.309	3.50035e-240
GANAB	ENSG00000089597	protein_coding	5.06686e-18	6.81553	0.449	0.436	1.65879e-13
TPD52	ENSG00000076554	protein_coding	9.93896e-172	6.81137	0.338	0.211	3.25382e-167
NME3	ENSG00000103024	protein_coding	4.0243e-44	6.81004	0.696	0.629	1.31747e-39
ATAD2	ENSG00000156802	protein_coding	2.6939e-22	-6.80995	0.121	0.134	8.81928e-18
FKBP9	ENSG00000122642	protein_coding	3.56919e-121	-6.80602	0.316	0.348	1.16848e-116
MRE11A	ENSG00000020922	protein_coding	6.11576e-17	-6.80415	0.133	0.135	2.00218e-12
XPOT	ENSG00000184575	protein_coding	7.56559e-52	6.80012	0.351	0.339	2.47682e-47
TSC22D2	ENSG00000196428	protein_coding	8.64251e-86	6.79393	0.266	0.268	2.82938e-81
EIF4B	ENSG00000063046	protein_coding	3.87e-65	6.78964	0.855	0.844	1.26696e-60
ANKRD11	ENSG00000167522	protein_coding	1.85563e-25	6.78878	0.777	0.787	6.07495e-21
SSR2	ENSG00000163479	protein_coding	7.71053e-43	6.78866	0.896	0.884	2.52427e-38
PRDX2	ENSG00000167815	protein_coding	8.69297e-55	6.78817	0.936	0.928	2.8459e-50
C4orf48	ENSG00000243449	protein_coding	1.60091e-180	6.7881	0.82	0.743	5.24106e-176
MAP2	ENSG00000078018	protein_coding	2.03664e-125	6.7839	0.08	0.114	6.66756e-121
RUNX1	ENSG00000159216	protein_coding	1.24534e-144	6.77891	0.159	0.185	4.07701e-140
C7orf73	ENSG00000243317	protein_coding	2.8708e-20	6.77847	0.789	0.723	9.39844e-16
MAPK1	ENSG00000100030	protein_coding	9.19703e-40	6.76657	0.379	0.37	3.01092e-35
SNRNP40	ENSG00000060688	protein_coding	5.77758e-15	6.75362	0.429	0.409	1.89146e-10
CLSPN	ENSG00000092853	protein_coding	1.14676e-28	6.75145	0.09	0.11	3.75428e-24
NEK6	ENSG00000119408	protein_coding	1.07577e-15	6.74406	0.319	0.25	3.52186e-11
SEMA5A	ENSG00000112902	protein_coding	9.45654e-90	-6.73351	0.145	0.181	3.09588e-85
PPFIBP1	ENSG00000110841	protein_coding	2.3035e-96	-6.72875	0.286	0.318	7.5412e-92
KCNJ13	ENSG00000115474	protein_coding	4.51166e-128	6.70994	0.235	0.143	1.47703e-123
MSI1	ENSG00000135097	protein_coding	2.58367e-30	-6.70515	0.227	0.175	8.45841e-26
ZC3H13	ENSG00000123200	protein_coding	1.50749e-48	-6.69341	0.533	0.56	4.93524e-44
EFHC1	ENSG00000096093	protein_coding	2.7512e-71	6.68938	0.364	0.258	9.00688e-67
ANAPC5	ENSG00000089053	protein_coding	5.2876e-41	6.68889	0.55	0.555	1.73106e-36
MATN2	ENSG00000132561	protein_coding	2.22577e-37	6.68461	0.227	0.146	7.28671e-33
UQCRH	ENSG00000173660	protein_coding	7.60742e-179	6.67239	0.953	0.945	2.49052e-174
AQP11	ENSG00000178301	protein_coding	4.05515e-104	6.65832	0.131	0.079	1.32758e-99
ST6GAL2	ENSG00000144057	protein_coding	7.70294e-121	6.64833	0.096	0.115	2.52179e-116
FIBCD1	ENSG00000130720	protein_coding	2.22193e-127	6.64382	0.164	0.077	7.27414e-123
PTGES2	ENSG00000148334	protein_coding	2.08239e-12	-6.64251	0.399	0.361	6.81734e-08
HMGCR	ENSG00000113161	protein_coding	2.88093e-95	6.64055	0.291	0.311	9.4316e-91
EPRS	ENSG00000136628	protein_coding	1.79612e-118	6.63972	0.523	0.552	5.88014e-114
BRD4	ENSG00000141867	protein_coding	2.04554e-34	6.63389	0.659	0.642	6.69668e-30
ECH1	ENSG00000104823	protein_coding	2.51132e-33	-6.62663	0.63	0.581	8.22155e-29
TWF2	ENSG00000247596	protein_coding	2.47812e-26	6.626	0.276	0.283	8.11285e-22
TSKU	ENSG00000182704	protein_coding	1.40873e-26	6.6243	0.347	0.276	4.61189e-22
ADAR	ENSG00000160710	protein_coding	9.79522e-116	-6.61897	0.465	0.502	3.20676e-111
CKAP5	ENSG00000175216	protein_coding	7.98654e-54	6.61631	0.275	0.287	2.61463e-49
IRX1	ENSG00000170549	protein_coding	7.94265e-31	-6.61385	0.087	0.101	2.60026e-26
VKORC1	ENSG00000167397	protein_coding	2.00966e-48	6.60548	0.794	0.751	6.57923e-44
SDF4	ENSG00000078808	protein_coding	2.20668e-36	6.59002	0.625	0.601	7.22424e-32
TMX2	ENSG00000213593	protein_coding	5.78651e-11	-6.57543	0.427	0.38	1.89439e-06
MOSPD1	ENSG00000101928	protein_coding	1.95522e-16	6.57418	0.217	0.153	6.401e-12
CYB5D2	ENSG00000167740	protein_coding	5.10985e-28	6.57078	0.203	0.162	1.67286e-23
FCGRT	ENSG00000104870	protein_coding	1.44871e-16	6.56065	0.636	0.592	4.7428e-12
UBXN4	ENSG00000144224	protein_coding	5.79114e-173	-6.55658	0.868	0.81	1.8959e-168
SLC39A14	ENSG00000104635	protein_coding	7.48396e-28	6.5553	0.152	0.128	2.4501e-23
DPP7	ENSG00000176978	protein_coding	0	6.53805	0.724	0.591	0
TSPAN3	ENSG00000140391	protein_coding	4.43362e-79	6.53232	0.813	0.745	1.45148e-74
NAA50	ENSG00000121579	protein_coding	2.60348e-42	6.53088	0.38	0.358	8.52328e-38
CHD7	ENSG00000171316	protein_coding	2.81952e-31	6.53008	0.184	0.193	9.23053e-27
LHX2	ENSG00000106689	protein_coding	0	6.52406	0.498	0.304	0
SYT11	ENSG00000132718	protein_coding	1.37509e-12	6.51985	0.248	0.216	4.50176e-08
EDNRA	ENSG00000151617	protein_coding	0	-6.51891	0.103	0.196	0
STON2	ENSG00000140022	protein_coding	4.05613e-87	-6.51441	0.173	0.105	1.32789e-82
AVPI1	ENSG00000119986	protein_coding	4.16512e-23	6.51427	0.192	0.125	1.36358e-18
MOB1A	ENSG00000114978	protein_coding	4.33028e-28	6.50673	0.49	0.463	1.41765e-23
GLIPR2	ENSG00000122694	protein_coding	5.5919e-18	6.50426	0.351	0.333	1.83068e-13
CTBP1	ENSG00000159692	protein_coding	2.53023e-20	6.50016	0.428	0.371	8.28348e-16
ADAMTS12	ENSG00000151388	protein_coding	3.22329e-76	6.49609	0.151	0.167	1.05524e-71
ARMCX2	ENSG00000184867	protein_coding	8.09311e-62	6.46952	0.317	0.329	2.64952e-57
HSPB11	ENSG00000081870	protein_coding	4.23344e-15	-6.46778	0.495	0.458	1.38594e-10
IPO7	ENSG00000205339	protein_coding	1.5258e-54	6.4574	0.477	0.458	4.99517e-50
C3orf14	ENSG00000114405	protein_coding	3.16185e-37	6.45719	0.218	0.229	1.03513e-32
RAB3IP	ENSG00000127328	protein_coding	1.43244e-146	6.45194	0.413	0.269	4.68951e-142
COX17	ENSG00000138495	protein_coding	3.6882e-75	6.44226	0.52	0.418	1.20744e-70
MBD2	ENSG00000134046	protein_coding	5.67312e-19	6.43643	0.369	0.357	1.85727e-14
GLTSCR2	ENSG00000105373	protein_coding	1.0753e-44	6.42011	0.793	0.749	3.52033e-40
DCAF13	ENSG00000164934	protein_coding	3.28252e-22	6.41347	0.432	0.407	1.07463e-17
MTMR6	ENSG00000139505	protein_coding	4.26553e-30	6.39766	0.167	0.161	1.39645e-25
[truncated: 1,912 more rows]

## Sheet: AMD-GA vs Control (Subpop) - DE
cluster	gene_name	ensembl_gene_id	gene_biotype	p_val	avg_log2FC	pct.1	pct.2	p_val_adj	cluster_only
ProgenitorRPE	PMEL	ENSG00000185664	protein_coding	2.01809e-14	419.91	0.487	0.493	6.60682e-10	FALSE
ProgenitorRPE	RPS14	ENSG00000164587	protein_coding	2.34575e-18	-367.802	0.999	0.999	7.6795e-14	FALSE
ProgenitorRPE	RPS25	ENSG00000118181	protein_coding	6.57261e-19	295.838	0.996	0.993	2.15174e-14	FALSE
ProgenitorRPE	RPL32	ENSG00000144713	protein_coding	1.08757e-11	-213.408	0.999	0.998	3.56048e-07	FALSE
ProgenitorRPE	MT-ND1	ENSG00000198888	protein_coding	7.25663e-13	-200.449	0.994	0.992	2.37567e-08	FALSE
ProgenitorRPE	IFI27	ENSG00000165949	protein_coding	1.70387e-21	-184.396	0.276	0.213	5.57814e-17	TRUE
ProgenitorRPE	RPL29	ENSG00000162244	protein_coding	5.75889e-20	-171.525	0.998	0.997	1.88535e-15	FALSE
ProgenitorRPE	RPL10	ENSG00000147403	protein_coding	5.1579e-14	-141.299	1	0.999	1.68859e-09	TRUE
ProgenitorRPE	RPL35A	ENSG00000182899	protein_coding	2.0023e-13	-128.314	0.996	0.995	6.55513e-09	FALSE
ProgenitorRPE	RPL15	ENSG00000174748	protein_coding	9.57861e-11	-128.313	0.999	0.998	3.13584e-06	FALSE
ProgenitorRPE	RPL23A	ENSG00000198242	protein_coding	1.60746e-18	-125.429	0.997	0.993	5.26252e-14	FALSE
ProgenitorRPE	RPS15A	ENSG00000134419	protein_coding	6.44209e-15	-123.986	0.996	0.997	2.10901e-10	FALSE
ProgenitorRPE	RPL39	ENSG00000198918	protein_coding	9.56019e-12	121.272	0.999	0.998	3.12982e-07	FALSE
ProgenitorRPE	RPL18A	ENSG00000105640	protein_coding	9.35218e-14	-119.658	0.999	0.998	3.06172e-09	FALSE
ProgenitorRPE	RPLP1	ENSG00000137818	protein_coding	8.23061e-20	-118.215	1	1	2.69454e-15	FALSE
ProgenitorRPE	RPL19	ENSG00000108298	protein_coding	1.36552e-10	-115.4	0.997	0.998	4.47042e-06	FALSE
ProgenitorRPE	DCT	ENSG00000080166	protein_coding	1.17444e-13	-111.002	0.407	0.405	3.84488e-09	FALSE
ProgenitorRPE	RPL7A	ENSG00000148303	protein_coding	2.88421e-11	-100.833	0.998	0.999	9.44233e-07	FALSE
ProgenitorRPE	RPL37A	ENSG00000197756	protein_coding	3.21256e-17	-96.123	0.996	0.996	1.05173e-12	FALSE
ProgenitorRPE	COL3A1	ENSG00000168542	protein_coding	8.27535e-12	-95.1323	0.63	0.662	2.70919e-07	TRUE
ProgenitorRPE	RPL18	ENSG00000063177	protein_coding	1.51329e-10	-95.1323	0.998	0.998	4.95422e-06	FALSE
ProgenitorRPE	EFEMP1	ENSG00000115380	protein_coding	1.42297e-15	91.9652	0.48	0.289	4.6585e-11	FALSE
ProgenitorRPE	RPL37	ENSG00000145592	protein_coding	9.38993e-15	-90.8042	0.997	0.995	3.07407e-10	FALSE
ProgenitorRPE	RPLP2	ENSG00000177600	protein_coding	3.56551e-18	-87.9187	0.997	0.997	1.16728e-13	FALSE
ProgenitorRPE	RPS27A	ENSG00000143947	protein_coding	1.09943e-12	-76.3772	1	0.998	3.5993e-08	FALSE
ProgenitorRPE	RPL21	ENSG00000122026	protein_coding	1.52157e-12	-73.4918	0.997	0.998	4.9813e-08	TRUE
ProgenitorRPE	HLA-C	ENSG00000204525	protein_coding	1.05661e-18	69.3251	0.73	0.55	3.45913e-14	FALSE
ProgenitorRPE	MT-ND5	ENSG00000198786	protein_coding	6.98913e-13	-69.1638	0.987	0.982	2.2881e-08	FALSE
ProgenitorRPE	GPNMB	ENSG00000136235	protein_coding	1.06153e-17	66.4434	0.678	0.484	3.47522e-13	FALSE
ProgenitorRPE	JUN	ENSG00000177606	protein_coding	4.80647e-13	-64.8357	0.539	0.557	1.57354e-08	FALSE
ProgenitorRPE	RPS11	ENSG00000142534	protein_coding	1.18026e-30	63.5642	0.996	0.995	3.86394e-26	FALSE
ProgenitorRPE	RPS13	ENSG00000110700	protein_coding	9.53918e-14	-61.4983	0.998	0.995	3.12294e-09	TRUE
ProgenitorRPE	RPL5	ENSG00000122406	protein_coding	4.49341e-11	-60.2941	0.996	0.995	1.47105e-06	FALSE
ProgenitorRPE	HIST1H1B	ENSG00000184357	protein_coding	1.94734e-36	-50.4085	0.352	0.461	6.3752e-32	TRUE
ProgenitorRPE	HIST1H1D	ENSG00000124575	protein_coding	7.15337e-25	-48.9822	0.408	0.531	2.34187e-20	FALSE
ProgenitorRPE	RPL23	ENSG00000125691	protein_coding	1.24224e-16	-48.966	0.996	0.991	4.06686e-12	FALSE
ProgenitorRPE	RPS28	ENSG00000233927	protein_coding	6.23351e-40	-47.5233	0.996	0.993	2.04073e-35	FALSE
ProgenitorRPE	SERF2	ENSG00000140264	protein_coding	2.90547e-13	45.247	0.993	0.987	9.51192e-09	FALSE
ProgenitorRPE	RPL41	ENSG00000229117	protein_coding	2.29187e-20	-44.638	0.999	1	7.50312e-16	FALSE
ProgenitorRPE	NES	ENSG00000132688	protein_coding	1.85566e-24	-41.3738	0.258	0.419	6.07505e-20	FALSE
ProgenitorRPE	EIF4G2	ENSG00000110321	protein_coding	7.50366e-19	40.2472	0.954	0.938	2.45655e-14	FALSE
ProgenitorRPE	FAU	ENSG00000149806	protein_coding	1.69649e-10	-38.8672	0.99	0.991	5.55396e-06	FALSE
ProgenitorRPE	CHCHD2	ENSG00000106153	protein_coding	1.26844e-83	-38.8669	0.847	0.698	4.15263e-79	FALSE
ProgenitorRPE	HNRNPA2B1	ENSG00000122566	protein_coding	8.99151e-13	37.4409	0.981	0.981	2.94364e-08	FALSE
ProgenitorRPE	NDUFA4L2	ENSG00000185633	protein_coding	9.60269e-14	-37.423	0.222	0.178	3.14373e-09	TRUE
ProgenitorRPE	UQCRB	ENSG00000156467	protein_coding	7.46368e-18	34.6756	0.971	0.945	2.44346e-13	FALSE
ProgenitorRPE	UQCRH	ENSG00000173660	protein_coding	5.01069e-21	-34.5284	0.977	0.964	1.6404e-16	FALSE
ProgenitorRPE	CFH	ENSG00000000971	protein_coding	2.45301e-15	-32.9059	0.445	0.367	8.03065e-11	FALSE
ProgenitorRPE	RPS4Y1	ENSG00000129824	protein_coding	1.08021e-19	-31.6517	0.287	0.281	3.53641e-15	FALSE
ProgenitorRPE	ODC1	ENSG00000115758	protein_coding	9.30597e-12	-31.1991	0.857	0.844	3.04659e-07	TRUE
ProgenitorRPE	RPL26	ENSG00000161970	protein_coding	7.37741e-23	-30.211	0.998	0.997	2.41522e-18	FALSE
ProgenitorRPE	EEF1B2	ENSG00000114942	protein_coding	1.62084e-12	-30.2105	0.991	0.986	5.30629e-08	FALSE
ProgenitorRPE	FAM3C	ENSG00000196937	protein_coding	2.11889e-10	-27.3358	0.55	0.48	6.93683e-06	FALSE
ProgenitorRPE	RPS21	ENSG00000171858	protein_coding	9.29342e-17	-27.3256	0.988	0.982	3.04248e-12	FALSE
ProgenitorRPE	COX7C	ENSG00000127184	protein_coding	4.07391e-12	-27.3157	0.969	0.963	1.33372e-07	FALSE
ProgenitorRPE	USP9X	ENSG00000124486	protein_coding	1.08251e-10	-25.7381	0.493	0.502	3.54392e-06	FALSE
ProgenitorRPE	COX4I1	ENSG00000131143	protein_coding	1.00549e-21	-24.4312	0.976	0.967	3.29179e-17	FALSE
ProgenitorRPE	HLA-B	ENSG00000234745	protein_coding	7.76915e-16	-24.3714	0.688	0.496	2.54346e-11	FALSE
ProgenitorRPE	GTF2I	ENSG00000077809	protein_coding	1.58177e-14	-22.9915	0.862	0.857	5.1784e-10	FALSE
ProgenitorRPE	GRIA2	ENSG00000120251	protein_coding	4.94188e-13	-22.9286	0.26	0.296	1.61787e-08	FALSE
ProgenitorRPE	PLA2G16	ENSG00000176485	protein_coding	1.35615e-11	22.1703	0.421	0.245	4.43977e-07	FALSE
ProgenitorRPE	UBA52	ENSG00000221983	protein_coding	6.04548e-28	-22.0057	0.995	0.994	1.97917e-23	FALSE
ProgenitorRPE	CNN3	ENSG00000117519	protein_coding	2.57676e-13	21.7957	0.861	0.866	8.43581e-09	FALSE
ProgenitorRPE	MYCL	ENSG00000116990	protein_coding	4.58526e-12	21.4002	0.1	0.07	1.50112e-07	TRUE
ProgenitorRPE	MTHFD2	ENSG00000065911	protein_coding	4.87953e-15	21.3423	0.513	0.455	1.59746e-10	FALSE
ProgenitorRPE	MAL2	ENSG00000147676	protein_coding	6.86663e-12	21.0295	0.27	0.146	2.248e-07	FALSE
ProgenitorRPE	HBD	ENSG00000223609	protein_coding	1.17554e-16	18.4936	0.341	0.314	3.84849e-12	FALSE
ProgenitorRPE	CYC1	ENSG00000179091	protein_coding	2.16312e-18	-18.4537	0.782	0.703	7.08163e-14	FALSE
ProgenitorRPE	SRP9	ENSG00000143742	protein_coding	1.68309e-12	18.3565	0.939	0.935	5.51011e-08	FALSE
ProgenitorRPE	SLK	ENSG00000065613	protein_coding	1.93744e-13	17.3272	0.531	0.468	6.34279e-09	FALSE
ProgenitorRPE	RPS16	ENSG00000105193	protein_coding	5.80489e-49	-17.2267	0.997	0.995	1.9004e-44	FALSE
ProgenitorRPE	TTYH1	ENSG00000167614	protein_coding	1.94267e-12	-17.2267	0.205	0.298	6.3599e-08	FALSE
ProgenitorRPE	FGFR1	ENSG00000077782	protein_coding	6.99615e-11	-16.6919	0.501	0.559	2.2904e-06	FALSE
ProgenitorRPE	HIST1H1E	ENSG00000168298	protein_coding	2.37784e-55	-15.9663	0.317	0.483	7.78456e-51	FALSE
ProgenitorRPE	CNTNAP2	ENSG00000174469	protein_coding	8.69826e-13	-15.1558	0.081	0.166	2.84764e-08	TRUE
ProgenitorRPE	ELMOD1	ENSG00000110675	protein_coding	2.64857e-12	-14.7241	0.287	0.277	8.67088e-08	TRUE
ProgenitorRPE	COX8A	ENSG00000176340	protein_coding	2.56951e-18	-13.6885	0.973	0.95	8.41205e-14	FALSE
ProgenitorRPE	HIST1H1C	ENSG00000187837	protein_coding	5.61569e-29	-13.6568	0.463	0.531	1.83847e-24	FALSE
ProgenitorRPE	SF3B1	ENSG00000115524	protein_coding	1.08344e-11	13.4979	0.788	0.795	3.54696e-07	FALSE
ProgenitorRPE	EIF3K	ENSG00000178982	protein_coding	1.11696e-10	-12.8285	0.925	0.902	3.65669e-06	FALSE
ProgenitorRPE	TTC3	ENSG00000182670	protein_coding	8.23726e-18	11.6017	0.875	0.87	2.69672e-13	FALSE
ProgenitorRPE	ID4	ENSG00000172201	protein_coding	3.15508e-14	11.5331	0.391	0.407	1.03291e-09	FALSE
ProgenitorRPE	PRKDC	ENSG00000253729	protein_coding	1.69298e-27	-11.4585	0.867	0.866	5.54247e-23	FALSE
ProgenitorRPE	TMEFF2	ENSG00000144339	protein_coding	1.31016e-10	-11.1733	0.192	0.137	4.28921e-06	FALSE
ProgenitorRPE	TOP2B	ENSG00000077097	protein_coding	4.71082e-32	-10.7737	0.675	0.707	1.54223e-27	TRUE
ProgenitorRPE	BZW1	ENSG00000082153	protein_coding	5.15739e-16	10.6178	0.877	0.878	1.68843e-11	FALSE
ProgenitorRPE	SLC25A6	ENSG00000169100	protein_coding	2.05068e-20	10.1881	0.969	0.967	6.7135e-16	FALSE
ProgenitorRPE	TMPO	ENSG00000120802	protein_coding	1.45735e-23	-9.64925	0.875	0.884	4.77107e-19	FALSE
ProgenitorRPE	SYNE2	ENSG00000054654	protein_coding	7.46918e-30	-9.17541	0.792	0.817	2.44526e-25	FALSE
ProgenitorRPE	MTRNR2L12	ENSG00000269028	protein_coding	8.00932e-15	9.05721	0.602	0.675	2.62209e-10	FALSE
ProgenitorRPE	SACS	ENSG00000151835	protein_coding	3.05984e-16	9.05088	0.41	0.456	1.00173e-11	FALSE
ProgenitorRPE	DRAXIN	ENSG00000162490	protein_coding	9.07806e-15	-8.87668	0.105	0.217	2.97198e-10	TRUE
ProgenitorRPE	COX5B	ENSG00000135940	protein_coding	3.3591e-24	-8.58812	0.944	0.909	1.0997e-19	FALSE
ProgenitorRPE	SNHG8	ENSG00000269893	lincRNA	2.55962e-13	-8.53474	0.611	0.532	8.37968e-09	TRUE
ProgenitorRPE	XIST	ENSG00000229807	lincRNA	3.43929e-25	-8.41785	0.384	0.23	1.12595e-20	FALSE
ProgenitorRPE	IPO7	ENSG00000205339	protein_coding	1.90661e-12	8.20196	0.58	0.626	6.24186e-08	FALSE
ProgenitorRPE	DDX3X	ENSG00000215301	protein_coding	5.90185e-16	7.95168	0.7	0.694	1.93215e-11	FALSE
ProgenitorRPE	PPFIA2	ENSG00000139220	protein_coding	1.20082e-12	-7.8109	0.223	0.178	3.93125e-08	TRUE
ProgenitorRPE	SMARCA5	ENSG00000153147	protein_coding	3.12883e-16	-7.45481	0.794	0.805	1.02432e-11	FALSE
ProgenitorRPE	SOX2	ENSG00000181449	protein_coding	2.13531e-13	-7.14366	0.192	0.314	6.99059e-09	TRUE
ProgenitorRPE	SLC25A5	ENSG00000005022	protein_coding	2.70988e-17	-7.1011	0.935	0.913	8.87161e-13	FALSE
ProgenitorRPE	YES1	ENSG00000176105	protein_coding	1.61167e-11	-6.85918	0.449	0.493	5.27627e-07	FALSE
ProgenitorRPE	ITSN1	ENSG00000205726	protein_coding	5.93981e-13	-6.78197	0.345	0.422	1.94458e-08	FALSE
ProgenitorRPE	HIST2H2AC	ENSG00000184260	protein_coding	1.02486e-12	-6.70885	0.279	0.333	3.35519e-08	TRUE
ProgenitorRPE	ARHGAP18	ENSG00000146376	protein_coding	2.18505e-14	-6.34187	0.423	0.397	7.15341e-10	FALSE
ProgenitorRPE	SEPT2	ENSG00000168385	protein_coding	4.95016e-20	6.25499	0.869	0.874	1.62058e-15	FALSE
ProgenitorRPE	VCAN	ENSG00000038427	protein_coding	1.35041e-15	-6.12529	0.399	0.536	4.42098e-11	FALSE
ProgenitorRPE	HNRNPU	ENSG00000153187	protein_coding	2.26302e-21	-5.68881	0.942	0.934	7.40866e-17	FALSE
ProgenitorRPE	IFI6	ENSG00000126709	protein_coding	2.03732e-17	-5.6842	0.594	0.583	6.66979e-13	FALSE
ProgenitorRPE	PKIB	ENSG00000135549	protein_coding	2.78619e-11	-5.45674	0.18	0.077	9.12144e-07	FALSE
ProgenitorRPE	RAB32	ENSG00000118508	protein_coding	4.87652e-14	-5.16328	0.594	0.448	1.59647e-09	FALSE
ProgenitorRPE	ZMYM4	ENSG00000146463	protein_coding	1.76629e-11	-4.95371	0.448	0.506	5.78248e-07	FALSE
ProgenitorRPE	LMNB1	ENSG00000113368	protein_coding	1.57229e-11	-4.86914	0.749	0.779	5.14737e-07	FALSE
ProgenitorRPE	FGD5-AS1	ENSG00000225733	antisense	5.81322e-11	4.79541	0.626	0.645	1.90313e-06	FALSE
ProgenitorRPE	MATR3	ENSG00000015479	protein_coding	2.22149e-10	4.75061	0.908	0.898	7.27272e-06	FALSE
ProgenitorRPE	BACE2	ENSG00000182240	protein_coding	1.78931e-21	4.63899	0.481	0.277	5.85783e-17	FALSE
ProgenitorRPE	ITGB8	ENSG00000105855	protein_coding	3.23596e-12	-4.44253	0.25	0.287	1.05939e-07	TRUE
ProgenitorRPE	B2M	ENSG00000166710	protein_coding	1.44028e-15	4.41321	0.917	0.844	4.71518e-11	FALSE
ProgenitorRPE	CEP170	ENSG00000143702	protein_coding	2.08289e-10	4.32553	0.627	0.654	6.81896e-06	FALSE
ProgenitorRPE	RPS26	ENSG00000197728	protein_coding	1.1962e-18	-4.24247	0.988	0.988	3.91611e-14	FALSE
ProgenitorRPE	KDM1A	ENSG00000004487	protein_coding	2.92565e-19	-4.11829	0.668	0.703	9.57801e-15	FALSE
ProgenitorRPE	ADNP	ENSG00000101126	protein_coding	3.81454e-18	4.01944	0.567	0.629	1.2488e-13	FALSE
ProgenitorRPE	ARHGAP28	ENSG00000088756	protein_coding	9.23698e-14	-4.00383	0.18	0.282	3.024e-09	FALSE
ProgenitorRPE	KIF1B	ENSG00000054523	protein_coding	3.57077e-28	-4.00058	0.514	0.581	1.169e-23	FALSE
ProgenitorRPE	NHP2L1	ENSG00000100138	protein_coding	1.4615e-11	3.76583	0.888	0.831	4.78467e-07	TRUE
ProgenitorRPE	LINC00657	ENSG00000260032	lincRNA	7.58142e-14	-3.67169	0.601	0.628	2.482e-09	TRUE
ProgenitorRPE	DDX6	ENSG00000110367	protein_coding	1.07618e-17	-3.63542	0.473	0.544	3.52319e-13	FALSE
ProgenitorRPE	CHD7	ENSG00000171316	protein_coding	2.13399e-11	-3.58477	0.365	0.444	6.98627e-07	FALSE
ProgenitorRPE	DYNC1H1	ENSG00000197102	protein_coding	4.22521e-13	-3.3661	0.707	0.728	1.38325e-08	FALSE
ProgenitorRPE	MAP2	ENSG00000078018	protein_coding	5.05119e-21	-3.23556	0.169	0.301	1.65366e-16	FALSE
ProgenitorRPE	IPO5	ENSG00000065150	protein_coding	8.75983e-18	3.17244	0.658	0.694	2.86779e-13	FALSE
ProgenitorRPE	TSTD1	ENSG00000215845	protein_coding	6.56994e-13	3.06438	0.26	0.112	2.15087e-08	FALSE
ProgenitorRPE	DDX39B	ENSG00000198563	protein_coding	1.47503e-13	-2.98177	0.356	0.46	4.82895e-09	FALSE
ProgenitorRPE	HIST1H2AH	ENSG00000184825	protein_coding	3.21824e-28	-2.86263	0.123	0.22	1.05359e-23	TRUE
ProgenitorRPE	MAP6	ENSG00000171533	protein_coding	1.96348e-11	-2.67275	0.132	0.188	6.42806e-07	FALSE
ProgenitorRPE	QKI	ENSG00000112531	protein_coding	7.58334e-14	-2.46797	0.805	0.821	2.48263e-09	FALSE
ProgenitorRPE	MYH10	ENSG00000133026	protein_coding	2.5923e-26	-2.36293	0.784	0.804	8.48666e-22	FALSE
ProgenitorRPE	SRGAP3	ENSG00000196220	protein_coding	8.35289e-24	-2.2035	0.194	0.303	2.73457e-19	FALSE
ProgenitorRPE	COX7B	ENSG00000131174	protein_coding	2.14028e-11	-2.15747	0.922	0.875	7.00684e-07	FALSE
ProgenitorRPE	MAP3K13	ENSG00000073803	protein_coding	3.98289e-15	1.96174	0.41	0.284	1.30392e-10	FALSE
ProgenitorRPE	HIST1H2AM	ENSG00000233224	protein_coding	9.30738e-38	-1.85613	0.081	0.183	3.04705e-33	TRUE
ProgenitorRPE	NIN	ENSG00000100503	protein_coding	5.01537e-15	-1.83894	0.344	0.427	1.64193e-10	TRUE
ProgenitorRPE	KAT6B	ENSG00000156650	protein_coding	8.19182e-11	-1.82709	0.371	0.443	2.68184e-06	FALSE
ProgenitorRPE	TRIM2	ENSG00000109654	protein_coding	5.26566e-19	-1.76018	0.381	0.502	1.72387e-14	FALSE
ProgenitorRPE	SPAG9	ENSG00000008294	protein_coding	1.05596e-11	-1.62265	0.634	0.651	3.45699e-07	FALSE
ProgenitorRPE	TCF12	ENSG00000140262	protein_coding	2.09469e-13	-1.55028	0.479	0.57	6.85758e-09	FALSE
ProgenitorRPE	CAPRIN1	ENSG00000135387	protein_coding	1.4081e-20	-1.53804	0.728	0.745	4.60982e-16	FALSE
ProgenitorRPE	HIGD2A	ENSG00000146066	protein_coding	5.55674e-11	1.53649	0.842	0.77	1.81917e-06	FALSE
ProgenitorRPE	DDX17	ENSG00000100201	protein_coding	1.48847e-17	1.53184	0.863	0.862	4.87295e-13	TRUE
ProgenitorRPE	PCM1	ENSG00000078674	protein_coding	3.84895e-15	-1.35109	0.764	0.779	1.26007e-10	FALSE
ProgenitorRPE	VCL	ENSG00000035403	protein_coding	4.57814e-13	-1.35093	0.58	0.598	1.49879e-08	FALSE
ProgenitorRPE	TRIP12	ENSG00000153827	protein_coding	5.88045e-13	1.28715	0.434	0.484	1.92514e-08	FALSE
ProgenitorRPE	RPRM	ENSG00000177519	protein_coding	3.42825e-16	-1.28344	0.462	0.305	1.12234e-11	FALSE
ProgenitorRPE	TMEM45A	ENSG00000181458	protein_coding	2.93858e-11	-1.2635	0.334	0.277	9.62033e-07	FALSE
ProgenitorRPE	ZNF638	ENSG00000075292	protein_coding	3.60549e-11	-1.2438	0.565	0.603	1.18036e-06	FALSE
ProgenitorRPE	ELOVL4	ENSG00000118402	protein_coding	8.72127e-12	1.21496	0.162	0.122	2.85517e-07	TRUE
ProgenitorRPE	PDIA3	ENSG00000167004	protein_coding	2.72495e-14	-1.16327	0.883	0.853	8.92094e-10	FALSE
ProgenitorRPE	HIST1H3G	ENSG00000256018	protein_coding	1.11879e-13	-1.15651	0.088	0.154	3.66269e-09	TRUE
ProgenitorRPE	SLC25A11	ENSG00000108528	protein_coding	2.08533e-10	-1.1511	0.68	0.61	6.82694e-06	FALSE
ProgenitorRPE	PREX2	ENSG00000046889	protein_coding	1.18209e-13	-1.06365	0.047	0.114	3.86993e-09	TRUE
ProgenitorRPE	ZNF704	ENSG00000164684	protein_coding	2.62356e-14	-0.990557	0.199	0.289	8.58902e-10	FALSE
ProgenitorRPE	ZNF217	ENSG00000171940	protein_coding	3.00959e-11	0.968522	0.277	0.306	9.85279e-07	FALSE
ProgenitorRPE	FNBP1L	ENSG00000137942	protein_coding	3.65294e-13	-0.924493	0.469	0.537	1.1959e-08	FALSE
ProgenitorRPE	LINC00960	ENSG00000242516	lincRNA	1.41845e-17	-0.831831	0.111	0.075	4.64373e-13	TRUE
ProgenitorRPE	TAF15	ENSG00000172660	protein_coding	3.44459e-13	-0.829653	0.626	0.672	1.12769e-08	FALSE
ProgenitorRPE	AFF2	ENSG00000155966	protein_coding	1.89483e-11	-0.806912	0.081	0.166	6.20329e-07	TRUE
ProgenitorRPE	UBE2E2	ENSG00000182247	protein_coding	1.62576e-11	0.7948	0.344	0.23	5.3224e-07	TRUE
ProgenitorRPE	CTSF	ENSG00000174080	protein_coding	8.24092e-14	0.788735	0.192	0.076	2.69791e-09	FALSE
ProgenitorRPE	NNAT	ENSG00000053438	protein_coding	1.76923e-12	0.696898	0.121	0.044	5.79212e-08	TRUE
ProgenitorRPE	ZFYVE16	ENSG00000039319	protein_coding	3.52113e-12	0.644218	0.424	0.456	1.15275e-07	TRUE
ProgenitorRPE	KIF2A	ENSG00000068796	protein_coding	2.19655e-12	-0.587684	0.618	0.645	7.19106e-08	FALSE
ProgenitorRPE	ZNF724P	ENSG00000196081	protein_coding	4.83968e-11	-0.583187	0.179	0.257	1.58441e-06	TRUE
ProgenitorRPE	SETBP1	ENSG00000152217	protein_coding	1.35639e-10	-0.574058	0.118	0.187	4.44055e-06	FALSE
ProgenitorRPE	TP53BP2	ENSG00000143514	protein_coding	1.10738e-17	-0.545615	0.347	0.41	3.62533e-13	FALSE
ProgenitorRPE	CENPU	ENSG00000151725	protein_coding	5.00875e-13	0.514227	0.647	0.697	1.63977e-08	FALSE
ProgenitorRPE	ZBTB10	ENSG00000205189	protein_coding	2.95596e-11	-0.476354	0.272	0.306	9.67721e-07	TRUE
ProgenitorRPE	FUBP1	ENSG00000162613	protein_coding	1.76938e-18	-0.46668	0.665	0.68	5.79261e-14	FALSE
ProgenitorRPE	CAND1	ENSG00000111530	protein_coding	2.73489e-17	0.442352	0.577	0.62	8.95349e-13	FALSE
ProgenitorRPE	SETX	ENSG00000107290	protein_coding	1.76399e-12	-0.429715	0.384	0.409	5.77494e-08	FALSE
ProgenitorRPE	SETD2	ENSG00000181555	protein_coding	3.28334e-18	0.361036	0.47	0.539	1.0749e-13	FALSE
ProgenitorRPE	RNF212	ENSG00000178222	protein_coding	7.89549e-20	0.332873	0.105	0.05	2.58482e-15	TRUE
ProgenitorRPE	XPO1	ENSG00000082898	protein_coding	6.55404e-15	0.280269	0.71	0.738	2.14566e-10	TRUE
ProgenitorRPE	RAB8B	ENSG00000166128	protein_coding	3.28641e-13	-0.265754	0.234	0.288	1.07591e-08	FALSE
ProgenitorRPE	ILDR2	ENSG00000143195	protein_coding	2.47876e-10	-0.256826	0.081	0.133	8.11495e-06	TRUE
ProgenitorRPE	SRSF10.1	ENSG00000215699	protein_coding	5.41445e-26	0.250054	0.222	0.141	1.77258e-21	TRUE
RPE1	COL3A1	ENSG00000168542	protein_coding	5.72852e-241	-Inf	0.546	0.717	1.8754e-236	TRUE
RPE1	GAPDH	ENSG00000111640	protein_coding	1.67617e-128	Inf	0.995	0.996	5.48746e-124	FALSE
RPE1	DLK1	ENSG00000185559	protein_coding	5.02976e-65	-Inf	0.098	0.22	1.64664e-60	FALSE
RPE1	MGP	ENSG00000111341	protein_coding	3.65809e-60	-Inf	0.197	0.308	1.19759e-55	TRUE
RPE1	HSPA5	ENSG00000044574	protein_coding	5.67904e-51	Inf	0.887	0.886	1.85921e-46	FALSE
RPE1	SPARC	ENSG00000113140	protein_coding	4.07151e-50	Inf	0.952	0.932	1.33293e-45	TRUE
RPE1	IGFBP2	ENSG00000115457	protein_coding	3.42639e-40	Inf	0.83	0.821	1.12173e-35	TRUE
RPE1	KRT18	ENSG00000111057	protein_coding	1.5503e-35	Inf	0.576	0.428	5.07537e-31	FALSE
RPE1	NEAT1	ENSG00000245532	lincRNA	1.95705e-32	Inf	0.942	0.917	6.407e-28	FALSE
RPE1	CTGF	ENSG00000118523	protein_coding	3.5931e-19	Inf	0.76	0.727	1.17631e-14	FALSE
RPE1	TPM2	ENSG00000198467	protein_coding	5.63042e-14	-Inf	0.929	0.914	1.84329e-09	TRUE
RPE1	RPS2	ENSG00000140988	protein_coding	1.86066e-11	Inf	0.996	0.998	6.09144e-07	FALSE
RPE1	IGFBP3	ENSG00000146674	protein_coding	1.79857e-14	589.637	0.29	0.337	5.88815e-10	FALSE
RPE1	TFPI2	ENSG00000105825	protein_coding	2.08812e-82	581.972	0.587	0.433	6.83608e-78	FALSE
RPE1	KRT7	ENSG00000135480	protein_coding	1.09531e-13	521.831	0.248	0.125	3.58584e-09	FALSE
RPE1	NNMT	ENSG00000166741	protein_coding	1.84122e-72	503.99	0.318	0.379	6.0278e-68	FALSE
RPE1	HSP90B1	ENSG00000166598	protein_coding	3.44314e-49	469.894	0.926	0.917	1.12721e-44	FALSE
RPE1	S100A4	ENSG00000196154	protein_coding	6.00417e-13	435.269	0.376	0.389	1.96565e-08	FALSE
RPE1	SCRG1	ENSG00000164106	protein_coding	1.87204e-40	355.921	0.165	0.227	6.12868e-36	FALSE
RPE1	YBX3	ENSG00000060138	protein_coding	3.67382e-41	327.067	0.742	0.739	1.20273e-36	FALSE
RPE1	MT-ND2	ENSG00000198763	protein_coding	1.62233e-117	324.182	0.994	0.992	5.3112e-113	FALSE
RPE1	ANXA2	ENSG00000182718	protein_coding	3.17663e-43	324.182	0.947	0.942	1.03997e-38	FALSE
RPE1	IGFBP7	ENSG00000163453	protein_coding	3.49102e-13	316.968	0.879	0.799	1.14289e-08	FALSE
RPE1	LAPTM4A	ENSG00000068697	protein_coding	2.34893e-24	313.775	0.919	0.911	7.68992e-20	FALSE
RPE1	TUBA1B	ENSG00000123416	protein_coding	1.0477e-11	296.525	0.875	0.88	3.42997e-07	FALSE
RPE1	UPK3B	ENSG00000243566	protein_coding	5.86673e-55	295.328	0.422	0.263	1.92065e-50	FALSE
RPE1	TNNC1	ENSG00000114854	protein_coding	3.63186e-47	292.442	0.287	0.158	1.189e-42	FALSE
RPE1	IER3	ENSG00000137331	protein_coding	5.6741e-14	265.031	0.615	0.563	1.85759e-09	FALSE
RPE1	LGALS1	ENSG00000100097	protein_coding	3.32787e-97	254.932	0.788	0.809	1.08948e-92	FALSE
RPE1	CALD1	ENSG00000122786	protein_coding	2.63104e-24	250.604	0.972	0.957	8.61351e-20	FALSE
RPE1	MEF2C	ENSG00000081189	protein_coding	1.19001e-60	244.781	0.122	0.194	3.89585e-56	FALSE
RPE1	RPS19	ENSG00000105372	protein_coding	7.1676e-11	241.496	0.996	0.996	2.34653e-06	FALSE
RPE1	CLU	ENSG00000120885	protein_coding	1.35052e-59	218.865	0.716	0.59	4.42134e-55	FALSE
RPE1	PDIA6	ENSG00000143870	protein_coding	2.23233e-37	214.438	0.883	0.866	7.30819e-33	FALSE
RPE1	DKK1	ENSG00000107984	protein_coding	3.13406e-18	211.651	0.102	0.083	1.02603e-13	TRUE
RPE1	HINT1	ENSG00000169567	protein_coding	4.82486e-44	205.881	0.968	0.965	1.57956e-39	FALSE
RPE1	BTG1	ENSG00000133639	protein_coding	2.0858e-12	205.871	0.73	0.73	6.82849e-08	FALSE
RPE1	HSPA1A	ENSG00000204389	protein_coding	3.74082e-92	200.11	0.288	0.173	1.22467e-87	FALSE
RPE1	HMGA1	ENSG00000137309	protein_coding	6.9404e-31	200.106	0.626	0.525	2.27215e-26	FALSE
RPE1	PFN1	ENSG00000108518	protein_coding	2.91632e-14	195.782	0.93	0.93	9.54745e-10	FALSE
RPE1	IL32	ENSG00000008517	protein_coding	1.80829e-13	195.712	0.13	0.114	5.91997e-09	TRUE
RPE1	KRT10	ENSG00000186395	protein_coding	3.48908e-29	-190.286	0.814	0.806	1.14225e-24	FALSE
RPE1	PTGS2	ENSG00000073756	protein_coding	2.47915e-29	188.567	0.09	0.106	8.11625e-25	TRUE
RPE1	ACTG2	ENSG00000163017	protein_coding	5.08276e-78	182.727	0.21	0.285	1.66399e-73	FALSE
RPE1	AKAP12	ENSG00000131016	protein_coding	1.96471e-144	-182.204	0.453	0.594	6.43207e-140	FALSE
RPE1	EFEMP1	ENSG00000115380	protein_coding	9.9854e-37	178.469	0.632	0.493	3.26902e-32	FALSE
RPE1	APLP2	ENSG00000084234	protein_coding	5.58913e-11	178.469	0.894	0.856	1.82977e-06	FALSE
RPE1	MFGE8	ENSG00000140545	protein_coding	1.65376e-10	176.843	0.623	0.512	5.41407e-06	FALSE
RPE1	BASP1	ENSG00000176788	protein_coding	2.52939e-35	175.574	0.847	0.858	8.28071e-31	FALSE
RPE1	LGALS3	ENSG00000131981	protein_coding	3.53895e-65	171.256	0.426	0.487	1.15858e-60	FALSE
RPE1	KRT19	ENSG00000171345	protein_coding	3.56207e-61	165.485	0.313	0.178	1.16615e-56	FALSE
RPE1	LINC00152	ENSG00000222041	lincRNA	2.18152e-37	162.567	0.375	0.367	7.14188e-33	FALSE
RPE1	KLF6	ENSG00000067082	protein_coding	5.19418e-93	162.53	0.478	0.519	1.70047e-88	FALSE
RPE1	S100B	ENSG00000160307	protein_coding	2.30253e-11	-162.007	0.153	0.094	7.53804e-07	FALSE
RPE1	DCLK1	ENSG00000133083	protein_coding	3.45427e-57	159.608	0.147	0.224	1.13086e-52	FALSE
RPE1	RRAD	ENSG00000166592	protein_coding	5.20776e-11	156.829	0.144	0.067	1.70492e-06	FALSE
RPE1	IGF2	ENSG00000167244	protein_coding	1.14045e-53	-156.236	0.243	0.404	3.7336e-49	FALSE
RPE1	FAM3C	ENSG00000196937	protein_coding	1.0948e-18	155.386	0.489	0.486	3.58414e-14	FALSE
RPE1	KRT8	ENSG00000170421	protein_coding	1.54259e-51	151.058	0.554	0.394	5.05014e-47	FALSE
RPE1	RPS4X	ENSG00000198034	protein_coding	7.40878e-42	151.058	0.991	0.993	2.42549e-37	FALSE
RPE1	ENO1	ENSG00000074800	protein_coding	6.3384e-30	150.875	0.957	0.95	2.07507e-25	FALSE
RPE1	CYR61	ENSG00000142871	protein_coding	7.71939e-34	149.432	0.764	0.757	2.52717e-29	FALSE
RPE1	ANXA1	ENSG00000135046	protein_coding	7.18125e-19	148.173	0.565	0.554	2.351e-14	FALSE
RPE1	MYL6B	ENSG00000196465	protein_coding	2.35172e-32	143.845	0.8	0.761	7.69906e-28	FALSE
RPE1	ACTA2	ENSG00000107796	protein_coding	9.84076e-13	142.402	0.456	0.452	3.22167e-08	FALSE
RPE1	JUND	ENSG00000130522	protein_coding	2.57985e-66	142.398	0.904	0.909	8.44591e-62	FALSE
RPE1	RPS7	ENSG00000171863	protein_coding	5.49853e-18	141.95	0.99	0.992	1.80011e-13	FALSE
RPE1	CALM1	ENSG00000198668	protein_coding	7.23505e-12	141.795	0.893	0.883	2.36861e-07	FALSE
RPE1	ASPN	ENSG00000106819	protein_coding	1.08122e-117	-141.622	0.133	0.239	3.53969e-113	FALSE
RPE1	TNFAIP6	ENSG00000123610	protein_coding	3.3483e-34	137.601	0.066	0.116	1.09617e-29	TRUE
RPE1	THY1	ENSG00000154096	protein_coding	3.03778e-145	133.746	0.357	0.491	9.94509e-141	FALSE
RPE1	P4HB	ENSG00000185624	protein_coding	9.55742e-79	133.293	0.857	0.847	3.12891e-74	FALSE
RPE1	PDIA4	ENSG00000155660	protein_coding	2.59054e-21	130.86	0.671	0.658	8.48091e-17	FALSE
RPE1	ABL2	ENSG00000143322	protein_coding	1.73788e-11	130.86	0.46	0.341	5.68947e-07	TRUE
RPE1	DSC2	ENSG00000134755	protein_coding	2.47209e-12	129.669	0.251	0.164	8.09312e-08	FALSE
RPE1	IFITM3	ENSG00000142089	protein_coding	9.36237e-57	129.418	0.906	0.907	3.06505e-52	FALSE
RPE1	ITGB1	ENSG00000150093	protein_coding	1.02519e-48	129.418	0.823	0.825	3.35627e-44	FALSE
RPE1	CUL2	ENSG00000108094	protein_coding	9.97754e-16	129.367	0.316	0.315	3.26645e-11	FALSE
RPE1	SFRP1	ENSG00000104332	protein_coding	6.02415e-21	129.231	0.623	0.599	1.97219e-16	TRUE
RPE1	RPL32	ENSG00000144713	protein_coding	5.3264e-17	128.992	0.996	0.997	1.74376e-12	FALSE
RPE1	RPL35A	ENSG00000182899	protein_coding	1.71676e-46	127.975	0.988	0.99	5.62034e-42	FALSE
RPE1	FBLN5	ENSG00000140092	protein_coding	1.18836e-52	127.922	0.375	0.435	3.89046e-48	FALSE
RPE1	PPIB	ENSG00000166794	protein_coding	2.38084e-83	127.461	0.941	0.933	7.79439e-79	FALSE
RPE1	DCBLD2	ENSG00000057019	protein_coding	4.75546e-15	125.01	0.669	0.568	1.55684e-10	FALSE
RPE1	TYRP1	ENSG00000107165	protein_coding	1.59761e-74	-124.497	0.684	0.516	5.23026e-70	FALSE
RPE1	TM4SF1	ENSG00000169908	protein_coding	6.95893e-19	123.718	0.165	0.113	2.27821e-14	FALSE
RPE1	SDC2	ENSG00000169439	protein_coding	1.93935e-18	123.647	0.705	0.667	6.34906e-14	TRUE
RPE1	VAPA	ENSG00000101558	protein_coding	2.53954e-20	120.762	0.768	0.761	8.31396e-16	FALSE
RPE1	KIAA1199	ENSG00000103888	protein_coding	3.17613e-45	120.732	0.077	0.119	1.0398e-40	TRUE
RPE1	RPL7	ENSG00000147604	protein_coding	8.5368e-16	119.136	0.987	0.989	2.79478e-11	FALSE
RPE1	TXN	ENSG00000136810	protein_coding	5.79804e-35	113.548	0.855	0.848	1.89816e-30	FALSE
RPE1	COTL1	ENSG00000103187	protein_coding	7.01975e-29	113.548	0.725	0.611	2.29813e-24	FALSE
RPE1	CAV1	ENSG00000105974	protein_coding	2.67443e-42	113.548	0.364	0.396	8.75556e-38	FALSE
RPE1	COL4A1	ENSG00000187498	protein_coding	2.92425e-32	111.917	0.498	0.467	9.5734e-28	FALSE
RPE1	CCND1	ENSG00000110092	protein_coding	1.92376e-15	111.105	0.678	0.641	6.29799e-11	TRUE
RPE1	PKM	ENSG00000067225	protein_coding	1.66346e-14	109.045	0.934	0.917	5.44583e-10	FALSE
RPE1	GSTP1	ENSG00000084207	protein_coding	6.84583e-187	-108.627	0.984	0.981	2.24119e-182	FALSE
RPE1	RPL39	ENSG00000198918	protein_coding	9.75275e-25	-108.627	0.993	0.994	3.19285e-20	FALSE
RPE1	YWHAQ	ENSG00000134308	protein_coding	8.41628e-18	107.777	0.852	0.836	2.75532e-13	FALSE
RPE1	RCN1	ENSG00000049449	protein_coding	4.99711e-170	106.308	0.774	0.793	1.63596e-165	FALSE
RPE1	RHOBTB3	ENSG00000164292	protein_coding	1.63051e-34	-106.184	0.738	0.737	5.33796e-30	FALSE
RPE1	PPIA	ENSG00000196262	protein_coding	1.09328e-13	104.892	0.957	0.959	3.57917e-09	FALSE
RPE1	SLC3A2	ENSG00000168003	protein_coding	7.94822e-78	104.709	0.861	0.802	2.60209e-73	FALSE
RPE1	PABPC1	ENSG00000070756	protein_coding	1.40943e-21	104.312	0.931	0.928	4.61419e-17	FALSE
RPE1	PTN	ENSG00000105894	protein_coding	2.07879e-54	-104.299	0.556	0.599	6.80553e-50	FALSE
RPE1	IGFBP4	ENSG00000141753	protein_coding	4.32684e-62	103.648	0.53	0.609	1.41652e-57	FALSE
RPE1	MARCKS	ENSG00000155130	protein_coding	2.02527e-98	103.632	0.902	0.919	6.63031e-94	FALSE
RPE1	EEF1B2	ENSG00000114942	protein_coding	2.13082e-13	103.449	0.967	0.966	6.97587e-09	FALSE
RPE1	RGS4	ENSG00000117152	protein_coding	3.90232e-31	103.449	0.161	0.12	1.27754e-26	FALSE
RPE1	HILPDA	ENSG00000135245	protein_coding	1.82611e-11	103.351	0.278	0.304	5.97833e-07	FALSE
RPE1	RPS27A	ENSG00000143947	protein_coding	1.2619e-12	102.007	0.993	0.994	4.13121e-08	FALSE
RPE1	THBS1	ENSG00000137801	protein_coding	3.53339e-117	100.563	0.382	0.403	1.15676e-112	FALSE
RPE1	ARPC5	ENSG00000162704	protein_coding	2.41045e-32	99.1209	0.848	0.837	7.89133e-28	FALSE
RPE1	DAPL1	ENSG00000163331	protein_coding	7.01998e-71	99.0949	0.345	0.241	2.2982e-66	FALSE
RPE1	RPS25	ENSG00000118181	protein_coding	1.84806e-22	-98.458	0.985	0.987	6.05019e-18	FALSE
RPE1	RPL7A	ENSG00000148303	protein_coding	2.66114e-26	97.6784	0.993	0.994	8.71204e-22	FALSE
RPE1	RPL41	ENSG00000229117	protein_coding	1.10007e-46	96.3058	0.998	0.997	3.60142e-42	FALSE
RPE1	DCN	ENSG00000011465	protein_coding	3.97617e-131	96.2357	0.357	0.517	1.30172e-126	FALSE
RPE1	GPX1	ENSG00000233276	protein_coding	6.07945e-89	96.2355	0.886	0.832	1.99029e-84	FALSE
RPE1	GNB3	ENSG00000111664	protein_coding	1.26474e-72	95.8958	0.37	0.258	4.1405e-68	FALSE
RPE1	PDIA3	ENSG00000167004	protein_coding	3.80309e-177	95.8309	0.897	0.888	1.24506e-172	FALSE
RPE1	SPTBN1	ENSG00000115306	protein_coding	5.46458e-35	-95.5634	0.728	0.723	1.78899e-30	FALSE
RPE1	PRDX1	ENSG00000117450	protein_coding	1.00117e-40	94.7933	0.933	0.925	3.27764e-36	FALSE
RPE1	RPS3A	ENSG00000145425	protein_coding	5.83608e-14	94.7931	0.996	0.996	1.91062e-09	FALSE
RPE1	ZNF106	ENSG00000103994	protein_coding	5.807e-25	94.5099	0.788	0.705	1.90109e-20	FALSE
RPE1	SEPW1	ENSG00000178980	protein_coding	8.0958e-14	93.3504	0.9	0.882	2.6504e-09	FALSE
RPE1	CPE	ENSG00000109472	protein_coding	2.91301e-103	93.3502	0.483	0.62	9.53661e-99	FALSE
RPE1	FBXO32	ENSG00000156804	protein_coding	1.84338e-56	91.937	0.403	0.288	6.03487e-52	FALSE
RPE1	RARRES2	ENSG00000106538	protein_coding	3.24155e-40	91.9077	0.5	0.358	1.06122e-35	FALSE
RPE1	GNAS	ENSG00000087460	protein_coding	7.00496e-21	90.465	0.98	0.981	2.29328e-16	FALSE
RPE1	H3F3A	ENSG00000163041	protein_coding	1.50334e-32	90.465	0.98	0.983	4.92165e-28	FALSE
RPE1	CTHRC1	ENSG00000164932	protein_coding	1.20988e-30	90.465	0.337	0.31	3.96091e-26	FALSE
RPE1	HIF1A	ENSG00000100644	protein_coding	2.71184e-64	89.0223	0.692	0.68	8.87803e-60	FALSE
RPE1	MORF4L2	ENSG00000123562	protein_coding	9.94541e-43	88.9485	0.842	0.839	3.25593e-38	FALSE
RPE1	LUM	ENSG00000139329	protein_coding	9.48982e-115	87.5796	0.315	0.444	3.10678e-110	FALSE
RPE1	RPL37	ENSG00000145592	protein_coding	9.8938e-17	87.5789	0.989	0.991	3.23903e-12	FALSE
RPE1	SEC61G	ENSG00000132432	protein_coding	1.01062e-19	87.576	0.906	0.904	3.30856e-15	FALSE
RPE1	ACTN1	ENSG00000072110	protein_coding	1.61675e-13	87.5516	0.642	0.611	5.29291e-09	FALSE
RPE1	SERPINB9	ENSG00000170542	protein_coding	1.15222e-25	-86.9865	0.301	0.199	3.77214e-21	FALSE
RPE1	REEP5	ENSG00000129625	protein_coding	1.67088e-45	86.1347	0.796	0.704	5.47014e-41	FALSE
RPE1	UBB	ENSG00000170315	protein_coding	5.14985e-25	85.9305	0.935	0.931	1.68596e-20	FALSE
RPE1	PLIN2	ENSG00000147872	protein_coding	1.66106e-24	85.3357	0.5	0.426	5.43799e-20	FALSE
RPE1	SCG5	ENSG00000166922	protein_coding	1.35056e-66	85.1369	0.542	0.426	4.42147e-62	FALSE
RPE1	HNRNPA1	ENSG00000135486	protein_coding	2.14e-14	84.7045	0.969	0.972	7.00592e-10	FALSE
RPE1	LOXL2	ENSG00000134013	protein_coding	2.85702e-26	84.6941	0.386	0.402	9.35332e-22	FALSE
RPE1	HNRNPA3	ENSG00000170144	protein_coding	6.85803e-30	84.5569	0.849	0.849	2.24518e-25	FALSE
RPE1	APOC1	ENSG00000130208	protein_coding	2.20959e-139	84.4876	0.523	0.394	7.23376e-135	FALSE
RPE1	RPL23	ENSG00000125691	protein_coding	8.0859e-33	83.4346	0.986	0.987	2.64716e-28	FALSE
RPE1	HTRA1	ENSG00000166033	protein_coding	4.38126e-48	83.2515	0.725	0.704	1.43434e-43	FALSE
RPE1	ID2	ENSG00000115738	protein_coding	5.17204e-14	83.1797	0.573	0.567	1.69322e-09	FALSE
RPE1	MAP1B	ENSG00000131711	protein_coding	1.59475e-31	81.8114	0.816	0.836	5.22089e-27	FALSE
RPE1	VCAM1	ENSG00000162692	protein_coding	6.75524e-26	81.8085	0.113	0.164	2.21153e-21	FALSE
RPE1	LMNA	ENSG00000160789	protein_coding	2.01507e-73	81.7387	0.754	0.775	6.59694e-69	FALSE
RPE1	DCT	ENSG00000080166	protein_coding	1.77562e-123	-81.2157	0.672	0.546	5.81301e-119	FALSE
RPE1	TMEM87B	ENSG00000153214	protein_coding	1.85901e-27	81.1483	0.136	0.141	6.08603e-23	FALSE
RPE1	RAP1B	ENSG00000127314	protein_coding	4.32541e-56	80.7733	0.691	0.708	1.41605e-51	FALSE
RPE1	CLDN11	ENSG00000013297	protein_coding	2.6574e-13	80.328	0.095	0.112	8.6998e-09	TRUE
RPE1	NAP1L1	ENSG00000187109	protein_coding	7.91809e-25	80.3139	0.939	0.938	2.59222e-20	FALSE
RPE1	EZR	ENSG00000092820	protein_coding	3.78207e-41	79.9141	0.69	0.529	1.23817e-36	FALSE
RPE1	NACA	ENSG00000196531	protein_coding	6.12701e-24	-79.7717	0.984	0.986	2.00586e-19	FALSE
RPE1	APCDD1	ENSG00000154856	protein_coding	2.06617e-29	-79.185	0.149	0.195	6.76421e-25	FALSE
RPE1	DUSP1	ENSG00000120129	protein_coding	1.51179e-38	78.9234	0.532	0.507	4.9493e-34	FALSE
RPE1	ANXA5	ENSG00000164111	protein_coding	3.45646e-40	78.9234	0.926	0.918	1.13158e-35	FALSE
RPE1	SPCS3	ENSG00000129128	protein_coding	1.03531e-25	78.7663	0.541	0.521	3.3894e-21	FALSE
RPE1	HSPE1	ENSG00000115541	protein_coding	1.34104e-12	78.4199	0.863	0.84	4.39031e-08	FALSE
RPE1	CRABP2	ENSG00000143320	protein_coding	2.84217e-51	-78.3268	0.402	0.499	9.30468e-47	FALSE
RPE1	GNG11	ENSG00000127920	protein_coding	1.68368e-87	77.4804	0.709	0.608	5.51204e-83	FALSE
RPE1	ALDH1A3	ENSG00000184254	protein_coding	3.62612e-24	77.4799	0.508	0.364	1.18712e-19	FALSE
RPE1	AEBP1	ENSG00000106624	protein_coding	2.5826e-23	77.4074	0.574	0.587	8.45492e-19	FALSE
RPE1	NUP93	ENSG00000102900	protein_coding	1.35463e-12	77.322	0.285	0.259	4.43479e-08	FALSE
RPE1	COL6A2	ENSG00000142173	protein_coding	8.3733e-68	77.2976	0.69	0.726	2.74125e-63	FALSE
RPE1	APP	ENSG00000142192	protein_coding	1.73451e-36	76.4807	0.915	0.897	5.67844e-32	TRUE
RPE1	ALDOA	ENSG00000149925	protein_coding	2.04741e-137	76.038	0.974	0.971	6.7028e-133	FALSE
RPE1	HIST1H1D	ENSG00000124575	protein_coding	8.91987e-129	-75.8485	0.1	0.155	2.92019e-124	FALSE
RPE1	RPL13A	ENSG00000142541	protein_coding	2.52774e-24	74.6206	0.994	0.995	8.27531e-20	FALSE
RPE1	HMGN1	ENSG00000205581	protein_coding	2.61773e-26	74.6064	0.874	0.882	8.56992e-22	FALSE
RPE1	ARPC2	ENSG00000163466	protein_coding	1.77036e-21	74.5846	0.88	0.869	5.7958e-17	FALSE
RPE1	TPM4	ENSG00000167460	protein_coding	4.06144e-168	74.4122	0.818	0.847	1.32963e-163	FALSE
RPE1	SDCBP	ENSG00000137575	protein_coding	2.05056e-55	73.1526	0.867	0.822	6.71314e-51	FALSE
RPE1	H3F3B	ENSG00000132475	protein_coding	4.00826e-30	-70.8495	0.978	0.98	1.31222e-25	FALSE
RPE1	PSMD2	ENSG00000175166	protein_coding	2.32227e-23	70.2672	0.716	0.679	7.60263e-19	FALSE
RPE1	ATP5E	ENSG00000124172	protein_coding	2.81424e-15	69.7021	0.961	0.961	9.21326e-11	FALSE
RPE1	RPS6	ENSG00000137154	protein_coding	5.66829e-37	68.8245	0.993	0.994	1.85569e-32	FALSE
RPE1	MT1E	ENSG00000169715	protein_coding	7.39345e-11	68.8245	0.129	0.113	2.42047e-06	TRUE
RPE1	HAS2	ENSG00000170961	protein_coding	4.2462e-34	68.3657	0.103	0.098	1.39012e-29	TRUE
RPE1	CSRP2	ENSG00000175183	protein_coding	6.91311e-44	-68.2315	0.525	0.565	2.26322e-39	FALSE
RPE1	RPS28	ENSG00000233927	protein_coding	6.30402e-56	67.3818	0.99	0.99	2.06381e-51	FALSE
RPE1	HPCAL1	ENSG00000115756	protein_coding	5.32091e-15	67.3818	0.173	0.12	1.74196e-10	TRUE
RPE1	FOXD1	ENSG00000251493	protein_coding	2.34015e-13	67.3805	0.233	0.239	7.66118e-09	FALSE
RPE1	TMED2	ENSG00000086598	protein_coding	1.40058e-10	67.3286	0.8	0.786	4.58523e-06	FALSE
RPE1	PLAT	ENSG00000104368	protein_coding	1.82535e-57	67.1943	0.196	0.229	5.97582e-53	FALSE
RPE1	BSG	ENSG00000172270	protein_coding	6.1414e-40	67.0033	0.914	0.889	2.01057e-35	FALSE
RPE1	ACKR3	ENSG00000144476	protein_coding	6.15859e-16	66.8273	0.132	0.16	2.0162e-11	FALSE
RPE1	MT-ND1	ENSG00000198888	protein_coding	1.9975e-118	-66.7883	0.996	0.996	6.5394e-114	FALSE
RPE1	CANX	ENSG00000127022	protein_coding	2.70357e-18	65.9391	0.895	0.867	8.85094e-14	TRUE
RPE1	SFPQ	ENSG00000116560	protein_coding	4.17156e-28	65.5403	0.821	0.819	1.36568e-23	FALSE
RPE1	ZYX	ENSG00000159840	protein_coding	1.14177e-26	65.5	0.479	0.471	3.73791e-22	FALSE
RPE1	TUBB2A	ENSG00000137267	protein_coding	1.13135e-27	65.2672	0.427	0.476	3.70381e-23	FALSE
RPE1	RPS20	ENSG00000008988	protein_coding	3.74381e-22	64.6777	0.977	0.979	1.22565e-17	FALSE
RPE1	KCNMA1	ENSG00000156113	protein_coding	3.42184e-23	64.4965	0.15	0.159	1.12024e-18	FALSE
RPE1	PAPPA	ENSG00000182752	protein_coding	5.97893e-19	64.4965	0.169	0.186	1.95738e-14	FALSE
RPE1	RPS11	ENSG00000142534	protein_coding	1.34175e-58	64.4964	0.989	0.99	4.39262e-54	FALSE
RPE1	RANBP1	ENSG00000099901	protein_coding	4.67369e-11	64.4793	0.743	0.739	1.53007e-06	FALSE
RPE1	CNRIP1	ENSG00000119865	protein_coding	3.12208e-13	64.47	0.177	0.195	1.02211e-08	FALSE
RPE1	TPD52L1	ENSG00000111907	protein_coding	5.08692e-108	64.4698	0.682	0.518	1.66535e-103	FALSE
RPE1	HNRNPA2B1	ENSG00000122566	protein_coding	3.54103e-20	63.7365	0.943	0.942	1.15926e-15	FALSE
RPE1	RPL9	ENSG00000163682	protein_coding	2.66723e-18	63.2169	0.991	0.993	8.73198e-14	FALSE
RPE1	RPS15A	ENSG00000134419	protein_coding	7.64088e-14	63.0538	0.99	0.991	2.50147e-09	FALSE
RPE1	MIR4435-1HG	ENSG00000172965	lincRNA	8.14422e-20	63.0328	0.319	0.294	2.66626e-15	FALSE
RPE1	TKT	ENSG00000163931	protein_coding	1.64797e-19	62.8675	0.863	0.807	5.39512e-15	FALSE
RPE1	SFRP2	ENSG00000145423	protein_coding	7.02991e-62	-62.4607	0.232	0.349	2.30145e-57	FALSE
RPE1	APOE	ENSG00000130203	protein_coding	3.58209e-134	-62.4594	0.8	0.757	1.17271e-129	FALSE
RPE1	COL18A1	ENSG00000182871	protein_coding	9.69786e-69	61.9135	0.701	0.539	3.17489e-64	FALSE
RPE1	CP	ENSG00000047457	protein_coding	1.68424e-28	61.6329	0.136	0.039	5.51387e-24	FALSE
RPE1	FSTL3	ENSG00000070404	protein_coding	2.00694e-14	61.6275	0.288	0.198	6.57033e-10	FALSE
RPE1	EIF1AX	ENSG00000173674	protein_coding	7.22456e-48	61.6111	0.786	0.749	2.36518e-43	FALSE
RPE1	ERRFI1	ENSG00000116285	protein_coding	1.8258e-20	61.427	0.248	0.219	5.9773e-16	FALSE
RPE1	UNC119	ENSG00000109103	protein_coding	9.99241e-12	61.0386	0.331	0.288	3.27131e-07	FALSE
RPE1	PGAM1	ENSG00000171314	protein_coding	1.43648e-86	60.8076	0.843	0.793	4.70274e-82	FALSE
RPE1	MEST	ENSG00000106484	protein_coding	1.31445e-33	-60.5465	0.656	0.687	4.30323e-29	FALSE
RPE1	PLEKHB1	ENSG00000021300	protein_coding	1.32498e-58	60.5368	0.265	0.129	4.33771e-54	FALSE
RPE1	HNRNPC	ENSG00000092199	protein_coding	2.61806e-12	60.3509	0.875	0.869	8.57101e-08	FALSE
RPE1	BGN	ENSG00000182492	protein_coding	4.23893e-49	60.167	0.445	0.504	1.38774e-44	FALSE
RPE1	RPL23A	ENSG00000198242	protein_coding	4.00197e-38	60.1648	0.987	0.988	1.31016e-33	FALSE
RPE1	TGFBI	ENSG00000120708	protein_coding	3.11628e-64	59.7167	0.433	0.493	1.02021e-59	FALSE
RPE1	FAM46A	ENSG00000112773	protein_coding	1.26312e-40	-59.5753	0.284	0.341	4.13521e-36	FALSE
RPE1	PCP4	ENSG00000183036	protein_coding	7.93641e-16	-59.5717	0.323	0.224	2.59822e-11	FALSE
RPE1	GNB2L1	ENSG00000204628	protein_coding	7.45054e-30	58.7259	0.988	0.989	2.43916e-25	FALSE
RPE1	PFDN5	ENSG00000123349	protein_coding	2.89747e-45	58.3507	0.967	0.967	9.48575e-41	FALSE
RPE1	PPAP2B	ENSG00000162407	protein_coding	1.16675e-40	-57.6135	0.257	0.344	3.81969e-36	FALSE
RPE1	VCAN	ENSG00000038427	protein_coding	2.60213e-137	57.283	0.435	0.518	8.51885e-133	FALSE
RPE1	HMGN2	ENSG00000198830	protein_coding	2.82117e-21	57.2829	0.88	0.885	9.23594e-17	FALSE
RPE1	SRA1	ENSG00000213523	protein_coding	9.17889e-19	57.1875	0.489	0.472	3.00498e-14	FALSE
RPE1	HNRNPDL	ENSG00000152795	protein_coding	1.5479e-33	56.7122	0.893	0.898	5.06752e-29	FALSE
RPE1	CPA4	ENSG00000128510	protein_coding	9.716e-15	-56.6899	0.097	0.109	3.18082e-10	TRUE
RPE1	PMEL	ENSG00000185664	protein_coding	1.8387e-147	-56.6899	0.761	0.635	6.01953e-143	FALSE
RPE1	ASAH1	ENSG00000104763	protein_coding	4.53953e-52	-56.6899	0.769	0.663	1.48615e-47	FALSE
RPE1	EIF1	ENSG00000173812	protein_coding	8.54046e-20	-56.6894	0.984	0.984	2.79598e-15	FALSE
RPE1	TF	ENSG00000091513	protein_coding	2.90392e-13	-56.6802	0.211	0.142	9.50687e-09	FALSE
RPE1	ZFP36	ENSG00000128016	protein_coding	3.105e-53	-56.3973	0.286	0.305	1.01652e-48	FALSE
RPE1	IFIT3	ENSG00000119917	protein_coding	1.60343e-33	-56.1611	0.092	0.161	5.24932e-29	FALSE
RPE1	INHBA	ENSG00000122641	protein_coding	1.35211e-22	55.8141	0.247	0.262	4.42655e-18	FALSE
RPE1	B4GALT1	ENSG00000086062	protein_coding	7.43393e-31	55.7875	0.394	0.376	2.43372e-26	FALSE
RPE1	IDH1	ENSG00000138413	protein_coding	4.23633e-11	55.77	0.438	0.438	1.38689e-06	FALSE
RPE1	HNRNPR	ENSG00000125944	protein_coding	3.57148e-28	-55.6799	0.808	0.803	1.16923e-23	FALSE
RPE1	MLLT11	ENSG00000213190	protein_coding	5.84591e-11	55.5283	0.442	0.44	1.91383e-06	FALSE
RPE1	ITM2B	ENSG00000136156	protein_coding	2.36995e-47	54.3976	0.939	0.92	7.75874e-43	FALSE
RPE1	CD44	ENSG00000026508	protein_coding	3.80746e-22	54.3976	0.303	0.302	1.24649e-17	FALSE
RPE1	RALA	ENSG00000006451	protein_coding	2.96776e-11	54.3653	0.444	0.435	9.71587e-07	FALSE
RPE1	RPS21	ENSG00000171858	protein_coding	8.61132e-27	54.3169	0.969	0.97	2.81917e-22	FALSE
RPE1	FHL2	ENSG00000115641	protein_coding	9.1148e-14	54.2835	0.398	0.425	2.984e-09	FALSE
RPE1	CNN2	ENSG00000064666	protein_coding	3.87672e-11	54.2564	0.681	0.665	1.26916e-06	FALSE
RPE1	RPS9	ENSG00000170889	protein_coding	1.80773e-73	-53.8045	0.989	0.991	5.91815e-69	FALSE
RPE1	COL9A3	ENSG00000092758	protein_coding	2.36642e-53	-53.7781	0.44	0.331	7.74719e-49	FALSE
RPE1	LGALS3BP	ENSG00000108679	protein_coding	3.28762e-90	53.7384	0.657	0.514	1.0763e-85	FALSE
RPE1	DDT	ENSG00000099977	protein_coding	7.63415e-34	-53.6206	0.801	0.748	2.49927e-29	FALSE
RPE1	VKORC1	ENSG00000167397	protein_coding	1.6887e-14	53.5997	0.815	0.78	5.52847e-10	FALSE
RPE1	SELM	ENSG00000198832	protein_coding	2.39297e-62	53.3781	0.692	0.71	7.83411e-58	FALSE
RPE1	DSP	ENSG00000096696	protein_coding	2.12965e-11	52.9562	0.537	0.412	6.97204e-07	FALSE
RPE1	COL6A1	ENSG00000142156	protein_coding	2.2816e-63	52.9549	0.765	0.773	7.46951e-59	FALSE
RPE1	PLOD2	ENSG00000152952	protein_coding	2.54531e-23	52.9549	0.54	0.509	8.33284e-19	TRUE
RPE1	NCOA3	ENSG00000124151	protein_coding	1.87319e-14	52.8262	0.296	0.301	6.13244e-10	FALSE
RPE1	COL12A1	ENSG00000111799	protein_coding	5.89501e-301	-52.3261	0.311	0.418	1.92991e-296	FALSE
RPE1	PLAUR	ENSG00000011422	protein_coding	7.77292e-14	-52.1776	0.197	0.182	2.5447e-09	FALSE
RPE1	HMGB1	ENSG00000189403	protein_coding	1.22449e-11	51.9643	0.944	0.944	4.00874e-07	FALSE
RPE1	TIMP2	ENSG00000035862	protein_coding	1.81074e-15	51.9579	0.827	0.807	5.928e-11	TRUE
RPE1	COX20	ENSG00000203667	protein_coding	2.8767e-14	51.7217	0.647	0.58	9.41775e-10	FALSE
RPE1	FSTL1	ENSG00000163430	protein_coding	7.71835e-102	51.5641	0.768	0.784	2.52683e-97	FALSE
RPE1	COL6A3	ENSG00000163359	protein_coding	1.13439e-210	51.5122	0.327	0.497	3.71376e-206	FALSE
RPE1	NCL	ENSG00000115053	protein_coding	2.02244e-89	51.5122	0.922	0.926	6.62106e-85	FALSE
RPE1	MORF4L1	ENSG00000185787	protein_coding	3.19871e-12	51.5122	0.917	0.918	1.04719e-07	FALSE
RPE1	LDHB	ENSG00000111716	protein_coding	4.45784e-66	51.5121	0.952	0.946	1.45941e-61	FALSE
RPE1	BEX1	ENSG00000133169	protein_coding	1.1041e-53	51.5118	0.248	0.144	3.61459e-49	FALSE
RPE1	VEGFA	ENSG00000112715	protein_coding	7.41062e-14	51.5117	0.604	0.58	2.42609e-09	FALSE
RPE1	CNN1	ENSG00000130176	protein_coding	2.88554e-21	51.5055	0.145	0.152	9.44668e-17	FALSE
RPE1	ENO2	ENSG00000111674	protein_coding	4.36327e-31	51.4418	0.44	0.333	1.42845e-26	FALSE
RPE1	TNFRSF12A	ENSG00000006327	protein_coding	2.70885e-57	51.3025	0.473	0.445	8.86823e-53	FALSE
RPE1	ENC1	ENSG00000171617	protein_coding	1.78971e-15	51.2354	0.213	0.205	5.85916e-11	FALSE
RPE1	PRSS23	ENSG00000150687	protein_coding	1.10437e-26	50.1396	0.515	0.517	3.61547e-22	FALSE
RPE1	MTRNR2L12	ENSG00000269028	protein_coding	2.33367e-17	50.0695	0.63	0.603	7.63997e-13	FALSE
RPE1	AQP1	ENSG00000240583	protein_coding	1.52203e-24	50.0695	0.305	0.219	4.98283e-20	FALSE
RPE1	TPM3	ENSG00000143549	protein_coding	1.04982e-35	50.0692	0.688	0.707	3.4369e-31	FALSE
RPE1	HLA-B	ENSG00000234745	protein_coding	1.01151e-32	-49.9192	0.825	0.734	3.31149e-28	FALSE
RPE1	TMEM66	ENSG00000133872	protein_coding	1.76351e-68	-49.4765	0.896	0.856	5.77339e-64	FALSE
RPE1	NOV	ENSG00000136999	protein_coding	1.19617e-14	-49.2949	0.138	0.152	3.91603e-10	FALSE
RPE1	EIF3F	ENSG00000175390	protein_coding	9.40642e-12	49.0532	0.914	0.901	3.07947e-07	FALSE
RPE1	SH3GLB1	ENSG00000097033	protein_coding	9.75632e-47	48.7669	0.548	0.551	3.19402e-42	FALSE
RPE1	FHL1	ENSG00000022267	protein_coding	3.65493e-77	48.6268	0.487	0.551	1.19655e-72	FALSE
RPE1	RPL6	ENSG00000089009	protein_coding	3.44957e-13	48.6268	0.99	0.992	1.12932e-08	FALSE
RPE1	CYTL1	ENSG00000170891	protein_coding	2.82066e-15	-48.5652	0.168	0.131	9.23429e-11	FALSE
RPE1	MYADM	ENSG00000179820	protein_coding	1.54681e-17	48.4017	0.562	0.528	5.06395e-13	FALSE
RPE1	RBP1	ENSG00000114115	protein_coding	8.03346e-58	48.1721	0.788	0.692	2.62999e-53	FALSE
RPE1	PLK2	ENSG00000145632	protein_coding	9.62236e-11	48.1462	0.476	0.397	3.15017e-06	FALSE
RPE1	SLC2A1	ENSG00000117394	protein_coding	1.47879e-119	47.6549	0.769	0.62	4.84125e-115	FALSE
RPE1	MMP2	ENSG00000087245	protein_coding	6.37831e-98	47.6387	0.441	0.547	2.08813e-93	FALSE
RPE1	PAX6	ENSG00000007372	protein_coding	7.14309e-94	47.5852	0.427	0.269	2.33851e-89	FALSE
RPE1	CDH11	ENSG00000140937	protein_coding	3.30934e-216	47.2618	0.355	0.513	1.08341e-211	FALSE
RPE1	RPL37A	ENSG00000197756	protein_coding	1.19109e-83	47.1841	0.99	0.991	3.8994e-79	FALSE
RPE1	GPNMB	ENSG00000136235	protein_coding	1.84625e-116	47.1841	0.726	0.593	6.04425e-112	FALSE
RPE1	PSAT1	ENSG00000135069	protein_coding	6.98435e-15	47.184	0.489	0.539	2.28654e-10	FALSE
RPE1	KCTD20	ENSG00000112078	protein_coding	4.78565e-34	47.1835	0.362	0.391	1.56672e-29	FALSE
RPE1	MFF	ENSG00000168958	protein_coding	7.80159e-20	47.1797	0.683	0.615	2.55408e-15	FALSE
RPE1	KIAA0101	ENSG00000166803	protein_coding	1.06821e-18	47.1143	0.24	0.276	3.4971e-14	FALSE
RPE1	FBLN2	ENSG00000163520	protein_coding	1.12022e-84	47.1006	0.314	0.356	3.66739e-80	FALSE
RPE1	HLA-C	ENSG00000204525	protein_coding	1.74654e-108	47.0014	0.851	0.761	5.71781e-104	FALSE
RPE1	SPON2	ENSG00000159674	protein_coding	7.71718e-31	46.7407	0.417	0.321	2.52645e-26	FALSE
RPE1	MME	ENSG00000196549	protein_coding	4.29082e-171	-46.5902	0.141	0.205	1.40473e-166	FALSE
RPE1	COL14A1	ENSG00000187955	protein_coding	2.96454e-80	-46.4263	0.192	0.268	9.70533e-76	FALSE
RPE1	FAM60A	ENSG00000139146	protein_coding	1.90265e-13	46.1604	0.448	0.355	6.2289e-09	FALSE
RPE1	RPL34	ENSG00000109475	protein_coding	1.84321e-30	45.7415	0.991	0.993	6.03432e-26	FALSE
RPE1	LMAN1	ENSG00000074695	protein_coding	6.68581e-105	45.7414	0.689	0.697	2.1888e-100	FALSE
RPE1	NDUFA4	ENSG00000189043	protein_coding	2.00918e-34	45.7412	0.944	0.936	6.57766e-30	FALSE
RPE1	XIST	ENSG00000229807	lincRNA	2.44023e-81	45.7322	0.266	0.229	7.98881e-77	FALSE
RPE1	VAMP2	ENSG00000220205	protein_coding	1.564e-17	45.73	0.729	0.669	5.12023e-13	FALSE
RPE1	C11orf96	ENSG00000187479	protein_coding	8.0276e-47	45.6744	0.114	0.146	2.62807e-42	FALSE
RPE1	SERPINH1	ENSG00000149257	protein_coding	2.76809e-114	45.3391	0.774	0.795	9.06217e-110	FALSE
RPE1	ATP2A2	ENSG00000174437	protein_coding	9.66289e-24	45.2803	0.472	0.455	3.16344e-19	FALSE
RPE1	PSAP	ENSG00000197746	protein_coding	6.98658e-18	45.134	0.865	0.837	2.28727e-13	FALSE
RPE1	CLTC	ENSG00000141367	protein_coding	1.38411e-51	44.7475	0.699	0.693	4.53129e-47	FALSE
RPE1	PSMD12	ENSG00000197170	protein_coding	1.21418e-12	-44.6446	0.526	0.503	3.97497e-08	FALSE
RPE1	MLLT4	ENSG00000130396	protein_coding	3.55841e-13	44.4228	0.546	0.432	1.16495e-08	FALSE
RPE1	PHLDA2	ENSG00000181649	protein_coding	3.60899e-20	44.2988	0.237	0.234	1.18151e-15	FALSE
RPE1	PTGES3	ENSG00000110958	protein_coding	4.31742e-23	44.2987	0.844	0.846	1.41344e-18	FALSE
RPE1	AP1S2	ENSG00000182287	protein_coding	1.88607e-29	44.2987	0.719	0.574	6.17463e-25	FALSE
RPE1	EPS8	ENSG00000151491	protein_coding	6.29913e-52	44.2987	0.366	0.408	2.06221e-47	FALSE
RPE1	OSTC	ENSG00000198856	protein_coding	2.06032e-78	44.2987	0.879	0.871	6.74509e-74	FALSE
RPE1	DAB2	ENSG00000153071	protein_coding	6.48949e-30	44.2894	0.573	0.591	2.12453e-25	FALSE
RPE1	HNRNPD	ENSG00000138668	protein_coding	3.14507e-31	44.1213	0.777	0.779	1.02963e-26	FALSE
RPE1	CLIC4	ENSG00000169504	protein_coding	5.76089e-77	44.0423	0.539	0.553	1.886e-72	FALSE
RPE1	SRM	ENSG00000116649	protein_coding	6.06212e-22	43.9882	0.735	0.74	1.98462e-17	FALSE
RPE1	FBN1	ENSG00000166147	protein_coding	2.68198e-106	43.7061	0.656	0.667	8.78025e-102	FALSE
RPE1	ADAMTS1	ENSG00000154734	protein_coding	9.52395e-38	-43.7054	0.268	0.311	3.11795e-33	FALSE
RPE1	LASP1	ENSG00000002834	protein_coding	2.317e-25	43.6446	0.422	0.431	7.5854e-21	FALSE
RPE1	CXADR	ENSG00000154639	protein_coding	1.79441e-48	43.3081	0.523	0.375	5.87455e-44	FALSE
RPE1	MAL2	ENSG00000147676	protein_coding	9.61709e-20	42.856	0.205	0.109	3.14844e-15	FALSE
RPE1	PFN2	ENSG00000070087	protein_coding	9.07824e-21	42.856	0.71	0.7	2.97203e-16	FALSE
RPE1	TXNRD1	ENSG00000198431	protein_coding	3.44234e-13	42.673	0.53	0.496	1.12695e-08	FALSE
RPE1	VDAC2	ENSG00000165637	protein_coding	5.63011e-15	-42.6662	0.841	0.812	1.84319e-10	FALSE
RPE1	MLTK	ENSG00000091436	protein_coding	4.81918e-20	42.6121	0.418	0.422	1.5777e-15	FALSE
RPE1	PTTG1IP	ENSG00000183255	protein_coding	9.08181e-11	42.5963	0.704	0.646	2.9732e-06	TRUE
RPE1	PCBD1	ENSG00000166228	protein_coding	4.04026e-30	42.5164	0.628	0.543	1.3227e-25	FALSE
RPE1	RAB2A	ENSG00000104388	protein_coding	9.70164e-37	41.6388	0.788	0.786	3.17612e-32	FALSE
RPE1	SLC25A6	ENSG00000169100	protein_coding	1.65454e-50	41.477	0.958	0.952	5.41664e-46	FALSE
RPE1	ZFP36L2	ENSG00000152518	protein_coding	5.7749e-14	41.4133	0.68	0.659	1.89059e-09	TRUE
RPE1	ARF4	ENSG00000168374	protein_coding	2.54522e-69	41.4133	0.782	0.791	8.33255e-65	FALSE
RPE1	OAT	ENSG00000065154	protein_coding	1.18223e-28	41.4133	0.498	0.479	3.87037e-24	FALSE
RPE1	MYH9	ENSG00000100345	protein_coding	2.16786e-15	41.4133	0.632	0.59	7.09714e-11	TRUE
RPE1	EEF1A2	ENSG00000101210	protein_coding	1.5367e-58	41.4098	0.26	0.121	5.03085e-54	FALSE
RPE1	ENAH	ENSG00000154380	protein_coding	8.67302e-73	41.3971	0.578	0.616	2.83937e-68	FALSE
RPE1	AMIGO2	ENSG00000139211	protein_coding	1.80491e-12	41.3774	0.103	0.076	5.90891e-08	TRUE
RPE1	MYC	ENSG00000136997	protein_coding	2.08939e-22	41.3695	0.295	0.277	6.84025e-18	FALSE
RPE1	MTDH	ENSG00000147649	protein_coding	8.29349e-19	41.286	0.846	0.836	2.71512e-14	FALSE
RPE1	EDIL3	ENSG00000164176	protein_coding	7.32089e-133	41.2564	0.416	0.474	2.39671e-128	FALSE
RPE1	RBM3	ENSG00000102317	protein_coding	6.31487e-59	41.1862	0.831	0.835	2.06736e-54	FALSE
RPE1	FST	ENSG00000134363	protein_coding	2.94796e-33	-40.8203	0.169	0.224	9.65104e-29	FALSE
RPE1	EVA1B	ENSG00000142694	protein_coding	2.0187e-45	40.6614	0.499	0.553	6.60882e-41	FALSE
RPE1	SOX4	ENSG00000124766	protein_coding	1.01401e-55	40.419	0.856	0.813	3.31965e-51	FALSE
RPE1	RPN1	ENSG00000163902	protein_coding	3.90052e-12	40.2441	0.624	0.588	1.27695e-07	FALSE
RPE1	TMEM237	ENSG00000155755	protein_coding	2.41372e-12	40.0944	0.268	0.29	7.90202e-08	FALSE
RPE1	SEC61A1	ENSG00000058262	protein_coding	2.71411e-28	40.0262	0.515	0.533	8.88544e-24	FALSE
RPE1	MTHFD2	ENSG00000065911	protein_coding	5.64301e-38	39.9707	0.341	0.391	1.84741e-33	FALSE
RPE1	ACTR3	ENSG00000115091	protein_coding	7.50362e-21	39.5147	0.709	0.69	2.45653e-16	FALSE
RPE1	FOS	ENSG00000170345	protein_coding	1.12409e-139	-39.3776	0.816	0.808	3.68004e-135	FALSE
RPE1	SMARCA2	ENSG00000080503	protein_coding	2.26335e-26	-39.377	0.391	0.415	7.40977e-22	FALSE
RPE1	LRRC17	ENSG00000128606	protein_coding	4.72956e-63	-39.3062	0.227	0.347	1.54836e-58	FALSE
RPE1	MKI67	ENSG00000148773	protein_coding	3.7376e-40	-39.193	0.133	0.154	1.22361e-35	FALSE
RPE1	DSTN	ENSG00000125868	protein_coding	2.21981e-36	38.7642	0.878	0.873	7.26721e-32	FALSE
RPE1	DEK	ENSG00000124795	protein_coding	4.11976e-15	38.598	0.704	0.702	1.34873e-10	FALSE
RPE1	ATP6V0E1	ENSG00000113732	protein_coding	6.58572e-12	38.5371	0.864	0.829	2.15603e-07	FALSE
RPE1	TRAM1	ENSG00000067167	protein_coding	2.50007e-82	38.5233	0.697	0.703	8.18473e-78	FALSE
RPE1	EIF3A	ENSG00000107581	protein_coding	4.80763e-13	38.5177	0.838	0.829	1.57392e-08	FALSE
RPE1	ITSN1	ENSG00000205726	protein_coding	1.14018e-28	38.2762	0.295	0.318	3.73273e-24	FALSE
RPE1	ARHGEF12	ENSG00000196914	protein_coding	2.82578e-19	-37.9805	0.437	0.407	9.25105e-15	TRUE
RPE1	NPB	ENSG00000183979	protein_coding	4.78336e-13	37.7632	0.181	0.138	1.56598e-08	FALSE
RPE1	SORBS2	ENSG00000154556	protein_coding	3.33301e-55	37.5297	0.497	0.322	1.09116e-50	FALSE
RPE1	AZI2	ENSG00000163512	protein_coding	2.7583e-13	37.2866	0.418	0.421	9.03014e-09	FALSE
RPE1	CXCL12	ENSG00000107562	protein_coding	6.28286e-14	37.0852	0.249	0.314	2.05688e-09	FALSE
RPE1	CAMK2N1	ENSG00000162545	protein_coding	8.65703e-13	37.0852	0.237	0.252	2.83414e-08	FALSE
RPE1	THBS2	ENSG00000186340	protein_coding	2.09339e-100	37.0852	0.262	0.367	6.85333e-96	FALSE
RPE1	GSTO1	ENSG00000148834	protein_coding	2.81472e-24	37.0846	0.628	0.581	9.21484e-20	FALSE
RPE1	HSPB8	ENSG00000152137	protein_coding	1.24217e-31	37.068	0.2	0.096	4.06661e-27	FALSE
RPE1	PHLDA1	ENSG00000139289	protein_coding	1.28709e-12	37.0178	0.336	0.286	4.21369e-08	FALSE
RPE1	PCBP4	ENSG00000090097	protein_coding	6.60967e-80	37.0096	0.549	0.418	2.16387e-75	FALSE
RPE1	NT5E	ENSG00000135318	protein_coding	1.7707e-50	37.0016	0.195	0.233	5.7969e-46	FALSE
RPE1	XBP1	ENSG00000100219	protein_coding	9.95308e-31	36.99	0.56	0.567	3.25844e-26	FALSE
RPE1	COX5A	ENSG00000178741	protein_coding	7.76269e-11	36.9704	0.82	0.788	2.54135e-06	FALSE
RPE1	CAPRIN1	ENSG00000135387	protein_coding	1.09104e-44	36.8968	0.629	0.629	3.57186e-40	FALSE
RPE1	ARSI	ENSG00000183876	protein_coding	1.03469e-21	36.6201	0.132	0.082	3.38737e-17	TRUE
RPE1	CYBA	ENSG00000051523	protein_coding	3.04637e-55	36.4915	0.62	0.505	9.97321e-51	FALSE
RPE1	RNPS1	ENSG00000205937	protein_coding	5.68523e-21	-36.4812	0.644	0.637	1.86123e-16	FALSE
RPE1	SMARCA1	ENSG00000102038	protein_coding	4.89141e-28	-36.4671	0.595	0.592	1.60135e-23	FALSE
RPE1	ADD3	ENSG00000148700	protein_coding	1.69813e-28	-36.3521	0.617	0.651	5.55933e-24	TRUE
RPE1	CFD	ENSG00000197766	protein_coding	5.42213e-30	-36.3357	0.111	0.068	1.7751e-25	FALSE
RPE1	SNAI2	ENSG00000019549	protein_coding	1.39767e-75	36.1249	0.211	0.299	4.57569e-71	FALSE
RPE1	GULP1	ENSG00000144366	protein_coding	2.3759e-26	-35.8914	0.532	0.427	7.77822e-22	FALSE
RPE1	NPC2	ENSG00000119655	protein_coding	2.3305e-118	35.7931	0.888	0.831	7.62959e-114	FALSE
RPE1	TAGLN2	ENSG00000158710	protein_coding	1.69308e-13	35.6747	0.5	0.449	5.54281e-09	FALSE
RPE1	SERPINF1	ENSG00000132386	protein_coding	1.32807e-135	35.6426	0.838	0.786	4.34782e-131	FALSE
RPE1	SERPINE1	ENSG00000106366	protein_coding	3.50305e-14	35.6426	0.222	0.198	1.14683e-09	FALSE
RPE1	WARS	ENSG00000140105	protein_coding	1.04482e-40	35.6426	0.275	0.315	3.42054e-36	FALSE
RPE1	POLR2L	ENSG00000177700	protein_coding	1.13954e-31	35.6425	0.879	0.848	3.73064e-27	FALSE
RPE1	SERP1	ENSG00000120742	protein_coding	1.96058e-51	35.639	0.739	0.734	6.41856e-47	FALSE
RPE1	UQCRQ	ENSG00000164405	protein_coding	2.01306e-25	35.6376	0.889	0.861	6.59034e-21	FALSE
RPE1	PRSS35	ENSG00000146250	protein_coding	1.37769e-36	35.4594	0.068	0.122	4.51028e-32	FALSE
RPE1	C4orf3	ENSG00000164096	protein_coding	8.23058e-11	35.4551	0.851	0.821	2.69453e-06	FALSE
RPE1	GLUL	ENSG00000135821	protein_coding	9.37493e-24	35.4238	0.632	0.512	3.06916e-19	FALSE
RPE1	TMEM132A	ENSG00000006118	protein_coding	2.40726e-89	35.2974	0.607	0.461	7.88089e-85	FALSE
RPE1	PRDX3	ENSG00000165672	protein_coding	4.29127e-11	35.2531	0.736	0.683	1.40488e-06	FALSE
RPE1	UGDH	ENSG00000109814	protein_coding	1.01955e-52	35.0981	0.347	0.369	3.33779e-48	FALSE
RPE1	FBLN1	ENSG00000077942	protein_coding	2.33169e-80	-35.0456	0.596	0.644	7.63349e-76	FALSE
RPE1	TPR	ENSG00000047410	protein_coding	6.66742e-56	-35.0441	0.739	0.744	2.18278e-51	FALSE
RPE1	OST4	ENSG00000228474	protein_coding	1.60044e-11	34.6503	0.924	0.913	5.23953e-07	FALSE
RPE1	RPS16	ENSG00000105193	protein_coding	1.17269e-40	34.2099	0.989	0.991	3.83914e-36	FALSE
RPE1	SRPX	ENSG00000101955	protein_coding	1.76853e-20	34.1998	0.228	0.307	5.78981e-16	FALSE
RPE1	FDX1	ENSG00000137714	protein_coding	1.11398e-10	34.1946	0.544	0.465	3.64695e-06	FALSE
RPE1	PAPSS1	ENSG00000138801	protein_coding	1.85037e-25	34.1946	0.483	0.476	6.05774e-21	FALSE
RPE1	EMP3	ENSG00000142227	protein_coding	1.8993e-23	34.1733	0.76	0.76	6.21793e-19	FALSE
RPE1	DNAJC1	ENSG00000136770	protein_coding	6.54837e-23	34.1311	0.648	0.574	2.14381e-18	FALSE
RPE1	ASPH	ENSG00000198363	protein_coding	5.70727e-26	34.0941	0.683	0.651	1.86845e-21	FALSE
RPE1	TUFM	ENSG00000178952	protein_coding	7.43395e-16	34.0816	0.765	0.717	2.43373e-11	FALSE
RPE1	SAR1A	ENSG00000079332	protein_coding	1.12052e-37	34.0545	0.595	0.605	3.66835e-33	FALSE
RPE1	RPS6KA3	ENSG00000177189	protein_coding	6.08303e-16	33.78	0.244	0.21	1.99146e-11	FALSE
RPE1	KDELR2	ENSG00000136240	protein_coding	1.27409e-63	33.7516	0.798	0.802	4.17111e-59	FALSE
RPE1	ELN	ENSG00000049540	protein_coding	1.42757e-10	33.7479	0.689	0.617	4.67359e-06	FALSE
RPE1	TWIST1	ENSG00000122691	protein_coding	1.84127e-178	-33.5367	0.3	0.485	6.02793e-174	FALSE
RPE1	WDR43	ENSG00000163811	protein_coding	3.62759e-12	33.3453	0.361	0.347	1.1876e-07	FALSE
RPE1	NDUFB2	ENSG00000090266	protein_coding	8.11608e-24	33.2267	0.886	0.858	2.65704e-19	FALSE
RPE1	STRADB	ENSG00000082146	protein_coding	4.25509e-25	33.2059	0.383	0.287	1.39303e-20	FALSE
RPE1	DNAJB6	ENSG00000105993	protein_coding	9.75081e-16	32.9958	0.723	0.677	3.19222e-11	FALSE
RPE1	LIF	ENSG00000128342	protein_coding	6.42192e-11	32.759	0.121	0.076	2.10241e-06	TRUE
RPE1	CD164	ENSG00000135535	protein_coding	4.75755e-55	32.7572	0.754	0.75	1.55753e-50	FALSE
RPE1	COL8A1	ENSG00000144810	protein_coding	3.40603e-30	32.7572	0.649	0.542	1.11507e-25	FALSE
RPE1	FILIP1	ENSG00000118407	protein_coding	1.87045e-16	32.7566	0.108	0.096	6.12348e-12	FALSE
RPE1	TMEM123	ENSG00000152558	protein_coding	1.92449e-13	32.756	0.575	0.523	6.30041e-09	TRUE
RPE1	CFH	ENSG00000000971	protein_coding	6.99664e-25	32.7536	0.381	0.409	2.29056e-20	FALSE
RPE1	MXRA5	ENSG00000101825	protein_coding	3.93332e-159	-32.7534	0.226	0.278	1.28769e-154	FALSE
RPE1	NME4	ENSG00000103202	protein_coding	3.65495e-21	32.7344	0.794	0.777	1.19656e-16	FALSE
RPE1	BMP4	ENSG00000125378	protein_coding	7.12347e-38	32.7165	0.44	0.292	2.33208e-33	FALSE
RPE1	C1QL1	ENSG00000131094	protein_coding	1.17963e-39	32.5176	0.123	0.074	3.86187e-35	FALSE
RPE1	GLO1	ENSG00000124767	protein_coding	1.59858e-10	32.4578	0.669	0.641	5.23342e-06	FALSE
RPE1	HEG1	ENSG00000173706	protein_coding	2.12528e-10	32.2731	0.282	0.241	6.95774e-06	FALSE
RPE1	EIF4G2	ENSG00000110321	protein_coding	9.05339e-45	-32.1641	0.923	0.92	2.9639e-40	FALSE
RPE1	AK1	ENSG00000106992	protein_coding	2.96238e-14	-32.1641	0.466	0.478	9.69823e-10	FALSE
RPE1	SCD	ENSG00000099194	protein_coding	2.25216e-14	-32.1641	0.57	0.545	7.37311e-10	FALSE
RPE1	RPS26	ENSG00000197728	protein_coding	4.97211e-136	31.7664	0.969	0.972	1.62777e-131	FALSE
RPE1	ENG	ENSG00000106991	protein_coding	1.24664e-47	31.7228	0.17	0.228	4.08125e-43	FALSE
RPE1	PRKCDBP	ENSG00000170955	protein_coding	2.92495e-53	31.583	0.367	0.401	9.57571e-49	FALSE
RPE1	IER5L	ENSG00000188483	protein_coding	7.90349e-15	31.5194	0.526	0.502	2.58745e-10	FALSE
RPE1	FBN2	ENSG00000138829	protein_coding	4.83398e-19	31.4902	0.485	0.471	1.58255e-14	FALSE
RPE1	DLC1	ENSG00000164741	protein_coding	3.18681e-73	31.4496	0.231	0.284	1.0433e-68	FALSE
RPE1	ARID5B	ENSG00000150347	protein_coding	2.062e-27	31.3845	0.543	0.554	6.75057e-23	FALSE
RPE1	EGFL6	ENSG00000198759	protein_coding	1.85911e-43	-31.3507	0.133	0.217	6.08637e-39	FALSE
RPE1	MRPS6	ENSG00000243927	protein_coding	2.41147e-37	31.3242	0.766	0.695	7.89466e-33	FALSE
RPE1	CTSV	ENSG00000136943	protein_coding	1.99883e-103	31.3158	0.507	0.327	6.54376e-99	FALSE
RPE1	GAS6	ENSG00000183087	protein_coding	3.77989e-11	31.3147	0.322	0.284	1.23746e-06	TRUE
RPE1	IFI6	ENSG00000126709	protein_coding	1.46548e-12	31.3145	0.445	0.5	4.7977e-08	FALSE
RPE1	COL5A1	ENSG00000130635	protein_coding	2.24635e-182	31.3143	0.45	0.56	7.3541e-178	FALSE
RPE1	TOMM7	ENSG00000196683	protein_coding	9.49128e-62	31.3141	0.932	0.91	3.10726e-57	FALSE
RPE1	SLC38A1	ENSG00000111371	protein_coding	3.60588e-30	31.3138	0.463	0.476	1.18049e-25	FALSE
RPE1	HNRNPM	ENSG00000099783	protein_coding	7.76468e-15	31.3125	0.735	0.741	2.542e-10	FALSE
RPE1	CDC42EP3	ENSG00000163171	protein_coding	1.43053e-23	31.3069	0.372	0.386	4.68328e-19	FALSE
RPE1	EIF4EBP1	ENSG00000187840	protein_coding	1.13687e-21	31.2809	0.555	0.594	3.72188e-17	FALSE
RPE1	GRSF1	ENSG00000132463	protein_coding	6.9337e-11	31.2784	0.543	0.498	2.26995e-06	FALSE
RPE1	EGR1	ENSG00000120738	protein_coding	2.93067e-49	31.2313	0.744	0.736	9.59441e-45	FALSE
RPE1	MYO1B	ENSG00000128641	protein_coding	4.12162e-24	31.1743	0.316	0.313	1.34934e-19	FALSE
RPE1	HNRNPA0	ENSG00000177733	protein_coding	9.9312e-12	31.1147	0.843	0.842	3.25128e-07	FALSE
RPE1	COL4A4	ENSG00000081052	protein_coding	1.13373e-27	30.8343	0.115	0.034	3.71162e-23	TRUE
RPE1	NEK7	ENSG00000151414	protein_coding	7.67047e-30	30.7579	0.305	0.314	2.51116e-25	FALSE
RPE1	TPBG	ENSG00000146242	protein_coding	1.6369e-62	-30.725	0.337	0.403	5.3589e-58	FALSE
RPE1	JUNB	ENSG00000171223	protein_coding	7.49326e-31	-30.7215	0.636	0.639	2.45314e-26	FALSE
RPE1	OGN	ENSG00000106809	protein_coding	3.13176e-85	-30.7214	0.101	0.221	1.02528e-80	FALSE
RPE1	UBA52	ENSG00000221983	protein_coding	1.26046e-30	-30.7212	0.984	0.985	4.1265e-26	FALSE
RPE1	RAX	ENSG00000134438	protein_coding	8.08785e-25	30.459	0.177	0.098	2.6478e-20	FALSE
RPE1	KLF5	ENSG00000102554	protein_coding	3.26394e-11	30.3674	0.227	0.18	1.06855e-06	FALSE
RPE1	GADD45B	ENSG00000099860	protein_coding	1.0773e-53	30.251	0.478	0.483	3.52687e-49	FALSE
RPE1	SLC38A2	ENSG00000134294	protein_coding	1.11912e-67	30.0436	0.468	0.523	3.66377e-63	FALSE
RPE1	CSDE1	ENSG00000009307	protein_coding	1.68727e-24	29.8729	0.878	0.867	5.52378e-20	FALSE
RPE1	PPP1R15A	ENSG00000087074	protein_coding	5.98141e-150	29.8718	0.568	0.607	1.95819e-145	FALSE
RPE1	ITGA6	ENSG00000091409	protein_coding	1.81318e-13	29.8718	0.334	0.226	5.93599e-09	FALSE
RPE1	PNRC1	ENSG00000146278	protein_coding	1.01455e-66	29.8714	0.728	0.73	3.32143e-62	FALSE
RPE1	CCDC80	ENSG00000091986	protein_coding	4.56022e-122	29.8713	0.615	0.61	1.49293e-117	FALSE
RPE1	C19orf10	ENSG00000074842	protein_coding	9.23836e-50	29.8704	0.725	0.719	3.02445e-45	FALSE
RPE1	CPNE8	ENSG00000139117	protein_coding	2.74181e-27	29.7454	0.201	0.125	8.97612e-23	FALSE
RPE1	SULF2	ENSG00000196562	protein_coding	9.67813e-179	-29.5841	0.224	0.315	3.16843e-174	FALSE
RPE1	TSPO	ENSG00000100300	protein_coding	1.2582e-15	29.4791	0.847	0.809	4.11908e-11	FALSE
RPE1	ZNF217	ENSG00000171940	protein_coding	8.63376e-19	-29.3045	0.294	0.258	2.82652e-14	FALSE
RPE1	TNC	ENSG00000041982	protein_coding	2.49737e-110	-29.2787	0.262	0.298	8.17587e-106	FALSE
RPE1	RSPO3	ENSG00000146374	protein_coding	4.74783e-32	-29.2775	0.049	0.117	1.55434e-27	FALSE
RPE1	HSPA9	ENSG00000113013	protein_coding	2.63535e-24	29.0418	0.671	0.669	8.62762e-20	FALSE
RPE1	TMA7	ENSG00000232112	protein_coding	4.41057e-55	29.0076	0.939	0.929	1.44393e-50	FALSE
RPE1	KHDRBS1	ENSG00000121774	protein_coding	3.19475e-25	28.8941	0.824	0.821	1.0459e-20	FALSE
RPE1	ANKRD28	ENSG00000206560	protein_coding	3.27794e-17	28.89	0.417	0.397	1.07313e-12	TRUE
RPE1	TMEM176A	ENSG00000002933	protein_coding	1.21086e-141	28.8897	0.397	0.248	3.96412e-137	FALSE
RPE1	TRPM3	ENSG00000083067	protein_coding	5.81344e-88	-28.8258	0.614	0.441	1.90321e-83	FALSE
RPE1	CAPN2	ENSG00000162909	protein_coding	2.6678e-24	28.7127	0.611	0.567	8.73385e-20	FALSE
RPE1	NDUFA5	ENSG00000128609	protein_coding	2.45583e-15	28.6312	0.742	0.694	8.03988e-11	FALSE
RPE1	SSR3	ENSG00000114850	protein_coding	1.04848e-15	28.5001	0.789	0.787	3.43251e-11	FALSE
RPE1	SERPINA1	ENSG00000197249	protein_coding	9.956e-16	28.4291	0.104	0.049	3.25939e-11	FALSE
RPE1	UBC	ENSG00000150991	protein_coding	2.07182e-24	28.4291	0.954	0.953	6.78272e-20	FALSE
RPE1	YES1	ENSG00000176105	protein_coding	2.88775e-43	28.4061	0.367	0.387	9.4539e-39	FALSE
RPE1	ANKH	ENSG00000154122	protein_coding	3.06324e-17	28.4034	0.182	0.194	1.00284e-12	FALSE
RPE1	JAK1	ENSG00000162434	protein_coding	1.60874e-60	28.396	0.596	0.602	5.26668e-56	FALSE
RPE1	SEPT11	ENSG00000138758	protein_coding	1.66579e-101	28.3803	0.555	0.638	5.45345e-97	FALSE
RPE1	ARMCX3	ENSG00000102401	protein_coding	9.2463e-22	28.3415	0.597	0.604	3.02705e-17	FALSE
RPE1	MDM2	ENSG00000135679	protein_coding	1.20285e-21	28.3058	0.321	0.309	3.93787e-17	FALSE
RPE1	GLUD1	ENSG00000148672	protein_coding	2.11412e-20	28.2483	0.375	0.375	6.92121e-16	FALSE
RPE1	PLCB1	ENSG00000182621	protein_coding	1.7878e-17	-28.2359	0.093	0.116	5.85289e-13	FALSE
RPE1	ATP5G2	ENSG00000135390	protein_coding	2.69285e-52	28.1864	0.953	0.948	8.81585e-48	FALSE
RPE1	SRSF3	ENSG00000112081	protein_coding	1.80348e-11	28.0723	0.829	0.827	5.90425e-07	FALSE
RPE1	SLC7A5	ENSG00000103257	protein_coding	1.23796e-10	27.9152	0.397	0.294	4.05282e-06	FALSE
RPE1	CACNA2D1	ENSG00000153956	protein_coding	1.62709e-44	27.8782	0.118	0.14	5.32678e-40	FALSE
RPE1	FNDC3B	ENSG00000075420	protein_coding	2.38381e-73	27.8517	0.432	0.465	7.80412e-69	FALSE
RPE1	UQCR10	ENSG00000184076	protein_coding	7.1167e-30	27.7953	0.884	0.855	2.32986e-25	FALSE
RPE1	SEPT2	ENSG00000168385	protein_coding	4.05392e-126	27.7622	0.818	0.825	1.32717e-121	FALSE
RPE1	OLFML3	ENSG00000116774	protein_coding	1.33184e-130	-27.5795	0.263	0.399	4.36019e-126	FALSE
RPE1	YWHAZ	ENSG00000164924	protein_coding	3.98151e-36	27.49	0.835	0.831	1.30347e-31	FALSE
RPE1	PGK1	ENSG00000102144	protein_coding	1.07573e-15	27.4575	0.872	0.844	3.52173e-11	FALSE
RPE1	ARL5A	ENSG00000162980	protein_coding	1.16877e-21	27.3945	0.707	0.66	3.82631e-17	FALSE
RPE1	SEL1L	ENSG00000071537	protein_coding	1.87314e-124	27.3455	0.393	0.425	6.1323e-120	FALSE
RPE1	GLS	ENSG00000115419	protein_coding	1.19383e-36	27.2984	0.504	0.491	3.90837e-32	FALSE
RPE1	FLNB	ENSG00000136068	protein_coding	1.43152e-19	-27.1815	0.328	0.335	4.6865e-15	FALSE
RPE1	ATP5J	ENSG00000154723	protein_coding	1.91726e-35	-27.0872	0.917	0.905	6.27673e-31	FALSE
RPE1	ATP6V1G1	ENSG00000136888	protein_coding	6.37954e-43	26.9864	0.899	0.881	2.08853e-38	FALSE
RPE1	TM9SF3	ENSG00000077147	protein_coding	4.94501e-69	26.9864	0.689	0.678	1.6189e-64	FALSE
RPE1	HIGD1A	ENSG00000181061	protein_coding	1.5015e-17	26.983	0.595	0.54	4.91561e-13	FALSE
RPE1	ITGA3	ENSG00000005884	protein_coding	4.81473e-26	26.958	0.322	0.177	1.57625e-21	FALSE
RPE1	IFITM2	ENSG00000185201	protein_coding	1.83119e-47	26.8494	0.646	0.649	5.99496e-43	FALSE
RPE1	NKAIN4	ENSG00000101198	protein_coding	7.75218e-37	26.7712	0.178	0.115	2.53791e-32	FALSE
RPE1	LRRC59	ENSG00000108829	protein_coding	8.46792e-43	26.7064	0.455	0.494	2.77223e-38	FALSE
RPE1	PLTP	ENSG00000100979	protein_coding	3.33081e-74	-26.6302	0.662	0.554	1.09044e-69	FALSE
RPE1	RBBP7	ENSG00000102054	protein_coding	3.03191e-26	26.5613	0.645	0.596	9.92586e-22	TRUE
RPE1	SEPT4	ENSG00000108387	protein_coding	4.63928e-15	26.5527	0.114	0.063	1.51881e-10	FALSE
RPE1	PPP1CC	ENSG00000186298	protein_coding	2.44574e-13	26.4739	0.689	0.669	8.00687e-09	TRUE
RPE1	SERPINE2	ENSG00000135919	protein_coding	1.03609e-99	-26.3933	0.344	0.428	3.39196e-95	FALSE
RPE1	IL6ST	ENSG00000134352	protein_coding	2.08172e-116	-26.3879	0.491	0.52	6.81514e-112	FALSE
RPE1	NUCKS1	ENSG00000069275	protein_coding	1.01272e-47	26.3573	0.885	0.886	3.31546e-43	FALSE
RPE1	DDIT3	ENSG00000175197	protein_coding	1.01213e-15	-26.3232	0.23	0.233	3.31352e-11	FALSE
RPE1	NDUFC1	ENSG00000109390	protein_coding	1.4486e-14	26.2934	0.753	0.701	4.74243e-10	FALSE
RPE1	KIF5C	ENSG00000168280	protein_coding	1.05594e-19	-26.1047	0.154	0.108	3.45695e-15	TRUE
RPE1	SETD7	ENSG00000145391	protein_coding	1.16464e-11	26.066	0.192	0.172	3.8128e-07	FALSE
RPE1	GNAI2	ENSG00000114353	protein_coding	1.94046e-18	25.9891	0.762	0.763	6.35269e-14	FALSE
RPE1	ASNS	ENSG00000070669	protein_coding	5.73665e-25	25.975	0.261	0.323	1.87806e-20	FALSE
RPE1	LPP	ENSG00000145012	protein_coding	4.63284e-68	25.9621	0.519	0.549	1.5167e-63	FALSE
RPE1	CSRP1	ENSG00000159176	protein_coding	6.85506e-43	25.742	0.346	0.355	2.24421e-38	FALSE
RPE1	CFHR1	ENSG00000244414	protein_coding	2.1306e-62	25.738	0.148	0.06	6.97517e-58	FALSE
RPE1	SPRED1	ENSG00000166068	protein_coding	2.85992e-28	25.6851	0.236	0.23	9.36282e-24	FALSE
RPE1	DDX21	ENSG00000165732	protein_coding	6.56596e-35	25.6509	0.507	0.5	2.14956e-30	FALSE
RPE1	EMP1	ENSG00000134531	protein_coding	1.67145e-49	25.6042	0.318	0.344	5.47199e-45	FALSE
RPE1	RRM2	ENSG00000171848	protein_coding	1.12566e-19	25.5832	0.136	0.153	3.6852e-15	FALSE
RPE1	CTSD	ENSG00000117984	protein_coding	1.85417e-48	25.5692	0.821	0.738	6.07019e-44	FALSE
RPE1	OCIAD2	ENSG00000145247	protein_coding	7.07165e-37	25.5472	0.533	0.39	2.31512e-32	FALSE
RPE1	HAPLN1	ENSG00000145681	protein_coding	4.16598e-72	25.5437	0.122	0.132	1.36386e-67	TRUE
RPE1	ARF1	ENSG00000143761	protein_coding	1.93156e-42	25.5437	0.781	0.786	6.32353e-38	FALSE
RPE1	ANTXR2	ENSG00000163297	protein_coding	1.03497e-37	25.5436	0.171	0.209	3.38827e-33	FALSE
RPE1	HNRNPAB	ENSG00000197451	protein_coding	7.84823e-39	25.5434	0.724	0.716	2.56935e-34	FALSE
RPE1	CORO1C	ENSG00000110880	protein_coding	3.61157e-30	25.5351	0.397	0.372	1.18236e-25	FALSE
RPE1	MBNL1	ENSG00000152601	protein_coding	9.00846e-47	25.5297	0.395	0.434	2.94919e-42	FALSE
RPE1	CAPZA2	ENSG00000198898	protein_coding	1.91093e-15	25.5174	0.709	0.681	6.25599e-11	FALSE
RPE1	EIF5A	ENSG00000132507	protein_coding	3.45746e-17	25.517	0.775	0.777	1.1319e-12	FALSE
RPE1	EMILIN1	ENSG00000138080	protein_coding	1.25618e-141	25.4866	0.255	0.412	4.11248e-137	FALSE
RPE1	RGMB	ENSG00000174136	protein_coding	4.31591e-11	25.4702	0.185	0.157	1.41294e-06	FALSE
RPE1	HDAC2	ENSG00000196591	protein_coding	2.7582e-13	25.4484	0.649	0.631	9.0298e-09	FALSE
RPE1	ACBD3	ENSG00000182827	protein_coding	2.61237e-58	25.3961	0.547	0.554	8.55236e-54	FALSE
RPE1	RNH1	ENSG00000023191	protein_coding	3.00533e-15	25.3936	0.788	0.756	9.83884e-11	FALSE
RPE1	LRRN1	ENSG00000175928	protein_coding	1.93431e-15	-25.0102	0.344	0.24	6.33253e-11	FALSE
RPE1	DPYSL2	ENSG00000092964	protein_coding	2.28345e-31	24.9645	0.49	0.544	7.47557e-27	FALSE
RPE1	SCXA	ENSG00000188686	protein_coding	1.07125e-14	-24.9503	0.177	0.114	3.50705e-10	FALSE
RPE1	PRKCZ	ENSG00000067606	protein_coding	1.36218e-25	24.9488	0.184	0.11	4.45952e-21	FALSE
RPE1	NOL3	ENSG00000140939	protein_coding	7.49345e-22	-24.9469	0.245	0.191	2.45321e-17	FALSE
RPE1	RECK	ENSG00000122707	protein_coding	1.72219e-150	-24.8083	0.266	0.334	5.6381e-146	FALSE
RPE1	PRPH	ENSG00000135406	protein_coding	2.92057e-102	24.5584	0.281	0.164	9.56136e-98	FALSE
RPE1	YIPF5	ENSG00000145817	protein_coding	5.05725e-31	24.5224	0.529	0.544	1.65564e-26	FALSE
RPE1	TMEM88	ENSG00000167874	protein_coding	1.20667e-47	24.4894	0.347	0.215	3.9504e-43	FALSE
RPE1	EIF4E	ENSG00000151247	protein_coding	3.88578e-12	24.3339	0.551	0.509	1.27213e-07	FALSE
RPE1	FSCN1	ENSG00000075618	protein_coding	5.83898e-34	24.2514	0.557	0.585	1.91156e-29	FALSE
RPE1	FAM162A	ENSG00000114023	protein_coding	3.11962e-58	24.2138	0.77	0.718	1.0213e-53	FALSE
RPE1	PXDN	ENSG00000130508	protein_coding	1.60072e-14	24.2061	0.625	0.608	5.24045e-10	FALSE
RPE1	CHRNA3	ENSG00000080644	protein_coding	4.26103e-71	24.1272	0.39	0.256	1.39498e-66	FALSE
RPE1	BRI3	ENSG00000164713	protein_coding	2.0156e-56	24.1033	0.915	0.894	6.59868e-52	FALSE
RPE1	SUB1	ENSG00000113387	protein_coding	1.66733e-25	24.101	0.906	0.905	5.4585e-21	FALSE
RPE1	PTX3	ENSG00000163661	protein_coding	1.03718e-23	24.1008	0.277	0.31	3.39552e-19	FALSE
RPE1	ATP6V0B	ENSG00000117410	protein_coding	2.73569e-32	24.1005	0.825	0.765	8.95609e-28	FALSE
RPE1	SOD1	ENSG00000142168	protein_coding	1.25227e-101	24.0974	0.899	0.873	4.0997e-97	FALSE
RPE1	GNG12	ENSG00000172380	protein_coding	5.68809e-19	24.0813	0.516	0.498	1.86217e-14	FALSE
RPE1	NELL2	ENSG00000184613	protein_coding	3.2093e-85	24.0748	0.529	0.365	1.05066e-80	FALSE
RPE1	SLC9A3R1	ENSG00000109062	protein_coding	9.82323e-92	24.0383	0.5	0.326	3.21593e-87	FALSE
RPE1	PTBP1	ENSG00000011304	protein_coding	4.16913e-12	24.0256	0.549	0.531	1.36489e-07	FALSE
RPE1	NFIB	ENSG00000147862	protein_coding	4.50999e-35	23.9758	0.59	0.621	1.47648e-30	FALSE
RPE1	HMGCS1	ENSG00000112972	protein_coding	1.22391e-35	23.9179	0.376	0.395	4.00683e-31	FALSE
RPE1	YWHAG	ENSG00000170027	protein_coding	1.78608e-23	23.8072	0.512	0.494	5.84726e-19	FALSE
RPE1	RNF13	ENSG00000082996	protein_coding	5.74858e-77	23.789	0.61	0.477	1.88197e-72	FALSE
RPE1	SHC1	ENSG00000160691	protein_coding	1.24197e-11	23.7704	0.398	0.4	4.06595e-07	FALSE
RPE1	CENPF	ENSG00000117724	protein_coding	2.75033e-24	-23.5776	0.215	0.226	9.00403e-20	FALSE
RPE1	RPL26	ENSG00000161970	protein_coding	2.55559e-36	-23.5044	0.988	0.989	8.3665e-32	FALSE
RPE1	ATP1A1	ENSG00000163399	protein_coding	1.09579e-21	23.4772	0.622	0.534	3.58739e-17	FALSE
RPE1	TIMM13	ENSG00000099800	protein_coding	1.44762e-21	23.4526	0.782	0.741	4.73923e-17	FALSE
RPE1	NONO	ENSG00000147140	protein_coding	4.63317e-16	23.4023	0.746	0.734	1.51681e-11	FALSE
RPE1	GPI	ENSG00000105220	protein_coding	1.92351e-22	23.3525	0.624	0.562	6.29718e-18	FALSE
RPE1	KCTD12	ENSG00000178695	protein_coding	7.96025e-113	-23.3253	0.192	0.326	2.60603e-108	FALSE
RPE1	ATP1B1	ENSG00000143153	protein_coding	8.84624e-135	-23.3157	0.727	0.555	2.89608e-130	FALSE
RPE1	CDK17	ENSG00000059758	protein_coding	5.51592e-14	23.2983	0.207	0.185	1.8058e-09	FALSE
RPE1	CCNI	ENSG00000118816	protein_coding	2.02195e-10	23.1743	0.933	0.931	6.61945e-06	FALSE
RPE1	FRMD6	ENSG00000139926	protein_coding	2.54749e-92	23.1196	0.271	0.338	8.33997e-88	FALSE
RPE1	ANK3	ENSG00000151150	protein_coding	2.55892e-19	-23.1189	0.243	0.178	8.37739e-15	FALSE
RPE1	FGF5	ENSG00000138675	protein_coding	5.52324e-22	23.1062	0.112	0.08	1.8082e-17	TRUE
RPE1	PLAGL1	ENSG00000118495	protein_coding	4.05655e-20	23.0192	0.188	0.231	1.32803e-15	FALSE
RPE1	BACH1	ENSG00000156273	protein_coding	2.77453e-77	22.9216	0.297	0.326	9.08326e-73	FALSE
RPE1	H2AFY	ENSG00000113648	protein_coding	1.93716e-14	22.6674	0.739	0.689	6.34187e-10	TRUE
RPE1	SULF1	ENSG00000137573	protein_coding	2.28198e-11	22.6583	0.369	0.32	7.47074e-07	TRUE
RPE1	S100A11	ENSG00000163191	protein_coding	6.77671e-74	22.6583	0.752	0.751	2.21856e-69	FALSE
RPE1	BCAM	ENSG00000187244	protein_coding	1.50326e-55	22.6571	0.337	0.211	4.92138e-51	FALSE
RPE1	KIF1A	ENSG00000130294	protein_coding	3.89052e-30	22.6108	0.316	0.205	1.27368e-25	FALSE
RPE1	SLC7A8	ENSG00000092068	protein_coding	7.26338e-61	22.5892	0.568	0.407	2.37788e-56	FALSE
RPE1	TRIM28	ENSG00000130726	protein_coding	3.03059e-11	22.5778	0.64	0.607	9.92154e-07	TRUE
RPE1	SEC11C	ENSG00000166562	protein_coding	3.01864e-41	22.561	0.473	0.368	9.88241e-37	FALSE
RPE1	COX6C	ENSG00000164919	protein_coding	9.26952e-35	22.5599	0.906	0.894	3.03466e-30	FALSE
RPE1	ANLN	ENSG00000011426	protein_coding	1.47233e-16	22.5223	0.136	0.143	4.82012e-12	FALSE
RPE1	ROCK1	ENSG00000067900	protein_coding	4.94495e-13	22.4826	0.566	0.55	1.61888e-08	FALSE
RPE1	FXYD5	ENSG00000089327	protein_coding	1.73036e-35	22.4526	0.28	0.293	5.66485e-31	FALSE
RPE1	ZFAND5	ENSG00000107372	protein_coding	7.91164e-20	22.4485	0.701	0.666	2.59011e-15	FALSE
RPE1	MAP4	ENSG00000047849	protein_coding	4.48575e-178	22.438	0.657	0.688	1.46855e-173	FALSE
RPE1	LMCD1	ENSG00000071282	protein_coding	3.34682e-12	22.4286	0.151	0.139	1.09568e-07	FALSE
RPE1	WNT2	ENSG00000105989	protein_coding	2.92798e-161	-22.4096	0.085	0.212	9.5856e-157	FALSE
RPE1	WWTR1	ENSG00000018408	protein_coding	1.21588e-143	22.3645	0.636	0.646	3.98054e-139	FALSE
RPE1	RPL38	ENSG00000172809	protein_coding	1.83327e-42	22.3122	0.972	0.973	6.00177e-38	FALSE
RPE1	PLS3	ENSG00000102024	protein_coding	3.63139e-85	22.2565	0.638	0.597	1.18885e-80	FALSE
RPE1	LIMS1	ENSG00000169756	protein_coding	2.2775e-14	22.2366	0.566	0.567	7.45608e-10	FALSE
RPE1	LUZP2	ENSG00000187398	protein_coding	6.34173e-23	-22.2355	0.08	0.101	2.07616e-18	FALSE
RPE1	UQCRH	ENSG00000173660	protein_coding	1.13465e-62	22.2224	0.945	0.938	3.71463e-58	FALSE
RPE1	SKP1	ENSG00000113558	protein_coding	3.6519e-21	-22.0652	0.946	0.944	1.19556e-16	FALSE
RPE1	RPS15	ENSG00000115268	protein_coding	4.05468e-24	-22.0652	0.992	0.993	1.32742e-19	FALSE
RPE1	DRD4	ENSG00000069696	protein_coding	3.644e-87	-22.0473	0.364	0.22	1.19297e-82	FALSE
RPE1	ALPK2	ENSG00000198796	protein_coding	1.02773e-51	21.9119	0.16	0.199	3.36458e-47	FALSE
RPE1	PPP2CA	ENSG00000113575	protein_coding	1.9782e-29	21.668	0.534	0.503	6.47622e-25	FALSE
RPE1	HSPB3	ENSG00000169271	protein_coding	2.67383e-46	21.6674	0.161	0.084	8.75359e-42	FALSE
RPE1	FAM127A	ENSG00000134590	protein_coding	4.3821e-14	21.5532	0.66	0.644	1.43461e-09	FALSE
RPE1	ABCE1	ENSG00000164163	protein_coding	3.52151e-16	21.3139	0.503	0.495	1.15287e-11	FALSE
RPE1	XRCC5	ENSG00000079246	protein_coding	7.39813e-12	21.3118	0.802	0.79	2.422e-07	FALSE
RPE1	TRA2B	ENSG00000136527	protein_coding	1.19461e-29	21.2298	0.573	0.587	3.91093e-25	FALSE
RPE1	ALYREF	ENSG00000183684	protein_coding	1.67763e-20	21.2158	0.541	0.544	5.49224e-16	FALSE
RPE1	PLEC	ENSG00000178209	protein_coding	1.81307e-11	21.2138	0.416	0.379	5.93563e-07	FALSE
RPE1	STAT1	ENSG00000115415	protein_coding	2.01697e-88	21.1978	0.368	0.438	6.60315e-84	FALSE
RPE1	ADAMTS6	ENSG00000049192	protein_coding	2.48189e-14	21.0473	0.161	0.153	8.12522e-10	FALSE
RPE1	PSME2	ENSG00000100911	protein_coding	1.18544e-25	21.0191	0.536	0.534	3.88089e-21	FALSE
RPE1	CHD3	ENSG00000170004	protein_coding	5.4019e-62	-20.9429	0.525	0.561	1.76848e-57	FALSE
RPE1	C1orf198	ENSG00000119280	protein_coding	1.81925e-46	20.8592	0.277	0.316	5.95586e-42	FALSE
RPE1	MET	ENSG00000105976	protein_coding	3.13347e-36	20.7728	0.436	0.289	1.02584e-31	FALSE
RPE1	RSU1	ENSG00000148484	protein_coding	6.87502e-23	20.6471	0.405	0.415	2.25074e-18	FALSE
RPE1	OSTM1	ENSG00000081087	protein_coding	1.36905e-18	20.638	0.373	0.288	4.48199e-14	FALSE
RPE1	ATP5L	ENSG00000167283	protein_coding	3.55038e-60	-20.6222	0.936	0.927	1.16232e-55	FALSE
RPE1	LSAMP	ENSG00000185565	protein_coding	2.65522e-66	-20.6127	0.223	0.29	8.69265e-62	FALSE
RPE1	CD109	ENSG00000156535	protein_coding	4.94251e-57	20.5771	0.123	0.14	1.61808e-52	FALSE
RPE1	SOX11	ENSG00000176887	protein_coding	9.70814e-20	-20.5517	0.591	0.525	3.17825e-15	FALSE
RPE1	THRAP3	ENSG00000054118	protein_coding	3.04974e-22	-20.3637	0.67	0.672	9.98423e-18	FALSE
RPE1	ACO2	ENSG00000100412	protein_coding	4.2143e-20	20.2827	0.467	0.394	1.37968e-15	FALSE
RPE1	CKAP4	ENSG00000136026	protein_coding	1.54119e-29	20.2747	0.693	0.696	5.04556e-25	FALSE
RPE1	BAG1	ENSG00000107262	protein_coding	9.91419e-20	-20.271	0.609	0.534	3.24571e-15	FALSE
RPE1	FEZ2	ENSG00000171055	protein_coding	7.37075e-82	20.2624	0.653	0.548	2.41304e-77	FALSE
RPE1	FNBP4	ENSG00000109920	protein_coding	6.31553e-23	-20.1785	0.49	0.492	2.06758e-18	FALSE
RPE1	SRP14	ENSG00000140319	protein_coding	5.59373e-114	20.1454	0.971	0.972	1.83128e-109	FALSE
RPE1	ZIC2	ENSG00000043355	protein_coding	2.97181e-26	20.1334	0.119	0.166	9.72912e-22	FALSE
RPE1	BICC1	ENSG00000122870	protein_coding	1.12236e-102	20.0568	0.276	0.363	3.67437e-98	FALSE
RPE1	CMAS	ENSG00000111726	protein_coding	1.47104e-14	19.9685	0.445	0.375	4.81588e-10	FALSE
RPE1	GABARAPL2	ENSG00000034713	protein_coding	1.42611e-56	19.8202	0.808	0.754	4.66879e-52	FALSE
RPE1	NUS1	ENSG00000153989	protein_coding	2.58604e-26	19.8179	0.303	0.274	8.46617e-22	FALSE
RPE1	SRSF2	ENSG00000161547	protein_coding	2.90366e-11	19.7968	0.71	0.696	9.506e-07	FALSE
RPE1	DSE	ENSG00000111817	protein_coding	1.00666e-50	19.7945	0.294	0.315	3.29562e-46	FALSE
RPE1	ID4	ENSG00000172201	protein_coding	1.82128e-14	19.7781	0.387	0.357	5.96249e-10	FALSE
RPE1	MSN	ENSG00000147065	protein_coding	2.50022e-12	19.7774	0.592	0.57	8.18522e-08	FALSE
RPE1	EMP2	ENSG00000213853	protein_coding	1.01675e-51	19.7729	0.618	0.481	3.32864e-47	FALSE
RPE1	RPS4Y1	ENSG00000129824	protein_coding	6.69039e-29	19.7729	0.268	0.382	2.1903e-24	FALSE
RPE1	RPS27	ENSG00000177954	protein_coding	4.10507e-84	19.7729	0.99	0.992	1.34392e-79	FALSE
RPE1	PDE4DIP	ENSG00000178104	protein_coding	7.96835e-54	19.7729	0.416	0.425	2.60868e-49	FALSE
RPE1	FAU	ENSG00000149806	protein_coding	2.09567e-20	19.762	0.981	0.984	6.86082e-16	FALSE
RPE1	PGM3	ENSG00000013375	protein_coding	3.67476e-50	19.756	0.431	0.451	1.20304e-45	FALSE
RPE1	AHNAK	ENSG00000124942	protein_coding	3.56145e-119	19.756	0.588	0.627	1.16595e-114	FALSE
RPE1	HYOU1	ENSG00000149428	protein_coding	7.26251e-13	19.7314	0.264	0.255	2.3776e-08	FALSE
RPE1	TM9SF2	ENSG00000125304	protein_coding	3.81857e-24	-19.703	0.581	0.55	1.25012e-19	FALSE
RPE1	PCDH7	ENSG00000169851	protein_coding	1.57432e-30	19.6858	0.578	0.476	5.154e-26	FALSE
RPE1	CLGN	ENSG00000153132	protein_coding	3.20602e-45	19.6819	0.27	0.162	1.04959e-40	FALSE
RPE1	PDXK	ENSG00000160209	protein_coding	2.98643e-20	19.5044	0.642	0.568	9.77696e-16	FALSE
RPE1	GDI2	ENSG00000057608	protein_coding	7.73959e-42	19.4664	0.764	0.767	2.53379e-37	FALSE
RPE1	TRIO	ENSG00000038382	protein_coding	8.19329e-17	19.432	0.327	0.337	2.68232e-12	FALSE
RPE1	TMEM165	ENSG00000134851	protein_coding	1.54397e-13	19.4096	0.676	0.655	5.05466e-09	FALSE
RPE1	RHOQ	ENSG00000119729	protein_coding	5.14121e-12	19.3503	0.55	0.508	1.68313e-07	TRUE
RPE1	RUNX1T1	ENSG00000079102	protein_coding	1.03129e-84	19.334	0.211	0.33	3.37622e-80	FALSE
RPE1	PPIC	ENSG00000168938	protein_coding	5.94773e-21	19.2686	0.579	0.577	1.94717e-16	FALSE
RPE1	C6orf48	ENSG00000204387	protein_coding	6.41907e-13	19.235	0.727	0.748	2.10147e-08	TRUE
RPE1	BCAP31	ENSG00000185825	protein_coding	6.61002e-34	19.233	0.732	0.662	2.16399e-29	FALSE
RPE1	HDGF	ENSG00000143321	protein_coding	9.03784e-27	19.1835	0.586	0.584	2.95881e-22	FALSE
RPE1	COL11A1	ENSG00000060718	protein_coding	6.26943e-84	-19.1799	0.532	0.544	2.05249e-79	FALSE
RPE1	FRZB	ENSG00000162998	protein_coding	1.06055e-31	-19.1799	0.555	0.453	3.47201e-27	FALSE
RPE1	EIF3K	ENSG00000178982	protein_coding	5.07013e-30	-19.1784	0.899	0.884	1.65986e-25	FALSE
RPE1	ITGB4	ENSG00000132470	protein_coding	1.76094e-43	-19.1783	0.197	0.098	5.76498e-39	FALSE
RPE1	IGFBP6	ENSG00000167779	protein_coding	3.97979e-47	-19.1759	0.35	0.394	1.30291e-42	FALSE
RPE1	MMP24-AS1	ENSG00000126005	antisense	1.92875e-16	19.127	0.702	0.614	6.31435e-12	FALSE
RPE1	GPX4	ENSG00000167468	protein_coding	1.24914e-19	-19.1268	0.953	0.947	4.08942e-15	FALSE
RPE1	DTNBP1	ENSG00000047579	protein_coding	1.17173e-10	19.0663	0.25	0.222	3.836e-06	FALSE
RPE1	RAD21	ENSG00000164754	protein_coding	3.83086e-27	19.0158	0.613	0.609	1.25415e-22	FALSE
RPE1	RBM24	ENSG00000112183	protein_coding	9.1289e-30	-18.8936	0.308	0.197	2.98862e-25	FALSE
RPE1	UAP1	ENSG00000117143	protein_coding	1.70642e-25	18.8482	0.364	0.353	5.58648e-21	FALSE
RPE1	SLC16A3	ENSG00000141526	protein_coding	7.35952e-51	18.8425	0.613	0.478	2.40936e-46	FALSE
RPE1	LMO7	ENSG00000136153	protein_coding	2.6708e-89	-18.8264	0.264	0.347	8.74367e-85	FALSE
RPE1	TFDP1	ENSG00000198176	protein_coding	1.07133e-16	18.8105	0.37	0.362	3.50733e-12	FALSE
RPE1	EIF2S2	ENSG00000125977	protein_coding	1.82826e-15	18.7596	0.715	0.707	5.98534e-11	FALSE
RPE1	APEX1	ENSG00000100823	protein_coding	3.12833e-19	18.6878	0.834	0.8	1.02415e-14	FALSE
RPE1	FOSB	ENSG00000125740	protein_coding	2.65882e-110	-18.6671	0.534	0.59	8.70444e-106	FALSE
RPE1	HNRNPU	ENSG00000153187	protein_coding	1.00824e-97	18.649	0.857	0.859	3.30078e-93	FALSE
RPE1	PPP2R1A	ENSG00000105568	protein_coding	4.47486e-12	18.6385	0.624	0.576	1.46498e-07	FALSE
RPE1	RIOK3	ENSG00000101782	protein_coding	2.20908e-23	18.5642	0.421	0.391	7.23208e-19	FALSE
RPE1	GYPC	ENSG00000136732	protein_coding	4.22044e-42	-18.5151	0.358	0.414	1.38169e-37	FALSE
RPE1	ZFYVE16	ENSG00000039319	protein_coding	2.46687e-18	-18.46	0.436	0.411	8.07603e-14	TRUE
RPE1	PIM1	ENSG00000137193	protein_coding	5.97829e-28	18.4555	0.22	0.209	1.95717e-23	FALSE
RPE1	TMEM158	ENSG00000249992	protein_coding	1.01247e-18	18.3302	0.323	0.252	3.31461e-14	TRUE
RPE1	SPOCK1	ENSG00000152377	protein_coding	5.13546e-29	18.3302	0.324	0.329	1.68125e-24	FALSE
RPE1	EFEMP2	ENSG00000172638	protein_coding	3.99571e-24	18.3279	0.692	0.649	1.30812e-19	FALSE
RPE1	ADAM19	ENSG00000135074	protein_coding	2.51392e-14	18.3249	0.153	0.14	8.23008e-10	FALSE
RPE1	COX7B	ENSG00000131174	protein_coding	1.26182e-24	18.2776	0.856	0.826	4.13094e-20	FALSE
RPE1	DNAJC10	ENSG00000077232	protein_coding	6.96881e-45	18.253	0.479	0.494	2.28145e-40	FALSE
RPE1	DUSP5	ENSG00000138166	protein_coding	2.03103e-13	18.2518	0.137	0.12	6.64919e-09	TRUE
RPE1	MGAT1	ENSG00000131446	protein_coding	3.17864e-17	18.2403	0.364	0.371	1.04062e-12	FALSE
RPE1	FKBP4	ENSG00000004478	protein_coding	4.70279e-14	18.2233	0.433	0.375	1.5396e-09	FALSE
RPE1	ANTXR1	ENSG00000169604	protein_coding	6.92286e-49	18.1968	0.431	0.447	2.26641e-44	FALSE
RPE1	BIRC5	ENSG00000089685	protein_coding	4.15982e-20	18.1014	0.168	0.186	1.36184e-15	FALSE
RPE1	IMPDH2	ENSG00000178035	protein_coding	2.70991e-15	18.0997	0.649	0.659	8.87169e-11	FALSE
RPE1	CLSTN2	ENSG00000158258	protein_coding	9.158e-15	18.0967	0.197	0.105	2.99815e-10	FALSE
RPE1	ROBO1	ENSG00000169855	protein_coding	3.56788e-33	17.9859	0.281	0.345	1.16805e-28	FALSE
RPE1	SASH1	ENSG00000111961	protein_coding	1.4743e-17	17.9373	0.302	0.303	4.82657e-13	TRUE
RPE1	ILF3	ENSG00000129351	protein_coding	1.67241e-27	17.9099	0.668	0.666	5.47514e-23	FALSE
RPE1	ATP1B3	ENSG00000069849	protein_coding	8.12639e-28	17.8592	0.669	0.598	2.66042e-23	FALSE
RPE1	NBL1	ENSG00000158747	protein_coding	5.98448e-17	17.8509	0.328	0.363	1.9592e-12	FALSE
RPE1	GORASP2	ENSG00000115806	protein_coding	1.15499e-19	17.8204	0.476	0.473	3.78119e-15	FALSE
RPE1	REL	ENSG00000162924	protein_coding	7.30745e-13	17.8148	0.158	0.161	2.39231e-08	FALSE
RPE1	ANGPT1	ENSG00000154188	protein_coding	1.81469e-42	-17.7468	0.066	0.125	5.94092e-38	FALSE
RPE1	TMEM98	ENSG00000006042	protein_coding	5.48249e-104	-17.7372	0.857	0.801	1.79486e-99	FALSE
RPE1	FOSL2	ENSG00000075426	protein_coding	2.17151e-13	17.7313	0.304	0.253	7.1091e-09	FALSE
RPE1	RELN	ENSG00000189056	protein_coding	1.37213e-23	-17.7237	0.354	0.292	4.49209e-19	FALSE
RPE1	PCLO	ENSG00000186472	protein_coding	1.45151e-25	-17.7229	0.167	0.117	4.75196e-21	FALSE
RPE1	CDV3	ENSG00000091527	protein_coding	2.35459e-29	-17.7108	0.775	0.767	7.70846e-25	FALSE
RPE1	SEC13	ENSG00000157020	protein_coding	7.19048e-28	17.6835	0.513	0.53	2.35402e-23	FALSE
RPE1	SUCO	ENSG00000094975	protein_coding	2.52098e-12	-17.667	0.395	0.372	8.25318e-08	FALSE
RPE1	TNPO1	ENSG00000083312	protein_coding	6.36737e-25	17.6481	0.51	0.503	2.08455e-20	FALSE
RPE1	CAMK2D	ENSG00000145349	protein_coding	2.38996e-14	17.6108	0.386	0.365	7.82426e-10	FALSE
RPE1	MLEC	ENSG00000110917	protein_coding	1.0401e-15	17.5507	0.698	0.688	3.40507e-11	FALSE
RPE1	RRBP1	ENSG00000125844	protein_coding	7.33436e-166	-17.479	0.63	0.669	2.40112e-161	FALSE
RPE1	SSRP1	ENSG00000149136	protein_coding	9.94584e-11	17.4304	0.428	0.448	3.25607e-06	FALSE
RPE1	COL4A2	ENSG00000134871	protein_coding	2.39483e-23	17.4253	0.593	0.544	7.8402e-19	FALSE
RPE1	ADAM9	ENSG00000168615	protein_coding	5.95036e-18	17.3068	0.586	0.511	1.94803e-13	FALSE
RPE1	BZW1	ENSG00000082153	protein_coding	1.18336e-70	17.2889	0.761	0.78	3.87409e-66	FALSE
RPE1	NOP10	ENSG00000182117	protein_coding	1.45163e-11	17.2863	0.758	0.733	4.75234e-07	FALSE
RPE1	SVIL	ENSG00000197321	protein_coding	9.33207e-74	-17.2706	0.261	0.375	3.05513e-69	FALSE
RPE1	TRPM1	ENSG00000134160	protein_coding	1.65465e-55	-17.1888	0.525	0.375	5.41699e-51	FALSE
RPE1	GBP1	ENSG00000117228	protein_coding	3.85615e-20	-17.1743	0.235	0.258	1.26243e-15	TRUE
RPE1	DSEL	ENSG00000171451	protein_coding	1.15599e-10	17.1584	0.322	0.314	3.78446e-06	FALSE
RPE1	ABRACL	ENSG00000146386	protein_coding	5.75489e-31	17.1234	0.584	0.472	1.88404e-26	FALSE
RPE1	IRF2BP2	ENSG00000168264	protein_coding	4.3935e-19	17.1197	0.458	0.444	1.43834e-14	FALSE
RPE1	CHSY1	ENSG00000131873	protein_coding	2.36298e-42	17.119	0.302	0.311	7.73591e-38	FALSE
RPE1	TMEM176B	ENSG00000106565	protein_coding	5.65397e-159	17.0904	0.451	0.296	1.851e-154	FALSE
RPE1	AP2S1	ENSG00000042753	protein_coding	1.2451e-31	17.0736	0.844	0.827	4.07621e-27	FALSE
RPE1	NUCB2	ENSG00000070081	protein_coding	1.93993e-35	17.0662	0.679	0.656	6.35093e-31	FALSE
RPE1	FIBIN	ENSG00000176971	protein_coding	3.43922e-35	-17.0605	0.172	0.203	1.12593e-30	FALSE
RPE1	PEBP1	ENSG00000089220	protein_coding	5.90112e-47	17.0408	0.934	0.918	1.93191e-42	FALSE
RPE1	CD99	ENSG00000002586	protein_coding	5.28317e-91	16.9563	0.791	0.807	1.7296e-86	FALSE
RPE1	ISYNA1	ENSG00000105655	protein_coding	1.3312e-53	16.9469	0.591	0.47	4.35809e-49	FALSE
RPE1	MARCKSL1	ENSG00000175130	protein_coding	1.73263e-33	16.8961	0.908	0.898	5.6723e-29	TRUE
RPE1	UCP2	ENSG00000175567	protein_coding	1.37552e-47	16.891	0.256	0.135	4.50318e-43	FALSE
RPE1	HMGA2	ENSG00000149948	protein_coding	4.11725e-12	16.8877	0.29	0.24	1.34791e-07	FALSE
RPE1	SLC6A6	ENSG00000131389	protein_coding	1.5174e-10	16.8874	0.16	0.139	4.96767e-06	TRUE
RPE1	PTGIS	ENSG00000124212	protein_coding	2.96068e-41	16.8683	0.182	0.243	9.69267e-37	FALSE
RPE1	ATPIF1	ENSG00000130770	protein_coding	1.31199e-67	16.8596	0.872	0.83	4.29519e-63	FALSE
RPE1	NCAM2	ENSG00000154654	protein_coding	1.24804e-20	-16.8577	0.097	0.12	4.08582e-16	FALSE
RPE1	BMP1	ENSG00000168487	protein_coding	2.91848e-17	16.8548	0.257	0.279	9.55452e-13	FALSE
RPE1	RER1	ENSG00000157916	protein_coding	7.73096e-18	16.8504	0.67	0.65	2.53096e-13	FALSE
RPE1	LTBP2	ENSG00000119681	protein_coding	1.64629e-12	16.7654	0.273	0.244	5.38961e-08	FALSE
RPE1	DSC3	ENSG00000134762	protein_coding	1.35731e-16	16.749	0.126	0.072	4.44356e-12	FALSE
RPE1	PHC2	ENSG00000134686	protein_coding	3.62838e-11	16.7344	0.521	0.451	1.18786e-06	FALSE
RPE1	DBP	ENSG00000105516	protein_coding	2.96769e-61	16.6352	0.408	0.313	9.71562e-57	FALSE
RPE1	CREB3L1	ENSG00000157613	protein_coding	1.09024e-70	16.6276	0.276	0.362	3.56921e-66	FALSE
RPE1	PIK3R1	ENSG00000145675	protein_coding	3.62561e-49	16.5907	0.277	0.316	1.18695e-44	FALSE
RPE1	EIF4H	ENSG00000106682	protein_coding	1.7321e-10	16.5611	0.661	0.646	5.67056e-06	FALSE
RPE1	PTMS	ENSG00000159335	protein_coding	8.65817e-34	16.5442	0.917	0.913	2.83451e-29	FALSE
RPE1	EIF3B	ENSG00000106263	protein_coding	3.43623e-20	16.5149	0.57	0.577	1.12495e-15	FALSE
RPE1	PMP22	ENSG00000109099	protein_coding	3.62677e-60	16.5069	0.468	0.52	1.18733e-55	FALSE
RPE1	DYNC1H1	ENSG00000197102	protein_coding	2.2365e-44	16.5059	0.626	0.642	7.32186e-40	FALSE
RPE1	PODXL2	ENSG00000114631	protein_coding	3.55914e-17	16.445	0.239	0.215	1.16519e-12	TRUE
RPE1	DEGS1	ENSG00000143753	protein_coding	6.19834e-14	-16.4077	0.563	0.564	2.02921e-09	FALSE
RPE1	UBA1	ENSG00000130985	protein_coding	1.40474e-15	16.3886	0.499	0.416	4.59883e-11	FALSE
RPE1	COPB1	ENSG00000129083	protein_coding	2.41662e-43	16.3709	0.647	0.647	7.91154e-39	FALSE
RPE1	RAB34	ENSG00000109113	protein_coding	2.69993e-11	16.3	0.662	0.663	8.83902e-07	FALSE
RPE1	SPINT2	ENSG00000167642	protein_coding	9.70882e-33	-16.298	0.413	0.312	3.17847e-28	FALSE
RPE1	RND3	ENSG00000115963	protein_coding	1.61305e-54	-16.2945	0.533	0.57	5.28081e-50	FALSE
RPE1	JUN	ENSG00000177606	protein_coding	8.44864e-119	-16.2945	0.655	0.716	2.76592e-114	FALSE
RPE1	STAT3	ENSG00000168610	protein_coding	4.84411e-59	-16.2945	0.581	0.595	1.58587e-54	FALSE
RPE1	GRN	ENSG00000030582	protein_coding	2.30474e-46	-16.2931	0.733	0.664	7.54527e-42	FALSE
RPE1	OAZ1	ENSG00000104904	protein_coding	1.41489e-14	16.2418	0.931	0.928	4.63206e-10	FALSE
RPE1	UBE2D3	ENSG00000109332	protein_coding	1.16217e-10	16.2377	0.797	0.785	3.80472e-06	FALSE
RPE1	GPX8	ENSG00000164294	protein_coding	3.10682e-108	16.2097	0.591	0.626	1.01711e-103	FALSE
RPE1	CSNK1E	ENSG00000213923	protein_coding	1.71e-16	16.1877	0.666	0.607	5.59819e-12	FALSE
RPE1	CDC42	ENSG00000070831	protein_coding	3.70392e-41	16.1422	0.844	0.843	1.21259e-36	FALSE
RPE1	CWC22	ENSG00000163510	protein_coding	5.05859e-11	-16.1252	0.258	0.271	1.65608e-06	FALSE
RPE1	H2AFV	ENSG00000105968	protein_coding	4.95583e-17	15.9235	0.64	0.63	1.62244e-12	FALSE
RPE1	EIF4G1	ENSG00000114867	protein_coding	9.4774e-54	15.9183	0.588	0.587	3.10271e-49	FALSE
RPE1	VAMP5	ENSG00000168899	protein_coding	4.90472e-32	15.9005	0.333	0.347	1.60571e-27	FALSE
RPE1	SMC4	ENSG00000113810	protein_coding	1.08194e-36	15.8834	0.313	0.343	3.54207e-32	FALSE
RPE1	2022-03-07	ENSG00000136536	protein_coding	1.11341e-21	15.7164	0.589	0.566	3.64507e-17	FALSE
RPE1	KLF10	ENSG00000155090	protein_coding	1.73615e-29	15.7079	0.327	0.29	5.68382e-25	FALSE
RPE1	APOA1BP	ENSG00000163382	protein_coding	6.2087e-26	15.6843	0.567	0.487	2.0326e-21	FALSE
RPE1	SPINT1	ENSG00000166145	protein_coding	4.06852e-16	15.5423	0.118	0.063	1.33195e-11	FALSE
RPE1	ARCN1	ENSG00000095139	protein_coding	1.15926e-138	-15.5314	0.458	0.502	3.7952e-134	FALSE
RPE1	DDIT4	ENSG00000168209	protein_coding	5.07329e-25	15.5163	0.445	0.457	1.66089e-20	FALSE
RPE1	GLIPR1	ENSG00000139278	protein_coding	1.89975e-67	15.4911	0.225	0.249	6.21941e-63	FALSE
RPE1	FKBP11	ENSG00000134285	protein_coding	2.90139e-49	15.4895	0.279	0.309	9.49856e-45	FALSE
RPE1	EWSR1	ENSG00000182944	protein_coding	4.8553e-22	15.4888	0.563	0.551	1.58953e-17	FALSE
RPE1	COL5A2	ENSG00000204262	protein_coding	8.46709e-292	15.4448	0.478	0.611	2.77196e-292	FALSE
RPE1	LY6E	ENSG00000160932	protein_coding	7.86834e-49	15.4448	0.591	0.627	2.57594e-44	FALSE
RPE1	GAP43	ENSG00000172020	protein_coding	8.56229e-60	15.4448	0.162	0.258	2.80312e-55	FALSE
RPE1	CD9	ENSG00000010278	protein_coding	5.5829e-19	15.4448	0.442	0.324	1.82773e-14	FALSE
RPE1	PRKAR1A	ENSG00000108946	protein_coding	4.53687e-27	15.4446	0.658	0.636	1.48528e-22	FALSE
RPE1	NEDD4L	ENSG00000049759	protein_coding	5.37955e-13	15.4426	0.406	0.298	1.76116e-08	FALSE
RPE1	PSMA3	ENSG00000100567	protein_coding	1.13389e-10	15.4355	0.708	0.694	3.71214e-06	FALSE
RPE1	TPP1	ENSG00000166340	protein_coding	4.24255e-16	15.4261	0.443	0.345	1.38893e-11	FALSE
RPE1	WIPI1	ENSG00000070540	protein_coding	8.15046e-19	15.4124	0.264	0.291	2.6683e-14	FALSE
RPE1	LARP6	ENSG00000166173	protein_coding	3.81515e-29	15.3752	0.397	0.4	1.249e-24	FALSE
RPE1	TMEM59	ENSG00000116209	protein_coding	2.62475e-72	-15.3646	0.899	0.854	8.59289e-68	FALSE
RPE1	PRRX1	ENSG00000116132	protein_coding	1.54365e-135	15.2931	0.491	0.612	5.05359e-131	FALSE
RPE1	RBM39	ENSG00000131051	protein_coding	2.91623e-22	-15.2335	0.823	0.821	9.54715e-18	FALSE
RPE1	USP1	ENSG00000162607	protein_coding	7.22573e-15	15.22	0.37	0.381	2.36556e-10	FALSE
RPE1	PDCD5	ENSG00000105185	protein_coding	1.25825e-13	15.2078	0.699	0.672	4.11926e-09	FALSE
RPE1	TPGS2	ENSG00000134779	protein_coding	3.59434e-17	15.1715	0.652	0.567	1.17672e-12	FALSE
RPE1	KDELR3	ENSG00000100196	protein_coding	8.31552e-92	15.1458	0.328	0.403	2.72234e-87	FALSE
RPE1	TLE4	ENSG00000106829	protein_coding	5.01714e-20	15.1132	0.532	0.446	1.64251e-15	FALSE
RPE1	SSR1	ENSG00000124783	protein_coding	3.00601e-30	15.0795	0.662	0.651	9.84107e-26	FALSE
RPE1	PRSS33	ENSG00000103355	protein_coding	7.209e-48	15.0029	0.222	0.104	2.36008e-43	FALSE
RPE1	FABP3	ENSG00000121769	protein_coding	5.2327e-16	14.9943	0.307	0.221	1.71308e-11	FALSE
RPE1	DYNC2H1	ENSG00000187240	protein_coding	3.67275e-11	14.9629	0.33	0.312	1.20239e-06	TRUE
RPE1	SPNS2	ENSG00000183018	protein_coding	3.84358e-63	14.9357	0.334	0.186	1.25831e-58	FALSE
RPE1	CSNK1A1	ENSG00000113712	protein_coding	6.82294e-16	14.9198	0.78	0.769	2.2337e-11	FALSE
RPE1	DPYSL3	ENSG00000113657	protein_coding	2.08331e-61	14.893	0.238	0.3	6.82035e-57	FALSE
RPE1	PDLIM3	ENSG00000154553	protein_coding	6.71857e-46	-14.8518	0.215	0.112	2.19953e-41	FALSE
RPE1	LTBP1	ENSG00000049323	protein_coding	5.99156e-54	14.7968	0.486	0.529	1.96152e-49	FALSE
RPE1	WDR41	ENSG00000164253	protein_coding	6.29082e-18	14.7772	0.304	0.318	2.05949e-13	FALSE
RPE1	PLSCR1	ENSG00000188313	protein_coding	1.38881e-11	-14.7744	0.25	0.278	4.54668e-07	FALSE
RPE1	TMEM219	ENSG00000149932	protein_coding	2.16243e-21	14.7697	0.697	0.625	7.07937e-17	FALSE
RPE1	ELOVL6	ENSG00000170522	protein_coding	2.21561e-14	14.7521	0.2	0.202	7.25347e-10	FALSE
RPE1	TFRC	ENSG00000072274	protein_coding	3.31288e-13	14.6977	0.335	0.292	1.08457e-08	TRUE
RPE1	OSR2	ENSG00000164920	protein_coding	1.32958e-130	14.6399	0.097	0.228	4.35279e-126	FALSE
RPE1	LIMA1	ENSG00000050405	protein_coding	7.31842e-107	-14.6311	0.484	0.562	2.3959e-102	FALSE
RPE1	RPRM	ENSG00000177519	protein_coding	5.00284e-51	-14.5691	0.361	0.237	1.63783e-46	FALSE
RPE1	GPC4	ENSG00000076716	protein_coding	8.40601e-84	-14.5133	0.116	0.162	2.75196e-79	FALSE
RPE1	RPL22	ENSG00000116251	protein_coding	8.54657e-28	14.4317	0.981	0.983	2.79798e-23	FALSE
RPE1	C12orf23	ENSG00000151135	protein_coding	8.23933e-80	14.4146	0.465	0.497	2.69739e-75	FALSE
RPE1	ALDH1A1	ENSG00000165092	protein_coding	7.85236e-28	14.3822	0.273	0.168	2.57071e-23	FALSE
RPE1	DDR1	ENSG00000204580	protein_coding	1.56327e-14	14.3666	0.256	0.159	5.11782e-10	FALSE
RPE1	C12orf57	ENSG00000111678	protein_coding	1.71308e-22	14.2385	0.883	0.882	5.60827e-18	FALSE
RPE1	SNX18	ENSG00000178996	protein_coding	1.59099e-10	14.2373	0.21	0.218	5.20858e-06	FALSE
RPE1	PPP1R12A	ENSG00000058272	protein_coding	2.79832e-51	14.1899	0.611	0.634	9.16115e-47	FALSE
RPE1	SEC23A	ENSG00000100934	protein_coding	1.80521e-43	14.1832	0.517	0.529	5.9099e-39	FALSE
RPE1	F2R	ENSG00000181104	protein_coding	6.49054e-11	14.1832	0.412	0.34	2.12487e-06	FALSE
RPE1	BCLAF1	ENSG00000029363	protein_coding	3.98139e-63	14.1126	0.72	0.729	1.30343e-58	FALSE
RPE1	IPO5	ENSG00000065150	protein_coding	7.34924e-53	14.083	0.559	0.563	2.40599e-48	FALSE
RPE1	RPS10	ENSG00000124614	protein_coding	1.39476e-10	14.0734	0.934	0.93	4.56615e-06	FALSE
RPE1	KPNB1	ENSG00000108424	protein_coding	1.39085e-27	14.0377	0.68	0.692	4.55337e-23	FALSE
RPE1	PDLIM2	ENSG00000120913	protein_coding	4.02579e-54	14.0277	0.644	0.649	1.31796e-49	FALSE
RPE1	SFRP5	ENSG00000120057	protein_coding	3.54352e-52	14.0133	0.387	0.217	1.16008e-47	FALSE
RPE1	SERBP1	ENSG00000142864	protein_coding	1.27519e-13	14.0116	0.896	0.896	4.17471e-09	FALSE
RPE1	IDI1	ENSG00000067064	protein_coding	3.50857e-13	14.0021	0.573	0.562	1.14863e-08	FALSE
RPE1	RPGRIP1L	ENSG00000103494	protein_coding	1.22624e-11	14.0021	0.229	0.242	4.01445e-07	FALSE
RPE1	NCKAP1	ENSG00000061676	protein_coding	5.21761e-28	14.0009	0.556	0.516	1.70814e-23	FALSE
RPE1	PGM1	ENSG00000079739	protein_coding	7.48045e-19	13.9935	0.464	0.445	2.44895e-14	FALSE
RPE1	TPI1	ENSG00000111669	protein_coding	2.83156e-56	13.993	0.956	0.95	9.26996e-52	FALSE
RPE1	GALNT1	ENSG00000141429	protein_coding	1.71451e-17	13.9926	0.751	0.711	5.61296e-13	FALSE
RPE1	ATP6AP1	ENSG00000071553	protein_coding	1.14244e-29	13.987	0.572	0.48	3.74011e-25	FALSE
RPE1	PABPC4	ENSG00000090621	protein_coding	6.90937e-33	13.9651	0.571	0.578	2.26199e-28	FALSE
RPE1	NMRK2	ENSG00000077009	protein_coding	3.38157e-12	13.9312	0.152	0.095	1.10706e-07	FALSE
RPE1	SERTAD1	ENSG00000197019	protein_coding	5.79213e-23	13.8803	0.265	0.276	1.89623e-18	FALSE
RPE1	ATP5B	ENSG00000110955	protein_coding	6.54993e-11	13.864	0.847	0.821	2.14432e-06	FALSE
RPE1	TWF1	ENSG00000151239	protein_coding	2.07968e-22	13.8469	0.474	0.446	6.80847e-18	FALSE
RPE1	ATF3	ENSG00000162772	protein_coding	1.12432e-41	-13.8097	0.114	0.132	3.68081e-37	FALSE
RPE1	CCDC28B	ENSG00000160050	protein_coding	5.55808e-14	13.7899	0.507	0.46	1.81961e-09	FALSE
RPE1	ST3GAL4	ENSG00000110080	protein_coding	6.41703e-73	13.7427	0.503	0.377	2.10081e-68	FALSE
RPE1	KRAS	ENSG00000133703	protein_coding	2.84423e-14	13.7236	0.47	0.468	9.31144e-10	FALSE
RPE1	CAP2	ENSG00000112186	protein_coding	1.25419e-13	13.7017	0.436	0.36	4.10596e-09	FALSE
RPE1	CSPG5	ENSG00000114646	protein_coding	2.8223e-23	13.6993	0.193	0.106	9.23966e-19	FALSE
RPE1	DBN1	ENSG00000113758	protein_coding	1.63238e-11	13.6315	0.597	0.603	5.34408e-07	FALSE
RPE1	PKIB	ENSG00000135549	protein_coding	1.85258e-10	13.6211	0.135	0.142	6.06498e-06	FALSE
RPE1	FAM134B	ENSG00000154153	protein_coding	1.03521e-19	13.6064	0.138	0.086	3.38908e-15	FALSE
RPE1	PICALM	ENSG00000073921	protein_coding	1.00055e-42	13.5904	0.397	0.372	3.27559e-38	FALSE
RPE1	FLNC	ENSG00000128591	protein_coding	9.80725e-17	13.578	0.345	0.257	3.2107e-12	FALSE
RPE1	PTPRF	ENSG00000142949	protein_coding	8.7758e-38	13.5689	0.379	0.275	2.87302e-33	FALSE
RPE1	EIF4B	ENSG00000063046	protein_coding	1.65779e-51	13.5592	0.854	0.849	5.42729e-47	FALSE
RPE1	SNCA	ENSG00000145335	protein_coding	1.01152e-65	-13.4078	0.443	0.317	3.31152e-61	FALSE
RPE1	COX7C	ENSG00000127184	protein_coding	1.11727e-119	-13.4035	0.957	0.95	3.65771e-115	FALSE
RPE1	FGF7	ENSG00000140285	protein_coding	3.29839e-27	-13.3994	0.081	0.107	1.07983e-22	TRUE
RPE1	ACLY	ENSG00000131473	protein_coding	1.90498e-18	13.3356	0.388	0.376	6.23651e-14	FALSE
RPE1	TMEM91	ENSG00000142046	protein_coding	2.07602e-32	13.3239	0.28	0.181	6.79649e-28	FALSE
RPE1	MRPL3	ENSG00000114686	protein_coding	5.30059e-12	13.313	0.564	0.556	1.73531e-07	FALSE
RPE1	ATP1A3	ENSG00000105409	protein_coding	4.52288e-27	13.3032	0.183	0.112	1.4807e-22	FALSE
RPE1	SERINC2	ENSG00000168528	protein_coding	6.03815e-48	13.2976	0.304	0.201	1.97677e-43	FALSE
RPE1	PXDC1	ENSG00000168994	protein_coding	1.13072e-24	13.2975	0.338	0.331	3.70176e-20	FALSE
RPE1	MAGT1	ENSG00000102158	protein_coding	1.37448e-12	13.2955	0.382	0.377	4.49979e-08	TRUE
RPE1	PARVA	ENSG00000197702	protein_coding	6.34991e-61	13.2022	0.469	0.489	2.07884e-56	FALSE
RPE1	NDUFB10	ENSG00000140990	protein_coding	7.0517e-26	13.1572	0.849	0.818	2.30859e-21	FALSE
RPE1	SLC7A6	ENSG00000103064	protein_coding	2.89315e-12	13.0965	0.367	0.264	9.4716e-08	FALSE
RPE1	BIRC2	ENSG00000110330	protein_coding	1.61531e-24	13.0855	0.326	0.322	5.28819e-20	FALSE
RPE1	PTRF	ENSG00000177469	protein_coding	8.70108e-60	13.0818	0.663	0.677	2.84856e-55	FALSE
RPE1	MIA3	ENSG00000154305	protein_coding	1.27697e-103	-13.0395	0.412	0.459	4.18056e-99	FALSE
RPE1	ARHGEF3	ENSG00000163947	protein_coding	5.92283e-22	13.0223	0.225	0.149	1.93901e-17	FALSE
RPE1	RLBP1	ENSG00000140522	protein_coding	1.30812e-88	13.0117	0.398	0.239	4.28251e-84	FALSE
RPE1	ADSS	ENSG00000035687	protein_coding	3.6476e-19	13.0108	0.478	0.443	1.19415e-14	FALSE
RPE1	NAA15	ENSG00000164134	protein_coding	5.73088e-11	13.001	0.354	0.328	1.87618e-06	FALSE
RPE1	IFI16	ENSG00000163565	protein_coding	7.12779e-116	-12.9681	0.308	0.431	2.3335e-111	FALSE
RPE1	YDJC	ENSG00000161179	protein_coding	2.0507e-14	12.8851	0.257	0.192	6.7136e-10	FALSE
RPE1	FAM45A	ENSG00000119979	protein_coding	1.7442e-22	12.8655	0.522	0.44	5.71016e-18	FALSE
RPE1	CELF2	ENSG00000048740	protein_coding	5.21058e-17	12.8482	0.523	0.44	1.70584e-12	FALSE
RPE1	SYT1	ENSG00000067715	protein_coding	3.68529e-41	12.7972	0.238	0.172	1.20649e-36	FALSE
RPE1	PGD	ENSG00000142657	protein_coding	3.53574e-13	12.7592	0.506	0.46	1.15753e-08	FALSE
RPE1	FKBP10	ENSG00000141756	protein_coding	1.22862e-52	12.7585	0.59	0.605	4.02224e-48	FALSE
RPE1	CTPS1	ENSG00000171793	protein_coding	5.48681e-11	12.7421	0.195	0.199	1.79627e-06	FALSE
RPE1	ITGB5	ENSG00000082781	protein_coding	4.88401e-11	12.709	0.406	0.381	1.59893e-06	FALSE
RPE1	SYNE1	ENSG00000131018	protein_coding	1.33559e-80	12.6996	0.353	0.381	4.37245e-76	FALSE
RPE1	CYFIP1	ENSG00000068793	protein_coding	4.74488e-15	-12.6736	0.375	0.36	1.55338e-10	FALSE
RPE1	AHR	ENSG00000106546	protein_coding	4.73048e-52	-12.6714	0.3	0.306	1.54866e-47	FALSE
RPE1	ZHX1	ENSG00000165156	protein_coding	8.87941e-12	12.6659	0.308	0.296	2.90694e-07	TRUE
RPE1	TMX1	ENSG00000139921	protein_coding	2.85993e-13	12.6541	0.429	0.389	9.36283e-09	TRUE
RPE1	TMEM37	ENSG00000171227	protein_coding	4.21273e-100	12.648	0.33	0.201	1.37916e-95	FALSE
RPE1	QDPR	ENSG00000151552	protein_coding	1.08526e-16	12.6388	0.4	0.326	3.55292e-12	FALSE
RPE1	MACF1	ENSG00000127603	protein_coding	1.36306e-31	12.6295	0.604	0.58	4.4624e-27	FALSE
RPE1	SYNCRIP	ENSG00000135316	protein_coding	1.23785e-48	12.629	0.621	0.635	4.05246e-44	FALSE
RPE1	REXO2	ENSG00000076043	protein_coding	5.30234e-49	12.6263	0.556	0.577	1.73588e-44	FALSE
RPE1	CMBL	ENSG00000164237	protein_coding	3.00802e-15	-12.5979	0.311	0.333	9.84766e-11	FALSE
RPE1	C14orf2	ENSG00000156411	protein_coding	1.61187e-23	12.5979	0.893	0.874	5.27693e-19	FALSE
RPE1	LAPTM4B	ENSG00000104341	protein_coding	7.55043e-80	12.5873	0.843	0.776	2.47186e-75	FALSE
RPE1	METRN	ENSG00000103260	protein_coding	3.7767e-11	12.587	0.635	0.551	1.23642e-06	FALSE
RPE1	FUS	ENSG00000089280	protein_coding	2.03399e-63	12.5763	0.838	0.851	6.65888e-59	FALSE
RPE1	MRPL33	ENSG00000243147	protein_coding	5.353e-14	12.57	0.658	0.59	1.75247e-09	FALSE
RPE1	STARD3NL	ENSG00000010270	protein_coding	5.07689e-15	12.5596	0.468	0.411	1.66207e-10	FALSE
RPE1	AZIN1	ENSG00000155096	protein_coding	9.51211e-24	12.5594	0.35	0.347	3.11407e-19	FALSE
RPE1	LDB2	ENSG00000169744	protein_coding	1.2399e-45	12.5584	0.097	0.187	4.05919e-41	FALSE
RPE1	COX5B	ENSG00000135940	protein_coding	1.33782e-54	12.5581	0.911	0.89	4.37977e-50	FALSE
RPE1	PRSS12	ENSG00000164099	protein_coding	1.02571e-39	12.5559	0.149	0.186	3.35795e-35	FALSE
RPE1	ATP1B2	ENSG00000129244	protein_coding	3.31124e-12	12.555	0.131	0.093	1.08403e-07	FALSE
RPE1	CREB3L2	ENSG00000182158	protein_coding	1.03544e-13	12.5535	0.334	0.326	3.38981e-09	FALSE
RPE1	EIF4A2	ENSG00000156976	protein_coding	5.5457e-12	12.5332	0.907	0.885	1.81555e-07	FALSE
RPE1	ABHD2	ENSG00000140526	protein_coding	9.88541e-19	12.5306	0.497	0.366	3.23629e-14	FALSE
RPE1	PPA1	ENSG00000180817	protein_coding	2.27811e-24	12.4715	0.765	0.683	7.45806e-20	FALSE
RPE1	SMOC2	ENSG00000112562	protein_coding	1.37563e-50	-12.4606	0.215	0.236	4.50353e-46	FALSE
RPE1	SOCS3	ENSG00000184557	protein_coding	1.7094e-12	12.4515	0.366	0.357	5.59625e-08	FALSE
RPE1	DEPDC1	ENSG00000024526	protein_coding	3.91774e-13	12.4447	0.1	0.11	1.28259e-08	TRUE
RPE1	CITED4	ENSG00000179862	protein_coding	8.95822e-11	-12.3993	0.23	0.16	2.93274e-06	FALSE
RPE1	MRFAP1	ENSG00000179010	protein_coding	2.9119e-13	-12.392	0.854	0.827	9.53299e-09	FALSE
RPE1	CASK	ENSG00000147044	protein_coding	8.72613e-18	-12.3813	0.285	0.266	2.85676e-13	FALSE
RPE1	ZFP36L1	ENSG00000185650	protein_coding	8.56282e-20	12.3458	0.751	0.745	2.8033e-15	FALSE
RPE1	SEMA3A	ENSG00000075213	protein_coding	8.03756e-15	-12.3299	0.237	0.25	2.63134e-10	FALSE
RPE1	ABCA1	ENSG00000165029	protein_coding	5.42534e-15	12.3297	0.183	0.166	1.77615e-10	FALSE
RPE1	PLSCR4	ENSG00000114698	protein_coding	3.85715e-23	12.3267	0.107	0.164	1.26275e-18	FALSE
RPE1	METTL9	ENSG00000197006	protein_coding	2.51281e-19	12.286	0.829	0.783	8.22643e-15	FALSE
RPE1	CEP170	ENSG00000143702	protein_coding	1.93137e-24	12.2577	0.571	0.577	6.32292e-20	FALSE
RPE1	FAM129B	ENSG00000136830	protein_coding	2.23089e-18	12.2205	0.273	0.262	7.30349e-14	FALSE
RPE1	BCL2L1	ENSG00000171552	protein_coding	1.05272e-18	12.1814	0.278	0.185	3.4464e-14	FALSE
RPE1	OTX2	ENSG00000165588	protein_coding	8.81364e-54	12.176	0.464	0.307	2.88541e-49	FALSE
RPE1	C8orf47	ENSG00000177459	protein_coding	6.40112e-107	12.1111	0.37	0.221	2.0956e-102	FALSE
RPE1	LRPAP1	ENSG00000163956	protein_coding	4.666e-13	12.0979	0.746	0.693	1.52756e-08	FALSE
RPE1	SEMA5A	ENSG00000112902	protein_coding	9.37091e-41	-12.0845	0.17	0.198	3.06785e-36	FALSE
RPE1	SMDT1	ENSG00000183172	protein_coding	1.49407e-37	-12.0661	0.752	0.682	4.89128e-33	FALSE
RPE1	PSIP1	ENSG00000164985	protein_coding	1.28558e-21	12.0559	0.728	0.741	4.20873e-17	FALSE
RPE1	GNPDA1	ENSG00000113552	protein_coding	1.18266e-13	12.0385	0.52	0.438	3.8718e-09	FALSE
RPE1	AGRN	ENSG00000188157	protein_coding	1.07677e-25	12.0305	0.41	0.294	3.52512e-21	FALSE
RPE1	TACC1	ENSG00000147526	protein_coding	6.8921e-15	12.0149	0.576	0.491	2.25634e-10	FALSE
RPE1	PPP6C	ENSG00000119414	protein_coding	1.66121e-11	12.0131	0.368	0.325	5.43847e-07	TRUE
RPE1	TYR	ENSG00000077498	protein_coding	4.3009e-43	12.0097	0.412	0.255	1.40803e-38	FALSE
RPE1	TMEM261	ENSG00000137038	protein_coding	5.88805e-22	-12.0052	0.606	0.541	1.92763e-17	FALSE
RPE1	DNAJB1	ENSG00000132002	protein_coding	3.74732e-17	-11.9663	0.341	0.331	1.2268e-12	FALSE
RPE1	FAT1	ENSG00000083857	protein_coding	3.68687e-94	11.9634	0.517	0.513	1.20701e-89	FALSE
RPE1	FOXC1	ENSG00000054598	protein_coding	4.99478e-43	-11.9626	0.162	0.251	1.63519e-38	FALSE
RPE1	DPCD	ENSG00000166171	protein_coding	1.08903e-19	-11.9599	0.427	0.366	3.56525e-15	FALSE
RPE1	HIST1H1E	ENSG00000168298	protein_coding	6.7738e-206	-11.9558	0.143	0.198	2.21761e-201	FALSE
RPE1	SLC2A3	ENSG00000059804	protein_coding	1.41613e-31	-11.9389	0.264	0.284	4.63612e-27	FALSE
RPE1	TMEM164	ENSG00000157600	protein_coding	4.58734e-13	11.9248	0.226	0.124	1.5018e-08	FALSE
RPE1	VAT1	ENSG00000108828	protein_coding	8.47285e-16	11.8929	0.494	0.419	2.77384e-11	FALSE
RPE1	CTSH	ENSG00000103811	protein_coding	5.43288e-176	11.8667	0.507	0.328	1.77862e-171	FALSE
RPE1	IFI44	ENSG00000137965	protein_coding	2.03442e-30	11.8617	0.094	0.162	6.66028e-26	FALSE
RPE1	ATF4	ENSG00000128272	protein_coding	4.61755e-44	11.845	0.648	0.67	1.51169e-39	FALSE
RPE1	SGCD	ENSG00000170624	protein_coding	3.6464e-32	11.8201	0.223	0.274	1.19376e-27	FALSE
RPE1	MLLT3	ENSG00000171843	protein_coding	3.57643e-14	11.7993	0.114	0.149	1.17085e-09	FALSE
RPE1	BUD31	ENSG00000106245	protein_coding	2.22754e-14	-11.7985	0.649	0.649	7.29251e-10	FALSE
RPE1	UQCRB	ENSG00000156467	protein_coding	4.15909e-60	-11.7554	0.955	0.945	1.3616e-55	FALSE
RPE1	ARHGAP11A	ENSG00000198826	protein_coding	1.0625e-11	11.7507	0.138	0.127	3.47843e-07	TRUE
RPE1	MOXD1	ENSG00000079931	protein_coding	5.35632e-49	-11.7329	0.129	0.135	1.75355e-44	TRUE
RPE1	LGR4	ENSG00000205213	protein_coding	1.07479e-69	11.7221	0.263	0.29	3.51865e-65	FALSE
RPE1	ZC3HAV1	ENSG00000105939	protein_coding	6.05864e-21	-11.704	0.21	0.23	1.98348e-16	FALSE
RPE1	MRC2	ENSG00000011028	protein_coding	4.55333e-96	11.647	0.334	0.445	1.49067e-91	FALSE
RPE1	SH2D4A	ENSG00000104611	protein_coding	2.32299e-12	11.6132	0.141	0.144	7.60499e-08	FALSE
RPE1	KIF5B	ENSG00000170759	protein_coding	1.65587e-42	11.6063	0.735	0.735	5.42098e-38	FALSE
RPE1	MAP4K4	ENSG00000071054	protein_coding	2.77987e-59	11.5694	0.571	0.609	9.10074e-55	FALSE
RPE1	RAB10	ENSG00000084733	protein_coding	1.28746e-36	11.5524	0.464	0.481	4.2149e-32	FALSE
RPE1	SLC1A5	ENSG00000105281	protein_coding	1.75951e-36	11.5468	0.26	0.311	5.76027e-32	FALSE
RPE1	ATP2B1	ENSG00000070961	protein_coding	7.41089e-15	11.5294	0.482	0.473	2.42618e-10	FALSE
RPE1	DHX9	ENSG00000135829	protein_coding	2.00993e-25	11.5143	0.506	0.503	6.5801e-21	FALSE
RPE1	ATP6V1B2	ENSG00000147416	protein_coding	4.90755e-17	11.4765	0.425	0.327	1.60663e-12	FALSE
RPE1	HSD17B2	ENSG00000086696	protein_coding	4.84023e-152	-11.4616	0.578	0.414	1.5846e-147	FALSE
RPE1	KLF2	ENSG00000127528	protein_coding	3.80902e-124	-11.4555	0.241	0.355	1.247e-119	FALSE
RPE1	HDLBP	ENSG00000115677	protein_coding	5.25691e-228	11.4459	0.764	0.786	1.72101e-223	FALSE
RPE1	UQCR11.1	ENSG00000127540	protein_coding	1.96493e-22	11.4012	0.848	0.81	6.43278e-18	FALSE
RPE1	CAPZB	ENSG00000077549	protein_coding	5.69418e-13	11.3485	0.74	0.727	1.86416e-08	FALSE
RPE1	FBXO5	ENSG00000112029	protein_coding	1.23235e-19	11.3388	0.153	0.166	4.03447e-15	FALSE
RPE1	STK24	ENSG00000102572	protein_coding	6.02859e-26	-11.3368	0.697	0.571	1.97364e-21	FALSE
RPE1	HSBP1	ENSG00000230989	protein_coding	1.112e-33	11.3206	0.894	0.863	3.64046e-29	FALSE
RPE1	DUSP4	ENSG00000120875	protein_coding	6.52728e-11	11.2996	0.362	0.246	2.1369e-06	FALSE
RPE1	PCOLCE	ENSG00000106333	protein_coding	9.40992e-107	11.2608	0.481	0.624	3.08062e-102	FALSE
RPE1	KIAA1715	ENSG00000144320	protein_coding	1.33204e-17	-11.2485	0.346	0.349	4.36082e-13	FALSE
RPE1	BMP7	ENSG00000101144	protein_coding	7.27178e-85	11.2388	0.478	0.322	2.38064e-80	FALSE
RPE1	GOLPH3	ENSG00000113384	protein_coding	6.66306e-12	11.2314	0.406	0.376	2.18135e-07	FALSE
RPE1	TEAD1	ENSG00000187079	protein_coding	2.92844e-56	11.2261	0.562	0.571	9.58713e-52	FALSE
RPE1	FAM84B	ENSG00000168672	protein_coding	3.93025e-44	11.2124	0.434	0.267	1.28668e-39	FALSE
RPE1	WNT5B	ENSG00000111186	protein_coding	3.47659e-13	11.2095	0.193	0.179	1.13817e-08	FALSE
RPE1	RPL31	ENSG00000071082	protein_coding	3.51164e-11	11.1699	0.958	0.959	1.14964e-06	FALSE
RPE1	NRP1	ENSG00000099250	protein_coding	3.38149e-119	11.1252	0.234	0.295	1.10703e-114	FALSE
RPE1	ASPM	ENSG00000066279	protein_coding	6.06198e-12	11.119	0.224	0.198	1.98457e-07	FALSE
RPE1	ITGA1	ENSG00000213949	protein_coding	6.86443e-64	11.118	0.082	0.125	2.24728e-59	FALSE
RPE1	LAMA4	ENSG00000112769	protein_coding	1.17714e-177	11.1167	0.233	0.389	3.85373e-173	FALSE
RPE1	RPL36A	ENSG00000241343	protein_coding	4.25529e-13	11.1165	0.828	0.786	1.3931e-08	FALSE
RPE1	CMTM6	ENSG00000091317	protein_coding	6.34602e-15	11.1131	0.54	0.52	2.07756e-10	FALSE
RPE1	GSPT1	ENSG00000103342	protein_coding	2.43332e-31	11.1081	0.604	0.602	7.96621e-27	FALSE
RPE1	GFPT1	ENSG00000198380	protein_coding	8.16375e-44	11.0781	0.414	0.412	2.67265e-39	FALSE
RPE1	LIFR	ENSG00000113594	protein_coding	5.59719e-28	-11.0609	0.126	0.177	1.83241e-23	FALSE
RPE1	TBX3	ENSG00000135111	protein_coding	6.39355e-15	10.9828	0.109	0.13	2.09312e-10	FALSE
RPE1	PLA2G16	ENSG00000176485	protein_coding	1.64176e-161	10.9476	0.648	0.455	5.37478e-157	FALSE
RPE1	PCNP	ENSG00000081154	protein_coding	2.68769e-28	10.9373	0.641	0.637	8.79896e-24	FALSE
RPE1	GNAI3	ENSG00000065135	protein_coding	2.73826e-32	10.8588	0.55	0.564	8.96453e-28	FALSE
RPE1	PEA15	ENSG00000162734	protein_coding	1.42285e-15	10.8463	0.368	0.35	4.65813e-11	FALSE
RPE1	MAN1C1	ENSG00000117643	protein_coding	8.15554e-19	10.832	0.259	0.193	2.66996e-14	FALSE
RPE1	DDX3X	ENSG00000215301	protein_coding	4.28608e-90	-10.8246	0.629	0.608	1.40318e-85	FALSE
RPE1	SACS	ENSG00000151835	protein_coding	9.79626e-35	10.7994	0.35	0.329	3.2071e-30	FALSE
RPE1	HIST1H1C	ENSG00000187837	protein_coding	3.2322e-55	-10.7499	0.189	0.205	1.05816e-50	FALSE
RPE1	EIF5B	ENSG00000158417	protein_coding	1.46016e-14	10.7397	0.617	0.618	4.78027e-10	FALSE
RPE1	CTSK	ENSG00000143387	protein_coding	1.84166e-108	-10.705	0.267	0.404	6.02924e-104	FALSE
RPE1	ARHGAP5	ENSG00000100852	protein_coding	1.48858e-19	10.6923	0.547	0.491	4.87331e-15	TRUE
RPE1	DST	ENSG00000151914	protein_coding	6.17245e-115	10.6495	0.578	0.595	2.02074e-110	FALSE
RPE1	OLFML2B	ENSG00000162745	protein_coding	6.88729e-89	-10.647	0.098	0.176	2.25476e-84	FALSE
RPE1	SRP72	ENSG00000174780	protein_coding	2.22911e-22	10.645	0.636	0.626	7.29764e-18	FALSE
RPE1	IFNGR1	ENSG00000027697	protein_coding	1.63199e-10	10.6367	0.373	0.36	5.34281e-06	TRUE
RPE1	MSX1	ENSG00000163132	protein_coding	6.39879e-23	-10.5892	0.112	0.169	2.09484e-18	FALSE
RPE1	SLC6A8	ENSG00000130821	protein_coding	2.71627e-13	10.5822	0.319	0.234	8.89253e-09	FALSE
RPE1	TRMT112	ENSG00000173113	protein_coding	6.30937e-21	10.5669	0.865	0.832	2.06556e-16	FALSE
RPE1	IER2	ENSG00000160888	protein_coding	1.98365e-26	-10.5237	0.8	0.792	6.49408e-22	FALSE
RPE1	CSTB	ENSG00000160213	protein_coding	4.13913e-50	-10.5237	0.92	0.9	1.35507e-45	FALSE
RPE1	CKB	ENSG00000166165	protein_coding	6.62012e-44	-10.5237	0.485	0.364	2.1673e-39	FALSE
RPE1	CCNO	ENSG00000152669	protein_coding	9.92976e-37	-10.5237	0.178	0.084	3.2508e-32	FALSE
RPE1	G3BP2	ENSG00000138757	protein_coding	5.56194e-54	-10.5113	0.616	0.601	1.82087e-49	FALSE
RPE1	SOCS1	ENSG00000185338	protein_coding	4.91604e-16	-10.5043	0.121	0.172	1.60941e-11	FALSE
RPE1	RNF19A	ENSG00000034677	protein_coding	5.66467e-12	10.4914	0.298	0.289	1.8545e-07	FALSE
RPE1	SUPT16H	ENSG00000092201	protein_coding	1.81063e-16	10.4731	0.589	0.596	5.92765e-12	FALSE
RPE1	MGAT4B	ENSG00000161013	protein_coding	5.35075e-62	10.4726	0.64	0.519	1.75173e-57	FALSE
RPE1	PDPN	ENSG00000162493	protein_coding	2.21646e-45	-10.4531	0.521	0.375	7.25625e-41	FALSE
RPE1	TMED3	ENSG00000166557	protein_coding	5.33825e-12	10.4519	0.587	0.568	1.74764e-07	FALSE
RPE1	SIX1	ENSG00000126778	protein_coding	5.05691e-144	10.4288	0.211	0.345	1.65553e-139	FALSE
RPE1	KCNK1	ENSG00000135750	protein_coding	1.99583e-11	10.4283	0.122	0.076	6.53396e-07	FALSE
RPE1	ITGA5	ENSG00000161638	protein_coding	2.56407e-28	10.4102	0.201	0.213	8.39424e-24	FALSE
RPE1	TMED7	ENSG00000134970	protein_coding	2.62689e-14	10.3669	0.516	0.483	8.59992e-10	FALSE
RPE1	ZNF385D	ENSG00000151789	protein_coding	1.39088e-14	-10.3382	0.169	0.123	4.55346e-10	FALSE
RPE1	LAMA5	ENSG00000130702	protein_coding	2.25209e-14	10.3315	0.314	0.199	7.3729e-10	FALSE
RPE1	PABPN1	ENSG00000100836	protein_coding	2.01429e-31	10.3015	0.72	0.652	6.59438e-27	FALSE
RPE1	PHLDB2	ENSG00000144824	protein_coding	8.13835e-72	-10.3001	0.164	0.21	2.66433e-67	FALSE
RPE1	CAPG	ENSG00000042493	protein_coding	1.89559e-25	10.2939	0.279	0.288	6.20578e-21	FALSE
RPE1	IKBIP	ENSG00000166130	protein_coding	1.86531e-40	10.2868	0.412	0.441	6.10665e-36	FALSE
RPE1	ARF6	ENSG00000165527	protein_coding	7.58595e-19	10.2792	0.378	0.359	2.48349e-14	FALSE
RPE1	FAM20C	ENSG00000177706	protein_coding	9.22439e-14	10.2635	0.258	0.24	3.01988e-09	FALSE
RPE1	PBK	ENSG00000168078	protein_coding	4.00962e-11	10.2392	0.125	0.131	1.31267e-06	FALSE
RPE1	CLNS1A	ENSG00000074201	protein_coding	1.32647e-14	10.2315	0.693	0.648	4.3426e-10	FALSE
RPE1	PTK7	ENSG00000112655	protein_coding	8.17734e-27	10.2301	0.543	0.553	2.6771e-22	FALSE
RPE1	FGF18	ENSG00000156427	protein_coding	1.18716e-14	-10.2128	0.111	0.12	3.88651e-10	TRUE
RPE1	EIF3L	ENSG00000100129	protein_coding	2.18064e-19	10.1498	0.844	0.816	7.13897e-15	FALSE
RPE1	PTPLA	ENSG00000165996	protein_coding	1.59717e-120	10.1266	0.585	0.398	5.22881e-116	FALSE
RPE1	TOP2A	ENSG00000131747	protein_coding	1.8447e-26	10.1204	0.153	0.175	6.03917e-22	FALSE
RPE1	RACGAP1	ENSG00000161800	protein_coding	1.84634e-15	10.1175	0.108	0.117	6.04456e-11	TRUE
RPE1	IL11RA	ENSG00000137070	protein_coding	1.34771e-40	-10.1098	0.253	0.351	4.41212e-36	FALSE
RPE1	RPL22L1	ENSG00000163584	protein_coding	5.24934e-54	-10.0959	0.677	0.666	1.71853e-49	FALSE
RPE1	TFG	ENSG00000114354	protein_coding	4.65467e-36	10.0532	0.694	0.686	1.52385e-31	FALSE
RPE1	FYTTD1	ENSG00000122068	protein_coding	2.96675e-57	9.98402	0.441	0.445	9.71253e-53	FALSE
RPE1	MYH10	ENSG00000133026	protein_coding	6.07639e-152	9.97752	0.646	0.681	1.98929e-147	FALSE
RPE1	ASRGL1	ENSG00000162174	protein_coding	2.48357e-18	-9.96844	0.178	0.116	8.1307e-14	FALSE
RPE1	GARS	ENSG00000106105	protein_coding	1.51865e-51	9.95793	0.463	0.507	4.97177e-47	FALSE
RPE1	ARL1	ENSG00000120805	protein_coding	2.77536e-41	9.95586	0.627	0.618	9.08597e-37	FALSE
RPE1	ARSJ	ENSG00000180801	protein_coding	9.29295e-13	9.90994	0.131	0.122	3.04233e-08	TRUE
RPE1	ACP5	ENSG00000102575	protein_coding	1.4174e-37	9.90725	0.218	0.137	4.64027e-33	FALSE
RPE1	IMPDH1	ENSG00000106348	protein_coding	5.18104e-16	9.80149	0.199	0.201	1.69617e-11	FALSE
RPE1	AP2M1	ENSG00000161203	protein_coding	2.7824e-63	9.75591	0.917	0.894	9.109e-59	FALSE
RPE1	USP16	ENSG00000156256	protein_coding	8.43059e-11	9.73569	0.477	0.477	2.76001e-06	FALSE
RPE1	CDC37	ENSG00000105401	protein_coding	5.02036e-29	9.71732	0.615	0.618	1.64356e-24	FALSE
RPE1	TMF1	ENSG00000144747	protein_coding	1.18441e-53	-9.71513	0.525	0.539	3.87751e-49	FALSE
RPE1	SLC20A1	ENSG00000144136	protein_coding	8.93991e-29	9.71102	0.417	0.387	2.92675e-24	FALSE
RPE1	XPO1	ENSG00000082898	protein_coding	5.47569e-17	9.70533	0.568	0.559	1.79263e-12	TRUE
RPE1	ACSL4	ENSG00000068366	protein_coding	2.84314e-29	9.7044	0.193	0.175	9.30788e-25	FALSE
RPE1	CTNNA1	ENSG00000044115	protein_coding	7.01128e-29	9.69166	0.69	0.679	2.29535e-24	FALSE
RPE1	PTH1R	ENSG00000160801	protein_coding	3.29167e-33	-9.68311	0.066	0.132	1.07763e-28	FALSE
RPE1	RPL5	ENSG00000122406	protein_coding	7.89407e-68	9.67762	0.99	0.992	2.58436e-63	FALSE
RPE1	SLC25A4	ENSG00000151729	protein_coding	1.04805e-74	9.67713	0.615	0.487	3.43111e-70	FALSE
RPE1	PTP4A1	ENSG00000112245	protein_coding	3.38788e-15	9.67403	0.528	0.483	1.10912e-10	FALSE
RPE1	CEBPD	ENSG00000221869	protein_coding	4.90055e-54	9.67403	0.505	0.513	1.60434e-49	FALSE
RPE1	UBL5	ENSG00000198258	protein_coding	5.46279e-23	9.67359	0.891	0.868	1.78841e-18	FALSE
RPE1	NES	ENSG00000132688	protein_coding	1.07445e-46	9.67356	0.164	0.208	3.51754e-42	FALSE
RPE1	RP11-65J3.1	ENSG00000233901	lincRNA	3.21939e-13	9.65813	0.148	0.18	1.05396e-08	FALSE
RPE1	GPC6	ENSG00000183098	protein_coding	4.55267e-20	-9.65428	0.344	0.337	1.49045e-15	FALSE
RPE1	SLC30A1	ENSG00000170385	protein_coding	2.38699e-11	9.64444	0.156	0.125	7.81454e-07	FALSE
RPE1	FAM114A1	ENSG00000197712	protein_coding	2.31637e-106	9.62715	0.425	0.486	7.58335e-102	FALSE
RPE1	FAM49B	ENSG00000153310	protein_coding	9.08631e-11	9.59029	0.447	0.375	2.97467e-06	FALSE
RPE1	EPHA2	ENSG00000142627	protein_coding	9.06242e-13	9.57316	0.194	0.116	2.96685e-08	FALSE
RPE1	PRC1	ENSG00000198901	protein_coding	1.75667e-22	9.56646	0.187	0.197	5.751e-18	FALSE
RPE1	HP1BP3	ENSG00000127483	protein_coding	4.06588e-72	9.5599	0.662	0.676	1.33109e-67	FALSE
RPE1	MATR3	ENSG00000015479	protein_coding	8.38549e-49	-9.50978	0.823	0.825	2.74524e-44	FALSE
RPE1	LMNB1	ENSG00000113368	protein_coding	3.17126e-21	-9.49398	0.235	0.244	1.03821e-16	FALSE
RPE1	USO1	ENSG00000138768	protein_coding	9.60729e-22	9.4733	0.471	0.461	3.14523e-17	FALSE
RPE1	PARD3	ENSG00000148498	protein_coding	4.68349e-16	9.41336	0.262	0.273	1.53328e-11	FALSE
RPE1	DTNA	ENSG00000134769	protein_coding	1.21061e-10	9.32445	0.274	0.216	3.96328e-06	FALSE
RPE1	SOCS5	ENSG00000171150	protein_coding	1.37886e-39	9.2977	0.316	0.338	4.51412e-35	FALSE
RPE1	PTGES	ENSG00000148344	protein_coding	2.0713e-23	9.28889	0.112	0.131	6.78102e-19	FALSE
RPE1	RBFOX2	ENSG00000100320	protein_coding	1.24512e-38	9.28214	0.477	0.536	4.07628e-34	FALSE
RPE1	ERBB2IP	ENSG00000112851	protein_coding	4.67386e-26	9.27618	0.45	0.428	1.53013e-21	FALSE
RPE1	STXBP6	ENSG00000168952	protein_coding	4.43818e-12	-9.24674	0.267	0.209	1.45297e-07	FALSE
RPE1	NOTCH2	ENSG00000134250	protein_coding	1.84356e-17	9.22504	0.458	0.42	6.03544e-13	TRUE
RPE1	TMPO	ENSG00000120802	protein_coding	1.18822e-74	-9.18819	0.439	0.475	3.88999e-70	FALSE
RPE1	ASAP1	ENSG00000153317	protein_coding	7.23877e-26	9.18353	0.463	0.476	2.36983e-21	FALSE
RPE1	GLTSCR2	ENSG00000105373	protein_coding	6.99549e-21	9.18345	0.794	0.752	2.29018e-16	FALSE
RPE1	YARS	ENSG00000134684	protein_coding	2.1054e-38	9.18241	0.312	0.343	6.89267e-34	FALSE
RPE1	ZFHX3	ENSG00000140836	protein_coding	7.04768e-39	-9.16663	0.421	0.466	2.30727e-34	FALSE
RPE1	DPP7	ENSG00000176978	protein_coding	1.63147e-115	9.13845	0.728	0.601	5.34111e-111	FALSE
RPE1	DDR2	ENSG00000162733	protein_coding	8.95922e-34	9.13749	0.516	0.553	2.93307e-29	FALSE
RPE1	CRELD1	ENSG00000163703	protein_coding	1.30701e-11	9.13376	0.275	0.223	4.2789e-07	FALSE
RPE1	GXYLT2	ENSG00000172986	protein_coding	1.11145e-52	-9.11104	0.33	0.38	3.63865e-48	FALSE
RPE1	BEX2	ENSG00000133134	protein_coding	2.90333e-67	-9.07892	0.444	0.287	9.50493e-63	FALSE
RPE1	WDR83OS	ENSG00000105583	protein_coding	1.05329e-19	-9.07508	0.885	0.866	3.44825e-15	FALSE
RPE1	EXT1	ENSG00000182197	protein_coding	4.50936e-12	9.07373	0.448	0.409	1.47628e-07	FALSE
RPE1	FLRT3	ENSG00000125848	protein_coding	5.41434e-11	-9.03809	0.247	0.206	1.77255e-06	FALSE
RPE1	PPP1R18	ENSG00000146112	protein_coding	6.74989e-30	9.01888	0.278	0.289	2.20978e-25	FALSE
RPE1	VEGFC	ENSG00000150630	protein_coding	4.83812e-12	9.00496	0.229	0.226	1.5839e-07	FALSE
RPE1	WFDC2	ENSG00000101443	protein_coding	1.06392e-23	-8.9989	0.23	0.131	3.48305e-19	FALSE
RPE1	SLC15A4	ENSG00000139370	protein_coding	2.98642e-11	8.99075	0.196	0.15	9.77693e-07	FALSE
RPE1	PAPOLA	ENSG00000090060	protein_coding	1.66986e-15	8.97673	0.722	0.71	5.46679e-11	FALSE
RPE1	NTPCR	ENSG00000135778	protein_coding	6.5951e-45	8.97122	0.451	0.343	2.1591e-40	FALSE
RPE1	C9orf16	ENSG00000171159	protein_coding	1.12058e-57	-8.8983	0.894	0.861	3.66856e-53	FALSE
RPE1	NUDT14	ENSG00000183828	protein_coding	5.99607e-102	8.8971	0.467	0.345	1.96299e-97	FALSE
RPE1	ACSL3	ENSG00000123983	protein_coding	1.37053e-57	-8.89497	0.441	0.464	4.48685e-53	FALSE
RPE1	SRRT	ENSG00000087087	protein_coding	4.74122e-23	-8.88462	0.318	0.329	1.55218e-18	FALSE
RPE1	JMJD1C	ENSG00000171988	protein_coding	7.59658e-18	8.86621	0.553	0.559	2.48697e-13	FALSE
RPE1	FAM161A	ENSG00000170264	protein_coding	1.75024e-68	8.85335	0.429	0.337	5.72993e-64	FALSE
RPE1	USP14	ENSG00000101557	protein_coding	1.2898e-28	8.84734	0.54	0.545	4.22256e-24	FALSE
RPE1	THOC2	ENSG00000125676	protein_coding	1.03331e-13	8.83907	0.499	0.506	3.38286e-09	FALSE
RPE1	MAP4K3	ENSG00000011566	protein_coding	2.42506e-28	-8.82812	0.235	0.239	7.93917e-24	FALSE
RPE1	PTOV1	ENSG00000104960	protein_coding	7.77921e-15	8.78686	0.684	0.638	2.54676e-10	FALSE
RPE1	LIMK2	ENSG00000182541	protein_coding	2.89963e-14	8.78192	0.208	0.134	9.4928e-10	FALSE
RPE1	TSN	ENSG00000211460	protein_coding	1.58501e-17	8.77752	0.455	0.451	5.18901e-13	FALSE
RPE1	KCNJ13	ENSG00000115474	protein_coding	1.17378e-29	8.74936	0.151	0.098	3.84273e-25	FALSE
RPE1	CDC6	ENSG00000094804	protein_coding	1.25741e-10	8.69909	0.097	0.105	4.11652e-06	TRUE
RPE1	PALLD	ENSG00000129116	protein_coding	2.24539e-102	8.68644	0.629	0.654	7.35096e-98	FALSE
RPE1	FBXL3	ENSG00000005812	protein_coding	1.50144e-15	8.67925	0.238	0.228	4.9154e-11	FALSE
RPE1	CA9	ENSG00000107159	protein_coding	7.63839e-73	8.64767	0.388	0.273	2.50066e-68	FALSE
RPE1	WHSC1	ENSG00000109685	protein_coding	1.82902e-15	8.64343	0.318	0.308	5.98786e-11	FALSE
RPE1	UXS1	ENSG00000115652	protein_coding	2.15794e-10	-8.64093	0.343	0.336	7.06466e-06	FALSE
RPE1	SARS	ENSG00000031698	protein_coding	6.80178e-13	8.63633	0.545	0.551	2.22677e-08	FALSE
RPE1	FBXL5	ENSG00000118564	protein_coding	1.85985e-14	8.62709	0.35	0.316	6.08878e-10	FALSE
RPE1	PDGFRL	ENSG00000104213	protein_coding	1.1265e-29	-8.62572	0.116	0.195	3.68794e-25	FALSE
RPE1	ZNF330	ENSG00000109445	protein_coding	3.29713e-25	8.60947	0.466	0.369	1.07942e-20	FALSE
RPE1	ARHGAP18	ENSG00000146376	protein_coding	1.92897e-15	-8.60594	0.349	0.309	6.31505e-11	FALSE
RPE1	KIF23	ENSG00000137807	protein_coding	6.14398e-17	8.59394	0.134	0.14	2.01141e-12	FALSE
RPE1	ATP6V1D	ENSG00000100554	protein_coding	1.03071e-10	-8.59181	0.588	0.512	3.37434e-06	FALSE
RPE1	FBLIM1	ENSG00000162458	protein_coding	2.53526e-11	-8.57692	0.283	0.264	8.29994e-07	FALSE
RPE1	RP11-490M8.1	ENSG00000260025	lincRNA	2.21294e-35	8.55478	0.307	0.197	7.24473e-31	FALSE
RPE1	TTC3	ENSG00000182670	protein_coding	6.08053e-116	8.5277	0.916	0.913	1.99064e-111	FALSE
RPE1	MGAT2	ENSG00000168282	protein_coding	2.1548e-10	8.50719	0.382	0.358	7.05437e-06	FALSE
RPE1	TGFBR1	ENSG00000106799	protein_coding	3.99503e-42	8.50254	0.268	0.278	1.30789e-37	FALSE
RPE1	ZNF428	ENSG00000131116	protein_coding	2.25746e-19	-8.50181	0.819	0.785	7.39048e-15	FALSE
RPE1	ERLEC1	ENSG00000068912	protein_coding	4.05533e-11	8.47969	0.528	0.519	1.32763e-06	FALSE
RPE1	CMPK1	ENSG00000162368	protein_coding	1.923e-10	8.4448	0.632	0.607	6.29553e-06	FALSE
RPE1	BCAR1	ENSG00000050820	protein_coding	6.91125e-22	8.41375	0.521	0.408	2.26261e-17	FALSE
RPE1	EMC3	ENSG00000125037	protein_coding	6.33038e-11	8.41222	0.5	0.438	2.07244e-06	FALSE
RPE1	PFKL	ENSG00000141959	protein_coding	1.37966e-17	8.3852	0.582	0.503	4.51675e-13	FALSE
RPE1	EN1	ENSG00000163064	protein_coding	3.41066e-57	8.3672	0.123	0.195	1.11658e-52	FALSE
RPE1	SDC1	ENSG00000115884	protein_coding	1.57221e-14	8.36536	0.131	0.121	5.1471e-10	TRUE
RPE1	LAMC1	ENSG00000135862	protein_coding	2.80884e-61	8.36294	0.49	0.495	9.19559e-57	FALSE
RPE1	TMEM141	ENSG00000244187	protein_coding	2.67421e-24	8.3506	0.537	0.476	8.75483e-20	FALSE
RPE1	KIF20B	ENSG00000138182	protein_coding	1.69571e-14	8.3314	0.223	0.227	5.55143e-10	TRUE
RPE1	MPRIP	ENSG00000133030	protein_coding	3.03136e-30	8.31231	0.426	0.421	9.92406e-26	FALSE
RPE1	ANKRD17	ENSG00000132466	protein_coding	7.80829e-12	-8.29732	0.471	0.466	2.55628e-07	FALSE
RPE1	ADTRP	ENSG00000111863	protein_coding	4.37757e-12	8.28609	0.129	0.054	1.43313e-07	FALSE
RPE1	SLC1A3	ENSG00000079215	protein_coding	7.82172e-33	8.2712	0.084	0.116	2.56067e-28	FALSE
RPE1	DYNLRB1	ENSG00000125971	protein_coding	2.24016e-10	8.26976	0.825	0.8	7.33385e-06	FALSE
RPE1	PHF19	ENSG00000119403	protein_coding	7.88482e-27	8.26152	0.195	0.224	2.58133e-22	FALSE
RPE1	INSIG1	ENSG00000186480	protein_coding	6.87858e-25	8.25772	0.344	0.365	2.25191e-20	FALSE
RPE1	SLIT2	ENSG00000145147	protein_coding	2.36368e-31	8.25715	0.212	0.259	7.73823e-27	FALSE
RPE1	C4orf48	ENSG00000243449	protein_coding	3.21666e-85	-8.25335	0.811	0.732	1.05307e-80	FALSE
RPE1	AES	ENSG00000104964	protein_coding	2.00431e-11	8.24857	0.696	0.692	6.5617e-07	FALSE
RPE1	PDCD4	ENSG00000150593	protein_coding	1.82892e-20	8.24379	0.53	0.429	5.98752e-16	FALSE
RPE1	TMED10	ENSG00000170348	protein_coding	1.23013e-23	8.24238	0.833	0.812	4.02718e-19	FALSE
RPE1	STRIP2	ENSG00000128578	protein_coding	5.62556e-45	8.24088	0.314	0.182	1.8417e-40	FALSE
RPE1	ISG15	ENSG00000187608	protein_coding	5.94694e-56	8.23135	0.294	0.39	1.94691e-51	FALSE
RPE1	HLA-A	ENSG00000206503	protein_coding	2.30406e-36	8.22513	0.901	0.843	7.54302e-32	FALSE
RPE1	PYCR1	ENSG00000183010	protein_coding	2.68596e-48	8.22272	0.348	0.418	8.7933e-44	FALSE
RPE1	BAZ1B	ENSG00000009954	protein_coding	4.8245e-18	8.22101	0.509	0.523	1.57945e-13	FALSE
RPE1	PTPN12	ENSG00000127947	protein_coding	1.3829e-20	8.20184	0.372	0.365	4.52734e-16	FALSE
RPE1	NOP58	ENSG00000055044	protein_coding	2.4158e-17	8.20147	0.393	0.388	7.90886e-13	FALSE
RPE1	AP3S1	ENSG00000177879	protein_coding	7.43593e-46	8.20045	0.611	0.628	2.43437e-41	FALSE
RPE1	NUF2	ENSG00000143228	protein_coding	1.54779e-11	8.19371	0.104	0.112	5.06717e-07	TRUE
RPE1	FAM211A	ENSG00000181350	protein_coding	5.64583e-40	8.1873	0.392	0.337	1.84833e-35	FALSE
RPE1	FBXO17	ENSG00000269190	protein_coding	4.38209e-22	-8.18697	0.303	0.317	1.43461e-17	FALSE
RPE1	NUPL1	ENSG00000139496	protein_coding	5.73864e-14	8.17853	0.306	0.301	1.87872e-09	FALSE
RPE1	ANGPTL2	ENSG00000136859	protein_coding	3.74846e-11	8.1647	0.219	0.163	1.22717e-06	FALSE
RPE1	PAPSS2	ENSG00000198682	protein_coding	1.44819e-41	8.1627	0.138	0.161	4.74107e-37	FALSE
RPE1	KLF4	ENSG00000136826	protein_coding	1.53467e-55	8.15927	0.146	0.212	5.02422e-51	FALSE
RPE1	CGGBP1	ENSG00000163320	protein_coding	4.69448e-19	8.1571	0.452	0.436	1.53688e-14	FALSE
RPE1	FARSB	ENSG00000116120	protein_coding	6.64272e-20	8.14213	0.235	0.239	2.17469e-15	FALSE
RPE1	KIAA1430	ENSG00000164323	protein_coding	2.8836e-26	8.13201	0.502	0.497	9.44033e-22	FALSE
RPE1	SH3PXD2A	ENSG00000107957	protein_coding	3.35191e-63	8.11494	0.275	0.346	1.09735e-58	FALSE
RPE1	PTPRG	ENSG00000144724	protein_coding	1.35281e-14	-8.10908	0.337	0.327	4.42882e-10	FALSE
RPE1	YME1L1	ENSG00000136758	protein_coding	1.00708e-16	-8.10411	0.551	0.537	3.29699e-12	FALSE
RPE1	FAM98A	ENSG00000119812	protein_coding	5.32889e-51	8.07952	0.342	0.378	1.74457e-46	FALSE
RPE1	AMOT	ENSG00000126016	protein_coding	9.02565e-11	-8.07775	0.142	0.126	2.95482e-06	FALSE
RPE1	VGLL3	ENSG00000206538	protein_coding	3.2806e-160	8.05727	0.28	0.39	1.074e-155	FALSE
RPE1	C11orf31	ENSG00000211450	protein_coding	2.06768e-10	8.01735	0.763	0.712	6.76918e-06	TRUE
RPE1	FHIT	ENSG00000189283	protein_coding	1.8219e-30	8.01474	0.213	0.129	5.96455e-26	FALSE
RPE1	NFIC	ENSG00000141905	protein_coding	1.04346e-16	8.00428	0.573	0.597	3.41607e-12	FALSE
RPE1	UBE2J1	ENSG00000198833	protein_coding	4.22182e-16	8.00065	0.454	0.428	1.38214e-11	FALSE
RPE1	MRPL27	ENSG00000108826	protein_coding	2.31053e-12	7.99318	0.564	0.541	7.56421e-08	FALSE
RPE1	PPAPDC1A	ENSG00000203805	protein_coding	4.32401e-14	7.98928	0.221	0.15	1.41559e-09	FALSE
RPE1	SRRM2	ENSG00000167978	protein_coding	2.2399e-43	-7.9834	0.884	0.875	7.33298e-39	FALSE
RPE1	G3BP1	ENSG00000145907	protein_coding	1.9042e-19	7.97599	0.624	0.618	6.23398e-15	FALSE
RPE1	SOS1	ENSG00000115904	protein_coding	2.20033e-30	-7.96056	0.269	0.29	7.20345e-26	FALSE
RPE1	DGCR6L	ENSG00000128185	protein_coding	7.90042e-11	7.95945	0.521	0.468	2.58644e-06	FALSE
RPE1	LRPPRC	ENSG00000138095	protein_coding	2.32416e-40	7.89907	0.438	0.427	7.60885e-36	FALSE
RPE1	AQP11	ENSG00000178301	protein_coding	2.78635e-42	7.88129	0.116	0.069	9.12196e-38	FALSE
RPE1	FGFR1OP2	ENSG00000111790	protein_coding	9.13734e-17	7.84576	0.427	0.421	2.99138e-12	FALSE
RPE1	ALCAM	ENSG00000170017	protein_coding	1.81896e-13	-7.84544	0.432	0.445	5.95492e-09	FALSE
RPE1	NDUFB7	ENSG00000099795	protein_coding	7.02793e-19	7.83907	0.87	0.844	2.3008e-14	FALSE
RPE1	ECI1	ENSG00000167969	protein_coding	3.30128e-13	7.83171	0.541	0.479	1.08077e-08	FALSE
RPE1	FRMD4A	ENSG00000151474	protein_coding	2.30342e-15	7.8291	0.296	0.319	7.54094e-11	FALSE
RPE1	MPHOSPH10	ENSG00000124383	protein_coding	1.20802e-11	-7.82014	0.391	0.409	3.9548e-07	FALSE
RPE1	MRE11A	ENSG00000020922	protein_coding	2.74936e-15	-7.80993	0.153	0.161	9.00086e-11	FALSE
RPE1	KDM5B	ENSG00000117139	protein_coding	1.43518e-11	7.80559	0.56	0.552	4.6985e-07	FALSE
RPE1	SLC16A7	ENSG00000118596	protein_coding	2.67149e-38	-7.80505	0.091	0.12	8.74593e-34	FALSE
RPE1	RPL8	ENSG00000161016	protein_coding	5.34139e-28	7.78865	0.993	0.994	1.74867e-23	FALSE
RPE1	PBX1	ENSG00000185630	protein_coding	2.18885e-39	-7.78604	0.389	0.463	7.16585e-35	FALSE
RPE1	LMO1	ENSG00000166407	protein_coding	4.44999e-29	7.78404	0.112	0.059	1.45684e-24	FALSE
RPE1	LAMTOR4	ENSG00000188186	protein_coding	1.2992e-52	7.78304	0.824	0.778	4.25334e-48	FALSE
RPE1	COPB2	ENSG00000184432	protein_coding	1.3568e-54	7.7732	0.601	0.602	4.44189e-50	FALSE
RPE1	TMEM38A	ENSG00000072954	protein_coding	2.81247e-29	7.7364	0.164	0.096	9.20747e-25	FALSE
RPE1	CYB5D2	ENSG00000167740	protein_coding	1.39836e-13	7.71598	0.209	0.166	4.57795e-09	FALSE
RPE1	ETS1	ENSG00000134954	protein_coding	2.81685e-15	7.69359	0.173	0.145	9.22181e-11	FALSE
RPE1	TMEM200A	ENSG00000164484	protein_coding	3.7377e-17	-7.66219	0.101	0.113	1.22365e-12	TRUE
RPE1	PON2	ENSG00000105854	protein_coding	4.16104e-17	7.66173	0.465	0.37	1.36224e-12	FALSE
RPE1	MCL1	ENSG00000143384	protein_coding	9.8282e-49	7.65094	0.63	0.64	3.21756e-44	FALSE
RPE1	NPW	ENSG00000183971	protein_coding	3.63785e-75	-7.6383	0.603	0.534	1.19096e-70	FALSE
RPE1	COL21A1	ENSG00000124749	protein_coding	8.23101e-87	-7.62993	0.095	0.199	2.69467e-82	FALSE
RPE1	RPS14	ENSG00000164587	protein_coding	2.63504e-55	-7.62861	0.995	0.996	8.6266e-51	FALSE
RPE1	EIF2AK4	ENSG00000128829	protein_coding	1.86136e-11	7.61761	0.499	0.492	6.09374e-07	FALSE
RPE1	ODC1	ENSG00000115758	protein_coding	1.45144e-19	-7.61034	0.741	0.682	4.75173e-15	TRUE
RPE1	FKBP9	ENSG00000122642	protein_coding	1.41501e-37	-7.60364	0.374	0.407	4.63247e-33	FALSE
RPE1	NUSAP1	ENSG00000137804	protein_coding	4.64976e-21	7.59541	0.149	0.165	1.52224e-16	FALSE
RPE1	ROMO1	ENSG00000125995	protein_coding	2.38097e-16	7.58983	0.747	0.689	7.7948e-12	FALSE
RPE1	ASMTL	ENSG00000169093	protein_coding	3.15091e-49	7.58567	0.237	0.19	1.03155e-44	FALSE
RPE1	JOSD2	ENSG00000161677	protein_coding	3.54921e-126	7.57518	0.428	0.302	1.16194e-121	FALSE
RPE1	HOXB2	ENSG00000173917	protein_coding	8.46549e-30	7.57399	0.122	0.142	2.77143e-25	FALSE
RPE1	TMEM151A	ENSG00000179292	protein_coding	8.09423e-57	7.55162	0.274	0.157	2.64989e-52	FALSE
RPE1	STON2	ENSG00000140022	protein_coding	5.6437e-28	-7.5489	0.176	0.102	1.84763e-23	FALSE
RPE1	COPZ2	ENSG00000005243	protein_coding	9.36368e-98	-7.54039	0.417	0.503	3.06548e-93	FALSE
RPE1	PHB	ENSG00000167085	protein_coding	5.56941e-15	7.53487	0.755	0.714	1.82331e-10	FALSE
RPE1	ACVR2A	ENSG00000121989	protein_coding	3.25685e-24	-7.52269	0.123	0.146	1.06623e-19	FALSE
RPE1	YWHAH	ENSG00000128245	protein_coding	4.68635e-18	7.51925	0.616	0.609	1.53422e-13	FALSE
RPE1	CDC27	ENSG00000004897	protein_coding	1.47108e-40	7.51126	0.377	0.388	4.81602e-36	FALSE
RPE1	COX8A	ENSG00000176340	protein_coding	2.39945e-14	7.50903	0.907	0.887	7.85532e-10	FALSE
RPE1	REC8	ENSG00000100918	protein_coding	1.0981e-148	-7.49876	0.273	0.171	3.59496e-144	FALSE
RPE1	SRPR	ENSG00000182934	protein_coding	1.1611e-38	-7.47635	0.496	0.51	3.80122e-34	FALSE
RPE1	RAB38	ENSG00000123892	protein_coding	1.17358e-25	-7.45038	0.295	0.22	3.84205e-21	FALSE
RPE1	DMKN	ENSG00000161249	protein_coding	1.79202e-36	-7.44444	0.314	0.174	5.8667e-32	FALSE
RPE1	CKAP2L	ENSG00000169607	protein_coding	8.94941e-20	7.44138	0.089	0.102	2.92986e-15	TRUE
RPE1	P4HA2	ENSG00000072682	protein_coding	1.43164e-27	7.44041	0.495	0.511	4.6869e-23	FALSE
RPE1	ECH1	ENSG00000104823	protein_coding	1.72775e-17	-7.4358	0.631	0.586	5.65632e-13	FALSE
RPE1	VEGFB	ENSG00000173511	protein_coding	1.03929e-31	7.42424	0.778	0.719	3.40242e-27	FALSE
RPE1	CLEC11A	ENSG00000105472	protein_coding	6.14068e-172	-7.42165	0.475	0.328	2.01034e-167	FALSE
RPE1	MTMR6	ENSG00000139505	protein_coding	1.69548e-13	7.41235	0.188	0.186	5.55067e-09	FALSE
RPE1	EPB41L4A-AS1	ENSG00000224032	lincRNA	1.09886e-16	7.39002	0.565	0.532	3.59745e-12	FALSE
RPE1	TGFB1I1	ENSG00000140682	protein_coding	2.75739e-40	-7.36147	0.437	0.466	9.02713e-36	FALSE
RPE1	EPRS	ENSG00000136628	protein_coding	2.24296e-53	7.35745	0.58	0.597	7.34302e-49	FALSE
RPE1	DNTTIP2	ENSG00000067334	protein_coding	9.1405e-12	-7.35523	0.39	0.384	2.99242e-07	FALSE
RPE1	IFI27L2	ENSG00000119632	protein_coding	5.68998e-11	7.35267	0.54	0.489	1.86278e-06	FALSE
RPE1	IFI44L	ENSG00000137959	protein_coding	6.87785e-40	7.29752	0.072	0.149	2.25167e-35	FALSE
RPE1	PNPLA8	ENSG00000135241	protein_coding	1.11826e-20	7.23856	0.375	0.365	3.66097e-16	FALSE
RPE1	KPNA3	ENSG00000102753	protein_coding	6.01604e-11	7.22385	0.48	0.461	1.96953e-06	FALSE
RPE1	GABPA	ENSG00000154727	protein_coding	1.91643e-16	-7.22082	0.208	0.221	6.27401e-12	FALSE
RPE1	IARS	ENSG00000196305	protein_coding	2.30279e-70	7.219	0.438	0.487	7.53886e-66	FALSE
RPE1	ADAMTS2	ENSG00000087116	protein_coding	2.00833e-31	7.19896	0.139	0.166	6.57488e-27	FALSE
RPE1	CLK1	ENSG00000013441	protein_coding	7.58163e-11	7.17404	0.247	0.224	2.48207e-06	TRUE
RPE1	CSRNP1	ENSG00000144655	protein_coding	3.06532e-11	7.16175	0.186	0.15	1.00353e-06	FALSE
RPE1	SIX3	ENSG00000138083	protein_coding	5.52752e-72	7.15961	0.454	0.285	1.8096e-67	FALSE
RPE1	ADAR	ENSG00000160710	protein_coding	4.64799e-43	-7.1288	0.493	0.51	1.52166e-38	FALSE
RPE1	AHI1	ENSG00000135541	protein_coding	3.06362e-14	-7.09865	0.331	0.344	1.00297e-09	FALSE
RPE1	ITGA4	ENSG00000115232	protein_coding	3.32925e-96	-7.09393	0.075	0.102	1.08993e-91	TRUE
RPE1	ANAPC5	ENSG00000089053	protein_coding	3.75572e-16	7.06437	0.594	0.593	1.22955e-11	FALSE
RPE1	SF3B1	ENSG00000115524	protein_coding	4.0755e-96	-7.05947	0.752	0.751	1.33424e-91	FALSE
RPE1	MTPN	ENSG00000105887	protein_coding	1.23982e-15	7.04982	0.684	0.663	4.05893e-11	FALSE
RPE1	TMEM106C	ENSG00000134291	protein_coding	1.92388e-12	7.03987	0.531	0.461	6.2984e-08	FALSE
RPE1	PDLIM7	ENSG00000196923	protein_coding	1.81247e-28	7.03192	0.613	0.611	5.93367e-24	FALSE
RPE1	GCA	ENSG00000115271	protein_coding	6.20406e-43	-7.01442	0.396	0.272	2.03109e-38	FALSE
RPE1	MRPS21	ENSG00000187145	protein_coding	1.83582e-15	-6.96872	0.79	0.747	6.01011e-11	FALSE
RPE1	GPR143	ENSG00000101850	protein_coding	5.33873e-98	6.95859	0.452	0.278	1.74779e-93	FALSE
RPE1	C3orf14	ENSG00000114405	protein_coding	8.70926e-13	6.94077	0.24	0.254	2.85124e-08	FALSE
RPE1	MOB1A	ENSG00000114978	protein_coding	5.24142e-20	6.93128	0.515	0.5	1.71594e-15	FALSE
RPE1	SLC39A14	ENSG00000104635	protein_coding	9.451e-18	6.92379	0.187	0.164	3.09407e-13	FALSE
RPE1	PPFIBP1	ENSG00000110841	protein_coding	3.52909e-36	-6.91426	0.333	0.369	1.15535e-31	FALSE
RPE1	ZIC1	ENSG00000152977	protein_coding	1.05857e-14	6.89833	0.128	0.189	3.46555e-10	FALSE
RPE1	EHD2	ENSG00000024422	protein_coding	1.10285e-36	6.89713	0.314	0.333	3.61052e-32	FALSE
RPE1	GMPS	ENSG00000163655	protein_coding	4.60487e-14	6.89623	0.516	0.505	1.50754e-09	FALSE
RPE1	SCUBE3	ENSG00000146197	protein_coding	1.7445e-14	6.88217	0.092	0.102	5.71114e-10	TRUE
RPE1	SLC6A15	ENSG00000072041	protein_coding	5.33583e-58	6.86617	0.288	0.193	1.74684e-53	FALSE
RPE1	ATAD2	ENSG00000156802	protein_coding	1.10339e-17	-6.86463	0.158	0.173	3.61227e-13	FALSE
RPE1	WWC1	ENSG00000113645	protein_coding	3.94412e-41	6.85522	0.351	0.221	1.29123e-36	FALSE
RPE1	ARPC5L	ENSG00000136950	protein_coding	5.22761e-12	6.84051	0.477	0.468	1.71141e-07	FALSE
RPE1	CTBP1	ENSG00000159692	protein_coding	5.02661e-16	6.82162	0.432	0.4	1.64561e-11	FALSE
RPE1	TPD52	ENSG00000076554	protein_coding	4.2455e-20	6.80999	0.257	0.172	1.38989e-15	FALSE
RPE1	CUTA	ENSG00000112514	protein_coding	7.79773e-65	6.80249	0.897	0.861	2.55282e-60	FALSE
RPE1	RUNX1	ENSG00000159216	protein_coding	1.27393e-47	6.80098	0.221	0.238	4.17058e-43	FALSE
RPE1	QKI	ENSG00000112531	protein_coding	1.51562e-45	6.79928	0.7	0.701	4.96185e-41	FALSE
RPE1	XPOT	ENSG00000184575	protein_coding	3.8147e-30	6.79915	0.397	0.407	1.24886e-25	FALSE
RPE1	CREB5	ENSG00000146592	protein_coding	5.3562e-19	6.79427	0.132	0.159	1.75351e-14	FALSE
RPE1	TSC22D2	ENSG00000196428	protein_coding	9.32792e-34	6.79107	0.305	0.304	3.05378e-29	FALSE
RPE1	MSMO1	ENSG00000052802	protein_coding	1.4229e-17	6.78997	0.555	0.554	4.65829e-13	FALSE
RPE1	CRISPLD2	ENSG00000103196	protein_coding	1.42422e-39	6.78912	0.141	0.14	4.66262e-35	FALSE
RPE1	SSR2	ENSG00000163479	protein_coding	2.27629e-15	6.78869	0.896	0.886	7.4521e-11	FALSE
RPE1	PPDPF	ENSG00000125534	protein_coding	3.37191e-24	6.78866	0.926	0.918	1.10389e-19	FALSE
RPE1	MYBL2	ENSG00000101057	protein_coding	2.88758e-11	6.78378	0.126	0.138	9.45337e-07	FALSE
RPE1	SMC6	ENSG00000163029	protein_coding	2.44622e-12	6.75902	0.494	0.416	8.00844e-08	FALSE
RPE1	SLIT3	ENSG00000184347	protein_coding	3.22366e-54	6.75799	0.329	0.379	1.05536e-49	FALSE
RPE1	CLSPN	ENSG00000092853	protein_coding	1.37445e-16	6.75742	0.135	0.153	4.49966e-12	FALSE
RPE1	SPIRE1	ENSG00000134278	protein_coding	1.02941e-16	6.73805	0.311	0.27	3.37008e-12	FALSE
RPE1	BRD4	ENSG00000141867	protein_coding	1.09001e-31	6.7357	0.648	0.66	3.56847e-27	FALSE
RPE1	CKAP5	ENSG00000175216	protein_coding	7.41869e-22	6.73455	0.303	0.307	2.42873e-17	FALSE
RPE1	MAPK1	ENSG00000100030	protein_coding	1.06426e-23	6.729	0.401	0.397	3.48417e-19	FALSE
RPE1	IPO7	ENSG00000205339	protein_coding	1.42882e-44	6.71057	0.505	0.495	4.67768e-40	FALSE
RPE1	NET1	ENSG00000173848	protein_coding	5.81479e-57	-6.70889	0.288	0.311	1.90365e-52	FALSE
RPE1	PTP4A3	ENSG00000184489	protein_coding	3.47303e-42	6.70864	0.378	0.269	1.137e-37	FALSE
RPE1	SHB	ENSG00000107338	protein_coding	4.62694e-35	6.69889	0.384	0.263	1.51477e-30	FALSE
RPE1	EFHC1	ENSG00000096093	protein_coding	9.44806e-24	6.69	0.338	0.251	3.09311e-19	FALSE
RPE1	NME3	ENSG00000103024	protein_coding	1.90129e-20	6.65769	0.713	0.652	6.22444e-16	FALSE
RPE1	GUCY1A2	ENSG00000152402	protein_coding	3.61777e-24	6.6428	0.08	0.103	1.18439e-19	TRUE
RPE1	MORC4	ENSG00000133131	protein_coding	7.91586e-34	6.61555	0.247	0.261	2.59149e-29	FALSE
RPE1	RRAGD	ENSG00000025039	protein_coding	2.31077e-26	6.59597	0.311	0.217	7.56498e-22	FALSE
RPE1	VCL	ENSG00000035403	protein_coding	1.21843e-147	-6.59243	0.677	0.668	3.9889e-143	FALSE
RPE1	LAMB1	ENSG00000091136	protein_coding	9.85527e-57	-6.58932	0.486	0.513	3.22642e-52	TRUE
RPE1	RAD23B	ENSG00000119318	protein_coding	3.44685e-39	6.58888	0.601	0.601	1.12843e-34	FALSE
RPE1	NAA50	ENSG00000121579	protein_coding	2.07983e-26	6.56946	0.412	0.402	6.80894e-22	FALSE
RPE1	OBSL1	ENSG00000124006	protein_coding	1.14573e-32	6.54888	0.525	0.42	3.75089e-28	FALSE
RPE1	COX14	ENSG00000178449	protein_coding	1.43241e-57	6.53599	0.662	0.571	4.68943e-53	FALSE
RPE1	TRAPPC2L	ENSG00000167515	protein_coding	4.76563e-74	6.52696	0.775	0.713	1.56017e-69	TRUE
RPE1	NR4A1	ENSG00000123358	protein_coding	2.26866e-23	-6.52417	0.2	0.212	7.42714e-19	FALSE
RPE1	SCRN1	ENSG00000136193	protein_coding	5.33996e-25	6.5161	0.345	0.323	1.74819e-20	FALSE
RPE1	PLCB4	ENSG00000101333	protein_coding	1.37573e-19	6.5148	0.286	0.206	4.50387e-15	FALSE
RPE1	IMPAD1	ENSG00000104331	protein_coding	1.2467e-17	6.49404	0.457	0.454	4.08144e-13	FALSE
RPE1	NRBF2	ENSG00000148572	protein_coding	4.95795e-11	6.47464	0.366	0.363	1.62313e-06	FALSE
RPE1	ADAM10	ENSG00000137845	protein_coding	9.45543e-34	6.46902	0.364	0.334	3.09552e-29	FALSE
RPE1	RHOA	ENSG00000067560	protein_coding	2.85576e-56	6.46505	0.866	0.872	9.3492e-52	FALSE
RPE1	EPB41L3	ENSG00000082397	protein_coding	8.05814e-44	6.45898	0.247	0.265	2.63807e-39	FALSE
RPE1	CPNE1	ENSG00000214078	protein_coding	5.63027e-15	6.45227	0.556	0.551	1.84324e-10	FALSE
RPE1	EDNRA	ENSG00000151617	protein_coding	1.14357e-92	-6.45149	0.132	0.224	3.74381e-88	FALSE
RPE1	NFIL3	ENSG00000165030	protein_coding	1.35366e-33	6.44113	0.266	0.278	4.4316e-29	FALSE
RPE1	SMURF2	ENSG00000108854	protein_coding	7.70318e-15	6.42731	0.348	0.337	2.52187e-10	FALSE
RPE1	COX17	ENSG00000138495	protein_coding	4.37142e-13	6.42208	0.522	0.428	1.43111e-08	FALSE
RPE1	SLC25A24	ENSG00000085491	protein_coding	5.40427e-32	6.4002	0.325	0.326	1.76925e-27	FALSE
RPE1	SSNA1	ENSG00000176101	protein_coding	4.08354e-37	6.36419	0.765	0.695	1.33687e-32	FALSE
RPE1	BAG2	ENSG00000112208	protein_coding	2.97722e-24	6.35463	0.305	0.302	9.74683e-20	FALSE
RPE1	PCSK1N	ENSG00000102109	protein_coding	9.29292e-24	-6.34816	0.523	0.404	3.04232e-19	FALSE
RPE1	ARHGAP28	ENSG00000088756	protein_coding	3.30194e-144	-6.33102	0.176	0.283	1.08099e-139	FALSE
RPE1	TPD52L2	ENSG00000101150	protein_coding	4.06719e-14	6.32684	0.399	0.407	1.33152e-09	FALSE
RPE1	GFPT2	ENSG00000131459	protein_coding	7.05274e-24	-6.29549	0.108	0.105	2.30893e-19	TRUE
RPE1	ADM	ENSG00000148926	protein_coding	2.24188e-16	6.29395	0.215	0.238	7.33948e-12	TRUE
RPE1	GLIPR2	ENSG00000122694	protein_coding	1.06938e-10	6.28773	0.387	0.378	3.50092e-06	FALSE
RPE1	CBFB	ENSG00000067955	protein_coding	2.55887e-14	6.27816	0.233	0.229	8.37724e-10	FALSE
RPE1	GNL3	ENSG00000163938	protein_coding	8.16078e-16	6.257	0.463	0.472	2.67168e-11	FALSE
RPE1	SLC45A2	ENSG00000164175	protein_coding	3.00325e-82	6.25312	0.39	0.247	9.83205e-78	FALSE
RPE1	AKAP11	ENSG00000023516	protein_coding	1.80844e-11	6.24641	0.327	0.307	5.92049e-07	TRUE
RPE1	NFKBIZ	ENSG00000144802	protein_coding	6.5266e-28	6.23765	0.151	0.165	2.13668e-23	FALSE
RPE1	ADAMTS12	ENSG00000151388	protein_coding	1.20457e-23	6.22651	0.199	0.209	3.94352e-19	FALSE
RPE1	ANKRD36	ENSG00000135976	protein_coding	2.3017e-16	-6.22243	0.327	0.341	7.53531e-12	FALSE
RPE1	SAMD9	ENSG00000205413	protein_coding	3.16724e-39	-6.2107	0.097	0.136	1.03689e-34	FALSE
RPE1	ITGBL1	ENSG00000198542	protein_coding	2.46435e-147	-6.20834	0.162	0.264	8.06778e-143	FALSE
RPE1	MIR24-2	ENSG00000267519	lincRNA	3.57859e-13	6.20368	0.152	0.114	1.17156e-08	FALSE
RPE1	SMIM15	ENSG00000188725	protein_coding	2.38485e-25	6.20253	0.429	0.422	7.80753e-21	FALSE
RPE1	TMEM14A	ENSG00000096092	protein_coding	4.83452e-43	6.20033	0.554	0.459	1.58272e-38	FALSE
RPE1	RAB32	ENSG00000118508	protein_coding	6.12222e-16	-6.1956	0.66	0.572	2.00429e-11	FALSE
RPE1	RPL19	ENSG00000108298	protein_coding	8.47763e-51	-6.1956	0.992	0.995	2.77541e-46	FALSE
RPE1	PPP3CA	ENSG00000138814	protein_coding	3.14818e-23	-6.19534	0.379	0.371	1.03065e-18	FALSE
RPE1	SUZ12	ENSG00000178691	protein_coding	2.49424e-12	6.18814	0.445	0.43	8.16564e-08	FALSE
RPE1	RABAC1	ENSG00000105404	protein_coding	3.44365e-12	6.17363	0.904	0.886	1.12738e-07	FALSE
RPE1	CDKN1B	ENSG00000111276	protein_coding	3.3354e-14	6.14146	0.316	0.32	1.09194e-09	TRUE
RPE1	TMX4	ENSG00000125827	protein_coding	9.51641e-17	-6.1255	0.389	0.383	3.11548e-12	TRUE
RPE1	GSTA4	ENSG00000170899	protein_coding	4.81106e-19	6.11187	0.504	0.461	1.57505e-14	FALSE
RPE1	NTM	ENSG00000182667	protein_coding	8.21469e-14	-6.10227	0.234	0.261	2.68933e-09	FALSE
RPE1	CCNL1	ENSG00000163660	protein_coding	2.12237e-57	-6.09734	0.599	0.602	6.94822e-53	FALSE
RPE1	EXOC5	ENSG00000070367	protein_coding	1.58878e-32	6.07582	0.368	0.362	5.20135e-28	FALSE
RPE1	KMT2A	ENSG00000118058	protein_coding	7.62589e-19	-6.04291	0.519	0.522	2.49656e-14	FALSE
RPE1	MAGEF1	ENSG00000177383	protein_coding	3.04851e-14	6.03972	0.561	0.502	9.98021e-10	FALSE
RPE1	RGR	ENSG00000148604	protein_coding	7.30154e-34	6.03068	0.123	0.07	2.39038e-29	FALSE
RPE1	PLXDC2	ENSG00000120594	protein_coding	2.33684e-45	6.01345	0.243	0.265	7.65034e-41	FALSE
RPE1	FAM160B1	ENSG00000151553	protein_coding	7.81658e-19	5.99584	0.194	0.191	2.55899e-14	FALSE
RPE1	ACP6	ENSG00000162836	protein_coding	3.44674e-31	5.99195	0.191	0.112	1.12839e-26	FALSE
RPE1	EIF2AK2	ENSG00000055332	protein_coding	2.62302e-65	-5.98522	0.506	0.551	8.58726e-61	FALSE
RPE1	YTHDC1	ENSG00000083896	protein_coding	8.22856e-14	-5.97571	0.458	0.455	2.69387e-09	FALSE
RPE1	MAPKAPK2	ENSG00000162889	protein_coding	5.47319e-11	5.94955	0.321	0.289	1.79181e-06	FALSE
RPE1	UBXN4	ENSG00000144224	protein_coding	2.29444e-22	-5.94633	0.861	0.815	7.51154e-18	FALSE
RPE1	MRPS35	ENSG00000061794	protein_coding	2.95473e-16	5.93395	0.438	0.421	9.67318e-12	FALSE
RPE1	AKAP13	ENSG00000170776	protein_coding	4.73398e-13	5.92146	0.396	0.395	1.54981e-08	FALSE
RPE1	SAV1	ENSG00000151748	protein_coding	4.86508e-24	5.92142	0.485	0.412	1.59273e-19	FALSE
RPE1	NFKB1	ENSG00000109320	protein_coding	5.95328e-26	5.90775	0.209	0.207	1.94899e-21	FALSE
RPE1	CENPK	ENSG00000123219	protein_coding	1.68935e-14	5.90376	0.174	0.194	5.53059e-10	FALSE
RPE1	POLR2F	ENSG00000100142	protein_coding	8.86863e-14	5.90363	0.711	0.668	2.90341e-09	FALSE
RPE1	HTATSF1	ENSG00000102241	protein_coding	9.82083e-22	-5.90151	0.523	0.519	3.21514e-17	FALSE
RPE1	NDUFAF3	ENSG00000178057	protein_coding	5.70933e-12	5.89599	0.742	0.678	1.86912e-07	FALSE
RPE1	SLMAP	ENSG00000163681	protein_coding	7.56029e-11	5.88936	0.272	0.268	2.47509e-06	FALSE
RPE1	PFKP	ENSG00000067057	protein_coding	2.89091e-31	5.88851	0.625	0.533	9.46426e-27	FALSE
RPE1	TMEM205	ENSG00000105518	protein_coding	1.50498e-51	-5.8762	0.586	0.481	4.92702e-47	FALSE
RPE1	TTLL4	ENSG00000135912	protein_coding	9.72576e-32	5.87056	0.31	0.195	3.18402e-27	FALSE
RPE1	SMARCA5	ENSG00000153147	protein_coding	3.62866e-40	-5.85866	0.68	0.668	1.18795e-35	FALSE
RPE1	SLC26A7	ENSG00000147606	protein_coding	3.12459e-11	-5.84718	0.121	0.09	1.02293e-06	FALSE
RPE1	DLGAP5	ENSG00000126787	protein_coding	2.1785e-34	-5.84581	0.106	0.123	7.13196e-30	TRUE
RPE1	POU3F3	ENSG00000198914	protein_coding	2.08593e-14	5.84157	0.097	0.118	6.82892e-10	FALSE
RPE1	COMMD6	ENSG00000188243	protein_coding	6.49142e-47	-5.81873	0.93	0.913	2.12516e-42	FALSE
RPE1	CTC-444N24.11	ENSG00000268205	lincRNA	1.73637e-10	5.80944	0.249	0.245	5.68452e-06	FALSE
RPE1	MFAP5	ENSG00000197614	protein_coding	1.41819e-34	5.79629	0.136	0.144	4.64288e-30	FALSE
RPE1	CELF1	ENSG00000149187	protein_coding	1.96995e-12	5.79548	0.471	0.419	6.44921e-08	TRUE
RPE1	MAP7D1	ENSG00000116871	protein_coding	4.99375e-16	5.78183	0.419	0.408	1.63485e-11	FALSE
RPE1	SLC6A20	ENSG00000163817	protein_coding	1.69225e-17	5.76204	0.218	0.109	5.54009e-13	FALSE
RPE1	SF3B2	ENSG00000087365	protein_coding	1.78166e-18	-5.74639	0.724	0.727	5.83281e-14	FALSE
RPE1	GCHFR	ENSG00000137880	protein_coding	1.27287e-40	-5.72678	0.325	0.242	4.16711e-36	FALSE
RPE1	RPL36	ENSG00000130255	protein_coding	7.62016e-28	-5.70335	0.989	0.99	2.49469e-23	FALSE
RPE1	PAK2	ENSG00000180370	protein_coding	3.87402e-62	5.6919	0.613	0.62	1.26828e-57	FALSE
RPE1	MRPS15	ENSG00000116898	protein_coding	1.14379e-10	5.67245	0.619	0.584	3.74455e-06	FALSE
RPE1	P4HA1	ENSG00000122884	protein_coding	1.25796e-49	5.66353	0.756	0.737	4.11832e-45	FALSE
RPE1	TCERG1	ENSG00000113649	protein_coding	4.88512e-12	5.66302	0.383	0.38	1.59929e-07	FALSE
RPE1	RPAIN	ENSG00000129197	protein_coding	2.07305e-47	-5.65561	0.674	0.595	6.78676e-43	FALSE
RPE1	LHFP	ENSG00000183722	protein_coding	3.79343e-28	5.65405	0.733	0.652	1.24189e-23	FALSE
RPE1	C1D	ENSG00000197223	protein_coding	2.52085e-32	5.65022	0.554	0.472	8.25275e-28	FALSE
RPE1	COL16A1	ENSG00000084636	protein_coding	2.30539e-106	5.63478	0.3	0.392	7.54738e-102	FALSE
RPE1	LRP1	ENSG00000123384	protein_coding	1.35581e-85	5.63015	0.522	0.572	4.43865e-81	FALSE
RPE1	NOG	ENSG00000183691	protein_coding	1.70151e-40	5.62697	0.198	0.125	5.57041e-36	FALSE
RPE1	PHF3	ENSG00000118482	protein_coding	7.37954e-24	5.58906	0.571	0.558	2.41592e-19	TRUE
RPE1	NDUFB5	ENSG00000136521	protein_coding	5.32156e-30	-5.57686	0.789	0.734	1.74217e-25	FALSE
RPE1	RGS10	ENSG00000148908	protein_coding	2.19707e-30	5.56498	0.237	0.255	7.19276e-26	FALSE
RPE1	CDK18	ENSG00000117266	protein_coding	3.3385e-31	5.55942	0.249	0.144	1.09296e-26	FALSE
RPE1	PRDX2	ENSG00000167815	protein_coding	6.17271e-30	-5.5571	0.92	0.91	2.02082e-25	FALSE
RPE1	DR1	ENSG00000117505	protein_coding	5.36669e-11	5.55414	0.386	0.373	1.75695e-06	FALSE
RPE1	TENM3	ENSG00000218336	protein_coding	4.87606e-65	5.5451	0.221	0.276	1.59632e-60	FALSE
RPE1	RPL11	ENSG00000142676	protein_coding	5.17024e-12	5.52913	0.993	0.995	1.69263e-07	FALSE
RPE1	PRRX2	ENSG00000167157	protein_coding	3.58322e-179	5.50927	0.223	0.382	1.17307e-174	FALSE
RPE1	CERCAM	ENSG00000167123	protein_coding	6.60215e-28	5.50865	0.372	0.388	2.16141e-23	TRUE
RPE1	LPAR1	ENSG00000198121	protein_coding	7.621e-59	-5.49745	0.137	0.209	2.49496e-54	FALSE
RPE1	POLR3K	ENSG00000161980	protein_coding	3.94568e-11	5.48161	0.319	0.273	1.29174e-06	FALSE
RPE1	NDUFS7	ENSG00000115286	protein_coding	4.97096e-21	-5.47687	0.749	0.7	1.62739e-16	FALSE
RPE1	ITGA11	ENSG00000137809	protein_coding	8.34239e-109	5.41629	0.156	0.18	2.73113e-104	FALSE
RPE1	HEXA	ENSG00000213614	protein_coding	6.1066e-11	5.40758	0.614	0.548	1.99918e-06	FALSE
RPE1	PTPN11	ENSG00000179295	protein_coding	4.68012e-46	5.3936	0.44	0.431	1.53218e-41	FALSE
RPE1	TRIP12	ENSG00000153827	protein_coding	4.64958e-66	5.38699	0.432	0.44	1.52218e-61	FALSE
RPE1	FAP	ENSG00000078098	protein_coding	7.06271e-176	5.36659	0.226	0.346	2.31219e-171	FALSE
RPE1	PPP1R15B	ENSG00000158615	protein_coding	3.45002e-24	5.36597	0.245	0.23	1.12947e-19	FALSE
RPE1	SLC16A1	ENSG00000155380	protein_coding	2.44766e-15	5.35914	0.575	0.467	8.01315e-11	FALSE
RPE1	IRAK1	ENSG00000184216	protein_coding	4.07786e-17	5.35732	0.251	0.242	1.33501e-12	FALSE
RPE1	PTP4A2	ENSG00000184007	protein_coding	2.0473e-12	5.35123	0.795	0.782	6.70245e-08	FALSE
RPE1	ERGIC2	ENSG00000087502	protein_coding	2.09162e-10	5.34642	0.583	0.571	6.84754e-06	FALSE
RPE1	FGFR1	ENSG00000077782	protein_coding	5.03991e-19	5.34592	0.55	0.572	1.64997e-14	FALSE
RPE1	EVA1A	ENSG00000115363	protein_coding	1.14208e-10	5.3458	0.316	0.215	3.73895e-06	FALSE
RPE1	FERMT2	ENSG00000073712	protein_coding	2.19432e-37	5.34575	0.53	0.567	7.18378e-33	FALSE
RPE1	LOX	ENSG00000113083	protein_coding	1.85409e-55	5.34239	0.569	0.575	6.06993e-51	FALSE
RPE1	PPP3CB	ENSG00000107758	protein_coding	1.15343e-22	5.34154	0.413	0.42	3.77609e-18	FALSE
RPE1	RWDD1	ENSG00000111832	protein_coding	1.42055e-16	5.33644	0.714	0.703	4.65061e-12	FALSE
RPE1	COX16	ENSG00000133983	protein_coding	1.35524e-19	5.32248	0.726	0.663	4.4368e-15	FALSE
RPE1	CPD	ENSG00000108582	protein_coding	4.09143e-28	5.31499	0.254	0.248	1.33945e-23	FALSE
RPE1	NBEA	ENSG00000172915	protein_coding	4.1086e-28	5.31302	0.406	0.304	1.34507e-23	FALSE
RPE1	TARS	ENSG00000113407	protein_coding	2.95184e-51	5.29028	0.47	0.512	9.66372e-47	FALSE
RPE1	G2E3	ENSG00000092140	protein_coding	8.49875e-12	5.28476	0.211	0.214	2.78232e-07	FALSE
RPE1	ANXA7	ENSG00000138279	protein_coding	1.27769e-10	5.26118	0.53	0.51	4.1829e-06	FALSE
RPE1	ACN9	ENSG00000196636	protein_coding	8.74771e-13	5.22215	0.371	0.308	2.86382e-08	FALSE
RPE1	NDUFB1	ENSG00000183648	protein_coding	9.95042e-36	5.22091	0.685	0.616	3.25757e-31	FALSE
RPE1	SERINC1	ENSG00000111897	protein_coding	2.45294e-18	5.22025	0.623	0.581	8.03045e-14	TRUE
RPE1	MYOF	ENSG00000138119	protein_coding	1.05941e-115	5.21372	0.303	0.318	3.46828e-111	FALSE
RPE1	CLMP	ENSG00000166250	protein_coding	2.37137e-82	5.21107	0.169	0.221	7.76339e-78	FALSE
RPE1	SRP54	ENSG00000100883	protein_coding	5.56731e-36	5.20415	0.512	0.511	1.82263e-31	FALSE
RPE1	ATOX1	ENSG00000177556	protein_coding	5.99211e-20	5.17978	0.83	0.785	1.9617e-15	FALSE
RPE1	COPA	ENSG00000122218	protein_coding	1.03159e-40	5.17665	0.539	0.554	3.37723e-36	FALSE
RPE1	SMYD3	ENSG00000185420	protein_coding	5.26433e-17	5.17403	0.281	0.267	1.72344e-12	FALSE
RPE1	TXNRD2	ENSG00000184470	protein_coding	8.75387e-11	5.17373	0.18	0.118	2.86584e-06	FALSE
RPE1	GALNT5	ENSG00000136542	protein_coding	5.14595e-84	5.1483	0.097	0.117	1.68468e-79	TRUE
RPE1	TPX2	ENSG00000088325	protein_coding	4.87557e-35	-5.13533	0.153	0.174	1.59616e-30	FALSE
RPE1	SPECC1	ENSG00000128487	protein_coding	6.94465e-11	5.13069	0.284	0.203	2.27354e-06	FALSE
RPE1	FOXO3	ENSG00000118689	protein_coding	9.42804e-11	5.13043	0.387	0.316	3.08655e-06	FALSE
RPE1	ASNA1	ENSG00000198356	protein_coding	1.48882e-12	5.12434	0.554	0.499	4.87409e-08	FALSE
RPE1	TMEM179B	ENSG00000185475	protein_coding	9.50014e-27	5.12215	0.664	0.588	3.11016e-22	FALSE
RPE1	CYB5R2	ENSG00000166394	protein_coding	1.15633e-52	5.11931	0.333	0.231	3.78561e-48	FALSE
RPE1	OAF	ENSG00000184232	protein_coding	3.45189e-28	5.11313	0.166	0.212	1.13008e-23	FALSE
RPE1	LSM14A	ENSG00000257103	protein_coding	2.28482e-12	5.10939	0.679	0.657	7.48003e-08	FALSE
RPE1	HADHB	ENSG00000138029	protein_coding	1.81576e-10	5.10798	0.63	0.566	5.94443e-06	FALSE
RPE1	CHD2	ENSG00000173575	protein_coding	4.13036e-18	5.09739	0.505	0.513	1.3522e-13	FALSE
RPE1	HSPA4	ENSG00000170606	protein_coding	2.24614e-17	5.09694	0.581	0.557	7.3534e-13	FALSE
RPE1	SCAND1	ENSG00000171222	protein_coding	3.60774e-24	5.09649	0.854	0.827	1.1811e-19	FALSE
RPE1	OS9	ENSG00000135506	protein_coding	3.40003e-37	5.08293	0.613	0.613	1.1131e-32	FALSE
RPE1	NRAS	ENSG00000213281	protein_coding	8.48172e-17	5.07633	0.337	0.308	2.77674e-12	FALSE
RPE1	NINJ1	ENSG00000131669	protein_coding	2.74517e-19	5.06982	0.35	0.266	8.98712e-15	FALSE
RPE1	COPS2	ENSG00000166200	protein_coding	5.04764e-26	5.06737	0.59	0.562	1.6525e-21	FALSE
RPE1	FIS1	ENSG00000214253	protein_coding	1.06085e-35	5.05294	0.849	0.809	3.47301e-31	FALSE
RPE1	RAB3IP	ENSG00000127328	protein_coding	1.30038e-26	-5.02407	0.381	0.256	4.25718e-22	FALSE
RPE1	CASC4	ENSG00000166734	protein_coding	1.73559e-39	5.02164	0.516	0.494	5.68196e-35	FALSE
RPE1	HSPA13	ENSG00000155304	protein_coding	6.14486e-52	5.02001	0.427	0.415	2.01171e-47	FALSE
RPE1	LINC00116	ENSG00000175701	lincRNA	3.03106e-26	5.01919	0.35	0.322	9.9231e-22	FALSE
RPE1	NCALD	ENSG00000104490	protein_coding	2.65022e-15	-5.01404	0.14	0.158	8.67628e-11	FALSE
RPE1	ELK3	ENSG00000111145	protein_coding	1.63782e-48	5.00595	0.258	0.263	5.36189e-44	FALSE
RPE1	NFIX	ENSG00000008441	protein_coding	1.48427e-48	4.99879	0.655	0.645	4.85921e-44	TRUE
RPE1	CEP55	ENSG00000138180	protein_coding	2.58781e-18	4.99718	0.103	0.111	8.47196e-14	TRUE
RPE1	POLR2I	ENSG00000105258	protein_coding	2.07998e-20	4.99102	0.728	0.672	6.80945e-16	TRUE
RPE1	GNPNAT1	ENSG00000100522	protein_coding	6.34154e-31	4.98791	0.281	0.296	2.07609e-26	FALSE
RPE1	SLC35G1	ENSG00000176273	protein_coding	2.29142e-16	4.98255	0.205	0.135	7.50167e-12	FALSE
RPE1	ARPC4	ENSG00000241553	protein_coding	7.15305e-14	4.95959	0.611	0.603	2.34177e-09	FALSE
RPE1	SND1	ENSG00000197157	protein_coding	1.60119e-15	4.95506	0.548	0.537	5.24199e-11	TRUE
RPE1	WDR54	ENSG00000005448	protein_coding	5.43931e-30	4.94856	0.454	0.381	1.78072e-25	FALSE
RPE1	C1QTNF6	ENSG00000133466	protein_coding	1.37849e-15	-4.93783	0.171	0.205	4.5129e-11	FALSE
RPE1	NDC80	ENSG00000080986	protein_coding	5.55369e-25	-4.92203	0.099	0.117	1.81817e-20	TRUE
RPE1	MAN1A2	ENSG00000198162	protein_coding	1.27076e-10	4.9154	0.431	0.413	4.16021e-06	FALSE
RPE1	SBDS	ENSG00000126524	protein_coding	2.8172e-15	4.90166	0.629	0.606	9.22295e-11	FALSE
RPE1	PLAC9	ENSG00000189129	protein_coding	1.82845e-11	4.89044	0.575	0.581	5.986e-07	FALSE
RPE1	MIR22HG	ENSG00000186594	lincRNA	1.67006e-21	4.88451	0.334	0.305	5.46746e-17	FALSE
RPE1	COPG1	ENSG00000181789	protein_coding	2.42364e-14	4.84914	0.353	0.354	7.93452e-10	FALSE
RPE1	LINC00998	ENSG00000214194	protein_coding	6.18249e-11	4.84084	0.482	0.403	2.02402e-06	FALSE
RPE1	IRX5	ENSG00000176842	protein_coding	3.98437e-72	-4.82392	0.097	0.172	1.3044e-67	FALSE
RPE1	CBR3	ENSG00000159231	protein_coding	2.36153e-34	4.82127	0.12	0.146	7.73116e-30	FALSE
RPE1	HSPB6	ENSG00000004776	protein_coding	5.18077e-24	4.82053	0.103	0.105	1.69608e-19	TRUE
RPE1	GDE1	ENSG00000006007	protein_coding	1.77688e-12	4.81233	0.441	0.377	5.81714e-08	FALSE
RPE1	PTK2B	ENSG00000120899	protein_coding	1.25456e-48	4.80077	0.183	0.112	4.10719e-44	FALSE
RPE1	AIDA	ENSG00000186063	protein_coding	2.15637e-15	4.79825	0.363	0.366	7.05953e-11	FALSE
RPE1	GPX7	ENSG00000116157	protein_coding	1.00939e-22	4.77578	0.472	0.508	3.30454e-18	FALSE
RPE1	PPP1CB	ENSG00000213639	protein_coding	3.91658e-17	4.77505	0.689	0.67	1.28221e-12	FALSE
RPE1	GPR180	ENSG00000152749	protein_coding	2.89481e-11	4.75766	0.416	0.342	9.47702e-07	FALSE
RPE1	CHCHD10	ENSG00000250479	protein_coding	5.59488e-27	-4.75291	0.646	0.563	1.83165e-22	FALSE
RPE1	MFAP4	ENSG00000166482	protein_coding	1.0806e-133	-4.75285	0.353	0.5	3.53768e-129	FALSE
RPE1	PCGF5	ENSG00000180628	protein_coding	4.57565e-11	4.75278	0.285	0.231	1.49798e-06	TRUE
RPE1	YIF1A	ENSG00000174851	protein_coding	3.59411e-14	-4.75033	0.688	0.673	1.17664e-09	FALSE
RPE1	G6PC3	ENSG00000141349	protein_coding	8.16399e-34	4.75004	0.483	0.398	2.67273e-29	FALSE
RPE1	RBMS3	ENSG00000144642	protein_coding	1.30476e-14	4.74886	0.281	0.302	4.27151e-10	FALSE
RPE1	RNF213	ENSG00000173821	protein_coding	7.49397e-12	-4.74226	0.338	0.343	2.45337e-07	FALSE
RPE1	PDS5A	ENSG00000121892	protein_coding	8.94355e-11	4.73966	0.359	0.335	2.92794e-06	FALSE
RPE1	GPM6A	ENSG00000150625	protein_coding	2.45462e-28	4.7389	0.379	0.265	8.03594e-24	FALSE
RPE1	SDF4	ENSG00000078808	protein_coding	4.59921e-24	4.73164	0.654	0.644	1.50569e-19	FALSE
RPE1	RBM25	ENSG00000119707	protein_coding	1.56928e-22	-4.7088	0.753	0.746	5.13752e-18	FALSE
RPE1	CHD1	ENSG00000153922	protein_coding	8.68977e-29	4.68656	0.378	0.366	2.84486e-24	FALSE
RPE1	MGST1	ENSG00000008394	protein_coding	1.77523e-42	-4.68275	0.591	0.456	5.81174e-38	FALSE
RPE1	RAPH1	ENSG00000173166	protein_coding	8.85547e-16	4.67716	0.161	0.154	2.8991e-11	FALSE
RPE1	CRB2	ENSG00000148204	protein_coding	2.20912e-69	4.66794	0.251	0.138	7.23223e-65	FALSE
RPE1	BOD1	ENSG00000145919	protein_coding	9.5923e-13	4.65691	0.528	0.542	3.14033e-08	FALSE
RPE1	NEDD9	ENSG00000111859	protein_coding	6.38494e-12	4.65565	0.151	0.136	2.0903e-07	FALSE
RPE1	MFSD10	ENSG00000109736	protein_coding	1.35303e-11	4.64221	0.536	0.461	4.42954e-07	FALSE
RPE1	KIAA1462	ENSG00000165757	protein_coding	1.37364e-57	4.63632	0.19	0.203	4.49704e-53	FALSE
RPE1	IRX3	ENSG00000177508	protein_coding	1.2451e-74	4.63098	0.148	0.213	4.0762e-70	FALSE
RPE1	ADAM15	ENSG00000143537	protein_coding	1.76678e-18	4.60135	0.331	0.256	5.78409e-14	FALSE
RPE1	SMIM1	ENSG00000235169	protein_coding	7.19866e-46	4.59631	0.241	0.155	2.3567e-41	FALSE
RPE1	CHEK1	ENSG00000149554	protein_coding	8.68997e-11	4.58802	0.173	0.175	2.84492e-06	FALSE
RPE1	KDELC2	ENSG00000178202	protein_coding	1.42363e-73	4.58032	0.247	0.298	4.66069e-69	FALSE
RPE1	CHID1	ENSG00000177830	protein_coding	1.27882e-12	4.57122	0.686	0.645	4.18662e-08	FALSE
RPE1	RAB27A	ENSG00000069974	protein_coding	1.51388e-27	-4.55458	0.385	0.278	4.95613e-23	FALSE
RPE1	SUCLG1	ENSG00000163541	protein_coding	4.01582e-14	4.54554	0.612	0.549	1.3147e-09	FALSE
RPE1	HIST2H2AC	ENSG00000184260	protein_coding	2.55861e-25	-4.53734	0.093	0.105	8.37637e-21	TRUE
RPE1	STRN3	ENSG00000196792	protein_coding	1.61706e-35	-4.53705	0.367	0.371	5.29392e-31	FALSE
RPE1	COX4I1	ENSG00000131143	protein_coding	9.0865e-70	-4.53596	0.96	0.953	2.97474e-65	FALSE
RPE1	SERTAD4	ENSG00000082497	protein_coding	3.90432e-34	-4.53445	0.161	0.207	1.2782e-29	FALSE
RPE1	FAM213A	ENSG00000122378	protein_coding	8.93492e-150	4.5333	0.707	0.61	2.92512e-145	FALSE
RPE1	NID1	ENSG00000116962	protein_coding	3.81661e-89	-4.5288	0.212	0.298	1.24948e-84	FALSE
RPE1	ABHD14A	ENSG00000248487	protein_coding	2.93153e-83	4.52825	0.528	0.427	9.59724e-79	FALSE
RPE1	NCOR2	ENSG00000196498	protein_coding	1.5746e-23	4.52675	0.527	0.51	5.15493e-19	FALSE
RPE1	GTF2F2	ENSG00000188342	protein_coding	4.84832e-14	-4.52127	0.46	0.375	1.58724e-09	FALSE
RPE1	MYCBP2	ENSG00000005810	protein_coding	4.68058e-19	-4.51948	0.469	0.479	1.53233e-14	FALSE
RPE1	PANK3	ENSG00000120137	protein_coding	6.42558e-15	4.51769	0.427	0.39	2.10361e-10	TRUE
RPE1	SGCB	ENSG00000163069	protein_coding	4.41294e-11	4.50274	0.476	0.446	1.44471e-06	FALSE
RPE1	TBC1D23	ENSG00000036054	protein_coding	1.76693e-10	4.4935	0.271	0.26	5.78457e-06	FALSE
RPE1	GOLT1B	ENSG00000111711	protein_coding	1.58275e-42	-4.48593	0.351	0.371	5.18162e-38	FALSE
RPE1	CS	ENSG00000062485	protein_coding	1.07298e-11	4.47663	0.3	0.247	3.51274e-07	FALSE
RPE1	LSR	ENSG00000105699	protein_coding	2.59656e-22	4.47541	0.318	0.199	8.50063e-18	FALSE
RPE1	VTA1	ENSG00000009844	protein_coding	1.32907e-11	4.47473	0.363	0.346	4.3511e-07	FALSE
RPE1	LINC00665	ENSG00000232677	lincRNA	2.90568e-11	-4.45716	0.24	0.179	9.51262e-07	FALSE
RPE1	KDM1A	ENSG00000004487	protein_coding	3.66199e-58	4.43837	0.496	0.515	1.19886e-53	FALSE
RPE1	MITF	ENSG00000187098	protein_coding	1.79315e-75	-4.42418	0.557	0.4	5.87042e-71	FALSE
RPE1	LEPREL4	ENSG00000141696	protein_coding	5.20547e-47	4.41422	0.389	0.425	1.70417e-42	FALSE
RPE1	GRAMD3	ENSG00000155324	protein_coding	2.18604e-14	4.40592	0.245	0.239	7.15666e-10	TRUE
RPE1	SLC16A8	ENSG00000100156	protein_coding	4.114e-25	-4.38869	0.243	0.151	1.34684e-20	FALSE
RPE1	CYSTM1	ENSG00000120306	protein_coding	4.4863e-36	4.38325	0.598	0.48	1.46872e-31	FALSE
RPE1	MAGED2	ENSG00000102316	protein_coding	5.25162e-16	-4.36863	0.801	0.788	1.71928e-11	FALSE
RPE1	EBF1	ENSG00000164330	protein_coding	1.63807e-66	-4.35367	0.089	0.162	5.3627e-62	FALSE
RPE1	ROR1	ENSG00000185483	protein_coding	1.99706e-13	4.35003	0.141	0.166	6.53799e-09	FALSE
RPE1	SLC25A39	ENSG00000013306	protein_coding	1.82863e-12	4.3434	0.541	0.481	5.98657e-08	FALSE
RPE1	MFAP2	ENSG00000117122	protein_coding	3.95209e-15	4.34208	0.783	0.763	1.29384e-10	FALSE
RPE1	FAM13A	ENSG00000138640	protein_coding	2.43653e-45	4.32447	0.439	0.349	7.97671e-41	FALSE
RPE1	SP100	ENSG00000067066	protein_coding	2.23203e-46	-4.31865	0.264	0.314	7.30723e-42	FALSE
RPE1	GOLIM4	ENSG00000173905	protein_coding	4.04302e-50	4.3142	0.461	0.497	1.3236e-45	FALSE
RPE1	CYP27A1	ENSG00000135929	protein_coding	2.02886e-90	-4.30509	0.385	0.244	6.64207e-86	FALSE
RPE1	DKK2	ENSG00000155011	protein_coding	1.60096e-22	-4.29698	0.052	0.102	5.24122e-18	TRUE
RPE1	MAP4K5	ENSG00000012983	protein_coding	2.85845e-76	4.29648	0.4	0.408	9.35798e-72	FALSE
RPE1	RLIM	ENSG00000131263	protein_coding	5.73276e-35	4.26965	0.273	0.262	1.87679e-30	FALSE
RPE1	SHCBP1	ENSG00000171241	protein_coding	6.54613e-19	4.24518	0.103	0.114	2.14307e-14	TRUE
RPE1	TMED4	ENSG00000158604	protein_coding	4.24755e-17	4.24188	0.648	0.589	1.39056e-12	FALSE
RPE1	AHCTF1	ENSG00000153207	protein_coding	9.45109e-22	4.24107	0.278	0.279	3.0941e-17	FALSE
RPE1	CNPY2	ENSG00000257727	protein_coding	1.18825e-23	4.22732	0.732	0.67	3.89009e-19	FALSE
RPE1	SMC5	ENSG00000198887	protein_coding	1.51894e-39	-4.22408	0.38	0.386	4.97271e-35	FALSE
RPE1	TM7SF3	ENSG00000064115	protein_coding	2.72194e-20	4.21524	0.363	0.279	8.91108e-16	FALSE
RPE1	SEC24D	ENSG00000150961	protein_coding	2.66798e-89	4.20947	0.323	0.387	8.73445e-85	FALSE
RPE1	PARD6B	ENSG00000124171	protein_coding	9.61656e-42	-4.20006	0.384	0.246	3.14827e-37	FALSE
RPE1	NOLC1	ENSG00000166197	protein_coding	5.94412e-31	4.19972	0.287	0.307	1.94599e-26	FALSE
RPE1	COX6B1	ENSG00000126267	protein_coding	3.10838e-40	4.17324	0.917	0.904	1.01762e-35	FALSE
RPE1	SBF2	ENSG00000133812	protein_coding	3.7737e-16	4.16869	0.283	0.288	1.23543e-11	FALSE
RPE1	SQLE	ENSG00000104549	protein_coding	5.18088e-18	-4.16147	0.608	0.603	1.69612e-13	FALSE
RPE1	KPNA4	ENSG00000186432	protein_coding	4.41358e-21	4.15193	0.533	0.522	1.44492e-16	FALSE
RPE1	IL1R1	ENSG00000115594	protein_coding	1.17778e-80	-4.15118	0.103	0.163	3.85582e-76	FALSE
RPE1	APLP1	ENSG00000105290	protein_coding	5.17355e-52	4.14922	0.46	0.313	1.69372e-47	FALSE
RPE1	TMEM100	ENSG00000166292	protein_coding	2.7858e-41	-4.14778	0.07	0.128	9.12015e-37	FALSE
RPE1	TP53BP2	ENSG00000143514	protein_coding	6.67128e-30	4.09685	0.31	0.304	2.18404e-25	FALSE
RPE1	AURKB	ENSG00000178999	protein_coding	3.51541e-13	4.09249	0.09	0.105	1.15087e-08	TRUE
RPE1	GMPR	ENSG00000137198	protein_coding	2.25939e-40	4.08783	0.239	0.156	7.3968e-36	FALSE
RPE1	HDDC2	ENSG00000111906	protein_coding	1.06496e-25	4.08767	0.73	0.669	3.48645e-21	FALSE
RPE1	STARD7	ENSG00000084090	protein_coding	3.53163e-15	4.08363	0.492	0.41	1.15618e-10	FALSE
RPE1	MELK	ENSG00000165304	protein_coding	3.72809e-16	4.07757	0.116	0.126	1.2205e-11	TRUE
RPE1	SCARB2	ENSG00000138760	protein_coding	1.17861e-21	4.06025	0.612	0.577	3.85855e-17	TRUE
RPE1	NDUFA8	ENSG00000119421	protein_coding	8.79643e-12	-4.03551	0.629	0.582	2.87977e-07	FALSE
RPE1	ATF5	ENSG00000169136	protein_coding	9.83051e-41	4.02176	0.304	0.345	3.21831e-36	FALSE
RPE1	CASC5	ENSG00000137812	protein_coding	4.25583e-28	-4.01855	0.098	0.117	1.39327e-23	TRUE
RPE1	WHSC1L1	ENSG00000147548	protein_coding	3.68362e-11	4.01031	0.586	0.573	1.20594e-06	FALSE
RPE1	LHX2	ENSG00000106689	protein_coding	9.87999e-119	3.99618	0.444	0.263	3.23451e-114	FALSE
RPE1	MMP23B	ENSG00000189409	protein_coding	3.86068e-15	-3.99554	0.11	0.17	1.26391e-10	FALSE
RPE1	NRD1	ENSG00000078618	protein_coding	6.08975e-42	3.98611	0.511	0.511	1.99366e-37	FALSE
RPE1	MMP16	ENSG00000156103	protein_coding	5.76095e-103	3.97918	0.163	0.232	1.88602e-98	FALSE
RPE1	IBTK	ENSG00000005700	protein_coding	4.1655e-21	3.97462	0.432	0.418	1.3637e-16	FALSE
RPE1	TGOLN2	ENSG00000152291	protein_coding	3.54876e-22	3.97407	0.454	0.462	1.16179e-17	FALSE
RPE1	NUDT21	ENSG00000167005	protein_coding	2.99819e-19	3.97352	0.395	0.388	9.81547e-15	FALSE
RPE1	ST6GAL2	ENSG00000144057	protein_coding	5.84034e-41	3.96792	0.111	0.13	1.91201e-36	FALSE
RPE1	PLCD3	ENSG00000161714	protein_coding	2.53442e-19	3.96779	0.31	0.193	8.2972e-15	FALSE
RPE1	PDCD6IP	ENSG00000170248	protein_coding	3.53292e-31	3.96277	0.459	0.449	1.15661e-26	FALSE
RPE1	KCNE4	ENSG00000152049	protein_coding	2.00496e-73	3.95284	0.133	0.188	6.56384e-69	FALSE
RPE1	CHURC1	ENSG00000258289	protein_coding	4.35657e-12	3.95058	0.552	0.526	1.42625e-07	TRUE
RPE1	USP9X	ENSG00000124486	protein_coding	4.04045e-27	3.94147	0.472	0.432	1.32276e-22	FALSE
RPE1	SMAGP	ENSG00000170545	protein_coding	1.98827e-16	3.93062	0.14	0.163	6.50921e-12	FALSE
RPE1	TMEM167A	ENSG00000174695	protein_coding	3.23271e-37	3.91856	0.665	0.659	1.05832e-32	FALSE
RPE1	FNBP1L	ENSG00000137942	protein_coding	2.75369e-17	-3.9164	0.45	0.434	9.01505e-13	FALSE
RPE1	TRIM2	ENSG00000109654	protein_coding	2.43368e-34	3.90377	0.247	0.29	7.9674e-30	FALSE
RPE1	POLR2B	ENSG00000047315	protein_coding	7.1351e-12	3.9032	0.475	0.452	2.33589e-07	FALSE
RPE1	PNISR	ENSG00000132424	protein_coding	2.92123e-30	3.90298	0.866	0.831	9.56351e-26	FALSE
RPE1	ATP5D	ENSG00000099624	protein_coding	8.35893e-21	3.89464	0.911	0.898	2.73655e-16	FALSE
RPE1	HUWE1	ENSG00000086758	protein_coding	1.88576e-23	3.88608	0.488	0.477	6.17361e-19	FALSE
RPE1	C9orf3	ENSG00000148120	protein_coding	2.72546e-12	3.87676	0.298	0.279	8.92262e-08	FALSE
RPE1	GNL2	ENSG00000134697	protein_coding	9.56934e-21	3.87643	0.295	0.305	3.13281e-16	FALSE
RPE1	SAMD5	ENSG00000203727	protein_coding	1.84093e-51	-3.86909	0.128	0.177	6.02682e-47	FALSE
RPE1	ECT2	ENSG00000114346	protein_coding	5.06587e-11	3.8618	0.166	0.162	1.65847e-06	FALSE
RPE1	ATP6V0E2	ENSG00000171130	protein_coding	1.16903e-41	3.83612	0.369	0.274	3.82717e-37	FALSE
RPE1	GAMT	ENSG00000130005	protein_coding	3.2612e-31	-3.80107	0.56	0.486	1.06765e-26	FALSE
RPE1	API5	ENSG00000166181	protein_coding	4.83311e-31	3.79127	0.359	0.341	1.58226e-26	FALSE
RPE1	SMCHD1	ENSG00000101596	protein_coding	2.3005e-51	3.78661	0.482	0.491	7.53138e-47	FALSE
RPE1	MX1	ENSG00000157601	protein_coding	2.00937e-39	-3.77075	0.081	0.152	6.57827e-35	FALSE
RPE1	MCM4	ENSG00000104738	protein_coding	6.56785e-15	3.73354	0.216	0.226	2.15018e-10	FALSE
RPE1	NCAPG	ENSG00000109805	protein_coding	1.46627e-20	3.72317	0.118	0.135	4.80027e-16	FALSE
RPE1	ZNF536	ENSG00000198597	protein_coding	8.51957e-11	-3.71676	0.147	0.118	2.78914e-06	FALSE
RPE1	SHISA5	ENSG00000164054	protein_coding	3.30439e-31	3.70737	0.637	0.551	1.08179e-26	FALSE
RPE1	CAND1	ENSG00000111530	protein_coding	3.47478e-47	3.70457	0.551	0.541	1.13757e-42	FALSE
RPE1	HIPK3	ENSG00000110422	protein_coding	1.44948e-36	3.70246	0.283	0.26	4.74532e-32	FALSE
RPE1	TRAPPC3	ENSG00000054116	protein_coding	6.19275e-14	3.68677	0.605	0.542	2.02738e-09	FALSE
RPE1	UBXN1	ENSG00000162191	protein_coding	2.88459e-17	3.68192	0.768	0.726	9.44356e-13	FALSE
RPE1	AKR7A2	ENSG00000053371	protein_coding	2.72892e-11	3.66159	0.63	0.573	8.93394e-07	FALSE
RPE1	PLOD1	ENSG00000083444	protein_coding	7.57269e-37	3.6568	0.454	0.483	2.47915e-32	FALSE
RPE1	ATP6V1E1	ENSG00000131100	protein_coding	2.85141e-11	3.65535	0.51	0.444	9.33494e-07	FALSE
RPE1	ZNF146	ENSG00000167635	protein_coding	2.39317e-21	3.65118	0.364	0.367	7.83475e-17	FALSE
RPE1	SIVA1	ENSG00000184990	protein_coding	8.12221e-17	3.64179	0.683	0.685	2.65905e-12	FALSE
RPE1	MYO1C	ENSG00000197879	protein_coding	5.12986e-18	3.63273	0.41	0.4	1.67941e-13	FALSE
RPE1	TAP1	ENSG00000168394	protein_coding	5.94699e-13	3.62604	0.248	0.177	1.94693e-08	FALSE
RPE1	COL15A1	ENSG00000204291	protein_coding	3.67849e-39	-3.62332	0.111	0.151	1.20426e-34	FALSE
RPE1	BACE2	ENSG00000182240	protein_coding	2.98625e-18	3.62039	0.603	0.488	9.7764e-14	FALSE
RPE1	RAB14	ENSG00000119396	protein_coding	2.44611e-14	3.61981	0.565	0.545	8.00808e-10	TRUE
RPE1	PTBP3	ENSG00000119314	protein_coding	1.37885e-26	3.61687	0.299	0.29	4.51408e-22	FALSE
RPE1	SYF2	ENSG00000117614	protein_coding	3.55668e-14	-3.60819	0.618	0.552	1.16438e-09	FALSE
RPE1	EIF4E2	ENSG00000135930	protein_coding	1.01826e-18	3.60411	0.561	0.55	3.3336e-14	FALSE
RPE1	DECR1	ENSG00000104325	protein_coding	2.20521e-11	-3.58147	0.394	0.385	7.2194e-07	FALSE
RPE1	SNX6	ENSG00000129515	protein_coding	7.77835e-57	3.56583	0.691	0.693	2.54648e-52	FALSE
RPE1	SEPT6	ENSG00000125354	protein_coding	5.34375e-46	3.56418	0.259	0.337	1.74944e-41	FALSE
RPE1	SMEK1	ENSG00000100796	protein_coding	8.97647e-17	3.55559	0.401	0.381	2.93872e-12	FALSE
RPE1	FBXO2	ENSG00000116661	protein_coding	6.83839e-22	3.55533	0.176	0.088	2.23875e-17	FALSE
RPE1	FBXO30	ENSG00000118496	protein_coding	2.28417e-12	3.54331	0.139	0.127	7.47792e-08	FALSE
RPE1	CNTN1	ENSG00000018236	protein_coding	2.15567e-36	-3.53618	0.382	0.285	7.05722e-32	FALSE
RPE1	PLEKHA2	ENSG00000169499	protein_coding	2.35753e-18	3.53021	0.283	0.193	7.71808e-14	FALSE
RPE1	ZNF580	ENSG00000213015	protein_coding	5.08327e-25	3.52338	0.665	0.6	1.66416e-20	FALSE
RPE1	NOL11	ENSG00000130935	protein_coding	4.51373e-11	3.52289	0.348	0.332	1.4777e-06	FALSE
RPE1	UBE3A	ENSG00000114062	protein_coding	3.96616e-15	3.5213	0.564	0.542	1.29844e-10	FALSE
RPE1	FARP1	ENSG00000152767	protein_coding	7.92757e-95	3.52123	0.438	0.505	2.59533e-90	FALSE
RPE1	PKDCC	ENSG00000162878	protein_coding	4.91321e-34	-3.50379	0.152	0.216	1.60849e-29	FALSE
RPE1	ARMCX2	ENSG00000184867	protein_coding	4.91641e-37	-3.50077	0.331	0.366	1.60954e-32	FALSE
RPE1	MAN2A1	ENSG00000112893	protein_coding	2.59138e-30	3.48419	0.403	0.386	8.48366e-26	TRUE
RPE1	FZD6	ENSG00000164930	protein_coding	1.94103e-11	3.46917	0.371	0.261	6.35456e-07	FALSE
RPE1	PRKAR2A	ENSG00000114302	protein_coding	2.48723e-12	3.46779	0.492	0.485	8.14268e-08	FALSE
RPE1	FBXO11	ENSG00000138081	protein_coding	1.76326e-18	-3.44782	0.401	0.383	5.77255e-14	TRUE
RPE1	KANK2	ENSG00000197256	protein_coding	3.34276e-11	-3.44721	0.335	0.372	1.09435e-06	FALSE
RPE1	RAB23	ENSG00000112210	protein_coding	8.72825e-23	3.44467	0.148	0.154	2.85745e-18	FALSE
RPE1	UBQLN1	ENSG00000135018	protein_coding	3.10522e-11	3.40835	0.398	0.363	1.01659e-06	FALSE
RPE1	EMX2	ENSG00000170370	protein_coding	2.50166e-38	-3.40607	0.116	0.147	8.18995e-34	FALSE
RPE1	WNT11	ENSG00000085741	protein_coding	1.09239e-36	-3.39007	0.052	0.119	3.57627e-32	FALSE
RPE1	MSH6	ENSG00000116062	protein_coding	2.20427e-27	3.38693	0.339	0.351	7.21632e-23	FALSE
RPE1	WDR45B	ENSG00000141580	protein_coding	2.31395e-12	3.38101	0.411	0.411	7.5754e-08	FALSE
RPE1	SNAP23	ENSG00000092531	protein_coding	2.92439e-16	3.37982	0.453	0.396	9.57388e-12	FALSE
RPE1	RAB31	ENSG00000168461	protein_coding	5.71283e-42	-3.37455	0.275	0.305	1.87027e-37	FALSE
RPE1	EML1	ENSG00000066629	protein_coding	1.41297e-13	3.37446	0.207	0.222	4.62578e-09	FALSE
RPE1	FNDC3A	ENSG00000102531	protein_coding	2.21799e-17	3.36794	0.454	0.438	7.26127e-13	FALSE
RPE1	TCF4	ENSG00000196628	protein_coding	1.01658e-54	-3.36256	0.492	0.563	3.32809e-50	FALSE
RPE1	MXRA7	ENSG00000182534	protein_coding	1.60935e-13	3.35993	0.704	0.647	5.26867e-09	TRUE
RPE1	ATL3	ENSG00000184743	protein_coding	3.50923e-54	3.34082	0.279	0.302	1.14885e-49	FALSE
RPE1	MAP9	ENSG00000164114	protein_coding	3.38687e-25	3.32891	0.508	0.41	1.10879e-20	FALSE
RPE1	ALDH1L2	ENSG00000136010	protein_coding	5.16971e-143	-3.32861	0.147	0.238	1.69246e-138	FALSE
RPE1	MGMT	ENSG00000170430	protein_coding	2.31732e-33	3.32132	0.502	0.443	7.58645e-29	FALSE
RPE1	EDEM3	ENSG00000116406	protein_coding	3.79115e-20	3.32089	0.186	0.186	1.24115e-15	FALSE
RPE1	CDK5RAP2	ENSG00000136861	protein_coding	1.79101e-14	-3.31954	0.288	0.295	5.86342e-10	FALSE
RPE1	OLFM2	ENSG00000105088	protein_coding	2.98635e-13	3.31592	0.295	0.343	9.7767e-09	FALSE
RPE1	FAM84A	ENSG00000162981	protein_coding	7.63188e-56	-3.31048	0.238	0.171	2.49852e-51	FALSE
RPE1	EEA1	ENSG00000102189	protein_coding	3.86197e-31	3.3102	0.392	0.417	1.26433e-26	FALSE
RPE1	B3GAT3	ENSG00000149541	protein_coding	8.57276e-11	3.3049	0.458	0.384	2.80655e-06	FALSE
RPE1	TSTD1	ENSG00000215845	protein_coding	3.48962e-133	3.29688	0.263	0.128	1.14243e-128	FALSE
RPE1	FAM173A	ENSG00000103254	protein_coding	1.84262e-10	3.29365	0.464	0.404	6.03239e-06	FALSE
RPE1	SLC25A11	ENSG00000108528	protein_coding	1.74951e-12	3.28564	0.557	0.504	5.72756e-08	FALSE
RPE1	PALMD	ENSG00000099260	protein_coding	3.45955e-13	3.28446	0.155	0.126	1.13259e-08	FALSE
RPE1	RHOF	ENSG00000139725	protein_coding	3.40542e-30	3.27756	0.224	0.126	1.11487e-25	FALSE
RPE1	CDC42EP5	ENSG00000167617	protein_coding	3.93828e-158	-3.27319	0.33	0.478	1.28931e-153	FALSE
RPE1	CUL4A	ENSG00000139842	protein_coding	2.27468e-10	3.241	0.309	0.282	7.44685e-06	FALSE
RPE1	PKNOX1	ENSG00000160199	protein_coding	2.41426e-15	3.2403	0.177	0.178	7.90382e-11	FALSE
RPE1	MDFIC	ENSG00000135272	protein_coding	5.17058e-43	3.23972	0.302	0.34	1.69275e-38	FALSE
RPE1	PRKDC	ENSG00000253729	protein_coding	4.21668e-83	3.23525	0.673	0.674	1.38046e-78	FALSE
RPE1	MGEA5	ENSG00000198408	protein_coding	6.37668e-17	3.2348	0.458	0.449	2.0876e-12	FALSE
RPE1	CNPY3	ENSG00000137161	protein_coding	7.21588e-14	3.22726	0.462	0.4	2.36234e-09	FALSE
RPE1	UQCC2	ENSG00000137288	protein_coding	3.27901e-13	3.21537	0.705	0.665	1.07348e-08	FALSE
RPE1	ZNF770	ENSG00000198146	protein_coding	4.74808e-17	-3.20997	0.389	0.376	1.55443e-12	FALSE
RPE1	U2AF1	ENSG00000160201	protein_coding	1.97126e-10	3.20933	0.805	0.793	6.45351e-06	FALSE
RPE1	SPRY1	ENSG00000164056	protein_coding	2.95923e-28	-3.19836	0.117	0.165	9.68792e-24	FALSE
RPE1	BLOC1S1	ENSG00000135441	protein_coding	2.67351e-27	3.1876	0.8	0.755	8.75254e-23	FALSE
RPE1	BDP1	ENSG00000145734	protein_coding	3.63559e-24	-3.17418	0.445	0.459	1.19022e-19	FALSE
RPE1	LYRM4	ENSG00000214113	protein_coding	3.55581e-22	3.15635	0.472	0.407	1.1641e-17	FALSE
RPE1	KIF21A	ENSG00000139116	protein_coding	1.12522e-50	-3.14986	0.469	0.316	3.68376e-46	TRUE
RPE1	RPL7L1	ENSG00000146223	protein_coding	2.16867e-21	-3.14801	0.502	0.528	7.0998e-17	FALSE
RPE1	SEMA3D	ENSG00000153993	protein_coding	2.76505e-52	-3.14535	0.132	0.17	9.05223e-48	FALSE
RPE1	SHOX2	ENSG00000168779	protein_coding	5.05696e-60	-3.14208	0.109	0.174	1.65555e-55	FALSE
RPE1	TK1	ENSG00000167900	protein_coding	4.40628e-30	3.12378	0.16	0.192	1.44253e-25	FALSE
RPE1	RAB13	ENSG00000143545	protein_coding	4.16784e-35	-3.11874	0.749	0.726	1.36447e-30	FALSE
RPE1	P4HTM	ENSG00000178467	protein_coding	1.17208e-38	3.11783	0.457	0.351	3.83717e-34	FALSE
RPE1	HIGD2A	ENSG00000146066	protein_coding	8.74537e-40	3.11521	0.826	0.778	2.86306e-35	FALSE
RPE1	ENPP1	ENSG00000197594	protein_coding	4.37925e-13	3.08673	0.108	0.106	1.43368e-08	TRUE
RPE1	CCDC104	ENSG00000163001	protein_coding	8.34308e-19	-3.07095	0.515	0.434	2.73136e-14	FALSE
RPE1	SRGAP2	ENSG00000163486	protein_coding	1.34416e-26	3.0625	0.207	0.225	4.40051e-22	FALSE
RPE1	STT3A	ENSG00000134910	protein_coding	1.06543e-11	3.06022	0.421	0.418	3.48801e-07	FALSE
RPE1	H2AFX	ENSG00000188486	protein_coding	2.53236e-13	-3.03769	0.333	0.327	8.29043e-09	FALSE
RPE1	PITPNB	ENSG00000180957	protein_coding	1.32198e-18	3.03553	0.381	0.386	4.32788e-14	FALSE
RPE1	TIMM8B	ENSG00000150779	protein_coding	4.4515e-33	-3.03372	0.764	0.702	1.45733e-28	FALSE
RPE1	DNPH1	ENSG00000112667	protein_coding	8.36977e-22	3.01994	0.594	0.522	2.74009e-17	FALSE
RPE1	EFNA5	ENSG00000184349	protein_coding	8.86905e-12	-3.01739	0.396	0.385	2.90355e-07	FALSE
RPE1	LEPRE1	ENSG00000117385	protein_coding	5.41234e-27	3.01269	0.441	0.451	1.77189e-22	FALSE
RPE1	TMEM147	ENSG00000105677	protein_coding	5.02488e-48	-3.01147	0.788	0.72	1.64504e-43	FALSE
RPE1	TCEA1	ENSG00000187735	protein_coding	5.60881e-82	3.00693	0.776	0.78	1.83621e-77	FALSE
RPE1	BAIAP2	ENSG00000175866	protein_coding	1.57192e-17	3.00134	0.309	0.213	5.14615e-13	FALSE
RPE1	MANBAL	ENSG00000101363	protein_coding	3.35009e-16	2.99128	0.42	0.357	1.09675e-11	FALSE
RPE1	USP48	ENSG00000090686	protein_coding	5.03216e-25	2.98266	0.443	0.445	1.64743e-20	FALSE
RPE1	RNF5	ENSG00000204308	protein_coding	1.01247e-31	2.95825	0.503	0.428	3.31463e-27	FALSE
RPE1	ERP29	ENSG00000089248	protein_coding	8.52394e-47	-2.94197	0.875	0.84	2.79057e-42	FALSE
RPE1	LUC7L3	ENSG00000108848	protein_coding	1.1566e-15	-2.92422	0.762	0.716	3.78648e-11	TRUE
RPE1	MAN1A1	ENSG00000111885	protein_coding	8.17768e-103	2.92262	0.194	0.237	2.67721e-98	FALSE
RPE1	AP3B1	ENSG00000132842	protein_coding	9.6066e-16	2.91514	0.388	0.387	3.14501e-11	FALSE
RPE1	CYB5R1	ENSG00000159348	protein_coding	3.14688e-18	2.91077	0.337	0.263	1.03022e-13	FALSE
RPE1	MYRF	ENSG00000124920	protein_coding	9.08859e-43	2.90345	0.398	0.252	2.97542e-38	FALSE
RPE1	TMEM155	ENSG00000164112	protein_coding	5.09896e-41	2.88104	0.28	0.162	1.6693e-36	TRUE
RPE1	SNHG15	ENSG00000232956	lincRNA	1.27664e-10	-2.87658	0.209	0.207	4.17947e-06	FALSE
RPE1	MCFD2	ENSG00000180398	protein_coding	3.18745e-24	2.87397	0.574	0.548	1.04351e-19	FALSE
RPE1	SORBS3	ENSG00000120896	protein_coding	5.66122e-22	2.87154	0.363	0.377	1.85337e-17	FALSE
RPE1	NHSL1	ENSG00000135540	protein_coding	3.88702e-17	2.86351	0.357	0.268	1.27253e-12	FALSE
RPE1	ISCA2	ENSG00000165898	protein_coding	1.27389e-13	2.85971	0.474	0.406	4.17046e-09	FALSE
RPE1	RSL1D1	ENSG00000171490	protein_coding	1.58521e-15	-2.85754	0.719	0.708	5.18966e-11	FALSE
RPE1	MRGPRF	ENSG00000172935	protein_coding	6.24022e-19	2.85179	0.107	0.131	2.04292e-14	TRUE
RPE1	BMPR2	ENSG00000204217	protein_coding	7.27515e-16	2.85094	0.438	0.437	2.38174e-11	FALSE
RPE1	RAI14	ENSG00000039560	protein_coding	2.54656e-24	2.8491	0.576	0.575	8.33692e-20	FALSE
RPE1	DNAJC15	ENSG00000120675	protein_coding	7.3475e-51	2.84288	0.45	0.47	2.40543e-46	FALSE
RPE1	GPAA1	ENSG00000197858	protein_coding	4.26386e-13	2.83804	0.647	0.576	1.3959e-08	FALSE
RPE1	LINC00657	ENSG00000260032	lincRNA	1.39019e-184	2.83547	0.646	0.665	4.5512e-180	TRUE
RPE1	ZDHHC12	ENSG00000160446	protein_coding	9.7144e-40	2.83522	0.387	0.288	3.1803e-35	FALSE
RPE1	LSM12	ENSG00000161654	protein_coding	3.76479e-18	2.83112	0.472	0.467	1.23252e-13	FALSE
RPE1	YTHDF3	ENSG00000185728	protein_coding	4.84844e-16	2.82739	0.29	0.268	1.58728e-11	FALSE
RPE1	ILVBL	ENSG00000105135	protein_coding	4.10059e-61	2.82723	0.533	0.436	1.34245e-56	FALSE
RPE1	CLPTM1	ENSG00000104853	protein_coding	2.67259e-11	2.82469	0.427	0.364	8.74952e-07	FALSE
RPE1	PLIN3	ENSG00000105355	protein_coding	2.7856e-20	2.82429	0.477	0.484	9.1195e-16	FALSE
RPE1	SLC2A4RG	ENSG00000125520	protein_coding	4.25246e-13	2.81188	0.497	0.509	1.39217e-08	FALSE
RPE1	MID1	ENSG00000101871	protein_coding	1.33605e-32	2.81134	0.19	0.226	4.37397e-28	FALSE
RPE1	SAMD4A	ENSG00000020577	protein_coding	1.11925e-13	2.80587	0.174	0.163	3.66421e-09	FALSE
RPE1	PNKD	ENSG00000127838	protein_coding	2.6065e-37	-2.80332	0.637	0.556	8.53315e-33	FALSE
RPE1	AGPAT5	ENSG00000155189	protein_coding	1.50078e-11	2.79458	0.283	0.265	4.91324e-07	FALSE
RPE1	GOLM1	ENSG00000135052	protein_coding	1.56729e-39	2.78348	0.487	0.497	5.131e-35	FALSE
RPE1	RP11-89K21.1	ENSG00000259439	lincRNA	1.19633e-13	2.77842	0.237	0.144	3.91654e-09	FALSE
RPE1	RFC1	ENSG00000035928	protein_coding	8.0527e-20	-2.77537	0.53	0.534	2.63629e-15	FALSE
RPE1	BUB1B	ENSG00000156970	protein_coding	2.87844e-19	-2.77328	0.096	0.106	9.42344e-15	TRUE
RPE1	RP11-343N15.5	ENSG00000269996	lincRNA	9.10429e-18	2.77106	0.246	0.268	2.98056e-13	FALSE
RPE1	CENPE	ENSG00000138778	protein_coding	1.30755e-30	2.76947	0.109	0.127	4.28065e-26	TRUE
RPE1	PWP1	ENSG00000136045	protein_coding	2.86855e-17	2.75595	0.417	0.416	9.39104e-13	FALSE
RPE1	ZNF704	ENSG00000164684	protein_coding	3.65684e-47	2.75548	0.108	0.156	1.19718e-42	FALSE
RPE1	PDZD8	ENSG00000165650	protein_coding	1.48936e-19	-2.74354	0.299	0.279	4.87588e-15	FALSE
RPE1	NFIA	ENSG00000162599	protein_coding	5.13272e-20	2.74201	0.37	0.407	1.68035e-15	FALSE
RPE1	TPRN	ENSG00000176058	protein_coding	8.91609e-85	2.7236	0.599	0.44	2.91895e-80	FALSE
RPE1	HCFC1	ENSG00000172534	protein_coding	7.79104e-14	2.72245	0.256	0.254	2.55063e-09	FALSE
RPE1	ZBTB1	ENSG00000126804	protein_coding	7.46206e-56	2.72155	0.33	0.346	2.44293e-51	FALSE
RPE1	GNB4	ENSG00000114450	protein_coding	7.46659e-76	2.72017	0.211	0.261	2.44441e-71	FALSE
RPE1	OPA1	ENSG00000198836	protein_coding	1.14306e-16	2.71252	0.303	0.287	3.74216e-12	FALSE
RPE1	MTHFD1L	ENSG00000120254	protein_coding	3.59249e-14	2.70939	0.323	0.324	1.17611e-09	FALSE
RPE1	PPAP2C	ENSG00000141934	protein_coding	7.38248e-77	2.70832	0.178	0.09	2.41688e-72	FALSE
RPE1	MXI1	ENSG00000119950	protein_coding	7.56324e-13	-2.70103	0.294	0.302	2.47605e-08	TRUE
RPE1	LAMP1	ENSG00000185896	protein_coding	1.4671e-21	-2.70087	0.638	0.637	4.803e-17	FALSE
RPE1	EPS8L2	ENSG00000177106	protein_coding	2.35012e-18	2.6976	0.181	0.098	7.69383e-14	FALSE
RPE1	ACTR2	ENSG00000138071	protein_coding	6.38714e-63	2.69134	0.64	0.664	2.09102e-58	FALSE
RPE1	RANBP2	ENSG00000153201	protein_coding	1.37607e-33	2.6879	0.403	0.387	4.50498e-29	FALSE
RPE1	ADAM12	ENSG00000148848	protein_coding	4.24864e-38	2.68086	0.251	0.282	1.39092e-33	FALSE
RPE1	EPSTI1	ENSG00000133106	protein_coding	4.30765e-40	-2.66279	0.096	0.161	1.41024e-35	FALSE
[truncated: 3,013 more rows]

## Sheet: Sheet7
cluster	gene_name	ensembl_gene_id	gene_biotype	p_val	avg_log2FC	pct.1	pct.2	p_val_adj
ProgenitorRPE	EEF1A1	ENSG00000156508	protein_coding	0.00161251	-Inf	1	1	1
ProgenitorRPE	VIM	ENSG00000026025	protein_coding	0.00267984	Inf	0.997	0.997	1
ProgenitorRPE	FTL	ENSG00000087086	protein_coding	0.382688	-Inf	0.998	0.997	1
ProgenitorRPE	TMSB4X	ENSG00000205542	protein_coding	0.514392	Inf	0.997	0.997	1
ProgenitorRPE	TYRP1	ENSG00000107165	protein_coding	0.180339	694.018	0.425	0.347	1
ProgenitorRPE	MGP	ENSG00000111341	protein_coding	0.648443	-608.637	0.141	0.155	1
ProgenitorRPE	KRT7	ENSG00000135480	protein_coding	0.0427786	518.013	0.166	0.062	1
ProgenitorRPE	CRABP1	ENSG00000166426	protein_coding	1.61648e-05	-497.192	0.573	0.685	0.529202
ProgenitorRPE	PTGDS	ENSG00000107317	protein_coding	1.77913e-07	444.436	0.652	0.61	0.00582452
ProgenitorRPE	ACTB	ENSG00000075624	protein_coding	0.00583166	425.681	0.998	0.998	1
ProgenitorRPE	PMEL	ENSG00000185664	protein_coding	2.01809e-14	419.91	0.487	0.493	6.60682e-10
ProgenitorRPE	TIMP3	ENSG00000100234	protein_coding	0.0214114	372.221	0.502	0.407	1
ProgenitorRPE	RPS14	ENSG00000164587	protein_coding	2.34575e-18	-367.802	0.999	0.999	7.6795e-14
ProgenitorRPE	CRYAB	ENSG00000109846	protein_coding	0.0076275	349.218	0.478	0.376	1
ProgenitorRPE	RPS23	ENSG00000186468	protein_coding	1.56814e-06	-347.604	0.998	0.998	0.0513379
ProgenitorRPE	FN1	ENSG00000115414	protein_coding	0.0194256	-312.979	0.561	0.551	1
ProgenitorRPE	RPS25	ENSG00000118181	protein_coding	6.57261e-19	295.838	0.996	0.993	2.15174e-14
ProgenitorRPE	MT-ND2	ENSG00000198763	protein_coding	6.27862e-07	264.099	0.991	0.987	0.020555
ProgenitorRPE	ISG15	ENSG00000187608	protein_coding	0.00930031	-250.943	0.458	0.494	1
ProgenitorRPE	SERPINE2	ENSG00000135919	protein_coding	0.41202	239.573	0.35	0.374	1
ProgenitorRPE	RPS7	ENSG00000171863	protein_coding	0.000588242	-234.879	0.998	0.998	1
ProgenitorRPE	MT-CYB	ENSG00000198727	protein_coding	1.93872e-05	-232.188	0.999	0.999	0.634698
ProgenitorRPE	RPL30	ENSG00000156482	protein_coding	8.19281e-06	-227.86	0.999	0.996	0.268216
ProgenitorRPE	RPS18	ENSG00000231500	protein_coding	1.45896e-07	-224.975	0.999	1	0.00477633
ProgenitorRPE	TIMP1	ENSG00000102265	protein_coding	0.0875752	217.933	0.738	0.669	1
ProgenitorRPE	RPL32	ENSG00000144713	protein_coding	1.08757e-11	-213.408	0.999	0.998	3.56048e-07
ProgenitorRPE	RPL8	ENSG00000161016	protein_coding	8.27234e-05	-206.22	0.997	0.999	1
ProgenitorRPE	NPM1	ENSG00000181163	protein_coding	6.74557e-05	-201.892	0.993	0.991	1
ProgenitorRPE	MT-ND1	ENSG00000198888	protein_coding	7.25663e-13	-200.449	0.994	0.992	2.37567e-08
ProgenitorRPE	RPL7	ENSG00000147604	protein_coding	0.0522694	-199.006	0.996	0.996	1
ProgenitorRPE	CDKN1C	ENSG00000129757	protein_coding	0.551644	197.735	0.576	0.52	1
ProgenitorRPE	TMSB10	ENSG00000034510	protein_coding	0.238257	190.521	0.998	0.997	1
ProgenitorRPE	TXN	ENSG00000136810	protein_coding	0.6769	187.636	0.947	0.919	1
ProgenitorRPE	IFI27	ENSG00000165949	protein_coding	1.70387e-21	-184.396	0.276	0.213	5.57814e-17
ProgenitorRPE	RPS6	ENSG00000137154	protein_coding	0.0147535	-176.366	0.998	0.999	1
ProgenitorRPE	GNB2L1	ENSG00000204628	protein_coding	5.20415e-08	-175.923	0.995	0.995	0.00170373
ProgenitorRPE	RPL29	ENSG00000162244	protein_coding	5.75889e-20	-171.525	0.998	0.997	1.88535e-15
ProgenitorRPE	RPL11	ENSG00000142676	protein_coding	2.37012e-05	-170.152	0.997	0.997	0.775929
ProgenitorRPE	RPL6	ENSG00000089009	protein_coding	0.487905	-165.821	0.998	0.998	1
ProgenitorRPE	RPS3	ENSG00000149273	protein_coding	5.21296e-06	-164.824	0.999	0.997	0.170662
ProgenitorRPE	RPS8	ENSG00000142937	protein_coding	8.32359e-07	-161.426	1	0.999	0.0272498
ProgenitorRPE	RPS2	ENSG00000140988	protein_coding	0.0162158	-160.054	0.999	0.999	1
ProgenitorRPE	KRT18	ENSG00000111057	protein_coding	0.00621622	-160.053	0.362	0.232	1
ProgenitorRPE	GAPDH	ENSG00000111640	protein_coding	6.30875e-05	158.778	0.999	0.998	1
ProgenitorRPE	RPS15	ENSG00000115268	protein_coding	0.000121792	-149.955	0.998	0.998	1
ProgenitorRPE	H3F3A	ENSG00000163041	protein_coding	0.835464	-144.184	0.994	0.995	1
ProgenitorRPE	RPL10	ENSG00000147403	protein_coding	5.1579e-14	-141.299	1	0.999	1.68859e-09
ProgenitorRPE	RPL24	ENSG00000114391	protein_coding	3.4425e-05	-137.411	0.998	0.997	1
ProgenitorRPE	TMBIM4.1	ENSG00000155957	protein_coding	0.324381	-136.18	0.661	0.578	1
ProgenitorRPE	S100A6	ENSG00000197956	protein_coding	0.000875733	134.256	0.747	0.615	1
ProgenitorRPE	RPGRIP1L	ENSG00000103494	protein_coding	0.827774	-132.642	0.375	0.384	1
ProgenitorRPE	IGF2	ENSG00000167244	protein_coding	0.294268	-129.757	0.21	0.241	1
ProgenitorRPE	RPL35A	ENSG00000182899	protein_coding	2.0023e-13	-128.314	0.996	0.995	6.55513e-09
ProgenitorRPE	LUM	ENSG00000139329	protein_coding	0.000654248	-128.314	0.158	0.169	1
ProgenitorRPE	RPL15	ENSG00000174748	protein_coding	9.57861e-11	-128.313	0.999	0.998	3.13584e-06
ProgenitorRPE	RPS20	ENSG00000008988	protein_coding	0.475234	-128.303	0.991	0.991	1
ProgenitorRPE	MT2A	ENSG00000125148	protein_coding	0.00173671	125.6	0.392	0.274	1
ProgenitorRPE	RPL23A	ENSG00000198242	protein_coding	1.60746e-18	-125.429	0.997	0.993	5.26252e-14
ProgenitorRPE	CALD1	ENSG00000122786	protein_coding	0.741296	-125.246	0.918	0.871	1
ProgenitorRPE	RPS15A	ENSG00000134419	protein_coding	6.44209e-15	-123.986	0.996	0.997	2.10901e-10
ProgenitorRPE	IGFBP2	ENSG00000115457	protein_coding	0.499622	122.714	0.93	0.921	1
ProgenitorRPE	HES6	ENSG00000144485	protein_coding	0.0025935	-122.54	0.234	0.26	1
ProgenitorRPE	S100A11	ENSG00000163191	protein_coding	3.46231e-05	121.272	0.699	0.573	1
ProgenitorRPE	RPL39	ENSG00000198918	protein_coding	9.56019e-12	121.272	0.999	0.998	3.12982e-07
ProgenitorRPE	RPL12	ENSG00000197958	protein_coding	0.0109646	-119.658	0.998	0.996	1
ProgenitorRPE	RPL18A	ENSG00000105640	protein_coding	9.35218e-14	-119.658	0.999	0.998	3.06172e-09
ProgenitorRPE	ANXA2	ENSG00000182718	protein_coding	6.76575e-05	118.387	0.901	0.826	1
ProgenitorRPE	RPLP1	ENSG00000137818	protein_coding	8.23061e-20	-118.215	1	1	2.69454e-15
ProgenitorRPE	UPK3B	ENSG00000243566	protein_coding	0.57275	117.882	0.265	0.16	1
ProgenitorRPE	RPL19	ENSG00000108298	protein_coding	1.36552e-10	-115.4	0.997	0.998	4.47042e-06
ProgenitorRPE	TUBA1C	ENSG00000167553	protein_coding	0.00910467	114.407	0.813	0.716	1
ProgenitorRPE	RPL35	ENSG00000136942	protein_coding	0.0402081	-112.445	0.995	0.996	1
ProgenitorRPE	ID1	ENSG00000125968	protein_coding	6.49448e-05	111.173	0.522	0.512	1
ProgenitorRPE	CALM2	ENSG00000143933	protein_coding	0.449857	111.173	0.983	0.975	1
ProgenitorRPE	DCT	ENSG00000080166	protein_coding	1.17444e-13	-111.002	0.407	0.405	3.84488e-09
ProgenitorRPE	TTR	ENSG00000118271	protein_coding	1.78071e-05	-111.002	0.224	0.196	0.582968
ProgenitorRPE	APLP2	ENSG00000084234	protein_coding	0.00163305	109.73	0.868	0.809	1
ProgenitorRPE	RPS3A	ENSG00000145425	protein_coding	0.187742	-109.376	1	0.998	1
ProgenitorRPE	RPS4X	ENSG00000198034	protein_coding	4.22932e-06	106.845	0.997	0.997	0.138459
ProgenitorRPE	H3F3B	ENSG00000132475	protein_coding	0.518382	-106.674	0.99	0.984	1
ProgenitorRPE	LDHB	ENSG00000111716	protein_coding	0.320011	-103.788	0.98	0.974	1
ProgenitorRPE	RPL27	ENSG00000131469	protein_coding	1.01445e-05	-102.346	0.992	0.993	0.33211
ProgenitorRPE	S100A4	ENSG00000196154	protein_coding	0.641212	101.074	0.272	0.217	1
ProgenitorRPE	RPL7A	ENSG00000148303	protein_coding	2.88421e-11	-100.833	0.998	0.999	9.44233e-07
ProgenitorRPE	ABL2	ENSG00000143322	protein_coding	0.0154009	100.561	0.354	0.248	1
ProgenitorRPE	PTN	ENSG00000105894	protein_coding	3.21309e-05	-99.8657	0.613	0.6	1
ProgenitorRPE	H2AFX	ENSG00000188486	protein_coding	0.00493754	98.1888	0.832	0.809	1
ProgenitorRPE	MYL6	ENSG00000092841	protein_coding	0.20506	98.1532	0.992	0.99	1
ProgenitorRPE	RPL37A	ENSG00000197756	protein_coding	3.21256e-17	-96.123	0.996	0.996	1.05173e-12
ProgenitorRPE	COL3A1	ENSG00000168542	protein_coding	8.27535e-12	-95.1323	0.63	0.662	2.70919e-07
ProgenitorRPE	RPL18	ENSG00000063177	protein_coding	1.51329e-10	-95.1323	0.998	0.998	4.95422e-06
ProgenitorRPE	NACA	ENSG00000196531	protein_coding	0.00025663	-93.6374	0.994	0.994	1
ProgenitorRPE	CA3	ENSG00000164879	protein_coding	2.96918e-09	92.4181	0.179	0.179	9.72049e-05
ProgenitorRPE	TFPI2	ENSG00000105825	protein_coding	0.000144253	-92.2469	0.422	0.294	1
ProgenitorRPE	HMGB1	ENSG00000189403	protein_coding	0.0667767	-92.2469	0.996	0.995	1
ProgenitorRPE	EFEMP1	ENSG00000115380	protein_coding	1.42297e-15	91.9652	0.48	0.289	4.6585e-11
ProgenitorRPE	HSPE1	ENSG00000115541	protein_coding	0.0870105	-91.5341	0.951	0.918	1
ProgenitorRPE	ACTG1	ENSG00000184009	protein_coding	3.93725e-06	-90.8042	0.999	0.999	0.128898
ProgenitorRPE	RPL37	ENSG00000145592	protein_coding	9.38993e-15	-90.8042	0.997	0.995	3.07407e-10
ProgenitorRPE	TMEM98	ENSG00000006042	protein_coding	2.94775e-06	88.09	0.714	0.701	0.0965034
ProgenitorRPE	HSP90AB1	ENSG00000096384	protein_coding	0.171169	-87.9188	0.986	0.985	1
ProgenitorRPE	RPLP2	ENSG00000177600	protein_coding	3.56551e-18	-87.9187	0.997	0.997	1.16728e-13
ProgenitorRPE	NEAT1	ENSG00000245532	lincRNA	7.02943e-06	86.6488	0.85	0.796	0.230129
ProgenitorRPE	SVIP	ENSG00000198168	protein_coding	0.0115713	-86.4761	0.524	0.462	1
ProgenitorRPE	MT-ND3	ENSG00000198840	protein_coding	0.924095	85.2046	0.996	0.995	1
ProgenitorRPE	COTL1	ENSG00000103187	protein_coding	0.3779	85.1333	0.6	0.529	1
ProgenitorRPE	SERPINE3	ENSG00000253309	protein_coding	0.0133875	84.9918	0.136	0.063	1
ProgenitorRPE	RPL13	ENSG00000167526	protein_coding	8.21811e-07	-83.8595	1	0.999	0.0269044
ProgenitorRPE	SFRP1	ENSG00000104332	protein_coding	0.778016	83.7614	0.525	0.437	1
ProgenitorRPE	SMS	ENSG00000102172	protein_coding	0.578763	83.1966	0.818	0.751	1
ProgenitorRPE	RPS19	ENSG00000105372	protein_coding	1.99542e-09	-82.148	1	0.997	6.53259e-05
ProgenitorRPE	RPL14	ENSG00000188846	protein_coding	0.331949	-80.7053	0.996	0.993	1
ProgenitorRPE	IER3	ENSG00000137331	protein_coding	0.069888	79.8766	0.461	0.354	1
ProgenitorRPE	GAL	ENSG00000069482	protein_coding	0.00138738	-77.8199	0.115	0.09	1
ProgenitorRPE	MYL9	ENSG00000101335	protein_coding	4.94157e-06	-77.7498	0.812	0.695	0.161777
ProgenitorRPE	SLC2A3	ENSG00000059804	protein_coding	3.6215e-05	76.5448	0.195	0.221	1
ProgenitorRPE	RPS27A	ENSG00000143947	protein_coding	1.09943e-12	-76.3772	1	0.998	3.5993e-08
ProgenitorRPE	ERCC1	ENSG00000012061	protein_coding	0.814859	-75.7726	0.655	0.611	1
ProgenitorRPE	RPS12	ENSG00000112306	protein_coding	6.51828e-05	-74.9571	1	1	1
ProgenitorRPE	KRT8	ENSG00000170421	protein_coding	0.00671514	-74.9345	0.364	0.228	1
ProgenitorRPE	ID3	ENSG00000117318	protein_coding	0.441373	73.6631	0.631	0.585	1
ProgenitorRPE	TMEM66	ENSG00000133872	protein_coding	0.364836	73.6631	0.827	0.776	1
ProgenitorRPE	CST3	ENSG00000101439	protein_coding	0.00251667	-73.4918	0.901	0.841	1
ProgenitorRPE	RPL21	ENSG00000122026	protein_coding	1.52157e-12	-73.4918	0.997	0.998	4.9813e-08
ProgenitorRPE	H2AFZ	ENSG00000164032	protein_coding	0.0189571	-73.3547	0.992	0.995	1
ProgenitorRPE	C12orf75	ENSG00000235162	protein_coding	0.00225579	73.0212	0.686	0.561	1
ProgenitorRPE	HMGA1	ENSG00000137309	protein_coding	0.00539478	70.7777	0.803	0.76	1
ProgenitorRPE	HSP90AA1	ENSG00000080824	protein_coding	5.38992e-07	70.7513	0.989	0.987	0.0176455
ProgenitorRPE	HSPD1	ENSG00000144381	protein_coding	8.93428e-05	-70.6077	0.954	0.949	1
ProgenitorRPE	LGALS1	ENSG00000100097	protein_coding	0.00122071	69.335	0.822	0.758	1
ProgenitorRPE	MDK	ENSG00000110492	protein_coding	0.0937534	69.335	0.935	0.924	1
ProgenitorRPE	HLA-C	ENSG00000204525	protein_coding	1.05661e-18	69.3251	0.73	0.55	3.45913e-14
ProgenitorRPE	MT-ND5	ENSG00000198786	protein_coding	6.98913e-13	-69.1638	0.987	0.982	2.2881e-08
ProgenitorRPE	RPS24	ENSG00000138326	protein_coding	1.07986e-06	67.8923	0.999	0.999	0.0353525
ProgenitorRPE	RPL9	ENSG00000163682	protein_coding	5.8406e-06	-67.651	0.998	0.995	0.19121
ProgenitorRPE	TUBB4B	ENSG00000188229	protein_coding	0.00707384	-66.6125	0.931	0.908	1
ProgenitorRPE	GPNMB	ENSG00000136235	protein_coding	1.06153e-17	66.4434	0.678	0.484	3.47522e-13
ProgenitorRPE	RPL13A	ENSG00000142541	protein_coding	0.000184355	-65.8264	0.998	0.998	1
ProgenitorRPE	HES4	ENSG00000188290	protein_coding	7.18832e-05	-65.7812	0.625	0.581	1
ProgenitorRPE	JUN	ENSG00000177606	protein_coding	4.80647e-13	-64.8357	0.539	0.557	1.57354e-08
ProgenitorRPE	SRP14	ENSG00000140319	protein_coding	0.610931	-64.8354	0.988	0.981	1
ProgenitorRPE	SEC61B	ENSG00000106803	protein_coding	0.322852	-64.8327	0.948	0.922	1
ProgenitorRPE	FRZB	ENSG00000162998	protein_coding	0.0680053	63.5643	0.418	0.305	1
ProgenitorRPE	RPS11	ENSG00000142534	protein_coding	1.18026e-30	63.5642	0.996	0.995	3.86394e-26
ProgenitorRPE	HINT1	ENSG00000169567	protein_coding	0.0386387	-63.3928	0.991	0.983	1
ProgenitorRPE	CCL2	ENSG00000108691	protein_coding	0.898614	-63.3925	0.188	0.125	1
ProgenitorRPE	ANP32B	ENSG00000136938	protein_coding	0.00131316	-63.3909	0.948	0.926	1
ProgenitorRPE	DCBLD2	ENSG00000057019	protein_coding	0.412543	62.5593	0.522	0.464	1
ProgenitorRPE	HMGB3	ENSG00000029993	protein_coding	0.369865	62.5255	0.886	0.845	1
ProgenitorRPE	PFN1	ENSG00000108518	protein_coding	0.966448	62.1215	0.985	0.975	1
ProgenitorRPE	C1orf61	ENSG00000125462	protein_coding	9.16525e-07	61.9824	0.107	0.135	0.0300052
ProgenitorRPE	RPS13	ENSG00000110700	protein_coding	9.53918e-14	-61.4983	0.998	0.995	3.12294e-09
ProgenitorRPE	NPC2	ENSG00000119655	protein_coding	0.00356499	60.6788	0.723	0.659	1
ProgenitorRPE	FOS	ENSG00000170345	protein_coding	1.74158e-08	-60.5069	0.711	0.647	0.000570157
ProgenitorRPE	RPL5	ENSG00000122406	protein_coding	4.49341e-11	-60.2941	0.996	0.995	1.47105e-06
ProgenitorRPE	ARL6IP1	ENSG00000170540	protein_coding	0.233127	59.2322	0.769	0.689	1
ProgenitorRPE	LMO4	ENSG00000143013	protein_coding	0.000560351	59.2085	0.789	0.731	1
ProgenitorRPE	IGFBP5	ENSG00000115461	protein_coding	0.00179671	-57.6222	0.533	0.513	1
ProgenitorRPE	ANXA1	ENSG00000135046	protein_coding	0.100719	-57.6125	0.459	0.326	1
ProgenitorRPE	RPL4	ENSG00000174444	protein_coding	0.000758749	-57.5511	0.988	0.987	1
ProgenitorRPE	CD9	ENSG00000010278	protein_coding	0.0214577	57.2021	0.41	0.309	1
ProgenitorRPE	NME1	ENSG00000239672	protein_coding	0.010601	-56.1607	0.872	0.825	1
ProgenitorRPE	PSMA7	ENSG00000101182	protein_coding	0.52891	-56.1589	0.968	0.953	1
ProgenitorRPE	IGFBP3	ENSG00000146674	protein_coding	0.0362536	-56.1135	0.111	0.096	1
ProgenitorRPE	PARP8	ENSG00000151883	protein_coding	0.0568642	-55.7124	0.106	0.103	1
ProgenitorRPE	MT1X	ENSG00000187193	protein_coding	0.0001014	53.9077	0.218	0.193	1
ProgenitorRPE	THY1	ENSG00000154096	protein_coding	0.0200963	53.8717	0.36	0.348	1
ProgenitorRPE	BST2	ENSG00000130303	protein_coding	6.95887e-08	53.3216	0.241	0.226	0.00227819
ProgenitorRPE	RPLP0	ENSG00000089157	protein_coding	0.686241	-53.2941	0.998	0.998	1
ProgenitorRPE	RBP1	ENSG00000114115	protein_coding	0.000372627	53.2822	0.677	0.637	1
ProgenitorRPE	RPS9	ENSG00000170889	protein_coding	8.23428e-09	-53.2679	0.996	0.996	0.000269574
ProgenitorRPE	TPT1	ENSG00000133112	protein_coding	3.74337e-07	-51.8776	0.999	1	0.012255
ProgenitorRPE	PTMA	ENSG00000187514	protein_coding	3.97436e-07	-51.8549	0.998	0.998	0.0130113
ProgenitorRPE	YBX1	ENSG00000065978	protein_coding	6.04728e-05	-51.8512	0.992	0.994	1
ProgenitorRPE	ATP5L	ENSG00000167283	protein_coding	2.61297e-05	51.5707	0.97	0.946	0.855434
ProgenitorRPE	ARPC5	ENSG00000162704	protein_coding	0.0676439	-50.8464	0.921	0.88	1
ProgenitorRPE	HIST1H1B	ENSG00000184357	protein_coding	1.94734e-36	-50.4085	0.352	0.461	6.3752e-32
ProgenitorRPE	RIMKLB	ENSG00000166532	protein_coding	0.0578361	-50.1886	0.26	0.28	1
ProgenitorRPE	UBC	ENSG00000150991	protein_coding	0.0255305	-49.3886	0.945	0.938	1
ProgenitorRPE	HSPB1	ENSG00000106211	protein_coding	0.0138937	49.1372	0.867	0.833	1
ProgenitorRPE	HIST1H1D	ENSG00000124575	protein_coding	7.15337e-25	-48.9822	0.408	0.531	2.34187e-20
ProgenitorRPE	RPL23	ENSG00000125691	protein_coding	1.24224e-16	-48.966	0.996	0.991	4.06686e-12
ProgenitorRPE	TAGLN	ENSG00000149591	protein_coding	0.137146	-48.966	0.621	0.563	1
ProgenitorRPE	TNFRSF12A	ENSG00000006327	protein_coding	0.112884	-48.9658	0.352	0.243	1
ProgenitorRPE	PPIB	ENSG00000166794	protein_coding	0.44823	48.9278	0.919	0.884	1
ProgenitorRPE	GSN	ENSG00000148180	protein_coding	0.374237	48.9248	0.453	0.357	1
ProgenitorRPE	CITED2	ENSG00000164442	protein_coding	0.0360251	48.7264	0.425	0.42	1
ProgenitorRPE	MYL12A	ENSG00000101608	protein_coding	3.29069e-05	48.6853	0.9	0.825	1
ProgenitorRPE	CCT3	ENSG00000163468	protein_coding	3.5149e-09	-48.3796	0.896	0.885	0.000115071
ProgenitorRPE	ARL4C	ENSG00000188042	protein_coding	1.22677e-07	47.6942	0.462	0.453	0.00401621
ProgenitorRPE	POSTN	ENSG00000133110	protein_coding	0.0944456	47.6217	0.252	0.239	1
ProgenitorRPE	RPS28	ENSG00000233927	protein_coding	6.23351e-40	-47.5233	0.996	0.993	2.04073e-35
ProgenitorRPE	RTN4	ENSG00000115310	protein_coding	0.271531	47.3457	0.922	0.88	1
ProgenitorRPE	EEF1D	ENSG00000104529	protein_coding	0.445206	-47.0496	0.97	0.964	1
ProgenitorRPE	PRPH	ENSG00000135406	protein_coding	0.194204	46.3211	0.148	0.084	1
ProgenitorRPE	COL1A1	ENSG00000108821	protein_coding	0.00180512	46.2518	0.784	0.772	1
ProgenitorRPE	S100A10	ENSG00000197747	protein_coding	0.000600685	46.1818	0.681	0.527	1
ProgenitorRPE	PRELID1	ENSG00000169230	protein_coding	0.509486	-45.8646	0.905	0.882	1
ProgenitorRPE	TERF1	ENSG00000147601	protein_coding	0.0859185	-45.8213	0.528	0.484	1
ProgenitorRPE	EEF2	ENSG00000167658	protein_coding	0.158193	-45.5586	0.981	0.972	1
ProgenitorRPE	SRM	ENSG00000116649	protein_coding	0.281725	-45.5335	0.796	0.758	1
ProgenitorRPE	CSRP2	ENSG00000175183	protein_coding	2.3564e-06	45.459	0.76	0.774	0.0771438
ProgenitorRPE	EGFL7	ENSG00000172889	protein_coding	5.05202e-07	45.3071	0.228	0.171	0.0165393
ProgenitorRPE	SERF2	ENSG00000140264	protein_coding	2.90547e-13	45.247	0.993	0.987	9.51192e-09
ProgenitorRPE	PGK1	ENSG00000102144	protein_coding	9.07023e-08	44.8215	0.924	0.91	0.00296941
ProgenitorRPE	HSPA5	ENSG00000044574	protein_coding	4.44341e-05	44.8092	0.849	0.822	1
ProgenitorRPE	JUND	ENSG00000130522	protein_coding	0.00987931	44.802	0.899	0.872	1
ProgenitorRPE	CCNB1	ENSG00000134057	protein_coding	0.507401	44.6528	0.719	0.654	1
ProgenitorRPE	RPL41	ENSG00000229117	protein_coding	2.29187e-20	-44.638	0.999	1	7.50312e-16
ProgenitorRPE	TUBA1B	ENSG00000123416	protein_coding	0.00531566	-44.6339	0.992	0.994	1
ProgenitorRPE	EIF4A2	ENSG00000156976	protein_coding	0.482506	44.1007	0.841	0.834	1
ProgenitorRPE	STMN1	ENSG00000117632	protein_coding	0.0108667	43.5352	0.987	0.989	1
ProgenitorRPE	LMNA	ENSG00000160789	protein_coding	0.0711309	43.365	0.742	0.653	1
ProgenitorRPE	ENPP2	ENSG00000136960	protein_coding	0.00825848	43.2791	0.279	0.228	1
ProgenitorRPE	APOE	ENSG00000130203	protein_coding	7.54969e-07	-43.1952	0.573	0.554	0.0247162
ProgenitorRPE	NCL	ENSG00000115053	protein_coding	7.53772e-07	-43.1952	0.96	0.964	0.024677
ProgenitorRPE	RPS27	ENSG00000177954	protein_coding	2.22877e-09	-43.0134	0.997	0.995	7.29656e-05
ProgenitorRPE	HNRNPK	ENSG00000165119	protein_coding	0.0265811	42.9537	0.962	0.952	1
ProgenitorRPE	MAP1B	ENSG00000131711	protein_coding	6.84332e-05	-42.7681	0.922	0.922	1
ProgenitorRPE	TPM2	ENSG00000198467	protein_coding	4.15394e-05	-42.3415	0.925	0.869	1
ProgenitorRPE	EIF4A1	ENSG00000161960	protein_coding	0.0279712	-41.9352	0.979	0.977	1
ProgenitorRPE	ELN	ENSG00000049540	protein_coding	0.0261598	41.9238	0.4	0.306	1
ProgenitorRPE	DSP	ENSG00000096696	protein_coding	0.0220304	41.89	0.302	0.198	1
ProgenitorRPE	CRABP2	ENSG00000143320	protein_coding	3.73768e-07	-41.7539	0.35	0.444	0.0122364
ProgenitorRPE	BASP1	ENSG00000176788	protein_coding	0.99128	-41.7527	0.903	0.897	1
ProgenitorRPE	NES	ENSG00000132688	protein_coding	1.85566e-24	-41.3738	0.258	0.419	6.07505e-20
ProgenitorRPE	GEM	ENSG00000164949	protein_coding	0.0882015	40.967	0.262	0.139	1
ProgenitorRPE	IGDCC3	ENSG00000174498	protein_coding	0.00102062	-40.8728	0.125	0.197	1
ProgenitorRPE	ATP5G3	ENSG00000154518	protein_coding	0.00179045	-40.6352	0.957	0.94	1
ProgenitorRPE	SH3BGRL3	ENSG00000142669	protein_coding	0.438761	40.4811	0.894	0.861	1
ProgenitorRPE	RANBP1	ENSG00000099901	protein_coding	0.0393185	-40.2992	0.961	0.954	1
ProgenitorRPE	EIF4G2	ENSG00000110321	protein_coding	7.50366e-19	40.2472	0.954	0.938	2.45655e-14
ProgenitorRPE	ITM2B	ENSG00000136156	protein_coding	0.00703088	39.105	0.882	0.822	1
ProgenitorRPE	CCDC80	ENSG00000091986	protein_coding	0.777015	39.0384	0.398	0.303	1
ProgenitorRPE	ACTG2	ENSG00000163017	protein_coding	0.0378686	39.0381	0.222	0.259	1
ProgenitorRPE	RPSA	ENSG00000168028	protein_coding	0.386735	-38.8687	0.996	0.994	1
ProgenitorRPE	FAU	ENSG00000149806	protein_coding	1.69649e-10	-38.8672	0.99	0.991	5.55396e-06
ProgenitorRPE	CHCHD2	ENSG00000106153	protein_coding	1.26844e-83	-38.8669	0.847	0.698	4.15263e-79
ProgenitorRPE	SUB1	ENSG00000113387	protein_coding	0.202353	-38.8667	0.953	0.938	1
ProgenitorRPE	RPL38	ENSG00000172809	protein_coding	8.41791e-08	-38.8658	0.988	0.982	0.00275586
ProgenitorRPE	PA2G4	ENSG00000170515	protein_coding	0.269927	-38.7178	0.861	0.825	1
ProgenitorRPE	HES1	ENSG00000114315	protein_coding	0.191355	38.5863	0.422	0.329	1
ProgenitorRPE	MRPS6	ENSG00000243927	protein_coding	0.0026978	38.5595	0.739	0.721	1
ProgenitorRPE	CDC5L	ENSG00000096401	protein_coding	0.0116741	-37.9023	0.616	0.623	1
ProgenitorRPE	RARRES2	ENSG00000106538	protein_coding	0.0237166	37.785	0.449	0.367	1
ProgenitorRPE	TPM1	ENSG00000140416	protein_coding	0.442459	37.5957	0.798	0.752	1
ProgenitorRPE	LAPTM4B	ENSG00000104341	protein_coding	0.307302	37.5693	0.818	0.778	1
ProgenitorRPE	HNRNPA2B1	ENSG00000122566	protein_coding	8.99151e-13	37.4409	0.981	0.981	2.94364e-08
ProgenitorRPE	DCN	ENSG00000011465	protein_coding	0.00436806	-37.4245	0.306	0.313	1
ProgenitorRPE	NDUFA4L2	ENSG00000185633	protein_coding	9.60269e-14	-37.423	0.222	0.178	3.14373e-09
ProgenitorRPE	CCT5	ENSG00000150753	protein_coding	0.486053	-37.4221	0.888	0.881	1
ProgenitorRPE	CTSV	ENSG00000136943	protein_coding	0.0148254	37.4127	0.408	0.284	1
ProgenitorRPE	JUNB	ENSG00000171223	protein_coding	1.98598e-06	-37.4125	0.516	0.44	0.065017
ProgenitorRPE	RPL22	ENSG00000116251	protein_coding	1.58769e-06	-37.3879	0.993	0.991	0.0519779
ProgenitorRPE	SF3B14	ENSG00000115128	protein_coding	0.432845	-37.3221	0.918	0.885	1
ProgenitorRPE	RPL31	ENSG00000071082	protein_coding	2.81078e-06	-37.2374	0.983	0.967	0.0920192
ProgenitorRPE	LRRC28	ENSG00000168904	protein_coding	0.654233	-36.6741	0.153	0.148	1
ProgenitorRPE	GSTP1	ENSG00000084207	protein_coding	0.103404	36.153	0.992	0.991	1
ProgenitorRPE	CLIC1	ENSG00000213719	protein_coding	0.488725	36.1528	0.839	0.791	1
ProgenitorRPE	PRSS23	ENSG00000150687	protein_coding	0.206831	36.1432	0.357	0.315	1
ProgenitorRPE	PSAT1	ENSG00000135069	protein_coding	0.00277365	36.101	0.586	0.578	1
ProgenitorRPE	IFITM3	ENSG00000142089	protein_coding	4.32575e-05	36.0816	0.867	0.807	1
ProgenitorRPE	NGFRAP1	ENSG00000166681	protein_coding	0.00214333	36.0562	0.96	0.955	1
ProgenitorRPE	AP1S2	ENSG00000182287	protein_coding	0.0870653	-35.9817	0.75	0.653	1
ProgenitorRPE	EIF5A	ENSG00000132507	protein_coding	0.0249234	-35.9814	0.921	0.905	1
ProgenitorRPE	SERBP1	ENSG00000142864	protein_coding	0.299617	-35.9756	0.962	0.958	1
ProgenitorRPE	NAP1L3	ENSG00000186310	protein_coding	0.0461704	-35.8902	0.271	0.215	1
ProgenitorRPE	TCEB1	ENSG00000154582	protein_coding	0.000464686	-35.8843	0.833	0.764	1
ProgenitorRPE	FABP5	ENSG00000164687	protein_coding	0.000115639	35.701	0.885	0.812	1
ProgenitorRPE	C1QBP	ENSG00000108561	protein_coding	0.059474	-35.5559	0.878	0.836	1
ProgenitorRPE	COL11A1	ENSG00000060718	protein_coding	1.13867e-05	-35.5316	0.632	0.575	0.372779
ProgenitorRPE	ITGB1	ENSG00000150093	protein_coding	0.157067	-35.5227	0.852	0.806	1
ProgenitorRPE	IRX2	ENSG00000170561	protein_coding	0.000230378	-35.063	0.389	0.377	1
ProgenitorRPE	HSP90B1	ENSG00000166598	protein_coding	0.0294678	34.7009	0.92	0.886	1
ProgenitorRPE	MYL12B	ENSG00000118680	protein_coding	0.247535	34.6909	0.918	0.88	1
ProgenitorRPE	UQCRB	ENSG00000156467	protein_coding	7.46368e-18	34.6756	0.971	0.945	2.44346e-13
ProgenitorRPE	CCNI	ENSG00000118816	protein_coding	0.272125	34.657	0.953	0.949	1
ProgenitorRPE	MEST	ENSG00000106484	protein_coding	0.00652775	34.5743	0.561	0.518	1
ProgenitorRPE	UQCRH	ENSG00000173660	protein_coding	5.01069e-21	-34.5284	0.977	0.964	1.6404e-16
ProgenitorRPE	FST	ENSG00000134363	protein_coding	0.295298	-34.5182	0.288	0.351	1
ProgenitorRPE	NDUFS5	ENSG00000168653	protein_coding	0.138007	-34.2823	0.965	0.946	1
ProgenitorRPE	RPS10	ENSG00000124614	protein_coding	0.143831	-34.2756	0.962	0.948	1
ProgenitorRPE	TMEM59	ENSG00000116209	protein_coding	0.00390598	34.2569	0.801	0.724	1
ProgenitorRPE	RHOBTB3	ENSG00000164292	protein_coding	0.143601	-34.1724	0.776	0.718	1
ProgenitorRPE	CANX	ENSG00000127022	protein_coding	0.00507243	33.9354	0.86	0.839	1
ProgenitorRPE	TGFBI	ENSG00000120708	protein_coding	0.385424	-33.5373	0.236	0.217	1
ProgenitorRPE	MRPL22	ENSG00000082515	protein_coding	0.00231497	-33.4515	0.668	0.598	1
ProgenitorRPE	DUSP1	ENSG00000120129	protein_coding	0.0511072	33.2705	0.387	0.312	1
ProgenitorRPE	CD81	ENSG00000110651	protein_coding	0.0055708	33.2659	0.891	0.842	1
ProgenitorRPE	PERP	ENSG00000112378	protein_coding	0.0143225	33.1872	0.338	0.233	1
ProgenitorRPE	ZFP36L2	ENSG00000152518	protein_coding	0.292501	33.1301	0.612	0.538	1
ProgenitorRPE	PTX3	ENSG00000163661	protein_coding	0.000106404	-33.0964	0.273	0.311	1
ProgenitorRPE	OSTC	ENSG00000198856	protein_coding	2.28318e-05	-33.0867	0.898	0.847	0.747467
ProgenitorRPE	APP	ENSG00000142192	protein_coding	0.00244923	33.0456	0.845	0.815	1
ProgenitorRPE	CFH	ENSG00000000971	protein_coding	2.45301e-15	-32.9059	0.445	0.367	8.03065e-11
ProgenitorRPE	PPP2CA	ENSG00000113575	protein_coding	0.243854	32.4458	0.671	0.627	1
ProgenitorRPE	NGLY1	ENSG00000151092	protein_coding	0.0167246	-32.4403	0.363	0.344	1
ProgenitorRPE	HNRNPD	ENSG00000138668	protein_coding	7.52104e-05	-32.2251	0.936	0.934	1
ProgenitorRPE	NDUFS6	ENSG00000145494	protein_coding	0.024894	-32.1248	0.905	0.871	1
ProgenitorRPE	CYP26A1	ENSG00000095596	protein_coding	6.05286e-07	31.8249	0.08	0.146	0.0198159
ProgenitorRPE	RPS4Y1	ENSG00000129824	protein_coding	1.08021e-19	-31.6517	0.287	0.281	3.53641e-15
ProgenitorRPE	SPARC	ENSG00000113140	protein_coding	0.14144	-31.6499	0.832	0.756	1
ProgenitorRPE	RPL34	ENSG00000109475	protein_coding	0.000131983	-31.5836	0.997	0.997	1
ProgenitorRPE	DSTN	ENSG00000125868	protein_coding	0.0333953	31.3715	0.867	0.826	1
ProgenitorRPE	LAMTOR4	ENSG00000188186	protein_coding	0.00286618	31.3647	0.827	0.78	1
ProgenitorRPE	CSDE1	ENSG00000009307	protein_coding	2.92302e-05	31.2156	0.912	0.899	0.956939
ProgenitorRPE	ODC1	ENSG00000115758	protein_coding	9.30597e-12	-31.1991	0.857	0.844	3.04659e-07
ProgenitorRPE	SNRPF	ENSG00000139343	protein_coding	0.883358	-31.1134	0.916	0.893	1
ProgenitorRPE	TUBA1A	ENSG00000167552	protein_coding	7.75072e-07	31.0286	0.956	0.964	0.0253743
ProgenitorRPE	CD59	ENSG00000085063	protein_coding	0.145295	30.9752	0.528	0.435	1
ProgenitorRPE	ASPM	ENSG00000066279	protein_coding	0.143932	30.8533	0.741	0.707	1
ProgenitorRPE	PAX6	ENSG00000007372	protein_coding	0.00233758	30.3778	0.427	0.349	1
ProgenitorRPE	BNIP3	ENSG00000176171	protein_coding	0.0138049	30.356	0.658	0.686	1
ProgenitorRPE	EMP3	ENSG00000142227	protein_coding	0.401238	30.3558	0.703	0.619	1
ProgenitorRPE	RPL26	ENSG00000161970	protein_coding	7.37741e-23	-30.211	0.998	0.997	2.41522e-18
ProgenitorRPE	EEF1B2	ENSG00000114942	protein_coding	1.62084e-12	-30.2105	0.991	0.986	5.30629e-08
ProgenitorRPE	PTMS	ENSG00000159335	protein_coding	0.0239923	-30.2084	0.964	0.962	1
ProgenitorRPE	PEBP1	ENSG00000089220	protein_coding	0.992454	-30.2028	0.967	0.958	1
ProgenitorRPE	TPR	ENSG00000047410	protein_coding	0.000364357	-30.183	0.859	0.846	1
ProgenitorRPE	SEPW1	ENSG00000178980	protein_coding	0.335543	-30.1069	0.905	0.866	1
ProgenitorRPE	SNRPB	ENSG00000125835	protein_coding	0.533203	-29.9826	0.947	0.929	1
ProgenitorRPE	ATP6V1G1	ENSG00000136888	protein_coding	0.000472255	-29.9658	0.915	0.881	1
ProgenitorRPE	EIF1B	ENSG00000114784	protein_coding	0.124873	29.9536	0.827	0.779	1
ProgenitorRPE	SSB	ENSG00000138385	protein_coding	0.00601583	-29.8805	0.855	0.841	1
ProgenitorRPE	DDX21	ENSG00000165732	protein_coding	0.245305	29.87	0.606	0.564	1
ProgenitorRPE	HSD17B2	ENSG00000086696	protein_coding	1.40421e-08	29.3357	0.382	0.234	0.000459709
ProgenitorRPE	HES5	ENSG00000197921	protein_coding	3.8298e-09	-29.1619	0.077	0.133	0.00012538
ProgenitorRPE	SLIRP	ENSG00000119705	protein_coding	0.00147731	-29.1444	0.829	0.737	1
ProgenitorRPE	RAC1	ENSG00000136238	protein_coding	0.307047	28.9394	0.967	0.943	1
ProgenitorRPE	NAP1L1	ENSG00000187109	protein_coding	0.000455493	28.8692	0.97	0.965	1
ProgenitorRPE	PSMD2	ENSG00000175166	protein_coding	0.63275	28.7887	0.828	0.781	1
ProgenitorRPE	FABP7	ENSG00000164434	protein_coding	0.00727698	-28.7683	0.164	0.194	1
ProgenitorRPE	GNAS	ENSG00000087460	protein_coding	0.108078	-28.768	0.991	0.992	1
ProgenitorRPE	RPL36	ENSG00000130255	protein_coding	1.52551e-08	-28.7586	0.998	0.998	0.00049942
ProgenitorRPE	GLUL	ENSG00000135821	protein_coding	0.266754	28.743	0.598	0.552	1
ProgenitorRPE	CCT2	ENSG00000166226	protein_coding	8.74873e-08	-28.7408	0.861	0.861	0.00286416
ProgenitorRPE	IFI16	ENSG00000163565	protein_coding	0.0103186	-28.7089	0.41	0.422	1
ProgenitorRPE	PPA1	ENSG00000180817	protein_coding	0.349788	-28.6682	0.809	0.741	1
ProgenitorRPE	CXADR	ENSG00000154639	protein_coding	0.170772	28.5665	0.535	0.49	1
ProgenitorRPE	CSTB	ENSG00000160213	protein_coding	0.0251931	28.564	0.862	0.812	1
ProgenitorRPE	DUT	ENSG00000128951	protein_coding	0.0176411	-28.5138	0.888	0.85	1
ProgenitorRPE	DYNLL1	ENSG00000088986	protein_coding	0.455311	28.4801	0.979	0.968	1
ProgenitorRPE	TIMP2	ENSG00000035862	protein_coding	0.670122	28.4428	0.704	0.617	1
ProgenitorRPE	SERPINB9	ENSG00000170542	protein_coding	0.217273	28.4247	0.181	0.129	1
ProgenitorRPE	TMEM158	ENSG00000249992	protein_coding	0.818251	27.496	0.275	0.225	1
ProgenitorRPE	ALDH1A1	ENSG00000165092	protein_coding	2.34612e-06	27.4932	0.251	0.154	0.0768074
ProgenitorRPE	FAM3C	ENSG00000196937	protein_coding	2.11889e-10	-27.3358	0.55	0.48	6.93683e-06
ProgenitorRPE	RPS21	ENSG00000171858	protein_coding	9.29342e-17	-27.3256	0.988	0.982	3.04248e-12
ProgenitorRPE	COX7C	ENSG00000127184	protein_coding	4.07391e-12	-27.3157	0.969	0.963	1.33372e-07
ProgenitorRPE	PSAP	ENSG00000197746	protein_coding	1.77918e-06	27.2955	0.712	0.689	0.0582467
ProgenitorRPE	EZR	ENSG00000092820	protein_coding	0.0266121	27.254	0.697	0.609	1
ProgenitorRPE	CLIC6	ENSG00000159212	protein_coding	0.032074	27.2458	0.19	0.072	1
ProgenitorRPE	SEMA6A	ENSG00000092421	protein_coding	3.14401e-06	-27.0746	0.151	0.242	0.102929
ProgenitorRPE	BMP2	ENSG00000125845	protein_coding	0.00016008	-26.8594	0.227	0.154	1
ProgenitorRPE	FOXC1	ENSG00000054598	protein_coding	0.167526	-26.743	0.1	0.096	1
ProgenitorRPE	HNRNPA3	ENSG00000170144	protein_coding	6.5203e-05	-26.7107	0.951	0.946	1
ProgenitorRPE	LMO7	ENSG00000136153	protein_coding	7.76516e-08	-26.6047	0.402	0.378	0.00254216
ProgenitorRPE	TSPAN3	ENSG00000140391	protein_coding	0.045386	26.4866	0.739	0.713	1
ProgenitorRPE	ARID3A	ENSG00000116017	protein_coding	0.0670854	26.2993	0.18	0.173	1
ProgenitorRPE	MSX1	ENSG00000163132	protein_coding	0.00013592	26.0829	0.082	0.132	1
ProgenitorRPE	C4orf3	ENSG00000164096	protein_coding	0.000320024	26.0428	0.868	0.841	1
ProgenitorRPE	PGAM1	ENSG00000171314	protein_coding	9.81801e-10	26.0336	0.913	0.853	3.21422e-05
ProgenitorRPE	AKAP12	ENSG00000131016	protein_coding	0.627244	26.0202	0.651	0.685	1
ProgenitorRPE	PDIA6	ENSG00000143870	protein_coding	0.00292067	-26.019	0.907	0.878	1
ProgenitorRPE	PARK7	ENSG00000116288	protein_coding	0.358828	-25.8906	0.957	0.932	1
ProgenitorRPE	CKB	ENSG00000166165	protein_coding	0.000274644	-25.8829	0.675	0.686	1
ProgenitorRPE	HMGN2	ENSG00000198830	protein_coding	0.000144907	-25.8791	0.984	0.986	1
ProgenitorRPE	MX1	ENSG00000157601	protein_coding	0.106487	-25.8498	0.273	0.318	1
ProgenitorRPE	SYTL2	ENSG00000137501	protein_coding	0.00274241	-25.843	0.175	0.165	1
ProgenitorRPE	SEPT11	ENSG00000138758	protein_coding	0.0389004	25.8378	0.681	0.694	1
ProgenitorRPE	IGFBP7	ENSG00000163453	protein_coding	7.18837e-05	-25.831	0.547	0.39	1
ProgenitorRPE	MRPS9	ENSG00000135972	protein_coding	0.047786	-25.8126	0.457	0.439	1
ProgenitorRPE	SRSF2	ENSG00000161547	protein_coding	0.259779	25.8075	0.904	0.89	1
ProgenitorRPE	USP9X	ENSG00000124486	protein_coding	1.08251e-10	-25.7381	0.493	0.502	3.54392e-06
ProgenitorRPE	CENPW	ENSG00000203760	protein_coding	0.00263178	-25.6839	0.81	0.742	1
ProgenitorRPE	NELL2	ENSG00000184613	protein_coding	0.0717182	25.6089	0.47	0.404	1
ProgenitorRPE	CA9	ENSG00000107159	protein_coding	5.2691e-06	25.547	0.257	0.149	0.1725
ProgenitorRPE	PTP4A2	ENSG00000184007	protein_coding	0.129981	25.5124	0.831	0.788	1
ProgenitorRPE	PFDN2	ENSG00000143256	protein_coding	0.145648	-25.4137	0.861	0.812	1
ProgenitorRPE	DOK5	ENSG00000101134	protein_coding	2.74798e-09	-25.3848	0.532	0.493	8.99633e-05
ProgenitorRPE	CACYBP	ENSG00000116161	protein_coding	0.11911	-25.3345	0.823	0.786	1
ProgenitorRPE	EID1	ENSG00000255302	protein_coding	0.251442	25.1693	0.928	0.913	1
ProgenitorRPE	RHOC	ENSG00000155366	protein_coding	0.58308	25.0489	0.621	0.548	1
ProgenitorRPE	TOP2A	ENSG00000131747	protein_coding	0.0262293	24.9332	0.854	0.842	1
ProgenitorRPE	DNAJB1	ENSG00000132002	protein_coding	7.76682e-05	-24.8846	0.363	0.355	1
ProgenitorRPE	LGMN	ENSG00000100600	protein_coding	0.391968	-24.7739	0.427	0.345	1
ProgenitorRPE	FOSB	ENSG00000125740	protein_coding	3.13526e-08	-24.6174	0.439	0.416	0.00102642
ProgenitorRPE	COL6A2	ENSG00000142173	protein_coding	4.48924e-07	24.6116	0.542	0.48	0.0146969
ProgenitorRPE	TMEM176A	ENSG00000002933	protein_coding	0.00290415	24.6093	0.26	0.141	1
ProgenitorRPE	GREM1	ENSG00000166923	protein_coding	0.161525	24.5697	0.144	0.082	1
ProgenitorRPE	ARL5A	ENSG00000162980	protein_coding	0.00991507	-24.4747	0.756	0.676	1
ProgenitorRPE	CEBPB	ENSG00000172216	protein_coding	0.00651135	24.4528	0.45	0.324	1
ProgenitorRPE	EGR1	ENSG00000120738	protein_coding	6.84487e-06	-24.4402	0.666	0.593	0.224087
ProgenitorRPE	CYCS	ENSG00000172115	protein_coding	0.00213917	-24.4397	0.897	0.85	1
ProgenitorRPE	COX4I1	ENSG00000131143	protein_coding	1.00549e-21	-24.4312	0.976	0.967	3.29179e-17
ProgenitorRPE	INSIG1	ENSG00000186480	protein_coding	0.0397201	24.4281	0.329	0.222	1
ProgenitorRPE	RPL27A	ENSG00000166441	protein_coding	3.88213e-07	-24.4127	0.994	0.994	0.0127093
ProgenitorRPE	DUSP4	ENSG00000120875	protein_coding	0.0593778	24.3914	0.256	0.206	1
ProgenitorRPE	HLA-B	ENSG00000234745	protein_coding	7.76915e-16	-24.3714	0.688	0.496	2.54346e-11
ProgenitorRPE	EI24	ENSG00000149547	protein_coding	0.406224	24.2743	0.772	0.692	1
ProgenitorRPE	TCP1	ENSG00000120438	protein_coding	0.00158223	-24.245	0.841	0.816	1
ProgenitorRPE	LINC00152	ENSG00000222041	lincRNA	0.0307744	24.1455	0.365	0.257	1
ProgenitorRPE	SNRPE	ENSG00000182004	protein_coding	0.466816	-24.0966	0.942	0.934	1
ProgenitorRPE	CFL1	ENSG00000172757	protein_coding	0.00445586	-23.9883	0.986	0.987	1
ProgenitorRPE	GPM6B	ENSG00000046653	protein_coding	0.000963767	-23.9803	0.397	0.417	1
ProgenitorRPE	HNRNPC	ENSG00000092199	protein_coding	0.204316	23.9497	0.945	0.934	1
ProgenitorRPE	GJA1	ENSG00000152661	protein_coding	0.00038501	-23.8539	0.607	0.548	1
ProgenitorRPE	CTSH	ENSG00000103811	protein_coding	0.0238477	23.7793	0.342	0.2	1
ProgenitorRPE	AQP1	ENSG00000240583	protein_coding	0.0719582	23.7576	0.153	0.091	1
ProgenitorRPE	SNHG7	ENSG00000233016	antisense	0.256305	23.6109	0.596	0.581	1
ProgenitorRPE	PDIA4	ENSG00000155660	protein_coding	0.31178	23.4986	0.702	0.647	1
ProgenitorRPE	RPL10A	ENSG00000198755	protein_coding	6.18327e-10	-23.4402	0.994	0.996	2.02428e-05
ProgenitorRPE	NR2F2	ENSG00000185551	protein_coding	5.2038e-07	-23.4362	0.59	0.603	0.0170362
ProgenitorRPE	STK24	ENSG00000102572	protein_coding	0.400365	23.3774	0.548	0.488	1
ProgenitorRPE	NDFIP1	ENSG00000131507	protein_coding	0.0890986	-23.223	0.731	0.64	1
ProgenitorRPE	EIF1AX	ENSG00000173674	protein_coding	8.0811e-07	23.223	0.902	0.854	0.0264559
ProgenitorRPE	TYR	ENSG00000077498	protein_coding	0.0593379	23.1784	0.273	0.13	1
ProgenitorRPE	TAGLN2	ENSG00000158710	protein_coding	0.00205143	23.1672	0.59	0.44	1
ProgenitorRPE	SLC16A3	ENSG00000141526	protein_coding	3.02192e-06	23.154	0.536	0.426	0.0989315
ProgenitorRPE	EPAS1	ENSG00000116016	protein_coding	0.630162	23.1025	0.163	0.07	1
ProgenitorRPE	STRIP2	ENSG00000128578	protein_coding	0.178699	23.0291	0.181	0.104	1
ProgenitorRPE	TMEM123	ENSG00000152558	protein_coding	1.62832e-07	-22.9939	0.611	0.594	0.00533078
ProgenitorRPE	GTF2I	ENSG00000077809	protein_coding	1.58177e-14	-22.9915	0.862	0.857	5.1784e-10
ProgenitorRPE	SPON2	ENSG00000159674	protein_coding	0.672285	22.9808	0.211	0.123	1
ProgenitorRPE	GRIA2	ENSG00000120251	protein_coding	4.94188e-13	-22.9286	0.26	0.296	1.61787e-08
ProgenitorRPE	CYR61	ENSG00000142871	protein_coding	0.00710279	22.9238	0.647	0.592	1
ProgenitorRPE	HOMER3	ENSG00000051128	protein_coding	8.61613e-07	22.8958	0.585	0.485	0.0282075
ProgenitorRPE	SPRY2	ENSG00000136158	protein_coding	0.229973	22.7679	0.27	0.187	1
ProgenitorRPE	NRG1	ENSG00000157168	protein_coding	9.83543e-06	22.73	0.08	0.106	0.321992
ProgenitorRPE	CKS2	ENSG00000123975	protein_coding	0.00224236	-22.7272	0.871	0.812	1
ProgenitorRPE	TMBIM6	ENSG00000139644	protein_coding	0.122803	22.5931	0.894	0.836	1
ProgenitorRPE	ATP5B	ENSG00000110955	protein_coding	7.82504e-07	-22.54	0.923	0.887	0.0256176
ProgenitorRPE	SLC44A1	ENSG00000070214	protein_coding	0.0977315	22.2412	0.431	0.408	1
ProgenitorRPE	MYEOV2	ENSG00000172428	protein_coding	0.822418	-22.2076	0.834	0.772	1
ProgenitorRPE	PLA2G16	ENSG00000176485	protein_coding	1.35615e-11	22.1703	0.421	0.245	4.43977e-07
ProgenitorRPE	SCG5	ENSG00000166922	protein_coding	5.48616e-08	22.1593	0.384	0.281	0.00179606
ProgenitorRPE	BHLHE22	ENSG00000180828	protein_coding	2.35257e-06	-22.158	0.184	0.241	0.0770185
ProgenitorRPE	CEBPD	ENSG00000221869	protein_coding	0.176928	-22.1513	0.383	0.318	1
ProgenitorRPE	TPI1	ENSG00000111669	protein_coding	1.13966e-06	-22.1425	0.981	0.981	0.0373103
ProgenitorRPE	MARCKSL1	ENSG00000175130	protein_coding	0.001669	-22.0064	0.952	0.962	1
ProgenitorRPE	UBA52	ENSG00000221983	protein_coding	6.04548e-28	-22.0057	0.995	0.994	1.97917e-23
ProgenitorRPE	TMED10	ENSG00000170348	protein_coding	0.274738	21.8224	0.754	0.704	1
ProgenitorRPE	CNN3	ENSG00000117519	protein_coding	2.57676e-13	21.7957	0.861	0.866	8.43581e-09
ProgenitorRPE	PGRMC1	ENSG00000101856	protein_coding	0.00437643	21.7263	0.863	0.842	1
ProgenitorRPE	MLTK	ENSG00000091436	protein_coding	0.180677	21.7254	0.471	0.438	1
ProgenitorRPE	PRTG	ENSG00000166450	protein_coding	4.48373e-08	21.7226	0.176	0.233	0.00146788
ProgenitorRPE	PRDX4	ENSG00000123131	protein_coding	7.70967e-09	21.7051	0.817	0.726	0.000252399
ProgenitorRPE	CTSD	ENSG00000117984	protein_coding	3.41799e-05	21.6559	0.613	0.501	1
ProgenitorRPE	CPEB4	ENSG00000113742	protein_coding	0.872789	21.6473	0.295	0.187	1
ProgenitorRPE	NDUFA12	ENSG00000184752	protein_coding	0.473748	-21.5918	0.823	0.775	1
ProgenitorRPE	YWHAZ	ENSG00000164924	protein_coding	8.73704e-05	21.5746	0.916	0.89	1
ProgenitorRPE	CD63	ENSG00000135404	protein_coding	0.0810024	-21.5548	0.934	0.892	1
ProgenitorRPE	SUMO2	ENSG00000188612	protein_coding	0.17273	-21.5535	0.983	0.972	1
ProgenitorRPE	DDIT4	ENSG00000168209	protein_coding	0.00196407	-21.5512	0.436	0.488	1
ProgenitorRPE	HSPA1A	ENSG00000204389	protein_coding	4.96057e-05	-21.4905	0.242	0.15	1
ProgenitorRPE	SPCS1	ENSG00000114902	protein_coding	0.414381	-21.4572	0.888	0.848	1
ProgenitorRPE	MAZ	ENSG00000103495	protein_coding	0.615519	21.4332	0.879	0.833	1
ProgenitorRPE	MYCL	ENSG00000116990	protein_coding	4.58526e-12	21.4002	0.1	0.07	1.50112e-07
ProgenitorRPE	MTHFD2	ENSG00000065911	protein_coding	4.87953e-15	21.3423	0.513	0.455	1.59746e-10
ProgenitorRPE	PCOLCE2	ENSG00000163710	protein_coding	3.84188e-09	-21.34	0.176	0.123	0.000125776
ProgenitorRPE	FAM162A	ENSG00000114023	protein_coding	0.00764155	21.268	0.743	0.756	1
ProgenitorRPE	NBL1	ENSG00000158747	protein_coding	0.0198618	-21.2389	0.3	0.268	1
ProgenitorRPE	EVA1B	ENSG00000142694	protein_coding	0.000153038	21.2359	0.427	0.363	1
ProgenitorRPE	OST4	ENSG00000228474	protein_coding	0.268283	-21.226	0.943	0.904	1
ProgenitorRPE	CYP1B1	ENSG00000138061	protein_coding	0.0778326	-21.2092	0.253	0.191	1
ProgenitorRPE	OAZ1	ENSG00000104904	protein_coding	5.10032e-05	-21.0985	0.98	0.964	1
ProgenitorRPE	NTRK2	ENSG00000148053	protein_coding	1.63501e-07	-21.0745	0.132	0.194	0.0053527
ProgenitorRPE	MAL2	ENSG00000147676	protein_coding	6.86663e-12	21.0295	0.27	0.146	2.248e-07
ProgenitorRPE	ATP2B1	ENSG00000070961	protein_coding	5.64807e-06	20.939	0.57	0.575	0.184907
ProgenitorRPE	SNRPD1	ENSG00000167088	protein_coding	0.0418186	-20.9023	0.909	0.904	1
ProgenitorRPE	MITF	ENSG00000187098	protein_coding	0.0324576	20.8954	0.391	0.258	1
ProgenitorRPE	ATP5J	ENSG00000154723	protein_coding	0.0569465	-20.8825	0.949	0.932	1
ProgenitorRPE	MPC2	ENSG00000143158	protein_coding	0.288021	20.8437	0.623	0.552	1
ProgenitorRPE	ZIC1	ENSG00000152977	protein_coding	4.88522e-09	-20.7951	0.141	0.265	0.000159932
ProgenitorRPE	STT3A	ENSG00000134910	protein_coding	0.80213	20.5246	0.412	0.352	1
ProgenitorRPE	HMOX1	ENSG00000100292	protein_coding	0.2099	20.4115	0.106	0.069	1
ProgenitorRPE	ATP13A3	ENSG00000133657	protein_coding	0.974513	20.4062	0.337	0.277	1
ProgenitorRPE	FKBP4	ENSG00000004478	protein_coding	0.106601	-20.3285	0.576	0.528	1
ProgenitorRPE	HSPA1B	ENSG00000204388	protein_coding	0.000273695	-20.3078	0.25	0.237	1
ProgenitorRPE	RLBP1	ENSG00000140522	protein_coding	0.742235	20.2833	0.223	0.115	1
ProgenitorRPE	APOC1	ENSG00000130208	protein_coding	0.0801518	20.2831	0.332	0.23	1
ProgenitorRPE	SLC3A2	ENSG00000168003	protein_coding	0.0282892	20.2823	0.739	0.661	1
ProgenitorRPE	CDK2AP2	ENSG00000167797	protein_coding	0.198391	20.2726	0.496	0.408	1
ProgenitorRPE	COL8A1	ENSG00000144810	protein_coding	0.00392352	20.241	0.297	0.165	1
ProgenitorRPE	SLC38A2	ENSG00000134294	protein_coding	0.000145652	20.1577	0.503	0.523	1
ProgenitorRPE	SLC7A5	ENSG00000103257	protein_coding	0.00113886	20.1213	0.272	0.159	1
ProgenitorRPE	CRISPLD1	ENSG00000121005	protein_coding	0.383586	-20.1121	0.603	0.534	1
ProgenitorRPE	COL4A1	ENSG00000187498	protein_coding	0.0571815	-20.1121	0.435	0.404	1
ProgenitorRPE	EIF1	ENSG00000173812	protein_coding	4.16522e-09	-20.1108	0.99	0.989	0.000136361
ProgenitorRPE	KRT10	ENSG00000186395	protein_coding	0.89234	-20.1021	0.844	0.792	1
ProgenitorRPE	IER5L	ENSG00000188483	protein_coding	0.388691	-20.0994	0.418	0.335	1
ProgenitorRPE	SRI	ENSG00000075142	protein_coding	0.079849	-20.0847	0.828	0.78	1
ProgenitorRPE	HSPH1	ENSG00000120694	protein_coding	8.07101e-07	-20.0332	0.584	0.56	0.0264229
ProgenitorRPE	NOP56	ENSG00000101361	protein_coding	0.21453	-19.9522	0.739	0.698	1
ProgenitorRPE	VGLL3	ENSG00000206538	protein_coding	0.000398956	-19.9479	0.379	0.442	1
ProgenitorRPE	VAMP5	ENSG00000168899	protein_coding	0.14822	19.903	0.263	0.261	1
ProgenitorRPE	CALR	ENSG00000179218	protein_coding	4.29277e-05	19.8409	0.926	0.893	1
ProgenitorRPE	CBLN2	ENSG00000141668	protein_coding	0.252777	-19.8345	0.12	0.141	1
ProgenitorRPE	TMEM91	ENSG00000142046	protein_coding	0.2712	19.6944	0.136	0.116	1
ProgenitorRPE	TPD52L1	ENSG00000111907	protein_coding	0.00559243	19.6927	0.42	0.29	1
ProgenitorRPE	FUS	ENSG00000089280	protein_coding	6.70604e-05	-19.6017	0.922	0.916	1
ProgenitorRPE	RER1	ENSG00000157916	protein_coding	0.450421	-19.5811	0.729	0.663	1
ProgenitorRPE	ZNF503	ENSG00000165655	protein_coding	0.0864595	-19.4816	0.319	0.308	1
ProgenitorRPE	POLR2F	ENSG00000100142	protein_coding	0.0443518	-19.383	0.786	0.723	1
ProgenitorRPE	TMEM97	ENSG00000109084	protein_coding	0.0639553	19.3134	0.609	0.564	1
ProgenitorRPE	MACF1	ENSG00000127603	protein_coding	0.000710385	19.2804	0.623	0.619	1
ProgenitorRPE	SUMO1	ENSG00000116030	protein_coding	0.77168	19.2462	0.919	0.894	1
ProgenitorRPE	C7orf73	ENSG00000243317	protein_coding	0.759837	19.21	0.804	0.745	1
ProgenitorRPE	FBLN5	ENSG00000140092	protein_coding	0.00456745	-18.9758	0.248	0.181	1
ProgenitorRPE	PIK3R1	ENSG00000145675	protein_coding	2.17642e-08	-18.9685	0.269	0.298	0.000712517
ProgenitorRPE	COA4	ENSG00000181924	protein_coding	0.495241	-18.9489	0.692	0.654	1
ProgenitorRPE	SDCBP	ENSG00000137575	protein_coding	0.206558	18.8662	0.781	0.718	1
ProgenitorRPE	CXCL14	ENSG00000145824	protein_coding	0.000711907	18.8406	0.316	0.281	1
ProgenitorRPE	APC	ENSG00000134982	protein_coding	0.553782	18.8234	0.562	0.48	1
ProgenitorRPE	RPL36AL	ENSG00000165502	protein_coding	0.000128401	18.8145	0.949	0.923	1
ProgenitorRPE	STC1	ENSG00000159167	protein_coding	0.00801407	18.7808	0.214	0.198	1
ProgenitorRPE	EIF3A	ENSG00000107581	protein_coding	0.527728	18.7203	0.892	0.86	1
ProgenitorRPE	PTTG1	ENSG00000164611	protein_coding	0.0948738	18.6827	0.869	0.819	1
ProgenitorRPE	CPE	ENSG00000109472	protein_coding	0.000229588	-18.6688	0.594	0.585	1
ProgenitorRPE	UQCR10	ENSG00000184076	protein_coding	0.000936771	-18.6669	0.941	0.92	1
ProgenitorRPE	TMA7	ENSG00000232112	protein_coding	0.905243	-18.6334	0.975	0.961	1
ProgenitorRPE	REEP5	ENSG00000129625	protein_coding	2.01924e-07	-18.6311	0.696	0.595	0.00661058
ProgenitorRPE	PFKP	ENSG00000067057	protein_coding	0.361921	18.5577	0.653	0.613	1
ProgenitorRPE	MYH9	ENSG00000100345	protein_coding	0.832857	18.5201	0.54	0.456	1
ProgenitorRPE	TBC1D15	ENSG00000121749	protein_coding	0.029896	-18.5031	0.33	0.263	1
ProgenitorRPE	HBD	ENSG00000223609	protein_coding	1.17554e-16	18.4936	0.341	0.314	3.84849e-12
ProgenitorRPE	NRP2	ENSG00000118257	protein_coding	0.735211	-18.4747	0.221	0.182	1
ProgenitorRPE	FAM84B	ENSG00000168672	protein_coding	0.00354182	18.4671	0.326	0.203	1
ProgenitorRPE	CYC1	ENSG00000179091	protein_coding	2.16312e-18	-18.4537	0.782	0.703	7.08163e-14
ProgenitorRPE	SRP9	ENSG00000143742	protein_coding	1.68309e-12	18.3565	0.939	0.935	5.51011e-08
ProgenitorRPE	ITGA3	ENSG00000005884	protein_coding	0.303759	18.3503	0.176	0.081	1
ProgenitorRPE	RBM24	ENSG00000112183	protein_coding	0.0986328	18.3419	0.245	0.142	1
ProgenitorRPE	LMAN1	ENSG00000074695	protein_coding	0.665571	-18.1851	0.723	0.686	1
ProgenitorRPE	TOMM20	ENSG00000173726	protein_coding	0.00166075	-18.1823	0.89	0.863	1
ProgenitorRPE	JAG1	ENSG00000101384	protein_coding	1.43104e-06	18.1721	0.104	0.16	0.0468493
ProgenitorRPE	GNG5	ENSG00000174021	protein_coding	0.0550445	-18.1654	0.959	0.924	1
ProgenitorRPE	SRRM2	ENSG00000167978	protein_coding	0.363011	-18.1562	0.917	0.907	1
ProgenitorRPE	ACTR3	ENSG00000115091	protein_coding	0.000641101	17.9597	0.779	0.754	1
ProgenitorRPE	C17orf58	ENSG00000186665	protein_coding	0.651195	-17.9266	0.219	0.22	1
ProgenitorRPE	ERH	ENSG00000100632	protein_coding	0.000749869	-17.8945	0.963	0.963	1
ProgenitorRPE	LSM7	ENSG00000130332	protein_coding	0.0884893	-17.6184	0.903	0.893	1
ProgenitorRPE	EIF2AK2	ENSG00000055332	protein_coding	0.331946	-17.5523	0.666	0.657	1
ProgenitorRPE	ZFP36L1	ENSG00000185650	protein_coding	3.9058e-08	17.4822	0.663	0.66	0.00127868
ProgenitorRPE	SLC39A6	ENSG00000141424	protein_coding	9.21072e-05	17.4725	0.462	0.453	1
ProgenitorRPE	SCD	ENSG00000099194	protein_coding	0.00652836	17.4262	0.506	0.482	1
ProgenitorRPE	YWHAQ	ENSG00000134308	protein_coding	0.00176909	17.4226	0.953	0.941	1
ProgenitorRPE	SLC7A8	ENSG00000092068	protein_coding	0.212963	17.4028	0.36	0.228	1
ProgenitorRPE	HIF1A	ENSG00000100644	protein_coding	1.37292e-09	17.398	0.661	0.66	4.49467e-05
ProgenitorRPE	GNG11	ENSG00000127920	protein_coding	1.70519e-07	-17.3952	0.524	0.393	0.00558245
ProgenitorRPE	HNRNPDL	ENSG00000152795	protein_coding	0.144324	17.3946	0.958	0.954	1
ProgenitorRPE	FLNA	ENSG00000196924	protein_coding	0.11069	17.3925	0.74	0.702	1
ProgenitorRPE	SLK	ENSG00000065613	protein_coding	1.93744e-13	17.3272	0.531	0.468	6.34279e-09
ProgenitorRPE	TRAM1	ENSG00000067167	protein_coding	0.527219	-17.3247	0.672	0.607	1
ProgenitorRPE	NCCRP1	ENSG00000188505	protein_coding	0.410265	17.3214	0.14	0.094	1
ProgenitorRPE	ACTN1	ENSG00000072110	protein_coding	0.459386	17.2983	0.556	0.481	1
ProgenitorRPE	CCNG1	ENSG00000113328	protein_coding	0.30135	17.2424	0.665	0.64	1
ProgenitorRPE	NUCKS1	ENSG00000069275	protein_coding	0.942514	-17.2267	0.978	0.976	1
ProgenitorRPE	RPS16	ENSG00000105193	protein_coding	5.80489e-49	-17.2267	0.997	0.995	1.9004e-44
ProgenitorRPE	TTYH1	ENSG00000167614	protein_coding	1.94267e-12	-17.2267	0.205	0.298	6.3599e-08
ProgenitorRPE	RAN	ENSG00000132341	protein_coding	0.107921	-17.2265	0.984	0.979	1
ProgenitorRPE	CTSL	ENSG00000135047	protein_coding	0.25211	-17.225	0.443	0.335	1
ProgenitorRPE	KLF2	ENSG00000127528	protein_coding	0.0166073	-17.2118	0.184	0.174	1
ProgenitorRPE	LIMCH1	ENSG00000064042	protein_coding	0.269244	-17.1566	0.606	0.565	1
ProgenitorRPE	RPN1	ENSG00000163902	protein_coding	0.282316	17.1387	0.625	0.529	1
ProgenitorRPE	TUSC3	ENSG00000104723	protein_coding	0.000471835	-17.1199	0.643	0.605	1
ProgenitorRPE	PHACTR2	ENSG00000112419	protein_coding	0.0163485	17.0974	0.424	0.362	1
ProgenitorRPE	TBCA	ENSG00000171530	protein_coding	0.854869	-17.039	0.938	0.918	1
ProgenitorRPE	PSMB9	ENSG00000240065	protein_coding	0.000339005	-17.0122	0.191	0.106	1
ProgenitorRPE	PDCD5	ENSG00000105185	protein_coding	0.179024	-16.9924	0.854	0.795	1
ProgenitorRPE	ZFAS1	ENSG00000177410	antisense	0.162291	16.9723	0.918	0.901	1
ProgenitorRPE	LGALS3	ENSG00000131981	protein_coding	0.0151376	16.9465	0.3	0.271	1
ProgenitorRPE	GDI2	ENSG00000057608	protein_coding	0.0174754	16.9412	0.848	0.835	1
ProgenitorRPE	HMGCR	ENSG00000113161	protein_coding	0.290285	16.7885	0.39	0.363	1
ProgenitorRPE	KDM5B	ENSG00000117139	protein_coding	0.192082	-16.7695	0.513	0.495	1
ProgenitorRPE	WLS	ENSG00000116729	protein_coding	6.68981e-08	16.7529	0.529	0.534	0.00219011
ProgenitorRPE	ZNF106	ENSG00000103994	protein_coding	0.405435	16.7428	0.714	0.643	1
ProgenitorRPE	LSM3	ENSG00000170860	protein_coding	0.551538	-16.718	0.919	0.889	1
ProgenitorRPE	CHCHD10	ENSG00000250479	protein_coding	8.59001e-06	-16.7133	0.625	0.533	0.28122
ProgenitorRPE	FGFR1	ENSG00000077782	protein_coding	6.99615e-11	-16.6919	0.501	0.559	2.2904e-06
[truncated: 32,496 more rows]

## Sheet: Bulk Comparison - AMD vs Contro
gene_name	ensembl_gene_id	gene_biotype	effect_this_study	dataset	effect_bulk_study
[truncated: 1,607 more rows]

[truncated: 3 more sheets: Sheet8, AMD-GA vs Control - GO-ORA, AMD-GA vs Control DO-ORA]
