# Supplementary material for: Transcriptomic and proteomic retinal pigment epithelium signatures of age-related macular degeneration
Source: Nat Commun. 2022 Jul 26;13:4233. doi: 10.1038/s41467-022-31707-4 (PMC9325891; doi:10.1038/s41467-022-31707-4)
Supplement: Supplementary file 5 — Supplementary Data 3 [file 41467_2022_31707_MOESM5_ESM.xlsx]

## Sheet: Lead cis-eQTLs per Subpopulatio
Subpopulation	Chr	Pos	EnsemblGeneID	GeneName	SNP	RSID	REF	ALT	Allele0	Allele1	Allele2	EffectSize_eQTL	StdError_eQTL	Statistic_eQTL	Pvalue_eQTL	FDR_eQTL	EffectSize_Interaction	StdError_Interaction	Statistic_Interaction	Pvalue_Interaction	Publication
ProgenitorRPE	12	56435929	ENSG00000197728	RPS26	12:56435929_G	rs1131017	C	G	23	41	14	1.18952	0.108424	10.971	0	2.95031e-10	0.334989	0.207286	1.61607	0.11085	Strunz et al. 2020, Ratnapriya et al. 2019
ProgenitorRPE	17	7137950	ENSG00000170291	ELP5	17:7137950_G	rs222850	C	G	31	37	10	1.09221	0.126487	8.63493	0	5.3665e-09	0.188764	0.250755	0.752786	0.454255	Ratnapriya et al. 2019
ProgenitorRPE	13	43597706	ENSG00000120675	DNAJC15	13:43597706_T	rs17553284	C	T	49	21	8	-1.00393	0.137961	-7.2769	4.82848e-10	2.19948e-05	-0.494533	0.28858	-1.71367	0.091282	Strunz et al. 2020, Ratnapriya et al. 2019
ProgenitorRPE	22	24334948	ENSG00000184674	GSTT1	22:24334948_C	rs5760147	A	C	31	37	10	-0.979804	0.135726	-7.21899	6.13491e-10	5.77783e-05	-0.243581	0.275078	-0.885498	0.379103
ProgenitorRPE	7	6877149	ENSG00000122674	CCZ1	7:6877149_A	rs13241510	G	A	26	41	11	0.940244	0.131419	7.15457	8.00575e-10	0.000146865	-0.128505	0.271759	-0.472866	0.637869	Strunz et al. 2020, Ratnapriya et al. 2019
ProgenitorRPE	5	96220087	ENSG00000164308	ERAP2	5:96220087_T	rs55770741	C	T	26	37	15	0.948178	0.139245	6.80944	3.31714e-09	0.000166217	-0.0851901	0.273703	-0.31125	0.756592	Strunz et al. 2020, Ratnapriya et al. 2019
ProgenitorRPE	17	7220697	ENSG00000132507	EIF5A	17:7220697_T	rs62059198	G	T	38	33	7	-0.848341	0.151228	-5.60967	4.17385e-07	0.00042313	0.425513	0.296686	1.43422	0.156231	Ratnapriya et al. 2019
ProgenitorRPE	7	76131695	ENSG00000188372	ZP3	7:76131695_G	rs4728775	A	G	24	41	13	0.880979	0.141177	6.24027	3.37469e-08	0.00224605	0.485172	0.288161	1.68368	0.0969677	Strunz et al. 2020, Ratnapriya et al. 2019
ProgenitorRPE	4	17600606	ENSG00000047662	FAM184B	4:17600606_A	rs10034104	C	A	34	31	13	0.830214	0.142254	5.83614	1.70545e-07	0.00394466	0.156809	0.286045	0.548195	0.585407	Strunz et al. 2020, Ratnapriya et al. 2019
ProgenitorRPE	4	68622535	ENSG00000248049	UBA6-AS1	4:68622535_A	rs12644822	G	A	35	32	11	0.825688	0.139569	5.91599	1.24103e-07	0.00394466	-0.00718173	0.300945	-0.0238639	0.981033	Ratnapriya et al. 2019
ProgenitorRPE	11	74559481	ENSG00000166435	XRRA1	11:74559481_T	rs4944961	C	T	42	30	6	0.932442	0.150307	6.20358	3.91367e-08	0.00406676	0.167727	0.312409	0.536881	0.593155	Strunz et al. 2020, Ratnapriya et al. 2019
ProgenitorRPE	17	43950322	ENSG00000214401	KANSL1-AS1	17:43950322_G	rs9898399	A	G	41	31	6	0.788976	0.157708	5.00277	4.33279e-06	0.00432076	0.196629	0.326319	0.602567	0.548862	Strunz et al. 2020, Ratnapriya et al. 2019
ProgenitorRPE	17	77905950	ENSG00000035862	TIMP2	17:77905950_T	rs12600359	C	T	34	37	7	-0.813347	0.164333	-4.94938	5.29777e-06	0.00526213	0.0260567	0.330928	0.0787382	0.937479
ProgenitorRPE	17	6275970	ENSG00000072818	ACAP1	17:6275970_A	rs17730630	C	A	37	32	9	0.74685	0.151158	4.94086	5.47015e-06	0.0054226	-0.537473	0.306205	-1.75527	0.0838529	Ratnapriya et al. 2019
ProgenitorRPE	4	76859615	ENSG00000138744	NAAA	4:76859615_T	rs13138223	A	T	34	33	11	0.748522	0.137599	5.43989	8.10625e-07	0.00925048	-0.0395718	0.278833	-0.14192	0.887576	Strunz et al. 2020, Ratnapriya et al. 2019
ProgenitorRPE	17	8780213	ENSG00000170043	TRAPPC1	17:8780213_C	rs383123	T	C	22	36	20	0.66838	0.139808	4.78071	9.94314e-06	0.00975636	-0.0986313	0.279969	-0.352294	0.72574
ProgenitorRPE	11	57330650	ENSG00000134809	TIMM10	11:57330650_C	rs2848625	G	C	38	32	8	0.850537	0.147731	5.75732	2.3315e-07	0.0124874	-0.0440184	0.307722	-0.143046	0.88669
ProgenitorRPE	17	71866651	ENSG00000170412	GPRC5C	17:71866651_T	rs1987925	C	T	31	37	10	0.690067	0.146888	4.69792	1.34982e-05	0.013193	0.204002	0.303254	0.672711	0.50348
ProgenitorRPE	17	32916327	ENSG00000166750	SLFN5	17:32916327_A	rs9895885	G	A	21	38	19	0.683967	0.146353	4.67339	1.47709e-05	0.0144144	-0.233662	0.295268	-0.791355	0.431572	Strunz et al. 2020, Ratnapriya et al. 2019
ProgenitorRPE	11	118831335	ENSG00000196655	TRAPPC4	11:118831335_G	rs61506726	A	G	37	29	12	0.760595	0.134358	5.66094	3.41141e-07	0.0148234	0.32654	0.273973	1.19187	0.23758	Strunz et al. 2020, Ratnapriya et al. 2019
ProgenitorRPE	17	7239911	ENSG00000181222	POLR2A	17:7239911_G	rs3809827	A	G	38	34	6	0.830034	0.178272	4.65599	1.57441e-05	0.0153582	0.634413	0.379516	1.67164	0.0993305
ProgenitorRPE	11	64946858	ENSG00000068971	PPP2R5B	11:64946858_C	rs1195968	T	C	34	37	7	0.93906	0.169496	5.5403	5.47844e-07	0.0195615	0.481206	0.332197	1.44856	0.152196
ProgenitorRPE	17	77982846	ENSG00000171246	NPTX1	17:77982846_A	rs4243249	G	A	47	23	8	0.775436	0.169287	4.5806	2.07329e-05	0.020154	0.124033	0.323428	0.383495	0.702585	Ratnapriya et al. 2019
ProgenitorRPE	13	110581878	ENSG00000088448	ANKRD10	13:110581878_G	rs1333985	A	G	24	43	11	-0.804629	0.157232	-5.11746	2.80494e-06	0.0212952	-0.148989	0.307129	-0.485102	0.62921	Strunz et al. 2020, Ratnapriya et al. 2019
ProgenitorRPE	17	79409189	ENSG00000171282	RP11-1055B8.7	17:79409189_A	rs12952981	G	A	37	35	6	0.869901	0.192347	4.52256	2.55914e-05	0.0247425	-0.0646842	0.344129	-0.187965	0.851481
ProgenitorRPE	4	57757850	ENSG00000084092	NOA1	4:57757850_G	rs71609617	C	G	25	41	12	0.745573	0.147818	5.04385	3.70947e-06	0.0251657	-0.230346	0.312395	-0.737355	0.46352	Strunz et al. 2020, Ratnapriya et al. 2019
ProgenitorRPE	17	75229743	ENSG00000129646	QRICH2	17:75229743_C	rs12150257	G	C	20	43	15	0.709589	0.158225	4.48469	2.934e-05	0.0281173	0.190577	0.298942	0.637504	0.526002	Strunz et al. 2020, Ratnapriya et al. 2019
ProgenitorRPE	5	56591028	ENSG00000155545	MIER3	5:56591028_A	rs2042176	C	A	25	40	13	0.78792	0.150332	5.2412	1.74747e-06	0.0291877	-0.0767633	0.303436	-0.25298	0.80107	Ratnapriya et al. 2019
ProgenitorRPE	17	4615098	ENSG00000091592	NLRP1	17:4615098_G	rs3786047	A	G	39	30	9	0.687396	0.154996	4.43493	3.50853e-05	0.0334492	0.106858	0.339988	0.314301	0.754284	Ratnapriya et al. 2019
ProgenitorRPE	17	48975595	ENSG00000015532	XYLT2	17:48975595_G	rs16949454	A	G	33	36	9	0.729474	0.164749	4.4278	3.59939e-05	0.0342581	0.271635	0.339324	0.800516	0.426284
ProgenitorRPE	17	2794103	ENSG00000007168	PAFAH1B1	17:2794103_T	rs9303140	C	T	41	31	6	0.755407	0.171024	4.41696	3.74182e-05	0.0356002	0.212593	0.34179	0.621998	0.536086
ProgenitorRPE	17	26899502	ENSG00000196535	MYO18A	17:26899502_C	rs618791	T	C	37	32	9	0.701426	0.159641	4.39377	4.06506e-05	0.0385438	0.252613	0.329745	0.766087	0.446356	Ratnapriya et al. 2019
ProgenitorRPE	17	48693155	ENSG00000262967	RP11-294J22.6	17:48693155_A	rs11079919	G	A	42	30	6	0.688471	0.157361	4.37511	4.34468e-05	0.0410863	-0.598561	0.310393	-1.9284	0.058109
ProgenitorRPE	13	108023038	ENSG00000125266	EFNB2	13:108023038_A	rs4448798	G	A	23	44	11	-0.788689	0.162027	-4.86764	7.19594e-06	0.04489	-0.411836	0.317409	-1.29749	0.198979	Ratnapriya et al. 2019
ProgenitorRPE	17	66670100	ENSG00000141337	ARSG	17:66670100_T	rs7220817	A	T	33	35	10	0.679203	0.156788	4.33197	5.06444e-05	0.0476054	-0.261537	0.314485	-0.831634	0.408614	Ratnapriya et al. 2019
ProgenitorRPE	11	64478320	ENSG00000133884	DPF2	11:64478320_T	rs480617	C	T	46	25	7	0.809287	0.158467	5.10697	2.91928e-06	0.0482708	-0.0283916	0.313535	-0.0905533	0.928122
RPE1	12	56401085	ENSG00000197728	RPS26	12:56401085_A	rs10876864	G	A	23	42	13	1.37907	0.0667558	20.6585	0	0	0.313417	0.125809	2.4912	0.0152533	Strunz et al. 2020, Ratnapriya et al. 2019
RPE1	17	7139238	ENSG00000170291	ELP5	17:7139238_A	rs222851	G	A	30	37	11	1.28583	0.0878634	14.6345	0	0	-0.125958	0.171798	-0.733175	0.466048	Ratnapriya et al. 2019
RPE1	7	1199912	ENSG00000229043	AC091729.9	7:1199912_G	rs6969322	A	G	34	37	7	1.32661	0.100304	13.2259	0	0	0.100528	0.203596	0.493761	0.623114	Strunz et al. 2020, Ratnapriya et al. 2019
RPE1	4	17615954	ENSG00000047662	FAM184B	4:17615954_C	rs10027755	G	C	29	34	15	1.18586	0.0951068	12.4687	0	0	0.26378	0.182294	1.44701	0.152628	Strunz et al. 2020, Ratnapriya et al. 2019
RPE1	10	126589712	ENSG00000226899	RP11-298J20.3	10:126589712_T	rs10901835	G	T	42	30	6	1.28352	0.103212	12.4358	0	0	-0.0328366	0.209488	-0.156747	0.875923
RPE1	7	6869304	ENSG00000146574	CCZ1B	7:6869304_T	rs10265409	C	T	22	40	16	-1.17645	0.102002	-11.5336	0	0	0.0411989	0.200301	0.205685	0.83767	Strunz et al. 2020, Ratnapriya et al. 2019
RPE1	11	74746553	ENSG00000166435	XRRA1	11:74746553_G	rs10899059	C	G	42	29	7	1.20739	0.111314	10.8467	0	0	-0.343526	0.236277	-1.45391	0.15071	Strunz et al. 2020, Ratnapriya et al. 2019
RPE1	7	76177284	ENSG00000188372	ZP3	7:76177284_T	rs11767431	C	T	31	38	9	1.19477	0.112679	10.6032	0	0	0.326842	0.236804	1.38022	0.172176	Strunz et al. 2020, Ratnapriya et al. 2019
RPE1	2	733454	ENSG00000272342	RP13-539J13.1	2:733454_T	rs72760972	C	T	42	28	8	1.17488	0.106834	10.9972	0	0	0.0462907	0.216275	0.214036	0.831179
RPE1	22	24334948	ENSG00000184674	GSTT1	22:24334948_C	rs5760147	A	C	31	37	10	-1.17744	0.113679	-10.3576	0	0	-0.369191	0.227261	-1.62452	0.10903
RPE1	13	43597706	ENSG00000120675	DNAJC15	13:43597706_T	rs17553284	C	T	49	21	8	-1.15632	0.116107	-9.95911	0	4.60837e-10	0.261485	0.246115	1.06245	0.291904	Strunz et al. 2020, Ratnapriya et al. 2019
RPE1	16	12070422	ENSG00000234719	RP11-166B2.1	16:12070422_C	rs393329	T	C	32	35	11	1.13176	0.105798	10.6973	0	5.26942e-10	-0.0402882	0.210639	-0.191266	0.848904	Strunz et al. 2020, Ratnapriya et al. 2019
RPE1	7	6877149	ENSG00000122674	CCZ1	7:6877149_A	rs13241510	G	A	26	41	11	1.05898	0.119628	8.85223	0	1.17438e-08	0.146052	0.247143	0.590963	0.556564	Strunz et al. 2020, Ratnapriya et al. 2019
RPE1	10	93557619	ENSG00000228701	TNKS2-AS1	10:93557619_T	rs2066276	C	T	22	36	20	-0.981618	0.111805	-8.77971	0	1.6574e-08	-0.403363	0.22336	-1.80589	0.0754962
RPE1	11	65854561	ENSG00000255320	RP11-755F10.1	11:65854561_G	rs489337	A	G	49	23	6	1.11126	0.130063	8.54401	0	3.79454e-08	-0.526431	0.282753	-1.86181	0.0670836
RPE1	1	213015222	ENSG00000198468	FLVCR1-AS1	1:213015222_G	rs61832055	A	G	18	42	18	-1.07551	0.123278	-8.72424	0	9.81634e-08	1.00655	0.238494	4.22045	7.61191e-05	Strunz et al. 2020, Ratnapriya et al. 2019
RPE1	1	45951155	ENSG00000236624	CCDC163P	1:45951155_G	rs12038608	A	G	36	34	8	1.12313	0.129244	8.68999	0	9.81634e-08	0.260423	0.247751	1.05115	0.297024
RPE1	11	118895202	ENSG00000196655	TRAPPC4	11:118895202_G	rs11006	A	G	38	33	7	1.01601	0.127328	7.97944	0	3.41293e-07	0.107939	0.264343	0.408331	0.684353	Strunz et al. 2020, Ratnapriya et al. 2019
RPE1	17	2207326	ENSG00000167720	SRR	17:2207326_A	rs3744270	G	A	32	40	6	-1.05164	0.146721	-7.1676	7.58647e-10	1.04748e-06	0.00019326	0.2974	0.000649831	0.999483	Strunz et al. 2020, Ratnapriya et al. 2019
RPE1	22	45826033	ENSG00000100376	FAM118A	22:45826033_G	rs5764726	A	G	40	32	6	1.08755	0.139777	7.7806	0	1.38469e-06	0.50334	0.272903	1.84439	0.0696143	Strunz et al. 2020, Ratnapriya et al. 2019
RPE1	17	43950322	ENSG00000214401	KANSL1-AS1	17:43950322_G	rs9898399	A	G	41	31	6	0.960778	0.135408	7.09545	1.02191e-09	1.40927e-06	-0.298844	0.278528	-1.07294	0.287206	Strunz et al. 2020, Ratnapriya et al. 2019
RPE1	7	23113503	ENSG00000230658	KLHL7-AS1	7:23113503_T	rs6461685	C	T	33	35	10	1.01133	0.137241	7.36897	3.29845e-10	2.64192e-06	0.384478	0.292577	1.31411	0.193358	Strunz et al. 2020, Ratnapriya et al. 2019
RPE1	18	6718467	ENSG00000266441	RP11-91I8.3	18:6718467_A	rs13381520	G	A	28	37	13	0.96902	0.125738	7.70663	0	3.33522e-06	-0.156672	0.250885	-0.624476	0.534468
RPE1	5	138044920	ENSG00000253404	AC034243.1	5:138044920_C	rs311607	T	C	36	34	8	1.00896	0.139081	7.2545	5.29705e-10	6.0745e-06	-0.221515	0.284745	-0.777942	0.439383
RPE1	20	60776275	ENSG00000101181	MTG2	20:60776275_G	rs2184161	A	G	25	37	16	0.97921	0.121616	8.05166	0	7.47874e-06	-0.609715	0.245302	-2.48557	0.0154754	Strunz et al. 2020, Ratnapriya et al. 2019
RPE1	7	100101648	ENSG00000121716	PILRB	7:100101648_T	rs11772580	G	T	46	26	6	0.984766	0.141156	6.97643	1.66927e-09	8.02872e-06	0.424259	0.285259	1.48728	0.141703	Orozco et al. 2020, Strunz et al. 2020, Ratnapriya et al. 2019
RPE1	1	89373371	ENSG00000137944	CCBL2	1:89373371_C	rs10801690	T	C	21	40	17	0.940545	0.127581	7.37215	3.25537e-10	8.05075e-06	-0.449302	0.275913	-1.62842	0.1082	Strunz et al. 2020, Ratnapriya et al. 2019
RPE1	10	123685862	ENSG00000226864	ATE1-AS1	10:123685862_A	rs11200264	C	A	30	39	9	-1.06249	0.148369	-7.16113	7.79178e-10	1.16037e-05	0.231209	0.286243	0.807737	0.422144	Strunz et al. 2020, Ratnapriya et al. 2019
RPE1	3	19987539	ENSG00000163576	EFHB	3:19987539_T	rs1133328	G	T	35	34	9	1.01486	0.12255	8.28116	0	1.30515e-05	0.430189	0.24887	1.72857	0.0885623	Strunz et al. 2020, Ratnapriya et al. 2019
RPE1	7	76177284	ENSG00000146707	POMZP3	7:76177284_T	rs11767431	C	T	31	38	9	0.9435	0.138937	6.79085	3.58011e-09	1.60299e-05	-0.0414895	0.296127	-0.140107	0.889002	Strunz et al. 2020, Ratnapriya et al. 2019
RPE1	6	139018126	ENSG00000225177	RP11-390P2.4	6:139018126_C	rs3088031	A	C	51	20	7	1.06715	0.135106	7.8986	0	2.25571e-05	0.0864257	0.276463	0.312612	0.755561	Strunz et al. 2020
RPE1	17	72626587	ENSG00000170412	GPRC5C	17:72626587_T	rs526657	C	T	20	44	14	-0.870523	0.13826	-6.29628	2.69055e-08	3.63729e-05	0.0974949	0.284538	0.342643	0.732956
RPE1	22	24265659	ENSG00000272955	KB-226F1.1	22:24265659_T	rs4822458	C	T	19	46	13	-0.973578	0.144979	-6.71532	4.87986e-09	7.99336e-05	-0.0455477	0.304229	-0.149715	0.881446
RPE1	22	19160549	ENSG00000100075	SLC25A1	22:19160549_T	rs807666	C	T	30	35	13	0.890857	0.134338	6.63146	6.87797e-09	9.1155e-05	0.401804	0.267687	1.50102	0.138119	Ratnapriya et al. 2019
RPE1	17	250234	ENSG00000187624	C17orf97	17:250234_A	rs12941905	G	A	39	33	6	0.910002	0.150126	6.06158	6.93065e-08	9.31798e-05	0.072977	0.319218	0.228612	0.819878	Strunz et al. 2020, Ratnapriya et al. 2019
RPE1	1	21761309	ENSG00000142794	NBPF3	1:21761309_T	rs4079441	G	T	51	21	6	1.00746	0.151538	6.64824	6.42174e-09	0.000132544	0.390263	0.315782	1.23586	0.220891	Strunz et al. 2020, Ratnapriya et al. 2019
RPE1	17	10050174	ENSG00000264194	AC000003.2	17:10050174_A	rs7207206	G	A	36	36	6	0.937444	0.158601	5.9107	1.26745e-07	0.000165284	-0.292581	0.327575	-0.893173	0.37501
RPE1	1	165599649	ENSG00000143198	MGST3	1:165599649_T	rs10918223	C	T	24	33	21	0.877732	0.133767	6.56166	9.14711e-09	0.000181298	-0.0818366	0.261629	-0.312796	0.755422	Strunz et al. 2020, Ratnapriya et al. 2019
RPE1	19	8084529	ENSG00000267939	CTD-2325M2.1	19:8084529_T	rs34470441	G	T	24	40	14	-0.990812	0.128483	-7.71161	0	0.000185096	-0.209261	0.2547	-0.821598	0.414264
RPE1	18	47005371	ENSG00000215472	RPL17-C18orf32	18:47005371_C	rs9961388	A	C	27	32	19	-0.789825	0.122719	-6.43603	1.52605e-08	0.000240799	-0.00101602	0.248793	-0.00408379	0.996754	Ratnapriya et al. 2019
RPE1	11	57357593	ENSG00000134809	TIMM10	11:57357593_C	rs1846567	T	C	38	31	9	0.865335	0.13773	6.28286	2.84083e-08	0.000274706	-0.173851	0.291345	-0.596716	0.552738
RPE1	1	245253765	ENSG00000272195	RP11-156E8.1	1:245253765_T	rs11810478	C	T	29	32	17	-0.799495	0.123901	-6.45271	1.42598e-08	0.000281616	0.128048	0.248677	0.514917	0.608332	Strunz et al. 2020, Ratnapriya et al. 2019
RPE1	17	44083948	ENSG00000185829	ARL17A	17:44083948_C	rs8067056	T	C	37	33	8	-0.881206	0.153322	-5.74741	2.4247e-07	0.000309491	-0.43992	0.279624	-1.57326	0.120441	Strunz et al. 2020, Ratnapriya et al. 2019
RPE1	1	110282972	ENSG00000134202	GSTM3	1:110282972_T	rs1332018	G	T	21	46	11	-1.00477	0.156773	-6.40904	1.70306e-08	0.000314819	0.303209	0.328735	0.92235	0.359706	Strunz et al. 2020, Ratnapriya et al. 2019
RPE1	17	72626587	ENSG00000073350	LLGL2	17:72626587_T	rs526657	C	T	20	44	14	-0.803334	0.140399	-5.72177	2.68345e-07	0.000341122	-0.0105455	0.289195	-0.036465	0.971022	Ratnapriya et al. 2019
RPE1	9	77696595	ENSG00000106733	NMRK1	9:77696595_T	rs11793499	C	T	31	38	9	-0.956604	0.143071	-6.68623	5.49721e-09	0.00036567	0.266229	0.29703	0.896305	0.373348	Strunz et al. 2020, Ratnapriya et al. 2019
RPE1	9	100083953	ENSG00000203279	RP11-498P14.5	9:100083953_G	rs4237189	C	G	19	44	15	-0.933839	0.141914	-6.58033	8.47589e-09	0.00036567	-0.0150694	0.278892	-0.0540331	0.957072
RPE1	9	123572038	ENSG00000226752	PSMD5-AS1	9:123572038_G	rs10818476	A	G	22	49	7	1.1092	0.164034	6.76201	4.02981e-09	0.00036567	0.012641	0.354434	0.0356652	0.971657	Strunz et al. 2020, Ratnapriya et al. 2019
RPE1	17	7458582	ENSG00000233223	AC113189.5	17:7458582_T	rs12937543	A	T	27	37	14	0.776912	0.136929	5.67382	3.2426e-07	0.000411897	-0.236016	0.278903	-0.846231	0.400482	Strunz et al. 2020
RPE1	15	50575812	ENSG00000259715	CTD-3110H11.1	15:50575812_C	rs113507320	A	C	32	31	15	0.814886	0.118517	6.8757	2.52655e-09	0.000555198	0.257278	0.239363	1.07484	0.286359
RPE1	17	48636534	ENSG00000006282	SPATA20	17:48636534_A	rs989128	G	A	34	38	6	-0.86	0.15395	-5.58623	4.57616e-07	0.000580219	-0.619274	0.299893	-2.06498	0.0428566	Strunz et al. 2020, Ratnapriya et al. 2019
RPE1	6	42919222	ENSG00000124587	PEX6	6:42919222_C	rs9471975	T	C	22	42	14	-0.919226	0.136735	-6.72267	4.73504e-09	0.000582649	-0.0956827	0.273858	-0.349387	0.727911	Strunz et al. 2020, Ratnapriya et al. 2019
RPE1	22	24312204	ENSG00000273295	AP000350.5	22:24312204_A	rs4822466	G	A	19	47	12	-0.868581	0.144578	-6.00768	8.60229e-08	0.000778934	0.378412	0.302974	1.24899	0.216079	Strunz et al. 2020, Ratnapriya et al. 2019
RPE1	17	5323125	ENSG00000263272	CTC-524C5.2	17:5323125_A	rs1058119	C	A	39	32	7	0.880685	0.160097	5.50095	6.38948e-07	0.000804483	-0.230457	0.327448	-0.703797	0.484035
RPE1	22	17677699	ENSG00000093072	CECR1	22:17677699_T	rs5747018	C	T	19	44	15	-0.898247	0.149909	-5.99196	9.16109e-08	0.000806874	-0.2707	0.311291	-0.869602	0.387669	Strunz et al. 2020, Ratnapriya et al. 2019
RPE1	10	131445731	ENSG00000170430	MGMT	10:131445731_C	rs1008982	T	C	28	37	13	-0.861746	0.143257	-6.01539	8.34086e-08	0.000905381	0.0355389	0.290652	0.122273	0.903054	Strunz et al. 2020, Ratnapriya et al. 2019
RPE1	13	44391936	ENSG00000151773	CCDC122	13:44391936_T	rs12866387	C	T	29	36	13	-0.827671	0.138699	-5.96737	1.01079e-07	0.000906565	-0.469284	0.276354	-1.69813	0.094194	Strunz et al. 2020, Ratnapriya et al. 2019
RPE1	12	132693487	ENSG00000256576	RP13-977J11.2	12:132693487_C	rs10902513	T	C	18	43	17	-0.916567	0.150065	-6.10778	5.75664e-08	0.000984671	0.100198	0.30799	0.325329	0.745961	Strunz et al. 2020, Ratnapriya et al. 2019
RPE1	1	75189847	ENSG00000162623	TYW3	1:75189847_C	rs1424671	T	C	20	38	20	0.832379	0.137665	6.04643	7.36507e-08	0.00100088	0.544972	0.27083	2.01223	0.0482803	Ratnapriya et al. 2019
RPE1	12	11138683	ENSG00000247157	RP11-434C1.1	12:11138683_T	rs10772397	C	T	31	32	15	0.777597	0.127996	6.07516	6.56295e-08	0.00111646	-0.264434	0.264804	-0.998604	0.321634	Strunz et al. 2020, Ratnapriya et al. 2019
RPE1	10	100153608	ENSG00000119943	PYROXD2	10:100153608_C	rs942813	A	C	40	31	7	0.873812	0.146918	5.94762	1.09379e-07	0.00115645	-0.477617	0.295998	-1.61358	0.11139	Strunz et al. 2020, Ratnapriya et al. 2019
RPE1	5	56205357	ENSG00000155542	SETD9	5:56205357_G	rs185220	A	G	62	10	6	-0.964368	0.163153	-5.91082	1.26688e-07	0.00122931	-0.156683	0.400013	-0.391695	0.696546	Strunz et al. 2020, Ratnapriya et al. 2019
RPE1	2	86312176	ENSG00000273080	RP11-301O19.1	2:86312176_T	rs12714167	C	T	14	53	11	-1.03032	0.175347	-5.87589	1.45602e-07	0.00141588	-0.156387	0.358611	-0.43609	0.664195
RPE1	2	239126774	ENSG00000186235	AC016757.3	2:239126774_G	rs113905150	A	G	37	32	9	0.86323	0.147149	5.86638	1.51223e-07	0.00143083	-0.272156	0.295591	-0.920719	0.36055	Strunz et al. 2020, Ratnapriya et al. 2019
RPE1	10	7655352	ENSG00000198879	SFMBT2	10:7655352_A	rs1931901	G	A	43	28	7	0.909854	0.154416	5.89224	1.36422e-07	0.00143615	0.00941599	0.315194	0.0298736	0.976258	Strunz et al. 2020, Ratnapriya et al. 2019
RPE1	5	96252432	ENSG00000164308	ERAP2	5:96252432_A	rs2927608	G	A	24	38	16	0.855895	0.14681	5.82994	1.74804e-07	0.00145737	0.190161	0.28445	0.668522	0.506132	Strunz et al. 2020, Ratnapriya et al. 2019
RPE1	10	133335070	ENSG00000148814	LRRC27	10:133335070_C	rs10741262	A	C	31	39	8	0.909798	0.155042	5.86807	1.50211e-07	0.00157452	0.829695	0.296302	2.80017	0.00669254	Ratnapriya et al. 2019
RPE1	17	72618182	ENSG00000189159	HN1	17:72618182_A	rs2442023	T	A	19	43	16	-0.788331	0.149062	-5.28861	1.45614e-06	0.00182401	1.02353	0.285414	3.58612	0.000637858	Strunz et al. 2020, Ratnapriya et al. 2019
RPE1	1	182575376	ENSG00000135828	RNASEL	1:182575376_G	rs10489966	T	G	30	39	9	0.88574	0.152221	5.81876	1.82737e-07	0.00224444	-0.0900379	0.301128	-0.299002	0.765878	Strunz et al. 2020, Ratnapriya et al. 2019
RPE1	17	39993485	ENSG00000141698	NT5C3B	17:39993485_T	rs57672173	C	T	42	28	8	0.827595	0.158656	5.21628	1.92287e-06	0.0023353	-0.675951	0.294101	-2.29837	0.0247167	Strunz et al. 2020, Ratnapriya et al. 2019
RPE1	7	301319	ENSG00000269396	AC187652.1	7:301319_A	rs36156734	G	A	46	25	7	0.844471	0.155028	5.4472	7.87877e-07	0.00279497	-0.484396	0.31303	-1.54744	0.126539
RPE1	11	77784380	ENSG00000246174	KCTD21-AS1	11:77784380_G	rs10751280	A	G	24	40	14	-0.881436	0.157323	-5.60273	4.28908e-07	0.00291446	0.191555	0.300882	0.636646	0.526557	Strunz et al. 2020, Ratnapriya et al. 2019
RPE1	17	15911105	ENSG00000214941	ZSWIM7	17:15911105_G	rs4792712	T	G	24	39	15	0.753168	0.146539	5.13971	2.57702e-06	0.00303173	-0.0461466	0.288003	-0.16023	0.87319	Ratnapriya et al. 2019
RPE1	17	20021030	ENSG00000261033	RP11-209D14.2	17:20021030_G	rs9912371	A	G	18	46	14	-0.871334	0.169836	-5.13044	2.66963e-06	0.00313886	-0.111453	0.335868	-0.331837	0.741064
RPE1	17	72626587	ENSG00000109062	SLC9A3R1	17:72626587_T	rs526657	C	T	20	44	14	-0.741822	0.145231	-5.10787	2.90926e-06	0.00340661	0.151997	0.298565	0.509092	0.612385
RPE1	4	76906974	ENSG00000138744	NAAA	4:76906974_C	rs4859581	T	C	28	32	18	0.745517	0.134661	5.53624	5.56622e-07	0.00341019	-0.295368	0.270088	-1.0936	0.278107	Strunz et al. 2020, Ratnapriya et al. 2019
RPE1	11	67533769	ENSG00000110717	NDUFS8	11:67533769_A	rs10896213	G	A	24	36	18	-0.761227	0.137591	-5.53254	5.64749e-07	0.00344374	0.0763631	0.278119	0.274569	0.784505
RPE1	10	62140840	ENSG00000151150	ANK3	10:62140840_C	rs10821746	T	C	33	30	15	0.710152	0.126331	5.62134	3.98669e-07	0.00348989	0.112975	0.281608	0.401179	0.689584
RPE1	10	81374651	ENSG00000226381	RP11-119F19.2	10:81374651_T	rs1250991	C	T	30	35	13	-0.856677	0.152503	-5.61742	4.04857e-07	0.0035314	-0.00326196	0.30282	-0.0107719	0.991438
RPE1	12	6953257	ENSG00000111671	SPSB2	12:6953257_C	rs11064426	A	C	36	36	6	0.903095	0.161949	5.5764	4.756e-07	0.00401719	-0.243712	0.34468	-0.707067	0.482014	Strunz et al. 2020, Ratnapriya et al. 2019
RPE1	22	24266726	ENSG00000099974	DDTL	22:24266726_C	rs5751775	T	C	23	46	9	0.896583	0.164576	5.44783	7.85944e-07	0.00407753	-0.155592	0.341121	-0.456118	0.649802	Strunz et al. 2020, Ratnapriya et al. 2019
RPE1	11	833589	ENSG00000177697	CD151	11:833589_G	rs7947690	T	G	42	26	10	-0.824984	0.150638	-5.4766	7.02634e-07	0.00421502	-0.381415	0.315463	-1.20907	0.230951	Ratnapriya et al. 2019
RPE1	9	39074909	ENSG00000227921	AL353791.1	9:39074909_T	rs62568849	G	T	31	41	6	0.937376	0.170155	5.50894	6.19318e-07	0.00429409	0.22561	0.353185	0.638786	0.525173
RPE1	2	3608756	ENSG00000234171	RNASEH1-AS1	2:3608756_C	rs4583476	T	C	38	31	9	-0.824008	0.148008	-5.56732	4.92831e-07	0.00438801	-0.176381	0.285006	-0.618869	0.538133	Strunz et al. 2020, Ratnapriya et al. 2019
RPE1	8	144565905	ENSG00000254859	RP11-661A12.5	8:144565905_G	rs380904	A	G	35	34	9	0.913718	0.142458	6.41396	1.6693e-08	0.00448101	0.138083	0.29046	0.475394	0.636076
RPE1	17	48756937	ENSG00000239672	NME1	17:48756937_T	rs3785912	C	T	30	39	9	-0.767682	0.152766	-5.02521	3.9806e-06	0.00460604	-0.425454	0.329916	-1.28958	0.201697	Ratnapriya et al. 2019
RPE1	6	42919222	ENSG00000124713	GNMT	6:42919222_C	rs9471975	T	C	22	42	14	0.879551	0.144849	6.07221	6.64111e-08	0.00486976	0.0277864	0.290356	0.0956977	0.924051	Strunz et al. 2020, Ratnapriya et al. 2019
RPE1	19	15090314	ENSG00000105143	SLC1A6	19:15090314_C	rs7259656	T	C	38	28	12	0.848859	0.130671	6.49617	1.19474e-08	0.00504616	0.201368	0.270946	0.743204	0.459996	Ratnapriya et al. 2019
RPE1	11	113250938	ENSG00000149292	TTC12	11:113250938_G	rs7116782	A	G	21	43	14	-0.756898	0.140214	-5.39816	9.53299e-07	0.00539064	-0.746333	0.274442	-2.71946	0.00834802	Strunz et al. 2020, Ratnapriya et al. 2019
RPE1	15	40853920	ENSG00000128891	C15orf57	15:40853920_T	rs8042733	C	T	39	31	8	0.856356	0.152496	5.61561	4.0776e-07	0.00546586	0.163673	0.343182	0.476928	0.634989	Strunz et al. 2020, Ratnapriya et al. 2019
RPE1	15	45546378	ENSG00000259520	CTD-2651B20.3	15:45546378_C	rs8037583	T	C	43	27	8	-0.856871	0.153588	-5.57901	4.70762e-07	0.00546586	0.26287	0.300063	0.876052	0.384179	Strunz et al. 2020, Ratnapriya et al. 2019
RPE1	15	68570158	ENSG00000260657	RP11-315D16.4	15:68570158_G	rs116529867	T	G	37	31	10	0.805494	0.143738	5.60389	4.26962e-07	0.00546586	-0.221136	0.306329	-0.721891	0.472912
RPE1	7	101144381	ENSG00000259294	CTA-339C12.1	7:101144381_T	rs62465085	C	T	35	34	9	0.8281	0.157606	5.25424	1.66206e-06	0.00557049	-0.324039	0.309636	-1.04652	0.29914
RPE1	17	74381555	ENSG00000266998	RP11-936I5.1	17:74381555_A	rs2247856	G	A	21	45	12	0.746418	0.150321	4.9655	4.98621e-06	0.00568527	0.405745	0.325096	1.24808	0.216413
RPE1	11	9553209	ENSG00000254397	CTD-2371O3.2	11:9553209_A	rs10840253	G	A	22	43	13	0.811167	0.15108	5.36912	1.06691e-06	0.00598136	-0.463256	0.298645	-1.55119	0.125638
RPE1	17	25655923	ENSG00000109083	IFT20	17:25655923_A	rs11080136	G	A	36	31	11	0.710776	0.144989	4.90229	6.32155e-06	0.00656134	-0.406653	0.289278	-1.40575	0.164488	Ratnapriya et al. 2019
RPE1	17	72626587	ENSG00000177885	GRB2	17:72626587_T	rs526657	C	T	20	44	14	0.741146	0.154708	4.79062	9.58426e-06	0.00656134	0.110694	0.318379	0.34768	0.729187
RPE1	17	45390562	ENSG00000178852	EFCAB13	17:45390562_G	rs8068200	A	G	35	31	12	-0.725118	0.150774	-4.80929	8.94249e-06	0.00656134	-0.258228	0.29454	-0.876714	0.383822	Strunz et al. 2020, Ratnapriya et al. 2019
RPE1	17	21757827	ENSG00000184185	KCNJ12	17:21757827_C	rs68016186	T	C	47	25	6	0.85079	0.177959	4.78083	9.93846e-06	0.00656134	-0.32412	0.348923	-0.928914	0.356318	Strunz et al. 2020, Ratnapriya et al. 2019
RPE1	17	44576704	ENSG00000267198	RP11-798G7.6	17:44576704_G	rs2942003	T	G	35	36	7	0.783077	0.162015	4.83336	8.17706e-06	0.00656134	0.461529	0.324082	1.42411	0.159125	Strunz et al. 2020, Ratnapriya et al. 2019
RPE1	17	79526569	ENSG00000157637	SLC38A10	17:79526569_G	rs4076819	C	G	23	40	15	0.721496	0.15157	4.76014	1.07298e-05	0.00690433	-0.22962	0.300328	-0.764565	0.447256	Ratnapriya et al. 2019
RPE1	2	177652593	ENSG00000144320	KIAA1715	2:177652593_G	rs6706043	T	G	25	34	19	0.701867	0.129138	5.43504	8.26068e-07	0.00727827	0.200913	0.269225	0.746264	0.458158	Ratnapriya et al. 2019
RPE1	12	31266042	ENSG00000013573	DDX11	12:31266042_T	rs2302853	C	T	23	40	15	-0.773245	0.144398	-5.35495	1.12709e-06	0.00766103	0.275156	0.30868	0.891397	0.375954	Strunz et al. 2020, Ratnapriya et al. 2019
RPE1	16	66434571	ENSG00000246898	LINC00920	16:66434571_C	rs6499082	G	C	34	30	14	-0.771622	0.13522	-5.7064	2.85147e-07	0.00771965	0.226658	0.2532	0.895171	0.373949
RPE1	17	195468	ENSG00000181031	RPH3AL	17:195468_T	rs11655930	C	T	22	39	17	0.693931	0.146855	4.72527	1.22047e-05	0.00784311	0.144601	0.304437	0.474979	0.63637	Strunz et al. 2020, Ratnapriya et al. 2019
RPE1	22	50960101	ENSG00000073169	SELO	22:50960101_A	rs131814	G	A	32	39	7	-0.840493	0.162899	-5.1596	2.38862e-06	0.00795033	-0.0675903	0.337805	-0.200087	0.842028
RPE1	10	12681252	ENSG00000228302	RP11-186N15.3	10:12681252_G	rs7097269	A	G	29	40	9	-0.762343	0.145124	-5.25303	1.66983e-06	0.00825558	0.0105004	0.293655	0.0357575	0.971584
RPE1	11	93501093	ENSG00000182919	C11orf54	11:93501093_C	rs10765634	T	C	31	34	13	0.739834	0.140163	5.27838	1.51465e-06	0.00840495	-0.012631	0.3029	-0.0417002	0.966864	Strunz et al. 2020, Ratnapriya et al. 2019
RPE1	12	122462877	ENSG00000212694	AC084018.1	12:122462877_A	rs1523261	C	A	27	42	9	0.838689	0.157672	5.3192	1.2941e-06	0.00857164	-0.489256	0.317288	-1.54199	0.127857
RPE1	22	41272143	ENSG00000196236	XPNPEP3	22:41272143_C	rs138354	T	C	22	40	16	-0.740707	0.145084	-5.10538	2.93698e-06	0.00932827	0.180389	0.301499	0.598308	0.551682	Ratnapriya et al. 2019
RPE1	10	71573082	ENSG00000165730	STOX1	10:71573082_C	rs2763357	T	C	40	32	6	0.82047	0.157505	5.20917	1.97599e-06	0.0094074	-0.26657	0.332648	-0.801355	0.425802	Strunz et al. 2020, Ratnapriya et al. 2019
RPE1	12	66854079	ENSG00000250748	RP11-230G5.2	12:66854079_A	rs12372784	C	A	44	28	6	0.892965	0.1693	5.27445	1.53779e-06	0.00975008	0.0138024	0.31522	0.0437866	0.965207
RPE1	10	95466934	ENSG00000148690	FRA10AC1	10:95466934_A	rs11815061	G	A	34	32	12	0.790816	0.152309	5.19217	2.10891e-06	0.009755	-0.044853	0.307025	-0.146089	0.884296	Strunz et al. 2020, Ratnapriya et al. 2019
RPE1	17	44184828	ENSG00000228696	ARL17B	17:44184828_T	rs4510068	G	T	36	27	15	0.63444	0.136774	4.63859	1.67796e-05	0.0105305	-0.118912	0.288184	-0.412625	0.681219	Strunz et al. 2020, Ratnapriya et al. 2019
RPE1	9	37749508	ENSG00000122696	SLC25A51	9:37749508_G	rs12345385	A	G	41	31	6	0.880225	0.170814	5.1531	2.4486e-06	0.0121189	0.373793	0.326253	1.14572	0.256049	Strunz et al. 2020, Ratnapriya et al. 2019
RPE1	2	64653835	ENSG00000260101	RP11-568N6.1	2:64653835_T	rs1010756	G	T	35	34	9	-0.823356	0.15587	-5.28233	1.49182e-06	0.0123451	0.0612568	0.299263	0.204692	0.838443
RPE1	22	23850482	ENSG00000099998	GGT5	22:23850482_A	rs5751687	T	A	46	26	6	0.801973	0.161605	4.96254	5.042e-06	0.0131729	0.277595	0.322217	0.861514	0.392074
RPE1	4	164452224	ENSG00000273449	RP11-218F10.3	4:164452224_C	rs1992440	A	C	32	37	9	0.833521	0.161985	5.14567	2.51909e-06	0.0142513	-0.280402	0.325704	-0.860911	0.392404	Ratnapriya et al. 2019
RPE1	17	44184828	ENSG00000176681	LRRC37A	17:44184828_T	rs4510068	G	T	36	27	15	0.624805	0.137339	4.54935	2.32248e-05	0.0144721	0.159746	0.28908	0.5526	0.582404	Strunz et al. 2020, Ratnapriya et al. 2019
RPE1	18	727654	ENSG00000132199	ENOSF1	18:727654_T	rs8090148	G	T	26	34	18	-0.730684	0.138765	-5.26561	1.59099e-06	0.0147176	0.321011	0.287291	1.11737	0.267886	Strunz et al. 2020, Ratnapriya et al. 2019
RPE1	6	27386057	ENSG00000124613	ZNF391	6:27386057_A	rs6456781	G	A	45	21	12	-0.801644	0.144391	-5.55191	5.23516e-07	0.0151319	0.185707	0.28081	0.661324	0.510707	Strunz et al. 2020, Ratnapriya et al. 2019
RPE1	7	102332238	ENSG00000267368	UPK3BL	7:102332238_G	rs62483497	A	G	35	35	8	0.719446	0.145225	4.95402	5.20622e-06	0.0162997	0.345497	0.307348	1.12412	0.265032	Strunz et al. 2020, Ratnapriya et al. 2019
RPE1	17	3508529	ENSG00000074356	C17orf85	17:3508529_G	rs150845	A	G	34	38	6	-0.764073	0.169614	-4.50478	2.72891e-05	0.0168881	-0.226462	0.354533	-0.638761	0.525189
RPE1	16	28512371	ENSG00000251417	RP11-1348G14.4	16:28512371_C	rs181203	A	C	34	35	9	0.820351	0.150275	5.45898	7.52557e-07	0.0171207	0.218754	0.332913	0.657089	0.513409
RPE1	1	153616857	ENSG00000272030	RP1-178F15.4	1:153616857_C	rs3790412	T	C	23	42	13	0.779711	0.149997	5.19818	2.06098e-06	0.017328	0.200846	0.31171	0.644336	0.521591	Strunz et al. 2020, Ratnapriya et al. 2019
RPE1	16	4724354	ENSG00000102858	MGRN1	16:4724354_A	rs12599757	G	A	25	31	22	-0.718081	0.131771	-5.44945	7.81011e-07	0.01762	-0.220794	0.24579	-0.898305	0.372289	Strunz et al. 2020, Ratnapriya et al. 2019
RPE1	17	35193341	ENSG00000255509	RP11-445F12.1	17:35193341_T	rs7207884	C	T	32	39	7	0.815093	0.181891	4.48121	2.97105e-05	0.0183205	0.666202	0.340871	1.95441	0.0548913
RPE1	7	4381005	ENSG00000157927	RADIL	7:4381005_G	rs4720247	A	G	31	32	15	0.67578	0.137742	4.90611	6.23165e-06	0.0190501	-0.494649	0.287304	-1.72169	0.0898095
RPE1	22	29430459	ENSG00000177993	ZNRF3-AS1	22:29430459_A	rs9613780	C	A	30	38	10	0.740489	0.153205	4.83333	8.17796e-06	0.0193543	0.240011	0.312552	0.767908	0.44528
RPE1	17	4351560	ENSG00000213977	TAX1BP3	17:4351560_A	rs12450838	G	A	33	32	13	0.653441	0.14639	4.4637	3.16432e-05	0.0194772	0.0433449	0.306478	0.141429	0.887962	Ratnapriya et al. 2019
RPE1	17	20999600	ENSG00000235530	AC087294.2	17:20999600_G	rs4985981	C	G	38	30	10	-0.696241	0.156033	-4.46213	3.18221e-05	0.0195838	0.291497	0.313753	0.929067	0.35624
RPE1	2	103337617	ENSG00000071054	MAP4K4	2:103337617_T	rs11123947	G	T	29	36	13	0.749731	0.145579	5.14999	2.47784e-06	0.0196198	0.374414	0.292604	1.27959	0.205168
RPE1	8	144642596	ENSG00000104518	GSDMD	8:144642596_C	rs7835865	T	C	21	41	16	-0.845111	0.142094	-5.94756	1.09406e-07	0.0196203	-0.333975	0.308939	-1.08104	0.283613	Strunz et al. 2020, Ratnapriya et al. 2019
RPE1	10	134216014	ENSG00000151640	DPYSL4	10:134216014_A	rs56307927	G	A	37	35	6	0.797886	0.160971	4.95671	5.15383e-06	0.0199021	0.897994	0.299214	3.00118	0.00379332	Ratnapriya et al. 2019
RPE1	10	91187633	ENSG00000152778	IFIT5	10:91187633_T	rs304412	A	T	48	24	6	-0.837652	0.16929	-4.94802	5.32507e-06	0.0199021	0.339223	0.335674	1.01057	0.315912	Strunz et al. 2020, Ratnapriya et al. 2019
RPE1	5	176799992	ENSG00000169220	RGS14	5:176799992_C	rs10051765	T	C	33	34	11	-0.731903	0.146863	-4.98357	4.65822e-06	0.0199926	-0.0530849	0.303089	-0.175146	0.861501	Strunz et al. 2020, Ratnapriya et al. 2019
RPE1	17	4229258	ENSG00000182853	VMO1	17:4229258_T	rs35618711	A	T	42	27	9	0.711831	0.160102	4.4461	3.37074e-05	0.0206699	0.497865	0.30917	1.61033	0.112099
RPE1	9	136291063	ENSG00000148290	SURF1	9:136291063_T	rs3118667	C	T	22	36	20	0.695253	0.139298	4.99111	4.52758e-06	0.0207227	-0.0799098	0.278414	-0.287018	0.774998	Strunz et al. 2020, Ratnapriya et al. 2019
RPE1	11	126396674	ENSG00000110060	PUS3	11:126396674_A	rs674537	G	A	32	30	16	0.685715	0.137331	4.99316	4.4928e-06	0.0208289	0.158016	0.285376	0.553709	0.581649
RPE1	11	6043443	ENSG00000166333	ILK	11:6043443_C	rs4600187	A	C	37	35	6	0.820501	0.164735	4.98072	4.70839e-06	0.0216442	-0.224438	0.342509	-0.655275	0.514568	Ratnapriya et al. 2019
RPE1	14	65422796	ENSG00000258289	CHURC1	14:65422796_G	rs4902352	A	G	33	38	7	0.820646	0.15626	5.25179	1.67784e-06	0.022007	-0.0601859	0.304534	-0.197633	0.84394	Ratnapriya et al. 2019
RPE1	12	75753243	ENSG00000180481	GLIPR1L2	12:75753243_A	rs11180474	G	A	26	42	10	0.790706	0.157806	5.01063	4.20608e-06	0.0222308	-0.559632	0.313761	-1.78363	0.079082	Strunz et al. 2020, Ratnapriya et al. 2019
RPE1	16	15810211	ENSG00000263335	AF001548.5	16:15810211_A	rs55871015	G	A	45	27	6	0.884641	0.165197	5.35506	1.1266e-06	0.0222626	-0.0655534	0.298877	-0.219333	0.827068
RPE1	17	250234	ENSG00000167695	FAM57A	17:250234_A	rs12941905	G	A	39	33	6	-0.736301	0.166538	-4.42122	3.68512e-05	0.0225212	0.300338	0.352321	0.852457	0.397044	Ratnapriya et al. 2019
RPE1	7	74481593	ENSG00000174374	WBSCR16	7:74481593_A	rs10266330	G	A	31	30	17	-0.640901	0.132038	-4.85391	7.57409e-06	0.0225262	0.160466	0.262271	0.611832	0.542751
RPE1	17	72626587	ENSG00000167861	HID1	17:72626587_T	rs526657	C	T	20	44	14	-0.685835	0.155337	-4.41513	3.76631e-05	0.0229683	-0.106965	0.319696	-0.334583	0.739001	Ratnapriya et al. 2019
RPE1	17	1497572	ENSG00000262003	RP11-676J12.7	17:1497572_C	rs11658414	G	C	38	34	6	0.794141	0.179951	4.41311	3.79371e-05	0.0231272	0.309072	0.336507	0.918473	0.361716
RPE1	2	242677261	ENSG00000180902	D2HGDH	2:242677261_A	rs71351116	G	A	28	32	18	-0.674836	0.132756	-5.08328	3.1943e-06	0.023242	0.117185	0.264649	0.442795	0.659362	Strunz et al. 2020, Ratnapriya et al. 2019
RPE1	6	3003970	ENSG00000124588	NQO2	6:3003970_G	rs138616686	A	G	40	29	9	-0.777318	0.143259	-5.42598	8.5569e-07	0.0237758	0.346987	0.303236	1.14428	0.256641	Strunz et al. 2020, Ratnapriya et al. 2019
RPE1	6	29697517	ENSG00000204642	HLA-F	6:29697517_G	rs1736919	A	G	42	30	6	0.860976	0.158787	5.42221	8.68291e-07	0.0239713	0.485219	0.305479	1.58839	0.116979	Ratnapriya et al. 2019
RPE1	1	10917440	ENSG00000171824	EXOSC10	1:10917440_A	rs569456	G	A	28	33	17	0.675378	0.132546	5.09542	3.05029e-06	0.0240268	-0.199986	0.266355	-0.750825	0.455427	Ratnapriya et al. 2019
RPE1	4	76034539	ENSG00000260265	RP11-44F21.5	4:76034539_G	rs59092667	T	G	32	38	8	0.829935	0.166628	4.98078	4.70744e-06	0.0243992	0.119982	0.328806	0.364902	0.716351
RPE1	10	51796962	ENSG00000099290	FAM21A	10:51796962_T	rs11003438	C	T	26	38	14	-0.725078	0.149381	-4.8539	7.57461e-06	0.0247321	-0.332207	0.314255	-1.05713	0.294308	Strunz et al. 2020, Ratnapriya et al. 2019
RPE1	1	28515803	ENSG00000270605	RP5-1092A3.4	1:28515803_A	rs61786981	G	A	28	43	7	-0.819468	0.161666	-5.06889	3.37371e-06	0.0250641	-0.162096	0.327854	-0.494414	0.622656	Strunz et al. 2020, Ratnapriya et al. 2019
RPE1	6	129955327	ENSG00000146376	ARHGAP18	6:129955327_C	rs12664247	T	C	42	28	8	0.816065	0.155125	5.26069	1.62138e-06	0.0252634	-0.276496	0.303165	-0.91203	0.365072	Strunz et al. 2020, Ratnapriya et al. 2019
RPE1	6	3043325	ENSG00000272277	RP1-40E16.12	6:3043325_G	rs34264281	A	G	22	46	10	0.828477	0.158549	5.22536	1.85703e-06	0.0252634	-0.251219	0.319579	-0.786093	0.434626
RPE1	11	7214981	ENSG00000149054	ZNF215	11:7214981_T	rs7109679	C	T	36	35	7	0.847979	0.172228	4.92359	5.83654e-06	0.025745	-0.436774	0.338728	-1.28945	0.201741	Ratnapriya et al. 2019
RPE1	7	148780658	ENSG00000197362	ZNF786	7:148780658_G	rs10278970	A	G	33	35	10	-0.745172	0.154917	-4.81014	8.91443e-06	0.0258915	0.158444	0.347389	0.456101	0.649815	Strunz et al. 2020, Ratnapriya et al. 2019
RPE1	6	82464987	ENSG00000226453	RP11-379B8.1	6:82464987_A	rs171835	G	A	43	28	7	0.808024	0.15704	5.14534	2.52226e-06	0.0262386	-1.13474	0.30531	-3.71667	0.000418114
RPE1	17	53346720	ENSG00000108924	HLF	17:53346720_C	rs4517852	T	C	36	34	8	-0.702866	0.160768	-4.37194	4.39402e-05	0.0264948	-0.41691	0.349617	-1.19248	0.237344
RPE1	19	44076154	ENSG00000073050	XRCC1	19:44076154_C	rs3213263	T	C	25	35	18	0.776896	0.140087	5.54581	5.36169e-07	0.0267856	0.0985259	0.296736	0.332032	0.740917	Strunz et al. 2020, Ratnapriya et al. 2019
RPE1	19	52870052	ENSG00000221923	ZNF880	19:52870052_G	rs1054612	C	G	33	32	13	0.849544	0.148255	5.73029	2.59458e-07	0.0267856	0.333037	0.296984	1.1214	0.266182	Strunz et al. 2020, Ratnapriya et al. 2019
RPE1	19	7568483	ENSG00000269813	CTD-3193O13.14	19:7568483_T	rs73001552	G	T	38	34	6	0.869948	0.154206	5.64148	3.68305e-07	0.0267856	-0.792092	0.313496	-2.52664	0.0139211
RPE1	22	50497603	ENSG00000177989	ODF3B	22:50497603_T	rs2294379	C	T	32	35	11	0.753158	0.160381	4.69604	1.35917e-05	0.0271433	0.454512	0.313234	1.45103	0.151509
RPE1	10	13249379	ENSG00000165630	PRPF18	10:13249379_T	rs1886278	G	T	16	45	17	0.779558	0.162108	4.80887	8.95656e-06	0.0283974	-0.0823902	0.31748	-0.259513	0.796047
RPE1	17	8784759	ENSG00000178999	AURKB	17:8784759_C	rs397187	T	C	22	37	19	-0.642913	0.147832	-4.34894	4.76858e-05	0.0284383	0.180048	0.2829	0.636436	0.526694
RPE1	11	326564	ENSG00000251661	RP11-326C3.11	11:326564_T	rs11246067	A	T	24	34	20	0.716965	0.146532	4.89287	6.54831e-06	0.028575	-0.278592	0.285662	-0.975251	0.332997	Strunz et al. 2020, Ratnapriya et al. 2019
RPE1	7	31116168	ENSG00000006625	GGCT	7:31116168_A	rs12668955	G	A	25	39	14	0.750015	0.15719	4.77138	1.02928e-05	0.0293152	-0.246046	0.282806	-0.870017	0.387444	Ratnapriya et al. 2019
RPE1	9	34583636	ENSG00000230074	RP11-195F19.9	9:34583636_T	rs13440002	G	T	24	38	16	0.713632	0.146	4.8879	6.67123e-06	0.0301199	-0.447667	0.28361	-1.57846	0.119242	Strunz et al. 2020, Ratnapriya et al. 2019
RPE1	1	2879640	ENSG00000187730	GABRD	1:2879640_A	rs878201	G	A	39	32	7	0.774359	0.154753	5.00384	4.31531e-06	0.0302573	0.402907	0.298087	1.35164	0.181104	Ratnapriya et al. 2019
RPE1	19	8554707	ENSG00000099785	2022-03-02	19:8554707_A	rs12609352	G	A	38	32	8	0.864031	0.157027	5.50243	6.35272e-07	0.030343	0.472865	0.314547	1.50332	0.137527	Ratnapriya et al. 2019
RPE1	17	72626587	ENSG00000177728	KIAA0195	17:72626587_T	rs526657	C	T	20	44	14	-0.688586	0.159098	-4.32807	5.1349e-05	0.0304851	0.236654	0.326416	0.725009	0.471009	Ratnapriya et al. 2019
RPE1	17	53069650	ENSG00000166260	COX11	17:53069650_G	rs4794550	A	G	43	26	9	-0.661384	0.15291	-4.32531	5.18547e-05	0.0305107	0.0849824	0.312838	0.27165	0.786739	Ratnapriya et al. 2019
RPE1	6	14397325	ENSG00000050393	MCUR1	6:14397325_C	rs9296929	A	C	26	36	16	-0.710708	0.141424	-5.02539	3.97795e-06	0.0305765	0.117995	0.328908	0.358748	0.720929	Ratnapriya et al. 2019
RPE1	6	32552029	ENSG00000179344	HLA-DQB1	6:32552029_T	rs17884945	A	T	45	27	6	0.93703	0.184265	5.08524	3.1706e-06	0.0305765	1.2681	0.284734	4.45365	3.33795e-05	Strunz et al. 2020, Ratnapriya et al. 2019
RPE1	6	99877219	ENSG00000228506	RP11-98I9.4	6:99877219_G	rs6923983	T	G	29	33	16	0.598712	0.120066	4.98652	4.60657e-06	0.0305765	0.106379	0.258903	0.410883	0.682489	Strunz et al. 2020, Ratnapriya et al. 2019
RPE1	6	33815924	ENSG00000237649	KIFC1	6:33815924_A	rs2209345	G	A	36	36	6	-0.848135	0.169137	-5.01449	4.14514e-06	0.0305765	0.923717	0.328391	2.81286	0.00646164
RPE1	6	25172912	ENSG00000124529	HIST1H4B	6:25172912_G	rs10807000	A	G	34	38	6	0.870086	0.176398	4.93252	5.64429e-06	0.030927	0.290984	0.354193	0.821541	0.414296
RPE1	1	65933195	ENSG00000213625	LEPROT	1:65933195_A	rs7520723	G	A	29	36	13	-0.688092	0.137929	-4.98873	4.56842e-06	0.0315491	-0.197243	0.287141	-0.686919	0.494541	Ratnapriya et al. 2019
RPE1	15	100537494	ENSG00000254744	CTD-3076O17.1	15:100537494_T	rs12900132	C	T	32	31	15	0.71963	0.148566	4.84386	7.86336e-06	0.031567	-0.00479057	0.312248	-0.0153422	0.987805	Ratnapriya et al. 2019
RPE1	17	14833481	ENSG00000175106	TVP23C	17:14833481_G	rs16950649	A	G	40	28	10	-0.629682	0.145933	-4.31486	5.38091e-05	0.0316021	0.344279	0.298493	1.15339	0.252909	Strunz et al. 2020, Ratnapriya et al. 2019
RPE1	11	10392590	ENSG00000166483	WEE1	11:10392590_G	rs728745	C	G	27	31	20	0.640925	0.132443	4.83925	7.99952e-06	0.0320023	-0.400502	0.275087	-1.45591	0.150158
RPE1	1	26726127	ENSG00000060642	PIGV	1:26726127_A	rs113466616	G	A	35	32	11	0.774864	0.155563	4.98104	4.70281e-06	0.0322564	-0.0867634	0.314558	-0.275827	0.783543	Ratnapriya et al. 2019
RPE1	14	20922994	ENSG00000092094	OSGEP	14:20922994_A	rs3120064	C	A	42	30	6	-0.867334	0.173888	-4.98789	4.58287e-06	0.0327312	-0.031353	0.336052	-0.0932982	0.925949	Strunz et al. 2020, Ratnapriya et al. 2019
RPE1	15	33064577	ENSG00000262728	AC123768.4	15:33064577_C	rs28379322	A	C	31	31	16	0.656493	0.136106	4.82338	8.48624e-06	0.0330696	0.179742	0.269248	0.667572	0.506735
RPE1	9	2527460	ENSG00000236404	RP11-125B21.2	9:2527460_C	rs10738707	G	C	25	38	15	0.728559	0.149883	4.86087	7.38011e-06	0.0331917	-0.559123	0.295665	-1.89107	0.0630051	Strunz et al. 2020, Ratnapriya et al. 2019
RPE1	10	99857588	ENSG00000166024	R3HCC1L	10:99857588_T	rs996621	C	T	24	37	17	-0.714081	0.150398	-4.74796	1.12242e-05	0.0338433	-0.306415	0.296213	-1.03444	0.304705
RPE1	11	66578635	ENSG00000174080	CTSF	11:66578635_A	rs7931485	G	A	30	35	13	0.632752	0.131285	4.8197	8.60337e-06	0.0341256	0.281571	0.273848	1.0282	0.307608	Strunz et al. 2020, Ratnapriya et al. 2019
RPE1	2	220566547	ENSG00000072182	ASIC4	2:220566547_C	rs6721542	T	C	48	23	7	0.804034	0.162606	4.94468	5.39236e-06	0.034586	0.442299	0.324529	1.3629	0.177547	Ratnapriya et al. 2019
RPE1	22	47704844	ENSG00000260708	CTA-29F11.1	22:47704844_C	rs7290006	T	C	37	35	6	0.783137	0.169468	4.62115	1.78842e-05	0.0349966	-0.239075	0.332106	-0.719877	0.474142	Strunz et al. 2020, Ratnapriya et al. 2019
RPE1	11	7214981	ENSG00000166394	CYB5R2	11:7214981_T	rs7109679	C	T	36	35	7	-0.816329	0.169688	-4.81077	8.89375e-06	0.035107	-0.0148277	0.337905	-0.0438813	0.965131	Strunz et al. 2020, Ratnapriya et al. 2019
RPE1	7	76062644	ENSG00000243566	UPK3B	7:76062644_G	rs6966715	C	G	24	32	22	-0.625304	0.132782	-4.70927	1.29458e-05	0.0351654	-0.10936	0.276333	-0.395753	0.693564	Ratnapriya et al. 2019
RPE1	17	42417496	ENSG00000233175	CTD-2020K17.3	17:42417496_A	rs850714	G	A	24	45	9	0.729077	0.170782	4.26905	6.32498e-05	0.0366372	0.164243	0.333154	0.492995	0.623652	Strunz et al. 2020, Ratnapriya et al. 2019
RPE1	17	76523410	ENSG00000184557	SOCS3	17:76523410_A	rs7222380	T	A	20	44	14	0.705454	0.165254	4.2689	6.32834e-05	0.0366505	-0.63892	0.363735	-1.75656	0.083632
RPE1	2	211429960	ENSG00000021826	CPS1	2:211429960_G	rs12694201	T	G	20	39	19	-0.752631	0.153757	-4.89492	6.49827e-06	0.0373129	0.107922	0.31466	0.34298	0.732703	Ratnapriya et al. 2019
RPE1	22	24158899	ENSG00000100028	SNRPD3	22:24158899_A	rs2070457	C	A	48	22	8	-0.69325	0.150729	-4.59931	1.93674e-05	0.0375462	0.0611818	0.349804	0.174903	0.861691
RPE1	11	5716967	ENSG00000166341	DCHS1	11:5716967_C	rs4910836	T	C	22	36	20	0.65596	0.137128	4.78357	9.83817e-06	0.0382644	-0.200472	0.269366	-0.744237	0.459374	Strunz et al. 2020, Ratnapriya et al. 2019
RPE1	9	34045014	ENSG00000260947	RP11-384P7.7	9:34045014_G	rs747091	T	G	22	37	19	0.679421	0.141344	4.80686	9.02367e-06	0.0395156	-0.454684	0.307497	-1.47866	0.143988	Strunz et al. 2020, Ratnapriya et al. 2019
RPE1	11	12223048	ENSG00000255462	RP11-483L5.1	11:12223048_T	rs901282	A	T	23	44	11	0.767516	0.160809	4.77285	1.02367e-05	0.039595	0.953781	0.33253	2.86825	0.00553681
RPE1	1	25063283	ENSG00000020633	RUNX3	1:25063283_A	rs2019819	C	A	35	31	12	0.738298	0.150049	4.92037	5.90735e-06	0.0396259	0.0437276	0.291533	0.149992	0.881228
RPE1	7	29341744	ENSG00000180354	MTURN	7:29341744_C	rs10951213	G	C	36	35	7	-0.777418	0.167071	-4.65323	1.59044e-05	0.0399665	0.0581226	0.322527	0.18021	0.85754	Ratnapriya et al. 2019
RPE1	21	43519470	ENSG00000183421	RIPK4	21:43519470_T	rs55999015	C	T	43	27	8	0.814676	0.150226	5.42299	8.65673e-07	0.0400059	-0.089246	0.315945	-0.282473	0.778465	Ratnapriya et al. 2019
RPE1	22	37514226	ENSG00000100348	TXN2	22:37514226_T	rs228931	C	T	40	31	7	0.759824	0.166027	4.57651	2.10433e-05	0.0405257	0.442838	0.324127	1.36625	0.176498	Ratnapriya et al. 2019
RPE1	17	728348	ENSG00000159842	ABR	17:728348_A	rs2467262	G	A	28	32	18	-0.572802	0.135301	-4.23354	7.16531e-05	0.0407883	0.681949	0.276909	2.46272	0.0164061	Ratnapriya et al. 2019
RPE1	17	29928033	ENSG00000108651	UTP6	17:29928033_T	rs16972316	C	T	47	23	8	0.692597	0.163618	4.23301	7.17863e-05	0.0408574	-0.756074	0.302765	-2.49723	0.0150189	Ratnapriya et al. 2019
RPE1	22	43300010	ENSG00000130540	SULT4A1	22:43300010_A	rs9611959	C	A	38	31	9	0.69773	0.152565	4.57334	2.12879e-05	0.0409426	-0.311354	0.311251	-1.00033	0.320804	Ratnapriya et al. 2019
RPE1	17	1003408	ENSG00000167705	RILP	17:1003408_A	rs11247577	C	A	27	42	9	-0.734044	0.173479	-4.2313	7.22183e-05	0.0410896	0.218907	0.360765	0.606787	0.546074	Ratnapriya et al. 2019
RPE1	17	728348	ENSG00000177370	TIMM22	17:728348_A	rs2467262	G	A	28	32	18	0.581482	0.137521	4.2283	7.29816e-05	0.0414964	-0.489813	0.287855	-1.70159	0.0935381
RPE1	7	76538774	ENSG00000146700	SRCRB4D	7:76538774_T	rs7781324	A	T	30	36	12	-0.715305	0.154258	-4.63708	1.68731e-05	0.0417026	0.160007	0.30851	0.518644	0.605744
RPE1	6	31289825	ENSG00000204351	SKIV2L	6:31289825_T	rs9265203	G	T	26	36	16	0.723279	0.149623	4.83402	8.15677e-06	0.0419204	0.0546121	0.287494	0.189959	0.849924	Strunz et al. 2020, Ratnapriya et al. 2019
RPE1	1	24365512	ENSG00000189266	PNRC2	1:24365512_C	rs17184588	T	C	23	35	20	0.686614	0.14014	4.89948	6.38846e-06	0.0419545	0.1729	0.310367	0.557083	0.579355	Strunz et al. 2020, Ratnapriya et al. 2019
RPE1	17	75278856	ENSG00000078687	TNRC6C	17:75278856_T	rs2411076	C	T	40	32	6	0.737577	0.174688	4.22224	7.45467e-05	0.0423442	0.032718	0.349056	0.0937328	0.925605
RPE1	15	101887767	ENSG00000131873	CHSY1	15:101887767_T	rs2949	C	T	20	37	21	-0.655001	0.138456	-4.73075	1.19603e-05	0.042474	-0.340862	0.270849	-1.25849	0.212648
RPE1	9	139091460	ENSG00000184925	LCN12	9:139091460_A	rs2274114	G	A	49	23	6	0.754805	0.158775	4.75392	1.09794e-05	0.0428794	0.40233	0.346405	1.16145	0.249644	Ratnapriya et al. 2019
RPE1	19	996933	ENSG00000065268	WDR18	19:996933_G	rs7258555	C	G	22	41	15	0.782212	0.148347	5.27285	1.54726e-06	0.0430456	0.344272	0.310331	1.10937	0.271296	Strunz et al. 2020, Ratnapriya et al. 2019
RPE1	2	114162684	ENSG00000136682	CBWD2	2:114162684_C	rs2034278	T	C	37	35	6	-0.797518	0.166523	-4.78922	9.63417e-06	0.0435412	-0.261163	0.347593	-0.751346	0.455115	Strunz et al. 2020, Ratnapriya et al. 2019
RPE1	9	130220956	ENSG00000197958	RPL12	9:130220956_A	rs2243784	G	A	30	37	11	-0.694733	0.147143	-4.72148	1.23764e-05	0.043753	-0.571161	0.309559	-1.84508	0.0695129	Strunz et al. 2020, Ratnapriya et al. 2019
RPE1	17	73573093	ENSG00000177303	CASKIN2	17:73573093_C	rs1661708	G	C	39	26	13	-0.613564	0.145776	-4.20896	7.80934e-05	0.0442342	-0.169406	0.294818	-0.574613	0.567507
RPE1	17	72620811	ENSG00000109089	CDR2L	17:72620811_G	rs11657349	T	G	21	46	11	-0.711702	0.169113	-4.20844	7.82348e-05	0.0442924	0.185762	0.373656	0.497148	0.620737	Ratnapriya et al. 2019
RPE1	5	175379152	ENSG00000051596	THOC3	5:175379152_T	rs4242193	G	T	52	20	6	0.790836	0.166301	4.75545	1.09176e-05	0.0442937	-0.19685	0.333885	-0.589574	0.557489	Strunz et al. 2020, Ratnapriya et al. 2019
RPE1	17	47207248	ENSG00000170703	TTLL6	17:47207248_C	rs9898074	T	C	28	35	15	0.632672	0.150635	4.20004	8.05647e-05	0.0455288	-0.334398	0.310884	-1.07563	0.286007	Strunz et al. 2020, Ratnapriya et al. 2019
RPE1	17	4351560	ENSG00000129197	RPAIN	17:4351560_A	rs12450838	G	A	33	32	13	-0.632658	0.150674	-4.19886	8.08987e-05	0.0457024	-0.0251794	0.315479	-0.0798132	0.936627	Ratnapriya et al. 2019
RPE1	11	67264679	ENSG00000213402	PTPRCAP	11:67264679_T	rs2276120	C	T	23	39	16	-0.730542	0.154579	-4.72603	1.21706e-05	0.0463623	0.247717	0.299286	0.827695	0.410826
RPE1	11	9958403	ENSG00000133789	SWAP70	11:9958403_A	rs11042556	C	A	25	40	13	0.725657	0.153655	4.72265	1.2323e-05	0.0468335	0.250463	0.311841	0.803176	0.424756
RPE1	1	28301217	ENSG00000158161	EYA3	1:28301217_T	rs12406483	C	T	43	27	8	-0.707222	0.145628	-4.85636	7.50521e-06	0.0477464	-0.0553389	0.281504	-0.196583	0.844758	Ratnapriya et al. 2019
RPE1	11	65493116	ENSG00000260233	SSSCA1-AS1	11:65493116_T	rs11227277	C	T	21	37	20	-0.700405	0.148499	-4.71657	1.26021e-05	0.0478387	0.442423	0.312866	1.4141	0.162033
RPE1	6	124610320	ENSG00000188580	NKAIN2	6:124610320_C	rs802500	T	C	35	34	9	0.746191	0.155553	4.79703	9.35919e-06	0.0478715	-0.0258503	0.320447	-0.0806696	0.935949	Ratnapriya et al. 2019
RPE1	17	55656090	ENSG00000121058	COIL	17:55656090_G	rs11658696	C	G	28	39	11	0.730128	0.174741	4.17835	8.68969e-05	0.0489298	-0.288743	0.338308	-0.853491	0.396474
RPE1	10	100049438	ENSG00000155229	MMS19	10:100049438_A	rs4919205	G	A	34	33	11	0.679868	0.14796	4.59495	1.96773e-05	0.0492402	0.0979452	0.30669	0.319362	0.750461	Ratnapriya et al. 2019
RPE1	5	150176501	ENSG00000113722	CDX1	5:150176501_A	rs6870304	C	A	32	36	10	0.741153	0.157189	4.71503	1.26741e-05	0.0498938	0.0569201	0.326589	0.174287	0.862174
RPE2	12	56401085	ENSG00000197728	RPS26	12:56401085_A	rs10876864	G	A	23	42	13	1.29821	0.0790994	16.4124	0	0	0.164543	0.154603	1.0643	0.291073	Strunz et al. 2020, Ratnapriya et al. 2019
RPE2	17	7137950	ENSG00000170291	ELP5	17:7137950_G	rs222850	C	G	31	37	10	1.19696	0.100685	11.8881	0	0	-0.170407	0.199357	-0.854782	0.395764	Ratnapriya et al. 2019
RPE2	22	24334948	ENSG00000184674	GSTT1	22:24334948_C	rs5760147	A	C	31	37	10	-1.17467	0.116584	-10.0758	0	1.08292e-10	-0.201949	0.236378	-0.854348	0.396003
RPE2	5	96252432	ENSG00000164308	ERAP2	5:96252432_A	rs2927608	G	A	24	38	16	1.13696	0.116241	9.78106	0	8.52189e-10	0.291678	0.223112	1.30732	0.195641	Strunz et al. 2020, Ratnapriya et al. 2019
RPE2	16	12070422	ENSG00000234719	RP11-166B2.1	16:12070422_C	rs393329	T	C	32	35	11	1.09149	0.108785	10.0334	0	7.0395e-09	-0.378143	0.211587	-1.78718	0.0785008	Strunz et al. 2020, Ratnapriya et al. 2019
RPE2	13	43597706	ENSG00000120675	DNAJC15	13:43597706_T	rs17553284	C	T	49	21	8	-1.1093	0.127598	-8.69369	0	7.62485e-08	0.153905	0.272118	0.56558	0.573597	Strunz et al. 2020, Ratnapriya et al. 2019
RPE2	11	57357593	ENSG00000134809	TIMM10	11:57357593_C	rs1846567	T	C	38	31	9	1.04141	0.119968	8.68073	0	1.02254e-07	-0.45424	0.248238	-1.82986	0.0717873
RPE2	7	6869304	ENSG00000146574	CCZ1B	7:6869304_T	rs10265409	C	T	22	40	16	-1.11006	0.119977	-9.2523	0	1.21287e-07	-0.301711	0.23273	-1.2964	0.199352	Strunz et al. 2020, Ratnapriya et al. 2019
RPE2	7	76177284	ENSG00000188372	ZP3	7:76177284_T	rs11767431	C	T	31	38	9	1.1117	0.126529	8.78612	0	1.77451e-07	0.37667	0.265706	1.41762	0.161006	Strunz et al. 2020, Ratnapriya et al. 2019
RPE2	11	74559481	ENSG00000166435	XRRA1	11:74559481_T	rs4944961	C	T	42	30	6	1.11816	0.133169	8.39656	0	2.2809e-07	0.0917693	0.277161	0.331104	0.741615	Strunz et al. 2020, Ratnapriya et al. 2019
RPE2	22	45826033	ENSG00000100376	FAM118A	22:45826033_G	rs5764726	A	G	40	32	6	1.09732	0.136975	8.01112	0	4.4566e-07	0.328556	0.27124	1.21131	0.230095	Strunz et al. 2020, Ratnapriya et al. 2019
RPE2	12	31213631	ENSG00000013573	DDX11	12:31213631_T	rs4537846	C	T	24	40	14	-1.03126	0.127319	-8.09985	0	6.39037e-07	0.441342	0.265901	1.6598	0.1017	Strunz et al. 2020, Ratnapriya et al. 2019
RPE2	11	118895202	ENSG00000196655	TRAPPC4	11:118895202_G	rs11006	A	G	38	33	7	1.01058	0.127746	7.91082	0	1.12752e-06	0.199288	0.26441	0.753708	0.453705	Strunz et al. 2020, Ratnapriya et al. 2019
RPE2	7	6877149	ENSG00000122674	CCZ1	7:6877149_A	rs13241510	G	A	26	41	11	1.06891	0.135842	7.86876	0	1.99116e-06	0.103165	0.281095	0.36701	0.714785	Strunz et al. 2020, Ratnapriya et al. 2019
RPE2	10	126589712	ENSG00000226899	RP11-298J20.3	10:126589712_T	rs10901835	G	T	42	30	6	1.03036	0.129165	7.97705	0	2.24705e-06	-0.062365	0.262101	-0.237942	0.812663
RPE2	22	19160549	ENSG00000100075	SLC25A1	22:19160549_T	rs807666	C	T	30	35	13	0.944258	0.129414	7.29639	4.45438e-10	6.38911e-06	0.354957	0.258575	1.37274	0.174479	Ratnapriya et al. 2019
RPE2	17	7207964	ENSG00000132507	EIF5A	17:7207964_C	rs7503161	A	C	25	36	17	0.884249	0.135048	6.54767	9.6848e-09	1.24201e-05	-0.0666369	0.268056	-0.248593	0.804447	Ratnapriya et al. 2019
RPE2	7	76177284	ENSG00000146707	POMZP3	7:76177284_T	rs11767431	C	T	31	38	9	0.981332	0.137026	7.16163	7.77587e-10	1.32146e-05	-0.303842	0.289694	-1.04884	0.298077	Strunz et al. 2020, Ratnapriya et al. 2019
RPE2	10	123685862	ENSG00000226864	ATE1-AS1	10:123685862_A	rs11200264	C	A	30	39	9	-1.05364	0.144738	-7.27964	4.774e-10	2.28597e-05	0.0721787	0.280475	0.257345	0.797713	Strunz et al. 2020, Ratnapriya et al. 2019
RPE2	4	17676871	ENSG00000047662	FAM184B	4:17676871_T	rs13106338	G	T	30	31	17	0.902824	0.122886	7.34682	3.61534e-10	2.46963e-05	-0.212288	0.247063	-0.859247	0.393314	Strunz et al. 2020, Ratnapriya et al. 2019
RPE2	7	1165723	ENSG00000229043	AC091729.9	7:1165723_C	rs4236381	A	C	33	37	8	0.942238	0.142876	6.59481	7.98929e-09	8.70044e-05	-0.434034	0.286781	-1.51347	0.134935	Strunz et al. 2020, Ratnapriya et al. 2019
RPE2	1	45899416	ENSG00000236624	CCDC163P	1:45899416_G	rs1691216	A	G	44	28	6	0.999049	0.141844	7.04329	1.26723e-09	0.000102998	-0.194989	0.270658	-0.720425	0.473807
RPE2	1	63845218	ENSG00000142856	ITGB3BP	1:63845218_T	rs10749739	C	T	23	47	8	0.977999	0.142789	6.84927	2.81646e-09	0.000225339	-0.0900225	0.302612	-0.297485	0.767031	Strunz et al. 2020, Ratnapriya et al. 2019
RPE2	17	43950322	ENSG00000214401	KANSL1-AS1	17:43950322_G	rs9898399	A	G	41	31	6	0.867772	0.151384	5.73224	2.57465e-07	0.000323007	-0.420317	0.309805	-1.35671	0.179495	Strunz et al. 2020, Ratnapriya et al. 2019
RPE2	2	733454	ENSG00000272342	RP13-539J13.1	2:733454_T	rs72760972	C	T	42	28	8	0.926679	0.139644	6.63602	6.75081e-09	0.000513804	0.0540747	0.282715	0.191269	0.848902
RPE2	1	75176928	ENSG00000162623	TYW3	1:75176928_T	rs35497701	C	T	24	39	15	-0.960382	0.148265	-6.47747	1.28928e-08	0.000785927	-0.577083	0.27524	-2.09665	0.0398607	Ratnapriya et al. 2019
RPE2	5	79919170	ENSG00000228716	DHFR	5:79919170_T	rs443611	C	T	32	35	11	0.854162	0.143992	5.93201	1.16417e-07	0.00133202	0.376325	0.27803	1.35354	0.180501	Strunz et al. 2020, Ratnapriya et al. 2019
RPE2	22	17680519	ENSG00000093072	CECR1	22:17680519_C	rs17807317	A	C	18	44	16	-0.834692	0.147585	-5.65567	3.48298e-07	0.00231689	-0.657304	0.305685	-2.15027	0.035202	Strunz et al. 2020, Ratnapriya et al. 2019
RPE2	5	81594748	ENSG00000205464	ATP6AP1L	5:81594748_T	rs6894520	C	T	40	32	6	0.901901	0.156714	5.75509	2.35211e-07	0.00257041	0.558903	0.351909	1.5882	0.11702	Strunz et al. 2020, Ratnapriya et al. 2019
RPE2	17	72626587	ENSG00000170412	GPRC5C	17:72626587_T	rs526657	C	T	20	44	14	-0.76712	0.148004	-5.18311	2.18335e-06	0.0026532	-0.357652	0.301666	-1.18559	0.240036
RPE2	10	131445731	ENSG00000170430	MGMT	10:131445731_C	rs1008982	T	C	28	37	13	-0.865158	0.147929	-5.84848	1.62385e-07	0.00277746	-0.227908	0.298851	-0.762614	0.44841	Strunz et al. 2020, Ratnapriya et al. 2019
RPE2	12	93045020	ENSG00000245904	RP11-796E2.4	12:93045020_G	rs4760472	C	G	25	37	16	-0.765548	0.134335	-5.6988	2.93834e-07	0.00403169	-0.0999503	0.261652	-0.381998	0.70369
RPE2	17	47519174	ENSG00000136504	KAT7	17:47519174_C	rs9913079	T	C	47	22	9	0.725906	0.143854	5.04613	3.67763e-06	0.00443678	0.253845	0.294876	0.860854	0.392435
RPE2	7	1118575	ENSG00000178381	ZFAND2A	7:1118575_G	rs6951307	A	G	28	41	9	0.809099	0.149039	5.42878	8.4642e-07	0.00459139	0.0247467	0.31064	0.0796635	0.936746	Ratnapriya et al. 2019
RPE2	17	13269510	ENSG00000125430	HS3ST3B1	17:13269510_T	rs12232538	C	T	38	31	9	0.750914	0.149225	5.0321	3.87815e-06	0.00466982	0.616783	0.305539	2.01867	0.0475878	Ratnapriya et al. 2019
RPE2	11	9483493	ENSG00000254397	CTD-2371O3.2	11:9483493_G	rs10840243	A	G	19	41	18	-0.818525	0.146353	-5.59281	4.45954e-07	0.00531281	-0.0280244	0.307395	-0.0911676	0.927636
RPE2	1	110283785	ENSG00000134202	GSTM3	1:110283785_T	rs4970777	C	T	22	45	11	-0.927024	0.159637	-5.80708	1.91412e-07	0.00601304	-0.0036816	0.331749	-0.0110976	0.991179	Strunz et al. 2020, Ratnapriya et al. 2019
RPE2	11	368778	ENSG00000251661	RP11-326C3.11	11:368778_C	rs11246132	T	C	18	46	14	-0.814414	0.146841	-5.54622	5.3531e-07	0.00607142	-0.00628444	0.307106	-0.0204634	0.983735	Strunz et al. 2020, Ratnapriya et al. 2019
RPE2	1	21761309	ENSG00000142794	NBPF3	1:21761309_T	rs4079441	G	T	51	21	6	0.874655	0.152352	5.74102	2.48685e-07	0.00615166	0.323384	0.318654	1.01484	0.313886	Strunz et al. 2020, Ratnapriya et al. 2019
RPE2	1	213030534	ENSG00000198468	FLVCR1-AS1	1:213030534_T	rs2279692	C	T	18	41	19	-0.796961	0.138128	-5.76974	2.21958e-07	0.00615166	0.744909	0.286002	2.60456	0.0113545	Strunz et al. 2020, Ratnapriya et al. 2019
RPE2	1	145586780	ENSG00000117281	CD160	1:145586780_C	rs10910829	T	C	38	31	9	0.852477	0.150061	5.68087	3.15369e-07	0.00626393	0.800281	0.266525	3.00265	0.00377723
RPE2	3	19987539	ENSG00000163576	EFHB	3:19987539_T	rs1133328	G	T	35	34	9	0.929822	0.137338	6.77033	3.89458e-09	0.00642659	0.455477	0.279577	1.62916	0.108042	Strunz et al. 2020, Ratnapriya et al. 2019
RPE2	17	38593294	ENSG00000131759	RARA	17:38593294_G	rs2015561	A	G	29	30	19	0.630563	0.127599	4.94175	5.45203e-06	0.00644043	0.207819	0.248442	0.836489	0.405898
RPE2	5	176800054	ENSG00000169220	RGS14	5:176800054_T	rs11748165	C	T	36	33	9	-0.86321	0.158107	-5.45965	7.50602e-07	0.00695381	-0.489906	0.318984	-1.53583	0.12936	Strunz et al. 2020, Ratnapriya et al. 2019
RPE2	7	100101648	ENSG00000121716	PILRB	7:100101648_T	rs11772580	G	T	46	26	6	0.823546	0.155887	5.28296	1.48818e-06	0.00758243	-0.217935	0.319138	-0.682885	0.497069	Orozco et al. 2020, Strunz et al. 2020, Ratnapriya et al. 2019
RPE2	1	165599649	ENSG00000143198	MGST3	1:165599649_T	rs10918223	C	T	24	33	21	0.781885	0.141985	5.50681	6.2448e-07	0.0105533	0.0106266	0.277906	0.0382381	0.969613	Strunz et al. 2020, Ratnapriya et al. 2019
RPE2	17	72620811	ENSG00000069188	SDK2	17:72620811_G	rs11657349	T	G	21	46	11	0.759405	0.16031	4.7371	1.16833e-05	0.013614	-0.252538	0.353505	-0.714384	0.477509
RPE2	3	75803267	ENSG00000242516	LINC00960	3:75803267_C	rs6778366	T	C	41	28	9	0.919722	0.148039	6.21269	3.77231e-08	0.0137952	0.187105	0.305933	0.61159	0.54291
RPE2	17	48756937	ENSG00000239672	NME1	17:48756937_T	rs3785912	C	T	30	39	9	-0.735425	0.155957	-4.71556	1.26495e-05	0.0147128	-0.254209	0.339586	-0.748586	0.456767	Ratnapriya et al. 2019
RPE2	8	144662353	ENSG00000147813	NAPRT1	8:144662353_A	rs1062391	G	A	30	35	13	-0.773435	0.135181	-5.72146	2.68676e-07	0.0150386	0.101134	0.292767	0.345442	0.730861	Strunz et al. 2020, Ratnapriya et al. 2019
RPE2	11	60925215	ENSG00000167985	SDHAF2	11:60925215_G	rs486160	A	G	20	38	20	-0.727605	0.137882	-5.27702	1.52265e-06	0.015097	-0.353667	0.282367	-1.25251	0.214804	Ratnapriya et al. 2019
RPE2	17	13808707	ENSG00000006744	ELAC2	17:13808707_C	rs9910612	T	C	26	41	11	-0.710054	0.150932	-4.70446	1.31771e-05	0.0153153	0.300354	0.293194	1.02442	0.309377	Ratnapriya et al. 2019
RPE2	6	31236467	ENSG00000234745	HLA-B	6:31236467_T	rs2524096	G	T	28	35	15	0.901323	0.149656	6.02262	8.10276e-08	0.0154959	-0.523618	0.303889	-1.72306	0.0895608	Ratnapriya et al. 2019
RPE2	4	89280827	ENSG00000118785	SPP1	4:89280827_A	rs66994324	G	A	38	30	10	0.725367	0.141529	5.12522	2.72332e-06	0.0158806	-0.00848301	0.303312	-0.027968	0.977772	Ratnapriya et al. 2019
RPE2	17	48625828	ENSG00000006282	SPATA20	17:48625828_T	rs8076470	C	T	33	38	7	-0.788632	0.168459	-4.68145	1.43404e-05	0.0166309	-0.67467	0.332992	-2.02608	0.0468016	Strunz et al. 2020, Ratnapriya et al. 2019
RPE2	5	56207123	ENSG00000155542	SETD9	5:56207123_A	rs2257505	T	A	50	20	8	-0.818496	0.157369	-5.20111	2.03792e-06	0.0167371	-0.271278	0.369181	-0.73481	0.465058	Strunz et al. 2020, Ratnapriya et al. 2019
RPE2	17	4647002	ENSG00000188176	SMTNL2	17:4647002_G	rs8082690	A	G	26	44	8	0.792266	0.169498	4.67419	1.47277e-05	0.0170737	-0.0843229	0.370294	-0.227719	0.820569
RPE2	10	127731012	ENSG00000150760	DOCK1	10:127731012_A	rs11244780	T	A	27	36	15	0.807812	0.152618	5.29305	1.43146e-06	0.0176389	0.21256	0.292174	0.727511	0.469486	Ratnapriya et al. 2019
RPE2	17	77870811	ENSG00000141570	CBX8	17:77870811_C	rs11652759	T	C	33	39	6	-0.820534	0.176223	-4.65622	1.57312e-05	0.0181575	0.0235968	0.35397	0.0666632	0.947051
RPE2	8	8528745	ENSG00000272267	RP11-375N15.2	8:8528745_C	rs73192442	T	C	54	18	6	0.98106	0.177355	5.53162	5.66774e-07	0.0186611	0.457204	0.321053	1.42408	0.159135
RPE2	17	4342684	ENSG00000127774	EMC6	17:4342684_G	rs8075036	C	G	40	31	7	0.772179	0.166608	4.6347	1.70203e-05	0.0195885	0.644066	0.338969	1.90007	0.0617937	Ratnapriya et al. 2019
RPE2	4	90075384	ENSG00000163644	PPM1K	4:90075384_C	rs7684332	T	C	25	31	22	0.711717	0.140732	5.05725	3.52588e-06	0.0201361	-0.381815	0.265509	-1.43805	0.155145
RPE2	17	250234	ENSG00000167695	FAM57A	17:250234_A	rs12941905	G	A	39	33	6	-0.762848	0.165459	-4.6105	1.85933e-05	0.0213293	0.0161749	0.351954	0.0459574	0.963483	Ratnapriya et al. 2019
RPE2	12	132512261	ENSG00000256576	RP13-977J11.2	12:132512261_A	rs35569693	T	A	39	32	7	0.841436	0.162063	5.19202	2.11014e-06	0.0218992	-0.289681	0.324561	-0.892532	0.375351	Strunz et al. 2020, Ratnapriya et al. 2019
RPE2	11	43704657	ENSG00000149084	HSD17B12	11:43704657_G	rs117417031	T	G	26	40	12	-0.773261	0.15092	-5.12366	2.73956e-06	0.0223354	0.145865	0.306083	0.476554	0.635253	Strunz et al. 2020, Ratnapriya et al. 2019
RPE2	22	42315790	ENSG00000100162	CENPM	22:42315790_T	rs763263	C	T	47	25	6	0.863828	0.176207	4.90235	6.32017e-06	0.0229381	-0.297023	0.339678	-0.874424	0.385058
RPE2	17	10049841	ENSG00000264194	AC000003.2	17:10049841_C	rs7208708	T	C	36	35	7	0.743675	0.162205	4.58478	2.04201e-05	0.023408	-0.0447432	0.340288	-0.131486	0.895791
RPE2	6	42478932	ENSG00000112619	PRPH2	6:42478932_A	rs9369363	C	A	37	32	9	0.821555	0.157321	5.22217	1.87994e-06	0.0253378	-0.084971	0.311222	-0.273024	0.785687	Strunz et al. 2020, Ratnapriya et al. 2019
RPE2	6	3003970	ENSG00000124588	NQO2	6:3003970_G	rs138616686	A	G	40	29	9	-0.736684	0.141982	-5.18858	2.13811e-06	0.0253378	0.114478	0.303173	0.377599	0.70694	Strunz et al. 2020, Ratnapriya et al. 2019
RPE2	6	27479609	ENSG00000124613	ZNF391	6:27479609_C	rs13212050	T	C	43	21	14	-0.744816	0.143511	-5.18994	2.12701e-06	0.0253378	-0.457334	0.275987	-1.65708	0.102249	Strunz et al. 2020, Ratnapriya et al. 2019
RPE2	14	65422796	ENSG00000258289	CHURC1	14:65422796_G	rs4902352	A	G	33	38	7	0.865949	0.159448	5.43092	8.39409e-07	0.0257703	0.491402	0.304896	1.6117	0.111799	Ratnapriya et al. 2019
RPE2	17	34123597	ENSG00000154768	C17orf50	17:34123597_G	rs4795090	A	G	59	13	6	0.788576	0.173459	4.54617	2.34944e-05	0.0268255	0.563847	0.375888	1.50004	0.138373
RPE2	7	134019353	ENSG00000131558	EXOC4	7:134019353_A	rs34574525	G	A	18	46	14	-0.811061	0.165113	-4.91216	6.09198e-06	0.0269484	0.194635	0.357634	0.544229	0.588118	Strunz et al. 2020, Ratnapriya et al. 2019
RPE2	17	242173	ENSG00000177370	TIMM22	17:242173_T	rs8066059	C	T	39	32	7	0.710376	0.156552	4.53762	2.42333e-05	0.0276395	-0.0292359	0.347799	-0.0840597	0.933263
RPE2	6	139019029	ENSG00000225177	RP11-390P2.4	6:139019029_G	rs6901919	A	G	52	19	7	0.819393	0.160442	5.1071	2.91784e-06	0.028651	-0.322109	0.323083	-0.996988	0.322412	Strunz et al. 2020
RPE2	10	100153600	ENSG00000119943	PYROXD2	10:100153600_T	rs10786416	G	T	43	29	6	0.795564	0.158099	5.03206	3.87885e-06	0.0300939	-0.181783	0.327504	-0.555055	0.580734	Strunz et al. 2020, Ratnapriya et al. 2019
RPE2	10	98165998	ENSG00000226688	ENTPD1-AS1	10:98165998_A	rs7905873	C	A	22	40	16	-0.738374	0.147671	-5.00013	4.37613e-06	0.0312491	0.156276	0.305185	0.512069	0.610312	Ratnapriya et al. 2019
RPE2	1	54961241	ENSG00000162396	PARS2	1:54961241_G	rs1078904	A	G	28	35	15	0.751692	0.145431	5.16873	2.30673e-06	0.0326288	0.392942	0.286611	1.37099	0.175021
RPE2	4	138168059	ENSG00000189184	PCDH18	4:138168059_A	rs11734701	T	A	19	46	13	-0.772466	0.157772	-4.89609	6.46993e-06	0.0340592	0.253535	0.312123	0.812291	0.419545	Ratnapriya et al. 2019
RPE2	22	24258777	ENSG00000099974	DDTL	22:24258777_T	rs5751771	C	T	23	44	11	0.78197	0.163322	4.78791	9.681e-06	0.0340932	-0.0640486	0.325678	-0.196662	0.844696	Strunz et al. 2020, Ratnapriya et al. 2019
RPE2	6	42955749	ENSG00000124587	PEX6	6:42955749_C	rs3805946	T	C	22	44	12	0.76331	0.152994	4.98916	4.561e-06	0.0355453	0.393878	0.30854	1.27658	0.206222	Strunz et al. 2020, Ratnapriya et al. 2019
RPE2	6	1621769	ENSG00000188996	HUS1B	6:1621769_A	rs7749810	C	A	33	34	11	0.770659	0.156791	4.91521	6.02293e-06	0.035859	0.168282	0.308708	0.545117	0.58751
RPE2	17	4646480	ENSG00000108518	PFN1	17:4646480_T	rs12451720	C	T	30	40	8	-0.743351	0.166778	-4.45714	3.23978e-05	0.0359193	-0.448735	0.375256	-1.19581	0.23605
RPE2	2	239126774	ENSG00000186235	AC016757.3	2:239126774_G	rs113905150	A	G	37	32	9	0.77387	0.149367	5.18099	2.20109e-06	0.036297	-0.236128	0.300566	-0.785609	0.434908	Strunz et al. 2020, Ratnapriya et al. 2019
RPE2	2	209421748	ENSG00000231908	IDH1-AS1	2:209421748_G	rs1036014	C	G	35	33	10	0.770078	0.148307	5.19244	2.10673e-06	0.036297	-0.228755	0.286484	-0.798492	0.427449
RPE2	17	27944089	ENSG00000108256	NUFIP2	17:27944089_T	rs11657079	C	T	40	30	8	0.68366	0.157796	4.33255	5.05409e-05	0.0368181	-0.513698	0.311723	-1.64793	0.10412	Ratnapriya et al. 2019
RPE2	17	4712108	ENSG00000108556	CHRNE	17:4712108_A	rs3786041	G	A	23	47	8	0.799555	0.182959	4.37014	4.42227e-05	0.0368181	0.0334805	0.369354	0.0906461	0.928048	Ratnapriya et al. 2019
RPE2	17	28893678	ENSG00000108578	BLMH	17:28893678_G	rs216460	A	G	18	50	10	0.759307	0.180508	4.20649	7.87697e-05	0.0368181	-0.362413	0.351756	-1.0303	0.306632	Ratnapriya et al. 2019
RPE2	17	26800204	ENSG00000109083	IFT20	17:26800204_G	rs3764866	A	G	18	45	15	0.695012	0.161236	4.31053	5.46393e-05	0.0368181	-0.390438	0.339291	-1.15074	0.25399	Ratnapriya et al. 2019
RPE2	17	7567515	ENSG00000129214	SHBG	17:7567515_T	rs35119871	C	T	37	34	7	0.732628	0.169115	4.33213	5.06157e-05	0.0368181	0.294872	0.333718	0.883597	0.380121
RPE2	17	4466554	ENSG00000132388	UBE2G1	17:4466554_T	rs9903122	C	T	30	42	6	0.782067	0.183254	4.26766	6.35602e-05	0.0368181	0.373321	0.349837	1.06713	0.289802
RPE2	17	1466854	ENSG00000141252	VPS53	17:1466854_T	rs8075135	G	T	20	42	16	-0.658435	0.151443	-4.34774	4.78882e-05	0.0368181	0.0876963	0.318489	0.275351	0.783907	Strunz et al. 2020, Ratnapriya et al. 2019
RPE2	17	40096473	ENSG00000141698	NT5C3B	17:40096473_A	rs4796744	G	A	38	30	10	0.624769	0.148546	4.20589	7.89356e-05	0.0368181	0.10347	0.290596	0.35606	0.722931	Strunz et al. 2020, Ratnapriya et al. 2019
RPE2	17	80939872	ENSG00000176155	CCDC57	17:80939872_T	rs7214524	C	T	21	45	12	-0.801459	0.189072	-4.23891	7.03179e-05	0.0368181	0.283708	0.345649	0.8208	0.414715	Strunz et al. 2020, Ratnapriya et al. 2019
RPE2	17	36812464	ENSG00000179294	C17orf96	17:36812464_G	rs34128455	A	G	45	26	7	0.701062	0.166708	4.20532	7.90918e-05	0.0368181	0.300408	0.350835	0.856266	0.394949
RPE2	17	80545238	ENSG00000262831	RP11-498C9.2	17:80545238_G	rs3794717	A	G	36	36	6	0.739032	0.168569	4.38416	4.20684e-05	0.0368181	-0.784199	0.339427	-2.31036	0.0240033
RPE2	17	20874227	ENSG00000263986	RP11-746M1.1	17:20874227_C	rs7218612	T	C	50	20	8	0.691866	0.159944	4.32566	5.17897e-05	0.0368181	0.485555	0.333624	1.45539	0.1503
RPE2	17	25915833	ENSG00000265254	CTD-2350C19.2	17:25915833_A	rs2945375	G	A	44	27	7	-0.66568	0.156056	-4.26566	6.40102e-05	0.0368181	-0.105945	0.365129	-0.290157	0.772606
RPE2	17	76147714	ENSG00000266970	RP11-806H10.4	17:76147714_T	rs12601492	G	T	40	29	9	0.651005	0.150419	4.32795	5.1371e-05	0.0368181	-0.216469	0.317145	-0.682555	0.497277
RPE2	17	37351403	ENSG00000269094	AC006449.1	17:37351403_T	rs2240083	C	T	45	27	6	0.721078	0.171668	4.20041	8.046e-05	0.0368181	0.257233	0.340792	0.754809	0.453049
RPE2	1	89373371	ENSG00000137944	CCBL2	1:89373371_C	rs10801690	T	C	21	40	17	0.752314	0.147456	5.10195	2.97555e-06	0.0369091	-0.129677	0.324848	-0.399194	0.691039	Strunz et al. 2020, Ratnapriya et al. 2019
RPE2	1	24364531	ENSG00000188529	SRSF10	1:24364531_A	rs6689056	G	A	36	31	11	0.71156	0.138935	5.12154	2.76174e-06	0.0369091	-0.0240206	0.296425	-0.0810345	0.93566
RPE2	17	46798739	ENSG00000159217	IGF2BP1	17:46798739_C	rs1879108	G	C	29	39	10	0.673142	0.161064	4.17935	8.65949e-05	0.0376407	0.195391	0.340004	0.574672	0.567467
RPE2	13	28197436	ENSG00000186184	POLR1D	13:28197436_T	rs7097	C	T	24	38	16	-0.698682	0.141479	-4.93842	5.52066e-06	0.0398574	0.0797415	0.292676	0.272457	0.786122	Ratnapriya et al. 2019
RPE2	7	134684343	ENSG00000122786	CALD1	7:134684343_C	rs4728343	T	C	34	31	13	-0.671935	0.141066	-4.76326	1.06068e-05	0.0402837	-0.041412	0.285585	-0.145008	0.885147
RPE2	11	11536487	ENSG00000050165	DKK3	11:11536487_C	rs4077732	T	C	30	39	9	0.732077	0.149196	4.90682	6.21526e-06	0.0417096	-0.00560888	0.291308	-0.0192541	0.984696	Ratnapriya et al. 2019
RPE2	17	79071441	ENSG00000183684	ALYREF	17:79071441_T	rs7503985	G	T	37	34	7	0.662712	0.160368	4.13244	0.000101921	0.0433822	0.131782	0.316944	0.415789	0.678913
RPE2	1	101058554	ENSG00000122435	TRMT13	1:101058554_T	rs2809837	A	T	18	43	17	0.714282	0.141627	5.0434	3.7159e-06	0.0439429	0.165619	0.288961	0.573153	0.568489
RPE2	17	46917953	ENSG00000120093	HOXB3	17:46917953_G	rs7207087	C	G	33	36	9	0.674156	0.163347	4.12715	0.000103804	0.0441242	-0.679826	0.318913	-2.1317	0.036759
RPE2	22	22613296	ENSG00000206140	TMEM191C	22:22613296_T	rs9623168	C	T	24	34	20	-0.664029	0.140886	-4.71325	1.27575e-05	0.0443603	-0.0413595	0.279873	-0.14778	0.882967
RPE2	17	27545117	ENSG00000264098	CTD-2350C19.1	17:27545117_G	rs4795496	A	G	30	36	12	0.611219	0.148199	4.12431	0.000104828	0.0444941	0.654392	0.302522	2.16313	0.0341581
RPE2	15	50650395	ENSG00000259715	CTD-3110H11.1	15:50650395_A	rs11855995	G	A	33	31	14	0.752165	0.141652	5.30994	1.34119e-06	0.0462921	0.427342	0.293964	1.45372	0.150763
RPE2	17	72368550	ENSG00000204347	BTBD17	17:72368550_C	rs11658891	T	C	38	28	12	-0.608147	0.147974	-4.10983	0.00011021	0.0466663	0.165978	0.281057	0.59055	0.556838
RPE2	6	25647151	ENSG00000111913	FAM65B	6:25647151_T	rs4598069	G	T	20	40	18	-0.773288	0.16038	-4.8216	8.54274e-06	0.047153	0.416095	0.312175	1.33289	0.18715	Ratnapriya et al. 2019
RPE2	6	29697517	ENSG00000204642	HLA-F	6:29697517_G	rs1736919	A	G	42	30	6	0.831961	0.172554	4.82145	8.5475e-06	0.047153	0.241152	0.336946	0.715698	0.476703	Ratnapriya et al. 2019
RPE2	1	186257971	ENSG00000143341	HMCN1	1:186257971_A	rs1293971	G	A	20	42	16	0.764659	0.152739	5.00629	4.2755e-06	0.0485427	-0.119487	0.317004	-0.376925	0.707439
RPE2	1	75189847	ENSG00000116791	CRYZ	1:75189847_C	rs1424671	T	C	20	38	20	0.679476	0.136151	4.9906	4.53636e-06	0.0494223	0.0556924	0.275862	0.201885	0.840627	Strunz et al. 2020, Ratnapriya et al. 2019
RPE2	13	98463182	ENSG00000125249	RAP2A	13:98463182_C	rs9517085	T	C	31	35	12	0.73363	0.152	4.82652	8.38787e-06	0.0495169	0.450409	0.291438	1.54547	0.127014	Ratnapriya et al. 2019
RPE3	12	56435929	ENSG00000197728	RPS26	12:56435929_G	rs1131017	C	G	19	37	13	1.41637	0.0793604	17.8473	0	0	0.359108	0.145462	2.46874	0.0165809	Strunz et al. 2020, Ratnapriya et al. 2019
RPE3	22	24334948	ENSG00000184674	GSTT1	22:24334948_C	rs5760147	A	C	27	34	8	-1.1834	0.131873	-8.97378	0	3.12695e-08	-0.521958	0.248219	-2.10281	0.0399093
RPE3	22	45826033	ENSG00000100376	FAM118A	22:45826033_G	rs5764726	A	G	35	28	6	1.11346	0.133442	8.3442	0	3.41525e-07	0.328161	0.260707	1.25873	0.213258	Strunz et al. 2020, Ratnapriya et al. 2019
RPE3	10	62064226	ENSG00000151150	ANK3	10:62064226_A	rs4948258	C	A	24	34	11	1.0984	0.133097	8.25263	0	3.45869e-06	-0.619175	0.255852	-2.42005	0.0187291
RPE3	11	74555056	ENSG00000166435	XRRA1	11:74555056_T	rs3814726	C	T	38	25	6	1.04484	0.140909	7.41496	5.88295e-10	4.28152e-05	-0.505594	0.290989	-1.7375	0.0876995	Strunz et al. 2020, Ratnapriya et al. 2019
RPE3	17	7207887	ENSG00000132507	EIF5A	17:7207887_A	rs12450494	T	A	23	32	14	-0.821998	0.140562	-5.84795	2.42436e-07	0.000321141	0.556514	0.281631	1.97604	0.0529972	Ratnapriya et al. 2019
RPE3	4	17600606	ENSG00000047662	FAM184B	4:17600606_A	rs10034104	C	A	29	29	11	0.973301	0.144102	6.75426	7.57311e-09	0.00061972	-0.0108377	0.276183	-0.0392412	0.968835	Strunz et al. 2020, Ratnapriya et al. 2019
RPE3	10	134026340	ENSG00000151640	DPYSL4	10:134026340_C	rs2818409	T	C	46	17	6	0.958787	0.147752	6.48914	2.10196e-08	0.00118911	0.848715	0.268107	3.16558	0.00248472	Ratnapriya et al. 2019
RPE3	17	7185062	ENSG00000181856	SLC2A4	17:7185062_A	rs5417	C	A	21	41	7	0.896513	0.174322	5.14287	3.3414e-06	0.00416458	0.340479	0.353047	0.964402	0.338918	Ratnapriya et al. 2019
RPE3	1	230852116	ENSG00000135744	AGT	1:230852116_C	rs2493137	T	C	41	22	6	1.0158	0.157537	6.448	2.4618e-08	0.00520618	0.411264	0.33371	1.2324	0.222859	Strunz et al. 2020, Ratnapriya et al. 2019
RPE3	17	80563659	ENSG00000169683	LRRC45	17:80563659_C	rs11078005	T	C	25	30	14	0.776683	0.154134	5.03901	4.87744e-06	0.00604538	-0.0723752	0.340381	-0.21263	0.832374
RPE3	2	47068692	ENSG00000068724	TTC7A	2:47068692_T	rs57828570	C	T	40	22	7	0.885263	0.140974	6.27962	4.69405e-08	0.00912221	0.422864	0.294542	1.43567	0.156562	Ratnapriya et al. 2019
RPE3	17	77287586	ENSG00000141570	CBX8	17:77287586_G	rs4789997	A	G	34	29	6	0.889509	0.180701	4.92254	7.43167e-06	0.00914891	0.39704	0.364448	1.08943	0.28055
RPE3	7	76177284	ENSG00000188372	ZP3	7:76177284_T	rs11767431	C	T	27	34	8	0.924462	0.145801	6.34059	3.71689e-08	0.0100464	0.126154	0.308351	0.409124	0.683982	Strunz et al. 2020, Ratnapriya et al. 2019
RPE3	17	7172609	ENSG00000170291	ELP5	17:7172609_G	rs12601936	A	G	27	33	9	0.835137	0.172222	4.84919	9.67205e-06	0.0118668	0.463511	0.340473	1.36137	0.178753	Ratnapriya et al. 2019
RPE3	6	29717380	ENSG00000227214	HCG15	6:29717380_C	rs12665401	T	C	35	28	6	1.08485	0.203739	5.32469	1.71362e-06	0.0126338	-0.740894	0.323811	-2.28804	0.025864
RPE3	6	32612460	ENSG00000168394	TAP1	6:32612460_A	rs200930495	G	A	35	27	7	-0.965154	0.181367	-5.32156	1.73354e-06	0.0127553	0.265461	0.316413	0.838968	0.404992	Ratnapriya et al. 2019
RPE3	17	77201587	ENSG00000262188	RP11-353N14.4	17:77201587_A	rs11658793	C	A	12	48	9	-0.948712	0.196956	-4.81687	1.08581e-05	0.0132996	1.00838	0.359883	2.80196	0.00692701
RPE3	17	1466854	ENSG00000174238	PITPNA	17:1466854_T	rs8075135	G	T	19	36	14	-0.706367	0.146947	-4.80694	1.12504e-05	0.0137743	0.255666	0.301196	0.848835	0.399524
RPE3	7	99562155	ENSG00000121716	PILRB	7:99562155_A	rs2404976	C	A	34	27	8	0.796543	0.138883	5.73535	3.70648e-07	0.0144679	0.26199	0.28387	0.922925	0.359937	Orozco et al. 2020, Strunz et al. 2020, Ratnapriya et al. 2019
RPE3	7	23715916	ENSG00000188732	FAM221A	7:23715916_T	rs993179	G	T	23	35	11	-0.904223	0.158078	-5.72009	3.92534e-07	0.0144679	0.507019	0.31321	1.61878	0.111015	Strunz et al. 2020, Ratnapriya et al. 2019
RPE3	17	74311343	ENSG00000261335	RP11-318A15.2	17:74311343_T	rs407281	C	T	26	35	8	0.803762	0.168145	4.78018	1.23776e-05	0.0150656	0.0881714	0.353225	0.249618	0.80378
RPE3	7	76128685	ENSG00000243566	UPK3B	7:76128685_G	rs35538069	A	G	31	30	8	-0.833649	0.149059	-5.59276	6.32763e-07	0.0158843	0.180778	0.321976	0.561466	0.576681	Ratnapriya et al. 2019
RPE3	17	74618871	ENSG00000161547	SRSF2	17:74618871_C	rs2410993	T	C	28	34	7	0.870341	0.18312	4.75283	1.36433e-05	0.0165714	-0.250328	0.362401	-0.69075	0.492526
RPE3	17	15868291	ENSG00000214941	ZSWIM7	17:15868291_A	rs2324082	G	A	16	39	14	0.784539	0.166809	4.70323	1.62704e-05	0.0196885	0.0589022	0.323368	0.182152	0.85611	Ratnapriya et al. 2019
RPE3	17	80005032	ENSG00000169738	DCXR	17:80005032_A	rs6502049	G	A	34	28	7	0.787019	0.170274	4.62207	2.16705e-05	0.0259319	-0.351283	0.372708	-0.942517	0.349906	Strunz et al. 2020, Ratnapriya et al. 2019
RPE3	17	5190245	ENSG00000141480	ARRB2	17:5190245_G	rs2585294	A	G	25	31	13	0.746168	0.161553	4.61873	2.19265e-05	0.0262167	-0.0797572	0.317918	-0.250874	0.802814
RPE3	17	35157621	ENSG00000161326	DUSP14	17:35157621_T	rs72822345	C	T	42	18	9	0.720169	0.155941	4.61821	2.19665e-05	0.0262538	-0.217869	0.306427	-0.710996	0.479986
RPE3	22	50637597	ENSG00000273253	RP3-402G11.26	22:50637597_C	rs8238	G	C	17	37	15	0.77622	0.150753	5.14894	3.2681e-06	0.0263233	-0.423717	0.317012	-1.3366	0.186666	Strunz et al. 2020, Ratnapriya et al. 2019
RPE3	7	6869304	ENSG00000146574	CCZ1B	7:6869304_T	rs10265409	C	T	20	36	13	-0.813569	0.156304	-5.20504	2.66134e-06	0.028026	-0.19706	0.305952	-0.644089	0.522101	Strunz et al. 2020, Ratnapriya et al. 2019
RPE3	13	67230895	ENSG00000234527	PCDH9-AS1	13:67230895_T	rs4622401	C	T	36	27	6	0.859869	0.164424	5.22958	2.43218e-06	0.030608	-0.726853	0.321977	-2.25747	0.0278271
RPE3	6	32741918	ENSG00000179344	HLA-DQB1	6:32741918_A	rs2857209	G	A	37	26	6	0.907473	0.180253	5.03443	4.95916e-06	0.0309508	0.983993	0.309277	3.18159	0.00237119	Strunz et al. 2020, Ratnapriya et al. 2019
RPE3	6	31329921	ENSG00000137404	NRM	6:31329921_G	rs2523569	T	G	36	27	6	1.05947	0.215105	4.92535	7.3569e-06	0.04115	0.0357058	0.383538	0.093096	0.926154	Strunz et al. 2020, Ratnapriya et al. 2019
RPE3	5	176857270	ENSG00000131188	PRR7	5:176857270_C	rs2731665	T	C	19	30	20	-0.754839	0.120748	-6.25136	5.22978e-08	0.0426021	-0.185358	0.262893	-0.705069	0.483639
RPE3	6	29717380	ENSG00000272540	XXbac-BPG252P9.9	6:29717380_C	rs12665401	T	C	35	28	6	1.02801	0.209855	4.89865	8.09905e-06	0.0444958	-0.696511	0.33608	-2.07246	0.0427562
RPE3	6	32689812	ENSG00000166278	C2	6:32689812_T	rs9275783	C	T	38	25	6	0.83197	0.170644	4.87548	8.80193e-06	0.0475127	0.471904	0.326541	1.44516	0.153888
RPE3	6	108859593	ENSG00000271730	RP11-787I22.3	6:108859593_A	rs9374035	G	A	30	33	6	0.883047	0.182404	4.84116	9.95432e-06	0.0483178	-0.599049	0.34434	-1.7397	0.0873086
RPE3	6	31236316	ENSG00000204525	HLA-C	6:31236316_T	rs2524098	G	T	26	33	10	0.806909	0.167137	4.82782	1.04412e-05	0.0497692	-0.522168	0.323001	-1.61662	0.111483	Strunz et al. 2020, Ratnapriya et al. 2019
RPE4	12	56435929	ENSG00000197728	RPS26	12:56435929_G	rs1131017	C	G	17	35	12	1.33872	0.0906679	14.7651	0	0	0.0281523	0.185469	0.15179	0.87994	Strunz et al. 2020, Ratnapriya et al. 2019
RPE4	22	24334948	ENSG00000184674	GSTT1	22:24334948_C	rs5760147	A	C	24	32	8	-1.03267	0.146042	-7.07105	3.466e-09	5.89815e-05	-0.267403	0.314362	-0.850623	0.398879
RPE4	22	45705383	ENSG00000100376	FAM118A	22:45705383_A	rs226504	T	A	27	28	9	0.92724	0.165002	5.61957	7.24537e-07	0.00935859	0.538172	0.319123	1.68641	0.097708	Strunz et al. 2020, Ratnapriya et al. 2019
RPE4	6	97361279	ENSG00000112218	GPR63	6:97361279_T	rs6568656	G	T	32	25	7	0.818059	0.160505	5.09677	4.7191e-06	0.0291131	0.0228856	0.324296	0.07057	0.944011	Strunz et al. 2020, Ratnapriya et al. 2019
RPE5	12	56401085	ENSG00000197728	RPS26	12:56401085_A	rs10876864	G	A	19	36	12	1.26095	0.0989279	12.7461	0	0	0.352253	0.195744	1.79956	0.0774166	Strunz et al. 2020, Ratnapriya et al. 2019
RPE5	22	24334948	ENSG00000184674	GSTT1	22:24334948_C	rs5760147	A	C	28	30	9	-0.9689	0.135568	-7.14696	1.97836e-09	3.79227e-05	-0.109679	0.291942	-0.375686	0.708595
RPE5	17	7112880	ENSG00000170291	ELP5	17:7112880_T	rs222854	C	T	25	33	9	0.980833	0.151946	6.45515	2.73781e-08	0.000101862	0.206425	0.299653	0.688882	0.493793	Ratnapriya et al. 2019
RPE5	22	45707520	ENSG00000100376	FAM118A	22:45707520_T	rs226506	G	T	29	29	9	0.858604	0.149291	5.75119	3.84658e-07	0.00488133	0.120793	0.294981	0.409493	0.683769	Strunz et al. 2020, Ratnapriya et al. 2019
RPE5	17	260909	ENSG00000181031	RPH3AL	17:260909_C	rs34637009	G	C	24	35	8	0.872495	0.175503	4.97139	6.63585e-06	0.0062193	-0.0738156	0.360427	-0.204801	0.838484	Strunz et al. 2020, Ratnapriya et al. 2019
RPE5	7	23731788	ENSG00000188732	FAM221A	7:23731788_T	rs34579167	C	T	19	35	13	-0.915852	0.159659	-5.73632	4.06512e-07	0.00713505	-0.577908	0.31682	-1.82409	0.0735731	Strunz et al. 2020, Ratnapriya et al. 2019
RPE5	17	66428431	ENSG00000070540	WIPI1	17:66428431_T	rs12940626	C	T	35	22	10	0.715623	0.147056	4.86634	9.64801e-06	0.00886407	0.156053	0.307733	0.507104	0.614109	Strunz et al. 2020, Ratnapriya et al. 2019
RPE5	17	7692588	ENSG00000161956	SENP3	17:7692588_T	rs55911533	G	T	30	28	9	0.773222	0.159389	4.85116	1.01819e-05	0.00933541	-0.0380057	0.317174	-0.119826	0.905058
RPE5	17	7203141	ENSG00000132507	EIF5A	17:7203141_C	rs7502384	G	C	30	26	11	0.766096	0.159125	4.81443	1.15969e-05	0.0106023	-0.130102	0.324176	-0.401331	0.689731	Ratnapriya et al. 2019
RPE5	17	56008525	ENSG00000180891	CUEDC1	17:56008525_T	rs7221872	C	T	44	17	6	0.840521	0.176727	4.75606	1.42502e-05	0.0129645	0.662136	0.349729	1.89328	0.0635858	Ratnapriya et al. 2019
RPE5	17	74285242	ENSG00000182473	EXOC7	17:74285242_A	rs11077811	G	A	36	24	7	0.801086	0.170413	4.70086	1.73017e-05	0.0155259	-0.79505	0.371054	-2.14268	0.0365801	Ratnapriya et al. 2019
RPE5	10	62051027	ENSG00000151150	ANK3	10:62051027_C	rs10509128	T	C	21	33	13	0.868284	0.139437	6.22705	6.47791e-08	0.0165307	-0.0185943	0.288225	-0.0645129	0.948796
RPE5	17	48910781	ENSG00000173714	WFIKKN2	17:48910781_C	rs4611502	T	C	31	30	6	0.797201	0.174703	4.56318	2.79695e-05	0.0241584	0.24781	0.343571	0.721276	0.473795	Ratnapriya et al. 2019
RPE5	9	7386396	ENSG00000215066	C9orf38	9:7386396_A	rs2890746	G	A	39	21	7	0.87382	0.154738	5.64709	5.65917e-07	0.0269586	0.665229	0.344561	1.93066	0.0586871
RPE5	17	7632621	ENSG00000161958	FGF11	17:7632621_T	rs2642162	G	T	22	39	6	0.907832	0.200961	4.51746	3.27668e-05	0.0282149	-1.03484	0.380088	-2.72263	0.00865974
RPE5	17	66272177	ENSG00000141337	ARSG	17:66272177_C	rs8080714	T	C	21	36	10	0.745076	0.166874	4.4649	3.92781e-05	0.033666	-0.135546	0.339909	-0.398772	0.691605	Ratnapriya et al. 2019
RPE5	7	43474715	ENSG00000228434	AC004951.6	7:43474715_G	rs17801445	A	G	35	25	7	0.969878	0.187787	5.16477	3.30987e-06	0.0414465	-0.0131027	0.333815	-0.0392513	0.968832
RPE5	17	77099116	ENSG00000087157	PGS1	17:77099116_G	rs7208334	C	G	44	17	6	0.753371	0.171712	4.38741	5.12282e-05	0.0432478	-1.28667	0.374656	-3.43428	0.00113671	Ratnapriya et al. 2019
RPE5	22	25164683	ENSG00000218537	AP000350.4	22:25164683_T	rs5760626	C	T	32	27	8	0.808914	0.162443	4.97968	6.44187e-06	0.046306	0.000195949	0.313741	0.000624558	0.999504
RPE5	10	52124063	ENSG00000099290	FAM21A	10:52124063_C	rs2574959	G	C	24	33	10	0.843122	0.154254	5.46582	1.10427e-06	0.0469314	0.00646285	0.335131	0.0192846	0.984684	Strunz et al. 2020, Ratnapriya et al. 2019
RPE5	17	18250527	ENSG00000131899	LLGL1	17:18250527_T	rs2273027	C	T	34	23	10	0.72452	0.166252	4.35797	5.66415e-05	0.0475106	0.51577	0.346216	1.48973	0.142007	Ratnapriya et al. 2019
RPE5	17	73733063	ENSG00000185262	UBALD2	17:73733063_C	rs820178	A	C	20	33	14	-0.70504	0.161994	-4.35227	5.77516e-05	0.0482607	0.0791038	0.301605	0.262276	0.794088	Ratnapriya et al. 2019
RPE5	17	7630295	ENSG00000170043	TRAPPC1	17:7630295_A	rs2642157	G	A	25	34	8	-0.741481	0.170628	-4.3456	5.90763e-05	0.0493308	0.488358	0.385676	1.26624	0.210765
RPE6	12	56401085	ENSG00000197728	RPS26	12:56401085_A	rs10876864	G	A	18	32	11	1.42277	0.0610465	23.3063	0	0	0.0755646	0.124988	0.604573	0.548252	Strunz et al. 2020, Ratnapriya et al. 2019
RPE6	22	24296894	ENSG00000184674	GSTT1	22:24296894_G	rs2097433	A	G	12	37	12	-1.24706	0.139273	-8.95409	0	2.79093e-06	0.376807	0.29884	1.2609	0.213315
RPE6	8	27462481	ENSG00000120885	CLU	8:27462481_G	rs7982	A	G	24	29	8	1.11451	0.154193	7.22803	2.64044e-09	0.00048082	-0.145459	0.306162	-0.475104	0.636824	Ratnapriya et al. 2019
RPE6	17	48910781	ENSG00000173714	WFIKKN2	17:48910781_C	rs4611502	T	C	28	27	6	0.991998	0.14577	6.80525	1.21052e-08	0.000697656	0.0362433	0.29122	0.124454	0.901465	Ratnapriya et al. 2019
RPE6	7	76135677	ENSG00000243566	UPK3B	7:76135677_T	rs4728783	C	T	30	23	8	-0.912327	0.152553	-5.9804	2.34788e-07	0.00945184	-0.00913992	0.334376	-0.0273343	0.978304	Ratnapriya et al. 2019
RPE6	2	18678566	ENSG00000240857	RDH14	2:18678566_C	rs10179497	T	C	18	31	12	-0.980968	0.171991	-5.70359	6.29863e-07	0.0251181	-0.00363741	0.347859	-0.0104566	0.991699	Ratnapriya et al. 2019

## Sheet: Interaction Term Summaries
Subpopulation	Chr	EnsemblGeneID	GeneName	SNP	(Intercept)_estimate	(Intercept)_std.error	(Intercept)_statistic	(Intercept)_p.value	GENOTYPE_estimate	GENOTYPE_std.error	GENOTYPE_statistic	GENOTYPE_p.value	SEX_estimate	SEX_std.error	SEX_statistic	SEX_p.value	AGE_estimate	AGE_std.error	AGE_statistic	AGE_p.value	AMD_estimate	AMD_std.error	AMD_statistic	AMD_p.value	GENOTYPE:AMD_estimate	GENOTYPE:AMD_std.error	GENOTYPE:AMD_statistic	GENOTYPE:AMD_p.value
ProgenitorRPE	4	ENSG00000047662	FAM184B	4:17600606_A	0.630617	0.784534	0.803812	0.424391	0.570713	0.494502	1.15412	0.252615	-0.266598	0.204721	-1.30225	0.197358	-0.00850351	0.0112227	-0.757708	0.451323	-0.112711	0.335779	-0.33567	0.738185	0.156809	0.286045	0.548195	0.585407
ProgenitorRPE	4	ENSG00000084092	NOA1	4:57757850_G	-1.18653	0.926783	-1.28027	0.204933	1.10986	0.515836	2.15158	0.0350941	-0.0239809	0.2106	-0.11387	0.909687	-0.000691578	0.0117224	-0.0589964	0.953133	0.41674	0.371656	1.1213	0.266222	-0.230346	0.312395	-0.737355	0.46352
ProgenitorRPE	4	ENSG00000138744	NAAA	4:76859615_T	-0.0561875	0.82185	-0.0683671	0.9457	0.811131	0.462425	1.75408	0.0840587	0.36536	0.201834	1.8102	0.0748168	-0.0128655	0.0115088	-1.11789	0.267669	-0.0455992	0.345801	-0.131866	0.895492	-0.0395718	0.278833	-0.14192	0.887576
ProgenitorRPE	4	ENSG00000248049	UBA6-AS1	4:68622535_A	-3.15357	0.917195	-3.43828	0.00101849	0.837695	0.522427	1.60347	0.113607	0.247913	0.200556	1.23613	0.220791	0.0382561	0.011753	3.255	0.00179064	-0.451921	0.295009	-1.53189	0.130329	-0.00718173	0.300945	-0.0238639	0.981033
ProgenitorRPE	5	ENSG00000155545	MIER3	5:56591028_A	-0.157391	0.86756	-0.181418	0.856595	0.909563	0.50411	1.80429	0.0757482	-0.271221	0.209297	-1.29587	0.199534	-0.00603877	0.0117181	-0.515337	0.608039	0.233668	0.393484	0.593844	0.554647	-0.0767633	0.303436	-0.25298	0.80107
ProgenitorRPE	5	ENSG00000164308	ERAP2	5:96220087_T	0.588613	0.870605	0.676096	0.501342	1.08028	0.446968	2.4169	0.0184252	-0.00534174	0.205702	-0.0259683	0.979361	-0.0240281	0.0112438	-2.137	0.0363082	0.272304	0.352699	0.772058	0.442836	-0.0851901	0.273703	-0.31125	0.756592
ProgenitorRPE	7	ENSG00000122674	CCZ1	7:6877149_A	0.0235045	0.748024	0.031422	0.975028	1.15118	0.465243	2.47435	0.015926	-0.305111	0.181763	-1.67862	0.0979558	-0.0181326	0.0100796	-1.79894	0.0766005	0.682008	0.330814	2.06161	0.0431874	-0.128505	0.271759	-0.472866	0.637869
ProgenitorRPE	7	ENSG00000188372	ZP3	7:76131695_G	-0.839842	0.78756	-1.06638	0.290135	0.113971	0.476371	0.239248	0.811655	-0.139451	0.204439	-0.682115	0.497553	0.0117595	0.0111625	1.05349	0.295958	-0.368859	0.38531	-0.957303	0.341908	0.485172	0.288161	1.68368	0.0969677
ProgenitorRPE	11	ENSG00000068971	PPP2R5B	11:64946858_C	0.331196	0.878287	0.377093	0.707314	0.174864	0.553699	0.315811	0.753143	0.123618	0.213268	0.579638	0.564132	-0.0136301	0.0117898	-1.15609	0.25181	-0.0639789	0.343531	-0.186239	0.852829	0.481206	0.332197	1.44856	0.152196
ProgenitorRPE	11	ENSG00000133884	DPF2	11:64478320_T	1.48216	0.805711	1.83957	0.0703289	0.848983	0.466543	1.81973	0.073335	-0.212904	0.199507	-1.06715	0.289792	-0.0157289	0.0111277	-1.41349	0.162211	-0.232847	0.307721	-0.756683	0.451932	-0.0283916	0.313535	-0.0905533	0.928122
ProgenitorRPE	11	ENSG00000134809	TIMM10	11:57330650_C	-0.922261	0.831164	-1.1096	0.271197	0.920818	0.513361	1.7937	0.0774413	0.00429128	0.211791	0.0202618	0.983896	0.00597678	0.0117357	0.509282	0.612253	-0.0382172	0.336724	-0.113497	0.909981	-0.0440184	0.307722	-0.143046	0.88669
ProgenitorRPE	11	ENSG00000166435	XRRA1	11:74559481_T	-0.653243	0.832057	-0.785093	0.435208	0.68501	0.485011	1.41236	0.162542	0.42094	0.2053	2.05036	0.0443044	-0.000718232	0.011305	-0.0635321	0.949535	-0.295613	0.312566	-0.94576	0.347721	0.167727	0.312409	0.536881	0.593155
ProgenitorRPE	11	ENSG00000196655	TRAPPC4	11:118831335_G	-1.0738	0.8595	-1.24933	0.215958	0.248057	0.450404	0.550744	0.583669	0.112183	0.207949	0.539475	0.591375	0.0140354	0.0116611	1.20361	0.233041	-0.437269	0.313338	-1.39552	0.167538	0.32654	0.273973	1.19187	0.23758
ProgenitorRPE	12	ENSG00000197728	RPS26	12:56435929_G	-0.408308	0.56225	-0.726204	0.470281	0.682948	0.331267	2.06162	0.0431861	0.194239	0.145466	1.33529	0.186368	-0.00175767	0.00814984	-0.215669	0.829911	-0.526816	0.285103	-1.84781	0.069112	0.334989	0.207286	1.61607	0.11085
ProgenitorRPE	13	ENSG00000088448	ANKRD10	13:110581878_G	0.66444	0.849855	0.781828	0.437112	-0.584486	0.480572	-1.21623	0.228229	-0.246987	0.210229	-1.17485	0.244278	-0.00215857	0.011481	-0.188013	0.851443	0.364796	0.377541	0.966242	0.33745	-0.148989	0.307129	-0.485102	0.62921
ProgenitorRPE	13	ENSG00000120675	DNAJC15	13:43597706_T	-1.32804	0.740208	-1.79414	0.0773707	-0.186719	0.495893	-0.376531	0.70773	0.484299	0.187392	2.58442	0.0119732	0.0137558	0.0103697	1.32654	0.189231	-0.000784527	0.271152	-0.00289331	0.9977	-0.494533	0.28858	-1.71367	0.091282
ProgenitorRPE	13	ENSG00000125266	EFNB2	13:108023038_A	0.153137	0.923543	0.165815	0.868809	-0.140088	0.525239	-0.266712	0.790523	-0.154946	0.215476	-0.719088	0.474625	0.0130186	0.0118849	1.09539	0.277326	-0.145381	0.382215	-0.380365	0.704896	-0.411836	0.317409	-1.29749	0.198979
ProgenitorRPE	17	ENSG00000007168	PAFAH1B1	17:2794103_T	-0.471818	0.844457	-0.558724	0.578241	0.451083	0.51856	0.869876	0.387521	0.0481469	0.220054	0.218795	0.827485	0.00399783	0.0121546	0.328916	0.743261	-0.201833	0.361648	-0.558093	0.578669	0.212593	0.34179	0.621998	0.536086
ProgenitorRPE	17	ENSG00000015532	XYLT2	17:48975595_G	1.08949	0.928714	1.17312	0.244965	0.310409	0.548939	0.565471	0.573671	-0.0921283	0.227591	-0.404798	0.686935	-0.0172557	0.0126117	-1.36823	0.175881	-0.094069	0.377242	-0.24936	0.803857	0.271635	0.339324	0.800516	0.426284
ProgenitorRPE	17	ENSG00000035862	TIMP2	17:77905950_T	-0.622013	0.911761	-0.682211	0.497493	-0.852507	0.524179	-1.62637	0.108637	0.139486	0.216268	0.64497	0.521182	0.00489119	0.0123086	0.397379	0.69237	0.363195	0.344015	1.05575	0.294931	0.0260567	0.330928	0.0787382	0.937479
ProgenitorRPE	17	ENSG00000072818	ACAP1	17:6275970_A	-0.159775	0.84623	-0.188808	0.850823	1.63174	0.525654	3.10422	0.0028093	-0.141793	0.210881	-0.672384	0.503686	-0.00993514	0.0116622	-0.851911	0.397344	0.421641	0.321674	1.31077	0.194478	-0.537473	0.306205	-1.75527	0.0838529
ProgenitorRPE	17	ENSG00000091592	NLRP1	17:4615098_G	1.95117	0.840511	2.32141	0.0233619	0.513809	0.57392	0.895262	0.373901	-0.444046	0.224087	-1.98157	0.0516948	-0.0220342	0.0122167	-1.8036	0.0758575	-0.0062628	0.372903	-0.0167947	0.986651	0.106858	0.339988	0.314301	0.754284
ProgenitorRPE	17	ENSG00000129646	QRICH2	17:75229743_C	1.241	0.900083	1.37876	0.172624	0.426786	0.471219	0.905708	0.368385	-0.613783	0.218732	-2.8061	0.00658367	-0.00841901	0.0116641	-0.72179	0.472973	-0.198276	0.404594	-0.490061	0.625716	0.190577	0.298942	0.637504	0.526002
ProgenitorRPE	17	ENSG00000132507	EIF5A	17:7220697_T	0.446361	0.774544	0.576289	0.56638	-1.50819	0.483927	-3.11657	0.00270885	0.0738526	0.196215	0.376386	0.707838	0.0188375	0.0109217	1.72478	0.0892476	-0.95466	0.330048	-2.89249	0.00517204	0.425513	0.296686	1.43422	0.156231
ProgenitorRPE	17	ENSG00000141337	ARSG	17:66670100_T	-0.920178	0.882771	-1.04237	0.301041	1.08821	0.516309	2.10767	0.0388616	0.172948	0.227878	0.758951	0.450584	-0.00200863	0.0126927	-0.15825	0.874743	0.211015	0.38751	0.54454	0.587905	-0.261537	0.314485	-0.831634	0.408614
ProgenitorRPE	17	ENSG00000166750	SLFN5	17:32916327_A	-3.27315	0.968028	-3.38125	0.0012163	1.04317	0.477051	2.18671	0.0323133	0.418791	0.219328	1.90943	0.060555	0.0298607	0.0122729	2.43306	0.0176888	-0.197359	0.400124	-0.493244	0.623478	-0.233662	0.295268	-0.791355	0.431572
ProgenitorRPE	17	ENSG00000170043	TRAPPC1	17:8780213_C	-0.645086	0.894574	-0.72111	0.473388	0.814558	0.438146	1.8591	0.0674715	-0.0302968	0.214878	-0.140995	0.888303	0.0150627	0.0119458	1.26093	0.211775	-0.698626	0.385842	-1.81065	0.0747464	-0.0986313	0.279969	-0.352294	0.72574
ProgenitorRPE	17	ENSG00000170291	ELP5	17:7137950_G	-0.13389	0.733204	-0.182609	0.855664	0.791534	0.419091	1.88869	0.0633289	0.0431775	0.174179	0.247892	0.804988	-0.00131878	0.00981349	-0.134385	0.893507	-0.407031	0.276343	-1.47292	0.145527	0.188764	0.250755	0.752786	0.454255
ProgenitorRPE	17	ENSG00000170412	GPRC5C	17:71866651_T	-0.59136	0.88253	-0.670074	0.505149	0.374554	0.491661	0.761814	0.448885	-0.0279233	0.208402	-0.133988	0.89382	-0.00838067	0.0117161	-0.715311	0.47694	0.487037	0.335539	1.45151	0.151376	0.204002	0.303254	0.672711	0.50348
ProgenitorRPE	17	ENSG00000171246	NPTX1	17:77982846_A	0.124246	0.906813	0.137014	0.891437	0.596055	0.497816	1.19734	0.235457	-0.324448	0.226012	-1.43553	0.155858	-0.00312322	0.0126169	-0.247544	0.805256	0.14881	0.334188	0.445287	0.657569	0.124033	0.323428	0.383495	0.702585
ProgenitorRPE	17	ENSG00000171282	RP11-1055B8.7	17:79409189_A	1.69104	0.806038	2.09797	0.0397405	0.968625	0.559821	1.73024	0.0882612	-0.50879	0.203972	-2.49441	0.0151282	-0.0502112	0.0129632	-3.87338	0.000249136	1.52848	0.409057	3.73659	0.000391735	-0.0646842	0.344129	-0.187965	0.851481
ProgenitorRPE	17	ENSG00000181222	POLR2A	17:7239911_G	0.156464	0.828927	0.188755	0.850864	-0.182493	0.630741	-0.28933	0.773236	0.23559	0.224081	1.05136	0.296927	0.00664467	0.0129426	0.513395	0.609389	-1.0073	0.40458	-2.48974	0.0153106	0.634413	0.379516	1.67164	0.0993305
ProgenitorRPE	17	ENSG00000196535	MYO18A	17:26899502_C	0.946098	0.883318	1.07107	0.288038	0.295818	0.553141	0.534797	0.594587	-0.479967	0.22887	-2.09711	0.0398187	-0.0112529	0.0124555	-0.903445	0.369576	0.137692	0.363029	0.379286	0.705693	0.252613	0.329745	0.766087	0.446356
ProgenitorRPE	17	ENSG00000214401	KANSL1-AS1	17:43950322_G	-1.72229	0.805568	-2.13798	0.0362254	0.493465	0.515386	0.957467	0.341826	0.161195	0.213512	0.75497	0.452952	0.0206363	0.0118095	1.74743	0.0852132	-0.347971	0.336837	-1.03306	0.305348	0.196629	0.326319	0.602567	0.548862
ProgenitorRPE	17	ENSG00000262967	RP11-294J22.6	17:48693155_A	-0.969553	0.850948	-1.13938	0.258663	1.57308	0.483969	3.25037	0.00181592	-0.149703	0.20599	-0.726746	0.469951	0.0187336	0.0115356	1.62399	0.109145	-0.370375	0.308619	-1.2001	0.234389	-0.598561	0.310393	-1.9284	0.058109
ProgenitorRPE	22	ENSG00000184674	GSTT1	22:24334948_C	0.563288	0.801878	0.702461	0.484862	-0.595895	0.454366	-1.31149	0.194238	-0.0489672	0.189226	-0.258776	0.796613	-0.00590253	0.0106131	-0.556157	0.579985	0.431933	0.313453	1.37798	0.172863	-0.243581	0.275078	-0.885498	0.379103
RPE1	1	ENSG00000020633	RUNX3	1:25063283_A	0.69646	0.879253	0.792105	0.431137	0.670948	0.473785	1.41615	0.161435	-0.166325	0.213212	-0.780094	0.438125	-0.0127458	0.0122733	-1.0385	0.302825	0.00426442	0.343561	0.0124124	0.990134	0.0437276	0.291533	0.149992	0.881228
RPE1	1	ENSG00000060642	PIGV	1:26726127_A	-1.05671	0.989128	-1.06832	0.289266	0.912089	0.521584	1.74869	0.0849939	0.0291996	0.225793	0.12932	0.897497	0.00661779	0.0124752	0.530476	0.597562	-0.0199847	0.351247	-0.0568964	0.9548	-0.0867634	0.314558	-0.275827	0.783543
RPE1	1	ENSG00000134202	GSTM3	1:110282972_T	1.02823	0.820922	1.25254	0.214794	-1.48116	0.539815	-2.74382	0.00781257	0.101329	0.201624	0.502562	0.616945	0.005935	0.0112826	0.52603	0.600631	-0.488068	0.405174	-1.20459	0.232664	0.303209	0.328735	0.92235	0.359706
RPE1	1	ENSG00000135828	RNASEL	1:182575376_G	-0.21599	0.852408	-0.253388	0.800756	1.0249	0.490008	2.0916	0.040326	0.256922	0.207715	1.2369	0.220507	-0.00694074	0.0115844	-0.599143	0.551129	-0.195272	0.347879	-0.561321	0.57648	-0.0900379	0.301128	-0.299002	0.765878
RPE1	1	ENSG00000137944	CCBL2	1:89373371_C	-0.222749	0.756649	-0.294389	0.769384	1.65384	0.455798	3.62844	0.000556742	-0.50705	0.195302	-2.59624	0.0116067	-0.020971	0.0101855	-2.05891	0.0434531	1.08741	0.379689	2.86395	0.00560399	-0.449302	0.275913	-1.62842	0.1082
RPE1	1	ENSG00000142794	NBPF3	1:21761309_T	-0.834797	0.764028	-1.09263	0.27853	0.390573	0.521481	0.748969	0.456537	0.366087	0.195329	1.87421	0.0653288	0.0068882	0.0108008	0.63775	0.525843	-0.440991	0.286138	-1.54118	0.128053	0.390263	0.315782	1.23586	0.220891
RPE1	1	ENSG00000143198	MGST3	1:165599649_T	-0.48131	0.875315	-0.549871	0.584264	1.01101	0.446859	2.26248	0.0269653	0.284849	0.196991	1.446	0.152909	-0.00438804	0.011031	-0.397792	0.692067	-0.307681	0.338552	-0.908815	0.366755	-0.0818366	0.261629	-0.312796	0.755422
RPE1	1	ENSG00000158161	EYA3	1:28301217_T	-0.74956	0.788062	-0.951144	0.345001	-0.62652	0.435944	-1.43716	0.155397	0.335831	0.204794	1.63985	0.105795	0.00301729	0.011074	0.272468	0.786113	0.251157	0.307971	0.815521	0.417708	-0.0553389	0.281504	-0.196583	0.844758
RPE1	1	ENSG00000162623	TYW3	1:75189847_C	-0.178575	0.862666	-0.207004	0.836644	-0.0473912	0.457472	-0.103594	0.917806	0.0546797	0.196536	0.278218	0.781715	0.0140992	0.0109331	1.28959	0.201694	-1.15047	0.355879	-3.23276	0.00191512	0.544972	0.27083	2.01223	0.0482803
RPE1	1	ENSG00000171824	EXOSC10	1:10917440_A	-0.824248	0.873411	-0.943711	0.348759	0.982046	0.429545	2.28625	0.0254565	0.274803	0.207777	1.32259	0.190537	0.00351014	0.0117196	0.299509	0.765493	-0.291992	0.366726	-0.796213	0.428763	-0.199986	0.266355	-0.750825	0.455427
RPE1	1	ENSG00000187730	GABRD	1:2879640_A	-0.482551	0.766594	-0.629474	0.531212	0.14824	0.488095	0.303712	0.762303	0.142889	0.202023	0.707292	0.481875	-0.0167904	0.0115193	-1.45758	0.149697	0.688921	0.32671	2.10866	0.0387733	0.402907	0.298087	1.35164	0.181104
RPE1	1	ENSG00000189266	PNRC2	1:24365512_C	0.315188	0.859063	0.366898	0.714869	0.414122	0.509019	0.813569	0.418817	-0.259813	0.211766	-1.22689	0.224222	-0.00956074	0.0131656	-0.726189	0.470291	0.104947	0.492717	0.212996	0.831986	0.1729	0.310367	0.557083	0.579355
RPE1	1	ENSG00000198468	FLVCR1-AS1	1:213015222_G	3.24909	0.709857	4.57711	2.13986e-05	-2.73974	0.409441	-6.69141	5.70999e-09	-0.000931422	0.158165	-0.00588894	0.995319	-0.00187606	0.00882535	-0.212576	0.832313	-1.232	0.330569	-3.72692	0.000404332	1.00655	0.238494	4.22045	7.61191e-05
RPE1	1	ENSG00000213625	LEPROT	1:65933195_A	0.774406	0.882768	0.877248	0.383534	-0.359143	0.498495	-0.720454	0.473789	0.018976	0.202765	0.0935861	0.925722	-0.0181959	0.0113642	-1.60116	0.114118	0.71463	0.319756	2.23492	0.0288124	-0.197243	0.287141	-0.686919	0.494541
RPE1	1	ENSG00000236624	CCDC163P	1:45951155_G	-0.284594	0.674192	-0.422126	0.674305	0.751987	0.375961	2.00018	0.0495989	-0.185446	0.166386	-1.11455	0.269086	0.00694862	0.00974837	0.712798	0.478483	-0.439924	0.29254	-1.50381	0.137401	0.260423	0.247751	1.05115	0.297024
RPE1	1	ENSG00000270605	RP5-1092A3.4	1:28515803_A	-0.383741	0.883459	-0.434362	0.665442	-0.573208	0.523949	-1.09402	0.277925	0.360107	0.204489	1.76101	0.0828683	-0.00925568	0.0115951	-0.798238	0.427596	0.726768	0.339447	2.14103	0.0359688	-0.162096	0.327854	-0.494414	0.622656
RPE1	1	ENSG00000272030	RP1-178F15.4	1:153616857_C	-0.486839	0.894673	-0.544153	0.58817	0.487553	0.477799	1.02041	0.311258	0.378052	0.210813	1.7933	0.0775058	-0.0128476	0.011654	-1.10242	0.274283	0.115592	0.394634	0.29291	0.77051	0.200846	0.31171	0.644336	0.521591
RPE1	1	ENSG00000272195	RP11-156E8.1	1:245253765_T	0.850884	0.833303	1.0211	0.310937	-1.00113	0.410924	-2.43628	0.0175452	0.097535	0.196953	0.495219	0.62209	0.0024898	0.0109725	0.226913	0.821193	-0.330956	0.324239	-1.02072	0.311116	0.128048	0.248677	0.514917	0.608332
RPE1	2	ENSG00000021826	CPS1	2:211429960_G	0.791828	0.96222	0.822918	0.413518	-0.918914	0.508925	-1.8056	0.075542	0.144659	0.233462	0.619626	0.537638	0.00203746	0.012413	0.164139	0.870123	-0.279402	0.419965	-0.665298	0.508178	0.107922	0.31466	0.34298	0.732703
RPE1	2	ENSG00000071054	MAP4K4	2:103337617_T	-1.14503	0.904819	-1.26548	0.210148	0.18749	0.462663	0.405242	0.68661	0.421802	0.214494	1.9665	0.0534484	0.0162592	0.0116527	1.39532	0.167598	-0.856166	0.364961	-2.34591	0.0219943	0.374414	0.292604	1.27959	0.205168
RPE1	2	ENSG00000072182	ASIC4	2:220566547_C	-1.67622	0.8529	-1.96531	0.0535886	0.149366	0.506797	0.294726	0.769128	0.397912	0.219598	1.812	0.0745348	0.0183146	0.0121888	1.50258	0.137718	-0.478864	0.332133	-1.44178	0.154092	0.442299	0.324529	1.3629	0.177547
RPE1	2	ENSG00000136682	CBWD2	2:114162684_C	-0.622277	0.921629	-0.675192	0.501912	-0.396826	0.558855	-0.71007	0.480162	0.198038	0.218825	0.905006	0.368754	0.00156	0.0121654	0.128232	0.898355	0.427683	0.366726	1.16622	0.247723	-0.261163	0.347593	-0.751346	0.455115
RPE1	2	ENSG00000144320	KIAA1715	2:177652593_G	0.683097	0.863947	0.79067	0.431969	0.374783	0.457046	0.820011	0.415161	-0.503083	0.204016	-2.4659	0.0162736	0.00145846	0.0111259	0.131087	0.896105	-0.41362	0.360192	-1.14833	0.254978	0.200913	0.269225	0.746264	0.458158
RPE1	2	ENSG00000180902	D2HGDH	2:242677261_A	1.29416	0.858069	1.50823	0.136268	-0.85373	0.425516	-2.00634	0.0489207	-0.688282	0.211526	-3.25389	0.00179667	-0.0107306	0.0115547	-0.928677	0.356441	0.757928	0.360247	2.10392	0.0391999	0.117185	0.264649	0.442795	0.659362
RPE1	2	ENSG00000186235	AC016757.3	2:239126774_G	-0.549559	0.842124	-0.652587	0.516289	1.30434	0.501226	2.60229	0.0114228	0.0391156	0.205798	0.190068	0.849839	-0.00467116	0.0114623	-0.407525	0.684941	0.17357	0.32532	0.533537	0.595454	-0.272156	0.295591	-0.920719	0.36055
RPE1	2	ENSG00000234171	RNASEH1-AS1	2:3608756_C	-0.358473	0.806613	-0.444418	0.658195	-0.542943	0.477882	-1.13614	0.260005	0.222488	0.208019	1.06955	0.288717	0.0150224	0.011299	1.32953	0.188251	-0.397807	0.327101	-1.21616	0.228256	-0.176381	0.285006	-0.618869	0.538133
RPE1	2	ENSG00000260101	RP11-568N6.1	2:64653835_T	0.335371	0.872912	0.384198	0.702067	-0.921707	0.505484	-1.82342	0.0727689	0.201527	0.209157	0.96352	0.338804	-0.00709099	0.011629	-0.609766	0.54411	0.279945	0.331063	0.845596	0.400834	0.0612568	0.299263	0.204692	0.838443
RPE1	2	ENSG00000272342	RP13-539J13.1	2:733454_T	0.222651	0.589539	0.37767	0.706888	1.10594	0.339569	3.25689	0.00178037	-0.21995	0.152022	-1.44683	0.152679	-0.0136555	0.00854998	-1.59714	0.115012	0.31814	0.249436	1.27544	0.206625	0.0462907	0.216275	0.214036	0.831179
RPE1	2	ENSG00000273080	RP11-301O19.1	2:86312176_T	0.183765	0.953558	0.192715	0.847774	-0.809026	0.537237	-1.5059	0.136864	0.0604176	0.210872	0.286513	0.775382	0.00802986	0.0116258	0.690693	0.49218	0.0780318	0.432451	0.180441	0.85736	-0.156387	0.358611	-0.43609	0.664195
RPE1	3	ENSG00000163576	EFHB	3:19987539_T	0.0320895	0.663676	0.0483511	0.961582	0.311871	0.424242	0.735126	0.464867	-0.140052	0.169887	-0.82438	0.412693	-0.0109991	0.00922013	-1.19294	0.237163	0.224384	0.268615	0.835334	0.406544	0.430189	0.24887	1.72857	0.0885623
RPE1	4	ENSG00000047662	FAM184B	4:17615954_C	-0.209005	0.554031	-0.377244	0.707202	0.770339	0.302257	2.54862	0.0131486	-0.016575	0.137504	-0.120542	0.90442	-0.00450108	0.00736474	-0.611166	0.543189	-0.265765	0.228127	-1.16499	0.248216	0.26378	0.182294	1.44701	0.152628
RPE1	4	ENSG00000138744	NAAA	4:76906974_C	-0.898627	0.831856	-1.08027	0.283955	1.21389	0.4489	2.70415	0.00870153	0.409644	0.209648	1.95396	0.0549457	-0.011162	0.0118888	-0.938867	0.351222	0.281779	0.390938	0.720775	0.473593	-0.295368	0.270088	-1.0936	0.278107
RPE1	4	ENSG00000260265	RP11-44F21.5	4:76034539_G	-1.16885	0.925867	-1.26244	0.211234	0.640301	0.546078	1.17254	0.245194	0.134424	0.216563	0.620715	0.536925	0.0118302	0.0121901	0.970477	0.335352	-0.327377	0.359879	-0.909685	0.366299	0.119982	0.328806	0.364902	0.716351
RPE1	4	ENSG00000273449	RP11-218F10.3	4:164452224_C	-1.02558	0.86414	-1.18682	0.239553	1.29097	0.55559	2.3236	0.0232365	0.270094	0.215737	1.25196	0.215004	0.00209781	0.0120194	0.174535	0.861979	-0.0943104	0.360731	-0.261443	0.794565	-0.280402	0.325704	-0.860911	0.392404
RPE1	5	ENSG00000051596	THOC3	5:175379152_T	-0.977624	0.841042	-1.1624	0.24926	1.10196	0.553534	1.99077	0.0506497	0.292688	0.215137	1.36047	0.178308	0.00040139	0.0120933	0.0331912	0.973622	0.102007	0.314929	0.323906	0.747034	-0.19685	0.333885	-0.589574	0.557489
RPE1	5	ENSG00000113722	CDX1	5:150176501_A	-0.49944	0.906087	-0.551206	0.583354	0.652811	0.531031	1.22933	0.223314	-0.0194096	0.22219	-0.0873559	0.930653	0.00214974	0.0126286	0.170229	0.865351	-0.105265	0.408723	-0.257545	0.797559	0.0569201	0.326589	0.174287	0.862174
RPE1	5	ENSG00000155542	SETD9	5:56205357_G	-0.025916	0.807222	-0.0321051	0.974485	-0.694217	0.708974	-0.979185	0.331064	0.118461	0.206623	0.573321	0.568376	0.00853845	0.0116718	0.731547	0.467035	-0.344494	0.28057	-1.22784	0.223869	-0.156683	0.400013	-0.391695	0.696546
RPE1	5	ENSG00000164308	ERAP2	5:96252432_A	0.0824102	0.921657	0.0894153	0.929023	0.553792	0.475336	1.16505	0.248191	-0.0584508	0.215175	-0.271643	0.786744	-0.00528825	0.0117306	-0.450809	0.653605	-0.226738	0.373312	-0.607368	0.54569	0.190161	0.28445	0.668522	0.506132
RPE1	5	ENSG00000169220	RGS14	5:176799992_C	1.28967	0.903614	1.42724	0.158226	-0.649003	0.495898	-1.30874	0.19516	-0.0195809	0.206855	-0.0946601	0.924872	-0.0204603	0.0116074	-1.7627	0.0825815	0.52026	0.352849	1.47446	0.145113	-0.0530849	0.303089	-0.175146	0.861501
RPE1	5	ENSG00000253404	AC034243.1	5:138044920_C	-1.11719	0.761941	-1.46624	0.147332	1.36537	0.478911	2.85099	0.00581102	0.00497277	0.1877	0.0264931	0.978944	0.00608029	0.0109713	0.554201	0.581315	-0.00445019	0.324279	-0.0137233	0.989092	-0.221515	0.284745	-0.777942	0.439383
RPE1	6	ENSG00000050393	MCUR1	6:14397325_C	0.80619	0.845868	0.953091	0.344021	-0.905569	0.561515	-1.61273	0.111576	0.0750841	0.205885	0.36469	0.716509	0.0117468	0.0118244	0.993434	0.324127	-0.764732	0.406409	-1.88168	0.0642902	0.117995	0.328908	0.358748	0.720929
RPE1	6	ENSG00000124529	HIST1H4B	6:25172912_G	-0.910582	0.926203	-0.983135	0.329132	0.443676	0.548332	0.809137	0.421344	0.349158	0.225942	1.54534	0.127045	-0.00186507	0.0124869	-0.149361	0.881724	-0.036224	0.37156	-0.0974916	0.922632	0.290984	0.354193	0.821541	0.414296
RPE1	6	ENSG00000124587	PEX6	6:42919222_C	0.274942	0.790443	0.347833	0.729072	-0.769901	0.449008	-1.71467	0.0910982	0.168235	0.191812	0.877083	0.383623	-0.00796405	0.010733	-0.742014	0.460712	0.571749	0.364765	1.56745	0.121793	-0.0956827	0.273858	-0.349387	0.727911
RPE1	6	ENSG00000124588	NQO2	6:3003970_G	0.738912	0.81754	0.903824	0.369376	-1.31606	0.492033	-2.67474	0.00941898	0.176707	0.213887	0.826173	0.411682	0.00665492	0.0115726	0.575058	0.567207	-0.682204	0.325134	-2.09822	0.0397172	0.346987	0.303236	1.14428	0.256641
RPE1	6	ENSG00000124613	ZNF391	6:27386057_A	0.732718	0.819517	0.894085	0.374525	-1.07529	0.438458	-2.45244	0.0168409	0.306874	0.211285	1.45242	0.151123	-0.00417777	0.0117668	-0.355046	0.723687	-0.277747	0.31954	-0.869209	0.387883	0.185707	0.28081	0.661324	0.510707
RPE1	6	ENSG00000124713	GNMT	6:42919222_C	-2.22941	0.83806	-2.66021	0.00979321	0.836186	0.476057	1.75648	0.0836443	0.467543	0.203367	2.299	0.0246783	0.0135308	0.0113796	1.18904	0.238685	-0.201473	0.386738	-0.520955	0.604142	0.0277864	0.290356	0.0956977	0.924051
RPE1	6	ENSG00000146376	ARHGAP18	6:129955327_C	-1.89958	0.891727	-2.13023	0.0368844	1.23191	0.481687	2.5575	0.012848	0.550809	0.211544	2.60376	0.0113788	0.0136531	0.0118777	1.14947	0.254509	-0.295957	0.313191	-0.944972	0.34812	-0.276496	0.303165	-0.91203	0.365072
RPE1	6	ENSG00000179344	HLA-DQB1	6:32552029_T	-0.771687	0.772838	-0.99851	0.321679	-0.958915	0.455772	-2.10394	0.0391981	0.129059	0.189908	0.679588	0.499142	0.00759387	0.0105557	0.719411	0.474428	-0.293003	0.275556	-1.06332	0.291513	1.2681	0.284734	4.45365	3.33795e-05
RPE1	6	ENSG00000188580	NKAIN2	6:124610320_C	0.389806	0.875781	0.445096	0.657707	0.788324	0.545308	1.44565	0.153007	-0.252302	0.218972	-1.15221	0.25339	-0.0070257	0.0123532	-0.568737	0.571465	0.0223392	0.368978	0.0605433	0.951906	-0.0258503	0.320447	-0.0806696	0.935949
RPE1	6	ENSG00000204351	SKIV2L	6:31289825_T	-0.335482	0.958787	-0.349902	0.727526	0.638735	0.46989	1.35933	0.178669	-0.288412	0.222603	-1.29563	0.199615	-0.00607332	0.011834	-0.513209	0.609519	0.394684	0.359342	1.09835	0.276041	0.0546121	0.287494	0.189959	0.849924
RPE1	6	ENSG00000204642	HLA-F	6:29697517_G	-1.55011	0.798871	-1.94037	0.0566084	0.0978087	0.505472	0.1935	0.847162	0.352188	0.198876	1.77089	0.0811964	0.0105494	0.0110448	0.955143	0.342991	-0.173636	0.304363	-0.57049	0.570282	0.485219	0.305479	1.58839	0.116979
RPE1	6	ENSG00000225177	RP11-390P2.4	6:139018126_C	-0.916979	0.652817	-1.40465	0.164815	0.92551	0.473053	1.95646	0.0546442	0.149926	0.174207	0.860618	0.392564	-0.00210722	0.00985432	-0.213838	0.831333	0.241855	0.266905	0.906147	0.368154	0.0864257	0.276463	0.312612	0.755561
RPE1	6	ENSG00000226453	RP11-379B8.1	6:82464987_A	-0.247906	0.748879	-0.331036	0.741666	2.55256	0.490939	5.19934	2.11045e-06	-0.287221	0.195979	-1.46557	0.147513	0.00264066	0.010814	0.244188	0.807843	0.0636056	0.302401	0.210336	0.834054	-1.13474	0.30531	-3.71667	0.000418114
RPE1	6	ENSG00000228506	RP11-98I9.4	6:99877219_G	-0.988166	0.812212	-1.21664	0.228076	0.427375	0.434147	0.984403	0.328513	0.744238	0.191856	3.87914	0.000244383	-0.00860273	0.0106941	-0.804437	0.424033	-0.0110747	0.32289	-0.0342987	0.972742	0.106379	0.258903	0.410883	0.682489
RPE1	6	ENSG00000237649	KIFC1	6:33815924_A	2.08041	0.860317	2.41819	0.0183653	-2.35047	0.557846	-4.21348	7.79903e-05	-0.0786811	0.204847	-0.384097	0.702141	0.0135204	0.0110133	1.22765	0.22394	-1.52239	0.343967	-4.42596	3.68519e-05	0.923717	0.328391	2.81286	0.00646164
RPE1	6	ENSG00000272277	RP1-40E16.12	6:3043325_G	-1.27099	0.884884	-1.43633	0.155631	1.21016	0.510922	2.36859	0.0207923	0.44172	0.209235	2.11112	0.0385539	-0.000879171	0.0117054	-0.0751079	0.940356	-0.0310101	0.396633	-0.0781835	0.937919	-0.251219	0.319579	-0.786093	0.434626
RPE1	7	ENSG00000006625	GGCT	7:31116168_A	-1.75537	0.961838	-1.82501	0.0725247	1.11788	0.451202	2.47757	0.0157957	0.317233	0.216807	1.4632	0.148158	0.0223571	0.0118982	1.87903	0.0646577	-0.69117	0.359763	-1.92118	0.0590292	-0.246046	0.282806	-0.870017	0.387444
RPE1	7	ENSG00000121716	PILRB	7:100101648_T	1.21823	0.736976	1.65302	0.103077	0.312633	0.473079	0.660849	0.511009	-0.295972	0.188923	-1.56663	0.121984	-0.0263511	0.0105059	-2.50822	0.0145998	0.500386	0.291725	1.71527	0.0909884	0.424259	0.285259	1.48728	0.141703
RPE1	7	ENSG00000122674	CCZ1	7:6877149_A	0.142843	0.68027	0.209979	0.834331	0.819245	0.423102	1.93628	0.0571171	-0.367403	0.165299	-2.22266	0.02967	-0.0126347	0.00916661	-1.37834	0.172754	0.345063	0.300849	1.14696	0.255538	0.146052	0.247143	0.590963	0.556564
RPE1	7	ENSG00000146574	CCZ1B	7:6869304_T	1.01186	0.622907	1.62441	0.109054	-1.24103	0.330389	-3.75628	0.000367221	0.0513719	0.149322	0.344034	0.731915	0.0015216	0.00810271	0.18779	0.851618	-0.0784655	0.26766	-0.293154	0.770325	0.0411989	0.200301	0.205685	0.83767
RPE1	7	ENSG00000146700	SRCRB4D	7:76538774_T	0.599241	0.893396	0.670745	0.504723	-0.952688	0.483266	-1.97135	0.0528786	0.1938	0.221356	0.875512	0.38447	-0.00947083	0.0122621	-0.772367	0.442654	0.226249	0.371368	0.609233	0.544462	0.160007	0.30851	0.518644	0.605744
RPE1	7	ENSG00000146707	POMZP3	7:76177284_T	-1.21295	0.760706	-1.59451	0.1156	1.01112	0.502544	2.01201	0.0483036	0.14917	0.201154	0.741572	0.460977	0.00358312	0.0108642	0.329809	0.742589	0.0173426	0.3581	0.0484295	0.96152	-0.0414895	0.296127	-0.140107	0.889002
RPE1	7	ENSG00000157927	RADIL	7:4381005_G	-0.413729	0.867459	-0.476943	0.634978	1.38205	0.432101	3.19844	0.00212334	-0.0832695	0.207245	-0.401793	0.689135	-0.00132742	0.0115775	-0.114655	0.909066	0.079757	0.354873	0.224748	0.82287	-0.494649	0.287304	-1.72169	0.0898095
RPE1	7	ENSG00000174374	WBSCR16	7:74481593_A	0.541953	0.903606	0.599766	0.550715	-0.888477	0.425838	-2.08642	0.0408083	0.283768	0.210794	1.34618	0.182849	0.0125528	0.0117463	1.06866	0.289116	-0.909416	0.33501	-2.71459	0.0084589	0.160466	0.262271	0.611832	0.542751
RPE1	7	ENSG00000180354	MTURN	7:29341744_C	-0.943421	0.906363	-1.04089	0.301726	-0.869781	0.539451	-1.61234	0.111659	0.237924	0.216239	1.10028	0.275205	0.00110808	0.011964	0.0926179	0.926488	0.629079	0.330021	1.90618	0.0609831	0.0581226	0.322527	0.18021	0.85754
RPE1	7	ENSG00000188372	ZP3	7:76177284_T	-0.630396	0.608314	-1.0363	0.303844	0.662042	0.40187	1.6474	0.104228	-0.127264	0.160857	-0.79116	0.431684	0.00308315	0.00868781	0.354882	0.72381	-0.153933	0.286362	-0.537548	0.592697	0.326842	0.236804	1.38022	0.172176
RPE1	7	ENSG00000197362	ZNF786	7:148780658_G	0.921556	0.892841	1.03216	0.305764	-1.00625	0.593239	-1.69619	0.0945621	-0.00263595	0.226277	-0.0116492	0.990741	-0.00506799	0.0129152	-0.392404	0.696024	-0.00256052	0.406633	-0.00629687	0.994995	0.158444	0.347389	0.456101	0.649815
RPE1	7	ENSG00000229043	AC091729.9	7:1199912_G	-0.374959	0.552498	-0.678661	0.499725	1.1742	0.324729	3.61594	0.000579616	-0.0515756	0.135822	-0.379731	0.705364	-0.00435959	0.007576	-0.575447	0.566946	-0.0519892	0.227126	-0.2289	0.819654	0.100528	0.203596	0.493761	0.623114
RPE1	7	ENSG00000230658	KLHL7-AS1	7:23113503_T	0.160414	0.840573	0.190839	0.849238	0.368693	0.50772	0.726174	0.4703	-0.0368431	0.191682	-0.192209	0.848168	-0.00896324	0.0109075	-0.821748	0.414179	-0.0739567	0.301097	-0.245624	0.806735	0.384478	0.292577	1.31411	0.193358
RPE1	7	ENSG00000243566	UPK3B	7:76062644_G	-0.445147	0.854826	-0.520746	0.604287	-0.453772	0.453562	-1.00046	0.320741	-0.218973	0.205731	-1.06436	0.291042	0.00288373	0.0115602	0.249453	0.803785	0.754108	0.40076	1.88169	0.0642887	-0.10936	0.276333	-0.395753	0.693564
RPE1	7	ENSG00000259294	CTA-339C12.1	7:101144381_T	-1.85232	0.910462	-2.03449	0.0459236	1.3425	0.516152	2.60098	0.0114623	0.302472	0.215176	1.40569	0.164505	0.0139287	0.0120892	1.15216	0.253413	-0.155048	0.340051	-0.455953	0.64992	-0.324039	0.309636	-1.04652	0.29914
RPE1	7	ENSG00000267368	UPK3BL	7:102332238_G	0.735033	0.815219	0.901638	0.370528	0.159169	0.519059	0.30665	0.760075	-0.194056	0.197359	-0.983263	0.329069	-0.0171101	0.0109876	-1.55723	0.124199	0.262511	0.329699	0.796212	0.428763	0.345497	0.307348	1.12412	0.265032
RPE1	7	ENSG00000269396	AC187652.1	7:301319_A	-0.234589	0.853661	-0.274804	0.784326	1.56264	0.488807	3.19684	0.00213355	-0.167328	0.20931	-0.799428	0.42691	-0.00542332	0.0117107	-0.463108	0.64481	0.32287	0.310862	1.03863	0.302767	-0.484396	0.31303	-1.54744	0.126539
RPE1	8	ENSG00000104518	GSDMD	8:144642596_C	0.87715	0.795835	1.10218	0.274388	-0.332586	0.494887	-0.672045	0.503901	-0.0702905	0.208755	-0.336712	0.737402	-0.003198	0.0122722	-0.26059	0.79522	0.172594	0.443547	0.389123	0.698438	-0.333975	0.308939	-1.08104	0.283613
RPE1	8	ENSG00000254859	RP11-661A12.5	8:144565905_G	-1.00414	0.767811	-1.3078	0.19548	0.70488	0.462072	1.52548	0.131918	0.154187	0.199984	0.770996	0.443461	0.00356669	0.0112675	0.316546	0.752587	-0.0823756	0.336718	-0.244643	0.807492	0.138083	0.29046	0.475394	0.636076
RPE1	9	ENSG00000106733	NMRK1	9:77696595_T	0.644674	0.801435	0.8044	0.424054	-1.36257	0.475055	-2.86824	0.00553709	0.15998	0.204209	0.783413	0.436187	-0.00296254	0.0110704	-0.267609	0.789835	0.0104044	0.350853	0.0296547	0.976432	0.266229	0.29703	0.896305	0.373348
RPE1	9	ENSG00000122696	SLC25A51	9:37749508_G	0.150482	0.855224	0.175956	0.860867	0.291982	0.540971	0.539738	0.591194	0.411259	0.210687	1.95199	0.055184	-0.0143158	0.0120915	-1.18396	0.240675	-0.12084	0.326175	-0.370475	0.712215	0.373793	0.326253	1.14572	0.256049
RPE1	9	ENSG00000148290	SURF1	9:136291063_T	-2.19151	0.925769	-2.36723	0.0208627	0.82174	0.462475	1.77683	0.080204	0.109243	0.211746	0.515914	0.607638	0.00885131	0.0117916	0.750643	0.455536	0.430142	0.39716	1.08304	0.28273	-0.0799098	0.278414	-0.287018	0.774998
RPE1	9	ENSG00000184925	LCN12	9:139091460_A	0.498773	0.810604	0.615311	0.540465	0.106162	0.580499	0.18288	0.855453	-0.030464	0.213524	-0.142673	0.886983	-0.0240151	0.0117687	-2.04059	0.0452955	0.665927	0.334094	1.99324	0.0503722	0.40233	0.346405	1.16145	0.249644
RPE1	9	ENSG00000197958	RPL12	9:130220956_A	-1.00903	0.897586	-1.12416	0.265018	0.233538	0.523466	0.446138	0.656958	0.260931	0.206267	1.26502	0.210312	0.0150645	0.0114984	1.31013	0.194692	-0.039621	0.368439	-0.107538	0.914689	-0.571161	0.309559	-1.84508	0.0695129
RPE1	9	ENSG00000203279	RP11-498P14.5	9:100083953_G	0.399499	0.805413	0.496018	0.62153	-0.91209	0.42716	-2.13524	0.0364573	0.289418	0.191181	1.51384	0.134841	-0.00773808	0.0106581	-0.726026	0.47039	0.400052	0.37309	1.07227	0.287506	-0.0150694	0.278892	-0.0540331	0.957072
RPE1	9	ENSG00000226752	PSMD5-AS1	9:123572038_G	0.0373427	0.84182	0.0443595	0.964752	1.08967	0.571906	1.90534	0.0610937	-0.187786	0.202636	-0.926716	0.357451	-0.0186008	0.0110659	-1.68091	0.0975078	0.493453	0.377421	1.30744	0.195601	0.012641	0.354434	0.0356652	0.971657
RPE1	9	ENSG00000227921	AL353791.1	9:39074909_T	0.0479276	0.898085	0.0533664	0.957601	0.595481	0.561853	1.05985	0.293075	-0.200512	0.21473	-0.933784	0.353819	-0.00473722	0.0119039	-0.397956	0.691947	-0.00199209	0.36794	-0.00541415	0.995696	0.22561	0.353185	0.638786	0.525173
RPE1	9	ENSG00000230074	RP11-195F19.9	9:34583636_T	-0.952486	0.888803	-1.07165	0.28778	1.41075	0.464651	3.03614	0.00342818	-0.0552113	0.217072	-0.254345	0.80002	0.00405253	0.0117969	0.343524	0.732296	0.0601951	0.376048	0.160073	0.873313	-0.447667	0.28361	-1.57846	0.119242
RPE1	9	ENSG00000236404	RP11-125B21.2	9:2527460_C	0.0390856	0.840457	0.0465052	0.963048	1.56088	0.464057	3.36355	0.00128473	-0.603712	0.215429	-2.80237	0.00665194	-0.00433935	0.0117774	-0.368447	0.713719	0.415934	0.389968	1.06658	0.290046	-0.559123	0.295665	-1.89107	0.0630051
RPE1	9	ENSG00000260947	RP11-384P7.7	9:34045014_G	-1.6388	1.0548	-1.55367	0.125047	1.39805	0.505795	2.76407	0.00739166	0.171842	0.220841	0.778126	0.439275	0.00666922	0.0119904	0.556212	0.579947	0.118458	0.37383	0.316877	0.752337	-0.454684	0.307497	-1.47866	0.143988
RPE1	10	ENSG00000099290	FAM21A	10:51796962_T	-0.08884	0.994705	-0.0893129	0.929104	-0.231535	0.490148	-0.472377	0.638216	0.339634	0.220515	1.54019	0.128296	-0.00165353	0.012509	-0.132188	0.895238	0.208195	0.360059	0.578225	0.56508	-0.332207	0.314255	-1.05713	0.294308
RPE1	10	ENSG00000119943	PYROXD2	10:100153608_C	-0.821307	0.819006	-1.00281	0.319616	1.64639	0.500327	3.29063	0.00160689	-0.106443	0.198293	-0.536795	0.593214	-0.0110731	0.0111183	-0.995935	0.322919	0.843157	0.302478	2.7875	0.00693073	-0.477617	0.295998	-1.61358	0.11139
RPE1	10	ENSG00000148690	FRA10AC1	10:95466934_A	0.00245691	0.857815	0.00286415	0.997723	0.864661	0.52825	1.63684	0.106424	-0.349325	0.221355	-1.57812	0.11932	0.0018497	0.0123791	0.149421	0.881677	-0.10875	0.388064	-0.280236	0.780173	-0.044853	0.307025	-0.146089	0.884296
RPE1	10	ENSG00000148814	LRRC27	10:133335070_C	0.163331	0.868546	0.188051	0.851413	-0.383913	0.485042	-0.791504	0.431485	0.0270938	0.197792	0.136981	0.891463	-0.00619077	0.0111926	-0.553111	0.582056	-0.23063	0.313418	-0.735855	0.464426	0.829695	0.296302	2.80017	0.00669254
RPE1	10	ENSG00000151150	ANK3	10:62140840_C	-0.795574	0.757718	-1.04996	0.297566	0.528072	0.47133	1.12039	0.266608	0.464587	0.202411	2.29527	0.0249042	-0.0119089	0.0120281	-0.990095	0.325744	0.273779	0.386503	0.70835	0.481223	0.112975	0.281608	0.401179	0.689584
RPE1	10	ENSG00000151640	DPYSL4	10:134216014_A	0.532846	0.769573	0.692392	0.49112	-0.609209	0.492913	-1.23594	0.220863	-0.640408	0.190304	-3.36517	0.00127831	0.0168129	0.0105404	1.5951	0.115468	-0.816557	0.3079	-2.65202	0.01001	0.897994	0.299214	3.00118	0.00379332
RPE1	10	ENSG00000152778	IFIT5	10:91187633_T	1.61007	0.882306	1.82485	0.0725502	-1.33475	0.520206	-2.56581	0.0125719	0.185649	0.220488	0.841994	0.402832	-0.00600146	0.0121921	-0.492241	0.624183	-0.682658	0.307672	-2.21879	0.029945	0.339223	0.335674	1.01057	0.315912
RPE1	10	ENSG00000155229	MMS19	10:100049438_A	-0.630193	0.882756	-0.713893	0.477811	0.523077	0.513052	1.01954	0.31167	-0.165267	0.212936	-0.776133	0.440443	-0.0128506	0.011713	-1.09712	0.276576	0.893386	0.350445	2.54929	0.0131258	0.0979452	0.30669	0.319362	0.750461
RPE1	10	ENSG00000165630	PRPF18	10:13249379_T	0.289052	1.01762	0.284048	0.777263	0.903069	0.503152	1.79482	0.0772612	-0.470518	0.217469	-2.16361	0.0341196	-0.00291947	0.0121012	-0.241255	0.810106	-0.0782021	0.405934	-0.192647	0.847827	-0.0823902	0.31748	-0.259513	0.796047
RPE1	10	ENSG00000165730	STOX1	10:71573082_C	-1.07848	0.841789	-1.28118	0.204613	1.24765	0.555968	2.24409	0.0281856	0.278629	0.212882	1.30884	0.195127	-0.0122211	0.0118876	-1.02806	0.307675	0.707323	0.341124	2.07351	0.0420317	-0.26657	0.332648	-0.801355	0.425802
RPE1	10	ENSG00000166024	R3HCC1L	10:99857588_T	0.666798	0.952184	0.700283	0.486212	-0.237232	0.484862	-0.489276	0.626268	0.236679	0.226204	1.04631	0.299236	-0.00285291	0.0118609	-0.240532	0.810664	-0.108824	0.379414	-0.286822	0.775147	-0.306415	0.296213	-1.03444	0.304705
RPE1	10	ENSG00000170430	MGMT	10:131445731_C	0.803743	0.793122	1.01339	0.314574	-0.916787	0.472717	-1.9394	0.056729	-0.0941036	0.215057	-0.437574	0.663123	0.00374519	0.0119187	0.314227	0.75434	-0.156178	0.39655	-0.393841	0.694968	0.0355389	0.290652	0.122273	0.903054
RPE1	10	ENSG00000198879	SFMBT2	10:7655352_A	-0.104516	0.854345	-0.122335	0.903005	0.896263	0.48083	1.86399	0.0667715	-0.221141	0.20917	-1.05723	0.294261	-0.00546526	0.011647	-0.46924	0.640445	0.239679	0.316457	0.757381	0.451517	0.00941599	0.315194	0.0298736	0.976258
RPE1	10	ENSG00000226381	RP11-119F19.2	10:81374651_T	-0.00428301	0.844023	-0.00507452	0.995966	-0.852035	0.4575	-1.86237	0.0670028	0.250561	0.221196	1.13276	0.261415	0.0131093	0.0123755	1.0593	0.293325	-0.456554	0.397005	-1.15	0.254295	-0.00326196	0.30282	-0.0107719	0.991438
RPE1	10	ENSG00000226864	ATE1-AS1	10:123685862_A	1.495	0.727983	2.05362	0.0439777	-1.3976	0.440733	-3.17107	0.0023044	0.0165943	0.194711	0.0852251	0.93234	0.000688451	0.0107856	0.0638305	0.949298	-0.515952	0.345402	-1.49377	0.140001	0.231209	0.286243	0.807737	0.422144
RPE1	10	ENSG00000226899	RP11-298J20.3	10:126589712_T	-1.22837	0.541103	-2.27013	0.0264712	1.33248	0.329174	4.04794	0.000138118	0.235838	0.137327	1.71734	0.0906057	0.00358579	0.00765205	0.468606	0.640895	-0.065357	0.215618	-0.303115	0.762755	-0.0328366	0.209488	-0.156747	0.875923
RPE1	10	ENSG00000228302	RP11-186N15.3	10:12681252_G	-0.427113	0.83836	-0.509462	0.612128	-0.778558	0.476473	-1.634	0.10702	0.739618	0.202396	3.65432	0.000512096	0.00911402	0.0113075	0.806017	0.423128	-0.547644	0.333424	-1.64248	0.105246	0.0105004	0.293655	0.0357575	0.971584
RPE1	10	ENSG00000228701	TNKS2-AS1	10:93557619_T	-1.23219	0.777955	-1.58388	0.118	-0.355485	0.363738	-0.977309	0.331985	0.365426	0.167205	2.1855	0.0324059	0.0257154	0.00936139	2.74696	0.00774587	-0.229009	0.300589	-0.761869	0.448852	-0.403363	0.22336	-1.80589	0.0754962
RPE1	11	ENSG00000110060	PUS3	11:126396674_A	-0.873448	0.914983	-0.954606	0.343261	0.437935	0.4683	0.935159	0.353115	-0.275333	0.218535	-1.25991	0.21214	0.0210952	0.0122236	1.72578	0.089067	-0.538878	0.338688	-1.59108	0.116371	0.158016	0.285376	0.553709	0.581649
RPE1	11	ENSG00000110717	NDUFS8	11:67533769_A	-0.545916	0.903069	-0.604512	0.547576	-0.888679	0.484425	-1.8345	0.0710868	0.160275	0.208533	0.768585	0.444881	0.0189981	0.0114755	1.65553	0.102564	-0.275945	0.365555	-0.754866	0.453015	0.0763631	0.278119	0.274569	0.784505
RPE1	11	ENSG00000133789	SWAP70	11:9958403_A	-0.405466	0.885623	-0.457832	0.648577	0.317958	0.530474	0.599384	0.550969	0.238972	0.216176	1.10545	0.272978	0.00605534	0.0118153	0.512501	0.610011	-0.669933	0.373467	-1.79382	0.0774226	0.250463	0.311841	0.803176	0.424756
RPE1	11	ENSG00000134809	TIMM10	11:57357593_C	-1.60589	0.797328	-2.01408	0.0480798	1.14626	0.490701	2.33596	0.0225411	0.297341	0.203111	1.46393	0.14796	0.0145492	0.0112218	1.29652	0.199311	-0.326933	0.321112	-1.01813	0.312334	-0.173851	0.291345	-0.596716	0.552738
RPE1	11	ENSG00000149054	ZNF215	11:7214981_T	0.22857	0.954195	0.239542	0.811428	1.53944	0.562967	2.73452	0.00801322	0.0183393	0.216857	0.0845687	0.93286	-0.0170336	0.01286	-1.32454	0.18989	0.312289	0.340869	0.916155	0.362921	-0.436774	0.338728	-1.28945	0.201741
RPE1	11	ENSG00000149292	TTC12	11:113250938_G	-2.28965	0.859352	-2.6644	0.00968405	0.419766	0.452948	0.926743	0.357437	0.660941	0.189712	3.48392	0.000882544	0.00655665	0.0106603	0.615055	0.540633	0.921246	0.347597	2.65033	0.0100553	-0.746333	0.274442	-2.71946	0.00834802
RPE1	11	ENSG00000166333	ILK	11:6043443_C	-0.293002	0.951934	-0.307796	0.759207	1.17441	0.564868	2.07909	0.0414987	0.0783926	0.220166	0.356062	0.72293	0.00188168	0.0120686	0.155915	0.876576	-0.300572	0.330669	-0.908981	0.366668	-0.224438	0.342509	-0.655275	0.514568
RPE1	11	ENSG00000166341	DCHS1	11:5716967_C	0.641069	0.874545	0.733031	0.466135	0.941453	0.407532	2.31013	0.0240166	-0.131089	0.209271	-0.626407	0.533208	-0.00492824	0.0115819	-0.425513	0.671847	-0.435738	0.369919	-1.17793	0.243055	-0.200472	0.269366	-0.744237	0.459374
RPE1	11	ENSG00000166394	CYB5R2	11:7214981_T	-2.44612	0.951878	-2.56978	0.012442	-0.792855	0.5616	-1.41178	0.162713	0.394726	0.21633	1.82464	0.0725811	0.02884	0.0128287	2.24808	0.0279173	0.103205	0.340041	0.303508	0.762457	-0.0148277	0.337905	-0.0438813	0.965131
RPE1	11	ENSG00000166435	XRRA1	11:74746553_G	-0.707322	0.63875	-1.10735	0.272161	1.70587	0.360189	4.73603	1.19793e-05	-0.0792922	0.154524	-0.513139	0.609568	0.00125406	0.00854608	0.146741	0.883784	0.0508567	0.236927	0.214651	0.830701	-0.343526	0.236277	-1.45391	0.15071
RPE1	11	ENSG00000166483	WEE1	11:10392590_G	-0.787191	0.829903	-0.948533	0.346318	1.26809	0.450354	2.81577	0.00640973	-0.210543	0.217947	-0.96603	0.337556	-0.00662413	0.0121604	-0.54473	0.587775	0.663148	0.400675	1.65508	0.102657	-0.400502	0.275087	-1.45591	0.150158
RPE1	11	ENSG00000174080	CTSF	11:66578635_A	-1.03821	0.778583	-1.33346	0.186965	0.219286	0.422995	0.518411	0.605905	-0.125871	0.197548	-0.637167	0.52622	-0.00448146	0.010996	-0.407554	0.68492	0.679008	0.350181	1.93902	0.0567763	0.281571	0.273848	1.0282	0.307608
RPE1	11	ENSG00000177697	CD151	11:833589_G	0.0543764	0.827551	0.0657076	0.947809	-0.195205	0.542081	-0.360104	0.719919	-0.00780973	0.214252	-0.0364512	0.971033	-0.0103036	0.0125736	-0.819463	0.415472	0.786979	0.35972	2.18775	0.0322342	-0.381415	0.315463	-1.20907	0.230951
RPE1	11	ENSG00000182919	C11orf54	11:93501093_C	-0.858778	0.910271	-0.943432	0.348901	0.759663	0.496049	1.53143	0.130443	0.135348	0.213779	0.633123	0.528841	-0.00820652	0.0118991	-0.689678	0.492815	0.449971	0.363822	1.23679	0.220548	-0.012631	0.3029	-0.0417002	0.966864
RPE1	11	ENSG00000196655	TRAPPC4	11:118895202_G	-0.907595	0.728264	-1.24625	0.21708	0.841219	0.446823	1.88267	0.0641541	0.363707	0.173508	2.09619	0.0399027	0.00883413	0.00980998	0.900524	0.371115	-0.604919	0.258839	-2.33704	0.0224809	0.107939	0.264343	0.408331	0.684353
RPE1	11	ENSG00000213402	PTPRCAP	11:67264679_T	2.13966	0.947261	2.25878	0.0272068	-1.1251	0.501241	-2.24462	0.0281498	-0.3208	0.21914	-1.46391	0.147966	-0.0176206	0.0121989	-1.44444	0.153346	0.231655	0.381652	0.606978	0.545948	0.247717	0.299286	0.827695	0.410826
RPE1	11	ENSG00000246174	KCTD21-AS1	11:77784380_G	1.35493	0.864596	1.56712	0.121869	-1.15746	0.461464	-2.50824	0.0145992	0.189319	0.214073	0.884366	0.379709	0.000970371	0.0119585	0.081145	0.935572	-0.62085	0.394556	-1.57354	0.120375	0.191555	0.300882	0.636646	0.526557
RPE1	11	ENSG00000251661	RP11-326C3.11	11:326564_T	-1.46368	1.05937	-1.38166	0.171736	1.16764	0.484802	2.40849	0.0188192	0.0585796	0.219398	0.267001	0.790301	0.00717709	0.0126285	0.568325	0.571743	0.0733786	0.386654	0.189778	0.850065	-0.278592	0.285662	-0.975251	0.332997
RPE1	11	ENSG00000254397	CTD-2371O3.2	11:9553209_A	-2.30371	0.86031	-2.67777	0.00934276	1.51701	0.478965	3.16726	0.00233077	0.401126	0.205064	1.9561	0.0546877	0.0222086	0.0113976	1.94854	0.0556043	-0.452707	0.385721	-1.17366	0.244748	-0.463256	0.298645	-1.55119	0.125638
RPE1	11	ENSG00000255320	RP11-755F10.1	11:65854561_G	-0.597908	0.636091	-0.939973	0.350659	1.92561	0.455666	4.22592	7.46787e-05	0.148558	0.171366	0.866902	0.389137	-0.00720991	0.00981172	-0.734827	0.465048	0.274512	0.274413	1.00036	0.320788	-0.526431	0.282753	-1.86181	0.0670836
RPE1	11	ENSG00000255462	RP11-483L5.1	11:12223048_T	-0.339522	1.00286	-0.338554	0.736021	-0.866794	0.58992	-1.46934	0.146491	0.26404	0.197564	1.33648	0.185983	-0.00397785	0.0110281	-0.3607	0.719476	-0.137634	0.387825	-0.354887	0.723806	0.953781	0.33253	2.86825	0.00553681
RPE1	11	ENSG00000260233	SSSCA1-AS1	11:65493116_T	3.66709	0.934639	3.92353	0.000210585	-1.34608	0.479805	-2.80548	0.00659493	-0.57073	0.212261	-2.68881	0.00906933	-0.0156468	0.0118432	-1.32117	0.191008	-0.581616	0.421691	-1.37925	0.172475	0.442423	0.312866	1.4141	0.162033
RPE1	12	ENSG00000013573	DDX11	12:31266042_T	1.97091	0.957677	2.05801	0.0435418	-1.23364	0.536356	-2.30005	0.0246156	-0.0251195	0.211035	-0.11903	0.905613	-0.000442587	0.011665	-0.0379416	0.969849	-0.748549	0.400519	-1.86895	0.0660687	0.275156	0.30868	0.891397	0.375954
RPE1	12	ENSG00000111671	SPSB2	12:6953257_C	-0.873942	0.832745	-1.04947	0.297789	1.2904	0.57137	2.25843	0.0272301	0.144559	0.219367	0.658982	0.5122	0.00423736	0.0121355	0.349172	0.728072	-0.148271	0.371664	-0.39894	0.691226	-0.243712	0.34468	-0.707067	0.482014
RPE1	12	ENSG00000180481	GLIPR1L2	12:75753243_A	-1.58974	0.843625	-1.88441	0.0639143	1.63874	0.500176	3.27633	0.00167837	0.126753	0.203879	0.62171	0.536274	-0.00133149	0.0115966	-0.114817	0.908939	0.584564	0.362154	1.61413	0.11127	-0.559632	0.313761	-1.78363	0.079082
RPE1	12	ENSG00000197728	RPS26	12:56401085_A	-0.670577	0.336093	-1.99522	0.0501506	0.901253	0.202295	4.45515	3.32018e-05	0.0369971	0.0869527	0.425486	0.671867	0.000627934	0.00484234	0.129676	0.897217	-0.41137	0.169908	-2.42113	0.01823	0.313417	0.125809	2.4912	0.0152533
RPE1	12	ENSG00000212694	AC084018.1	12:122462877_A	0.877909	0.842763	1.0417	0.30135	1.57829	0.504397	3.12907	0.00261062	-0.0503596	0.205216	-0.245398	0.80691	-0.0437523	0.0115931	-3.774	0.000346423	1.22353	0.369626	3.31019	0.00151368	-0.489256	0.317288	-1.54199	0.127857
RPE1	12	ENSG00000247157	RP11-434C1.1	12:11138683_T	-0.518443	0.840969	-0.616482	0.539697	1.18832	0.430751	2.75871	0.00750105	-0.374545	0.199164	-1.88059	0.0644414	0.00499049	0.0109672	0.455035	0.650577	0.07016	0.328226	0.213755	0.831397	-0.264434	0.264804	-0.998604	0.321634
RPE1	12	ENSG00000250748	RP11-230G5.2	12:66854079_A	-1.04205	0.846379	-1.23118	0.222624	0.873015	0.486493	1.79451	0.0773116	0.334588	0.209603	1.59629	0.115201	0.00285548	0.0117265	0.243507	0.808368	-0.0991705	0.310755	-0.319127	0.750638	0.0138024	0.31522	0.0437866	0.965207
RPE1	12	ENSG00000256576	RP13-977J11.2	12:132693487_C	1.20497	0.896234	1.34449	0.183394	-1.07034	0.496214	-2.157	0.0346518	-0.145103	0.210574	-0.689083	0.493187	-4.25027e-05	0.0118107	-0.00359867	0.99714	-0.0416247	0.446639	-0.0931955	0.926031	0.100198	0.30799	0.325329	0.745961
RPE1	13	ENSG00000120675	DNAJC15	13:43597706_T	-0.228197	0.631285	-0.36148	0.718895	-1.58842	0.422921	-3.75584	0.000367758	0.349547	0.159817	2.18717	0.0322781	0.0107492	0.00884376	1.21546	0.228522	-0.372546	0.231252	-1.611	0.111953	0.261485	0.246115	1.06245	0.291904
RPE1	13	ENSG00000151773	CCDC122	13:44391936_T	0.460712	0.83627	0.550913	0.583553	-0.141439	0.426635	-0.331522	0.7413	0.269313	0.201897	1.33392	0.186816	-0.00387637	0.011052	-0.350741	0.7269	0.069367	0.339109	0.204557	0.838548	-0.469284	0.276354	-1.69813	0.094194
RPE1	14	ENSG00000092094	OSGEP	14:20922994_A	-0.0855624	0.867032	-0.0986842	0.921688	-0.818596	0.550982	-1.4857	0.142119	0.119603	0.223464	0.535223	0.594295	0.00672304	0.0122054	0.550824	0.583614	-0.092029	0.335398	-0.274387	0.784644	-0.031353	0.336052	-0.0932982	0.925949
RPE1	14	ENSG00000258289	CHURC1	14:65422796_G	-0.181286	0.796246	-0.227676	0.820602	0.909697	0.477282	1.90599	0.0610075	0.022096	0.205998	0.107263	0.914906	-0.0147291	0.0115199	-1.27858	0.205522	0.461775	0.352077	1.31157	0.194208	-0.0601859	0.304534	-0.197633	0.84394
RPE1	15	ENSG00000128891	C15orf57	15:40853920_T	-0.504246	0.858516	-0.587346	0.558975	0.603635	0.551646	1.09424	0.277826	0.313684	0.210794	1.4881	0.141486	-0.00266617	0.0117975	-0.225994	0.821904	-0.192318	0.343171	-0.560415	0.577094	0.163673	0.343182	0.476928	0.634989
RPE1	15	ENSG00000131873	CHSY1	15:101887767_T	1.39442	0.90575	1.53952	0.128458	-0.140831	0.431191	-0.32661	0.744996	-0.402304	0.209612	-1.91928	0.0592743	-0.00542405	0.0117715	-0.46078	0.646471	0.215286	0.391541	0.549842	0.584284	-0.340862	0.270849	-1.25849	0.212648
RPE1	15	ENSG00000254744	CTD-3076O17.1	15:100537494_T	1.1466	0.899418	1.27482	0.206842	0.727412	0.528844	1.37548	0.173634	-0.253855	0.218629	-1.16112	0.249775	-0.0205257	0.0122448	-1.67627	0.0984161	0.154886	0.355465	0.435728	0.664456	-0.00479057	0.312248	-0.0153422	0.987805
RPE1	15	ENSG00000259520	CTD-2651B20.3	15:45546378_C	1.36351	0.890476	1.53122	0.130495	-1.24724	0.471411	-2.64575	0.0101788	-0.158253	0.212782	-0.74373	0.459679	-0.00766478	0.0121148	-0.632677	0.529131	-0.0434793	0.314004	-0.138467	0.890293	0.26287	0.300063	0.876052	0.384179
RPE1	15	ENSG00000259715	CTD-3110H11.1	15:50575812_C	-0.434356	0.733122	-0.592475	0.555557	0.422346	0.383913	1.10011	0.275281	0.382193	0.184453	2.07204	0.0421729	-0.00364056	0.0100927	-0.360713	0.719466	-0.327896	0.315452	-1.03945	0.302389	0.257278	0.239363	1.07484	0.286359
RPE1	15	ENSG00000260657	RP11-315D16.4	15:68570158_G	0.166171	0.929067	0.178858	0.858597	1.15554	0.505899	2.28412	0.0255884	0.0427653	0.2182	0.195991	0.845219	-0.0181054	0.0116371	-1.55583	0.124531	0.384372	0.327798	1.17259	0.245176	-0.221136	0.306329	-0.721891	0.472912
RPE1	15	ENSG00000262728	AC123768.4	15:33064577_C	-1.2467	0.929119	-1.34181	0.184257	0.387247	0.425848	0.909355	0.366472	0.510962	0.222428	2.2972	0.0247871	-0.00121417	0.0118219	-0.102705	0.918509	0.00255851	0.335067	0.00763582	0.993931	0.179742	0.269248	0.667572	0.506735
RPE1	16	ENSG00000102858	MGRN1	16:4724354_A	0.980197	0.838274	1.1693	0.246487	-0.39205	0.386187	-1.01518	0.313726	0.0670009	0.204637	0.327414	0.744391	-0.00572843	0.0114053	-0.502259	0.617157	0.0351069	0.373097	0.0940958	0.925318	-0.220794	0.24579	-0.898305	0.372289
RPE1	16	ENSG00000234719	RP11-166B2.1	16:12070422_C	-0.935891	0.614616	-1.52272	0.132605	1.19166	0.330811	3.60222	0.000605743	0.183405	0.152305	1.20419	0.232816	-0.00302647	0.00850687	-0.355767	0.723149	0.0339494	0.258012	0.131581	0.895716	-0.0402882	0.210639	-0.191266	0.848904
RPE1	16	ENSG00000246898	LINC00920	16:66434571_C	1.23702	0.781446	1.58298	0.118206	-1.10903	0.400512	-2.76904	0.00729167	-0.0397068	0.197314	-0.201237	0.841132	0.00522392	0.0110976	0.470724	0.63939	-0.646674	0.329671	-1.96157	0.0540324	0.226658	0.2532	0.895171	0.373949
RPE1	16	ENSG00000251417	RP11-1348G14.4	16:28512371_C	-1.0019	0.916262	-1.09347	0.278163	0.474488	0.547565	0.866542	0.389333	-0.145057	0.202487	-0.716374	0.476288	0.000714414	0.0114561	0.0623611	0.950464	0.397957	0.33067	1.20349	0.233087	0.218754	0.332913	0.657089	0.513409
RPE1	16	ENSG00000263335	AF001548.5	16:15810211_A	0.360562	0.762984	0.472567	0.638081	0.984875	0.486341	2.02507	0.0469082	0.0303427	0.199407	0.152165	0.879521	-0.0135171	0.0112086	-1.20596	0.232138	0.11279	0.310604	0.363131	0.717668	-0.0655534	0.298877	-0.219333	0.827068
RPE1	17	ENSG00000006282	SPATA20	17:48636534_A	-1.03556	0.811578	-1.27598	0.206435	0.0953654	0.486462	0.196039	0.845182	0.0945013	0.194061	0.486968	0.627894	0.000116851	0.010732	0.0108882	0.991346	0.911919	0.312118	2.92171	0.00476166	-0.619274	0.299893	-2.06498	0.0428566
RPE1	17	ENSG00000073350	LLGL2	17:72626587_T	-0.386673	0.79334	-0.487399	0.62759	-0.788332	0.435052	-1.81204	0.0745296	0.462148	0.196843	2.34781	0.0218915	-0.0138144	0.0108295	-1.27563	0.206559	0.933952	0.38782	2.40821	0.0188322	-0.0105455	0.289195	-0.036465	0.971022
RPE1	17	ENSG00000074356	C17orf85	17:3508529_G	0.763144	0.905194	0.843072	0.402233	-0.409811	0.580186	-0.706344	0.48246	-0.0684004	0.223127	-0.306554	0.760148	0.000803139	0.0123641	0.0649575	0.948404	-0.145977	0.370424	-0.394081	0.694791	-0.226462	0.354533	-0.638761	0.525189
RPE1	17	ENSG00000078687	TNRC6C	17:75278856_T	-0.128011	0.917858	-0.139467	0.889506	0.68971	0.540158	1.27687	0.206124	-0.130947	0.230584	-0.567894	0.572034	-0.00328905	0.0129421	-0.254136	0.800181	0.105867	0.375213	0.282151	0.778711	0.032718	0.349056	0.0937328	0.925605
RPE1	17	ENSG00000108651	UTP6	17:29928033_T	-1.14079	0.834555	-1.36695	0.17628	1.93659	0.522479	3.70655	0.000432158	0.096836	0.20731	0.467107	0.641962	0.0225284	0.0117844	1.91171	0.0602564	-0.689503	0.308676	-2.23374	0.028894	-0.756074	0.302765	-2.49723	0.0150189
RPE1	17	ENSG00000108924	HLF	17:53346720_C	0.712955	0.982349	0.725765	0.470549	-0.0338448	0.583476	-0.0580055	0.95392	-0.295641	0.225067	-1.31357	0.193539	-0.0151185	0.0123548	-1.2237	0.225418	0.863332	0.349145	2.4727	0.0159935	-0.41691	0.349617	-1.19248	0.237344
RPE1	17	ENSG00000109062	SLC9A3R1	17:72626587_T	0.0148822	0.819044	0.0181702	0.985558	-0.958055	0.449148	-2.13305	0.0366435	0.290983	0.20322	1.43186	0.156902	-0.0145625	0.0111804	-1.3025	0.197271	0.83401	0.400385	2.08302	0.0411276	0.151997	0.298565	0.509092	0.612385
RPE1	17	ENSG00000109083	IFT20	17:25655923_A	0.300024	0.888412	0.337708	0.736655	1.34964	0.476716	2.83112	0.00614207	-0.141535	0.209787	-0.674658	0.50225	-0.00529064	0.0120239	-0.440009	0.661368	-0.0994634	0.312987	-0.317787	0.75165	-0.406653	0.289278	-1.40575	0.164488
RPE1	17	ENSG00000109089	CDR2L	17:72620811_G	0.62127	0.966654	0.642702	0.522644	-0.96585	0.538761	-1.79272	0.0775997	0.117147	0.222603	0.526258	0.600473	0.0111127	0.0123511	0.899736	0.371532	-0.672173	0.428603	-1.56829	0.121596	0.185762	0.373656	0.497148	0.620737
RPE1	17	ENSG00000121058	COIL	17:55656090_G	1.09372	0.967371	1.13061	0.262311	1.18283	0.558571	2.11761	0.0379796	-0.575882	0.234439	-2.45643	0.0166708	-0.020239	0.0124972	-1.61949	0.110111	0.487035	0.399588	1.21884	0.227243	-0.288743	0.338308	-0.853491	0.396474
RPE1	17	ENSG00000129197	RPAIN	17:4351560_A	-0.152769	1.09155	-0.139956	0.889121	-0.593175	0.517464	-1.14631	0.255806	-0.0838731	0.239031	-0.350888	0.72679	0.00512348	0.0132492	0.386702	0.700221	0.23553	0.340196	0.692336	0.491155	-0.0251794	0.315479	-0.0798132	0.936627
RPE1	17	ENSG00000141698	NT5C3B	17:39993485_T	-0.984579	0.8166	-1.20571	0.232235	1.83703	0.465352	3.94761	0.000194183	0.440618	0.204641	2.15313	0.0349675	-0.00493487	0.0115338	-0.427862	0.670144	0.115272	0.327054	0.352456	0.725619	-0.675951	0.294101	-2.29837	0.0247167
RPE1	17	ENSG00000157637	SLC38A10	17:79526569_G	-1.42822	0.968278	-1.47501	0.144965	1.05947	0.467458	2.26644	0.0267085	-0.215303	0.219138	-0.9825	0.329441	0.00918621	0.0121283	0.757418	0.451495	0.280068	0.383742	0.729832	0.468075	-0.22962	0.300328	-0.764565	0.447256
RPE1	17	ENSG00000159842	ABR	17:728348_A	1.4538	0.945749	1.53719	0.129027	-1.6587	0.459828	-3.60721	0.00059612	0.0188621	0.207704	0.0908121	0.927917	-0.0207758	0.0117571	-1.76709	0.081837	0.386752	0.335632	1.15231	0.25335	0.681949	0.276909	2.46272	0.0164061
RPE1	17	ENSG00000166260	COX11	17:53069650_G	-0.386489	0.900452	-0.429216	0.669164	-0.792177	0.505498	-1.56712	0.121869	0.596617	0.225882	2.64128	0.0103009	0.00275521	0.0124554	0.221206	0.825615	-0.248342	0.338338	-0.734007	0.465544	0.0849824	0.312838	0.27165	0.786739
RPE1	17	ENSG00000167695	FAM57A	17:250234_A	1.04184	0.905731	1.15028	0.25418	-1.20797	0.577925	-2.09019	0.0404572	-0.162703	0.21938	-0.741647	0.460932	-0.0183081	0.0122734	-1.49168	0.140546	0.661183	0.342644	1.92965	0.0579503	0.300338	0.352321	0.852457	0.397044
RPE1	17	ENSG00000167705	RILP	17:1003408_A	-0.107378	0.87568	-0.122622	0.902779	-1.09354	0.617564	-1.77073	0.0812236	0.499256	0.23105	2.16082	0.0343434	0.00175895	0.0132814	0.132437	0.895041	-0.146131	0.452356	-0.323046	0.747682	0.218907	0.360765	0.606787	0.546074
RPE1	17	ENSG00000167720	SRR	17:2207326_A	1.03633	0.792367	1.3079	0.195446	-1.05193	0.470936	-2.2337	0.028897	0.155496	0.189727	0.819577	0.415407	-0.00406799	0.0102844	-0.395551	0.693712	-0.175605	0.306862	-0.572259	0.569091	0.00019326	0.2974	0.000649831	0.999483
RPE1	17	ENSG00000167861	HID1	17:72626587_T	-0.690438	0.877013	-0.78726	0.433948	-0.533666	0.480937	-1.10964	0.271182	0.639456	0.217604	2.93863	0.00453816	-0.00844258	0.0119717	-0.705211	0.483161	0.628074	0.428723	1.46499	0.147672	-0.106965	0.319696	-0.334583	0.739001
RPE1	17	ENSG00000170291	ELP5	17:7139238_A	-0.892279	0.521493	-1.71101	0.0917759	1.48053	0.279799	5.29139	1.48409e-06	-0.0698819	0.122503	-0.570453	0.570308	0.00325077	0.00692224	0.469612	0.64018	-0.136708	0.193654	-0.705936	0.482712	-0.125958	0.171798	-0.733175	0.466048
RPE1	17	ENSG00000170412	GPRC5C	17:72626587_T	-0.341944	0.780563	-0.438073	0.662764	-1.00922	0.428046	-2.35774	0.0213599	0.381552	0.193673	1.97009	0.0530264	-0.00888778	0.0106551	-0.834132	0.407215	0.777064	0.381574	2.03647	0.0457189	0.0974949	0.284538	0.342643	0.732956
RPE1	17	ENSG00000170703	TTLL6	17:47207248_C	-2.26469	1.0103	-2.2416	0.028355	1.1407	0.495694	2.30122	0.024545	0.396971	0.221997	1.78818	0.0783364	0.0101967	0.0128757	0.791931	0.431238	0.229969	0.369868	0.621758	0.536243	-0.334398	0.310884	-1.07563	0.286007
RPE1	17	ENSG00000175106	TVP23C	17:14833481_G	1.742	0.828966	2.10141	0.0394269	-1.16304	0.484798	-2.39902	0.0192716	0.100073	0.211295	0.473616	0.637337	-0.00523832	0.0115628	-0.453034	0.65201	-0.715198	0.32522	-2.19912	0.0313783	0.344279	0.298493	1.15339	0.252909
RPE1	17	ENSG00000176681	LRRC37A	17:44184828_T	-0.321641	0.906348	-0.354876	0.723814	0.361965	0.495273	0.730839	0.467464	0.0335226	0.221762	0.151165	0.880307	0.00582104	0.012342	0.471645	0.638736	-0.397673	0.352573	-1.12792	0.263438	0.159746	0.28908	0.5526	0.582404
RPE1	17	ENSG00000177303	CASKIN2	17:73573093_C	0.689621	0.860689	0.801243	0.425866	-0.353791	0.475232	-0.744459	0.459241	-0.250455	0.221974	-1.1283	0.263276	0.0017865	0.0126544	0.141176	0.888161	-0.015968	0.375565	-0.0425173	0.966215	-0.169406	0.294818	-0.574613	0.567507
RPE1	17	ENSG00000177370	TIMM22	17:728348_A	-1.48869	0.983135	-1.51422	0.134744	1.36143	0.478005	2.84815	0.0058573	0.191453	0.215915	0.886705	0.378457	0.0213048	0.0122219	1.74317	0.0859613	-0.60396	0.3489	-1.73104	0.0881171	-0.489813	0.287855	-1.70159	0.0935381
RPE1	17	ENSG00000177728	KIAA0195	17:72626587_T	1.28026	0.895446	1.42974	0.157509	-1.02525	0.491046	-2.0879	0.04067	-0.0393718	0.222177	-0.177209	0.859887	-0.0242118	0.0122233	-1.98078	0.0517857	0.783015	0.437734	1.78879	0.0782374	0.236654	0.326416	0.725009	0.471009
RPE1	17	ENSG00000177885	GRB2	17:72626587_T	-1.34203	0.873399	-1.53656	0.129181	0.583671	0.478955	1.21863	0.227321	0.302344	0.216707	1.39517	0.167641	0.0212242	0.0119224	1.7802	0.079646	-0.923336	0.426957	-2.1626	0.0342004	0.110694	0.318379	0.34768	0.729187
RPE1	17	ENSG00000178852	EFCAB13	17:45390562_G	-0.76961	0.847848	-0.907722	0.367327	-0.317426	0.488936	-0.649217	0.518451	0.230787	0.217208	1.06251	0.291875	0.00501297	0.0119627	0.419049	0.676541	0.348593	0.350956	0.993268	0.324207	-0.258228	0.29454	-0.876714	0.383822
RPE1	17	ENSG00000178999	AURKB	17:8784759_C	1.31788	0.959323	1.37376	0.174165	-0.913685	0.450621	-2.02761	0.0466406	0.133028	0.217832	0.610689	0.543503	0.00878431	0.0120408	0.729547	0.468248	-1.01134	0.39013	-2.5923	0.0117275	0.180048	0.2829	0.636436	0.526694
RPE1	17	ENSG00000181031	RPH3AL	17:195468_T	-0.368077	1.03936	-0.354137	0.724365	0.463945	0.506233	0.916466	0.362759	0.192339	0.221975	0.86649	0.38936	-0.0134071	0.0121886	-1.09998	0.275338	0.28211	0.369672	0.763135	0.448102	0.144601	0.304437	0.474979	0.63637
RPE1	17	ENSG00000182853	VMO1	17:4229258_T	-0.852471	0.92079	-0.925804	0.357921	-0.05691	0.502922	-0.113159	0.910248	0.215856	0.219516	0.983327	0.329038	0.011365	0.0126233	0.900321	0.371223	-0.485196	0.345337	-1.40499	0.164712	0.497865	0.30917	1.61033	0.112099
RPE1	17	ENSG00000184185	KCNJ12	17:21757827_C	-0.953347	0.963785	-0.98917	0.326193	1.30411	0.519503	2.51029	0.0145221	-0.0883452	0.222841	-0.396449	0.693053	0.00190795	0.0126704	0.150583	0.880764	0.357424	0.315797	1.13181	0.261809	-0.32412	0.348923	-0.928914	0.356318
RPE1	17	ENSG00000184557	SOCS3	17:76523410_A	-0.18255	0.970487	-0.188101	0.851375	1.68406	0.580399	2.90156	0.00504132	-0.20337	0.231104	-0.879992	0.382057	-0.0133695	0.0124553	-1.0734	0.287003	0.569932	0.427512	1.33314	0.18707	-0.63892	0.363735	-1.75656	0.083632
RPE1	17	ENSG00000185829	ARL17A	17:44083948_C	-0.620685	0.746803	-0.831123	0.408901	-0.193628	0.462609	-0.418556	0.676899	0.609495	0.193127	3.15593	0.00241068	-0.00728909	0.0103708	-0.702847	0.484623	0.503669	0.290473	1.73396	0.0875934	-0.43992	0.279624	-1.57326	0.120441
RPE1	17	ENSG00000187624	C17orf97	17:250234_A	-1.37803	0.820633	-1.67923	0.0978356	0.795395	0.523626	1.51901	0.133536	0.215975	0.198769	1.08656	0.281182	-0.000867921	0.0111203	-0.0780487	0.938025	0.374917	0.310451	1.20765	0.231491	0.072977	0.319218	0.228612	0.819878
RPE1	17	ENSG00000189159	HN1	17:72618182_A	1.88808	0.856455	2.20453	0.0309783	-2.21571	0.421077	-5.26202	1.66097e-06	0.0480566	0.192917	0.249106	0.804053	0.0171201	0.0107635	1.59057	0.116484	-1.707	0.352555	-4.84181	8.10467e-06	1.02353	0.285414	3.58612	0.000637858
RPE1	17	ENSG00000213977	TAX1BP3	17:4351560_A	-0.463553	1.0604	-0.437148	0.663431	0.585473	0.5027	1.16466	0.248351	0.155263	0.232211	0.668629	0.506064	0.00637242	0.0128712	0.495092	0.622179	-0.479689	0.33049	-1.45145	0.151393	0.0433449	0.306478	0.141429	0.887962
RPE1	17	ENSG00000214401	KANSL1-AS1	17:43950322_G	-1.44314	0.687588	-2.09885	0.03966	1.40991	0.439905	3.20503	0.00208182	0.00422557	0.182242	0.0231866	0.981571	0.011821	0.0100799	1.17273	0.24512	0.018362	0.287505	0.0638667	0.949269	-0.298844	0.278528	-1.07294	0.287206
RPE1	17	ENSG00000214941	ZSWIM7	17:15911105_G	-1.55703	0.809999	-1.92226	0.0588912	0.825742	0.476387	1.73335	0.0877042	0.428305	0.208983	2.04947	0.0443941	0.00545846	0.0114489	0.476766	0.635103	-0.122643	0.382246	-0.320847	0.74934	-0.0461466	0.288003	-0.16023	0.87319
RPE1	17	ENSG00000228696	ARL17B	17:44184828_T	-0.626668	0.903539	-0.693571	0.490385	0.830093	0.493738	1.68124	0.0974426	0.393985	0.221074	1.78214	0.0793262	-0.0101782	0.0123037	-0.827244	0.41108	0.200704	0.35148	0.571024	0.569923	-0.118912	0.288184	-0.412625	0.681219
RPE1	17	ENSG00000233175	CTD-2020K17.3	17:42417496_A	-0.139644	0.8833	-0.158093	0.874866	0.491297	0.511984	0.959595	0.340761	0.127977	0.221213	0.578525	0.564879	-0.017842	0.011935	-1.49493	0.139699	0.443354	0.396356	1.11858	0.267376	0.164243	0.333154	0.492995	0.623652
RPE1	17	ENSG00000233223	AC113189.5	17:7458582_T	-1.10171	0.870257	-1.26596	0.209978	1.14263	0.453436	2.51994	0.0141648	0.0506947	0.204015	0.248485	0.804531	-0.000172033	0.0113992	-0.0150916	0.988005	0.255152	0.337287	0.756485	0.45205	-0.236016	0.278903	-0.846231	0.400482
RPE1	17	ENSG00000235530	AC087294.2	17:20999600_G	1.54323	0.904075	1.70697	0.0925287	-1.13847	0.500967	-2.27255	0.0263166	-0.0323675	0.218484	-0.148146	0.882679	-0.012803	0.0122442	-1.04564	0.299541	-0.0502671	0.351743	-0.142909	0.886798	0.291497	0.313753	0.929067	0.35624
RPE1	17	ENSG00000239672	NME1	17:48756937_T	-0.458468	0.818489	-0.56014	0.57728	-0.0846869	0.55101	-0.153694	0.87832	0.443747	0.209491	2.11821	0.0379267	0.0119685	0.0119312	1.00312	0.319466	-0.381252	0.401276	-0.9501	0.345527	-0.425454	0.329916	-1.28958	0.201697
RPE1	17	ENSG00000255509	RP11-445F12.1	17:35193341_T	-0.450675	0.895549	-0.503239	0.616472	-0.263216	0.579789	-0.453986	0.651328	0.012984	0.214793	0.060449	0.951981	0.00137494	0.0118927	0.115612	0.908311	-0.155674	0.350075	-0.444689	0.657999	0.666202	0.340871	1.95441	0.0548913
RPE1	17	ENSG00000261033	RP11-209D14.2	17:20021030_G	0.936424	0.949873	0.985841	0.327812	-0.689421	0.574243	-1.20057	0.234208	-0.0144095	0.21913	-0.0657576	0.94777	-0.00496623	0.0124409	-0.399186	0.691045	0.180996	0.458364	0.394875	0.694209	-0.111453	0.335868	-0.331837	0.741064
RPE1	17	ENSG00000262003	RP11-676J12.7	17:1497572_C	-0.316814	0.871119	-0.363686	0.717255	0.304665	0.562552	0.541577	0.589933	0.0913769	0.22802	0.400741	0.689905	-0.00280635	0.0123055	-0.228057	0.820307	-0.0383461	0.370661	-0.103453	0.917917	0.309072	0.336507	0.918473	0.361716
RPE1	17	ENSG00000263272	CTC-524C5.2	17:5323125_A	-1.1314	0.900537	-1.25636	0.213415	1.21215	0.497632	2.43584	0.0175649	0.0826167	0.211678	0.390294	0.697576	0.000259626	0.0119956	0.0216434	0.982798	0.306944	0.309557	0.991558	0.325035	-0.230457	0.327448	-0.703797	0.484035
RPE1	17	ENSG00000264194	AC000003.2	17:10050174_A	-0.507227	0.872692	-0.581221	0.563071	1.40902	0.55135	2.55558	0.0129125	0.141526	0.20235	0.699412	0.486753	0.00113918	0.011335	0.100501	0.920251	-0.258273	0.336572	-0.767364	0.445602	-0.292581	0.327575	-0.893173	0.37501
RPE1	17	ENSG00000266998	RP11-936I5.1	17:74381555_A	-1.2161	0.939102	-1.29496	0.199845	0.114527	0.527959	0.216925	0.828936	0.523675	0.206806	2.5322	0.0137222	0.00127071	0.0114294	0.111179	0.911812	-0.233628	0.364839	-0.64036	0.524156	0.405745	0.325096	1.24808	0.216413
RPE1	17	ENSG00000267198	RP11-798G7.6	17:44576704_G	0.574596	0.876943	0.655226	0.5146	0.0631638	0.530472	0.119071	0.905581	-0.102209	0.220284	-0.463989	0.644183	-0.00837357	0.0123087	-0.680295	0.498697	-0.182421	0.365677	-0.498858	0.619538	0.461529	0.324082	1.42411	0.159125
RPE1	18	ENSG00000132199	ENOSF1	18:727654_T	0.505039	0.956019	0.528273	0.599082	-1.24132	0.477525	-2.59949	0.0115076	0.148481	0.207631	0.71512	0.477057	-0.0059857	0.0115713	-0.517289	0.606684	0.237286	0.34274	0.692322	0.491164	0.321011	0.287291	1.11737	0.267886
RPE1	18	ENSG00000215472	RPL17-C18orf32	18:47005371_C	-0.00426432	0.758795	-0.00561985	0.995533	-0.788213	0.41351	-1.90615	0.0609864	0.28294	0.189731	1.49127	0.140654	0.00981505	0.0106318	0.923175	0.359279	-0.303594	0.340582	-0.8914	0.375953	-0.00101602	0.248793	-0.00408379	0.996754
RPE1	18	ENSG00000266441	RP11-91I8.3	18:6718467_A	-0.326435	0.79384	-0.41121	0.682251	1.20431	0.397383	3.03059	0.00348389	-0.198836	0.185349	-1.07277	0.287282	-0.00588144	0.0103984	-0.565609	0.573577	0.197597	0.304427	0.649077	0.518541	-0.156672	0.250885	-0.624476	0.534468
RPE1	19	ENSG00000065268	WDR18	19:996933_G	-0.660094	0.886206	-0.744855	0.459004	0.243153	0.50798	0.478666	0.633758	-0.12179	0.21312	-0.571462	0.569628	0.00875286	0.0119727	0.731068	0.467325	-0.343878	0.41482	-0.828981	0.410103	0.344272	0.310331	1.10937	0.271296
RPE1	19	ENSG00000073050	XRCC1	19:44076154_C	0.00201971	0.934898	0.00216035	0.998283	0.627446	0.471685	1.33022	0.188023	0.152116	0.21311	0.713792	0.477872	-0.00695158	0.0119547	-0.581494	0.562888	-0.276848	0.373338	-0.741547	0.460993	0.0985259	0.296736	0.332032	0.740917
RPE1	19	ENSG00000099785	2022-03-02	19:8554707_A	-0.276499	0.875693	-0.315749	0.753189	0.164204	0.490828	0.334545	0.739029	0.124472	0.213189	0.583857	0.561307	-0.0132462	0.0117685	-1.12557	0.264425	0.351079	0.328175	1.06979	0.288611	0.472865	0.314547	1.50332	0.137527
RPE1	19	ENSG00000105143	SLC1A6	19:15090314_C	-1.81629	0.753074	-2.41184	0.0186612	0.538065	0.438252	1.22775	0.223901	0.379025	0.198381	1.91059	0.0604027	0.0119333	0.0109142	1.09337	0.278204	-0.149459	0.343168	-0.435529	0.6646	0.201368	0.270946	0.743204	0.459996
RPE1	19	ENSG00000221923	ZNF880	19:52870052_G	-0.484664	0.893637	-0.54235	0.589404	0.343162	0.475189	0.72216	0.472747	0.0502795	0.206769	0.243168	0.808629	-0.00530242	0.0119594	-0.443367	0.65895	0.106933	0.330739	0.323316	0.747478	0.333037	0.296984	1.1214	0.266182
RPE1	19	ENSG00000267939	CTD-2325M2.1	19:8084529_T	0.604056	0.750291	0.805096	0.423655	-0.664028	0.418075	-1.5883	0.116999	-0.0804871	0.182104	-0.441984	0.659945	-0.00936303	0.0100156	-0.934841	0.353278	0.708466	0.317386	2.23219	0.0290014	-0.209261	0.2547	-0.821598	0.414264
RPE1	19	ENSG00000269813	CTD-3193O13.14	19:7568483_T	-1.79623	0.763832	-2.35161	0.0216866	2.05084	0.490359	4.18233	8.69215e-05	0.423132	0.195196	2.16773	0.0337911	0.0161911	0.0109458	1.4792	0.143844	-0.348533	0.323509	-1.07735	0.285245	-0.792092	0.313496	-2.52664	0.0139211
RPE1	20	ENSG00000101181	MTG2	20:60776275_G	-1.84666	0.832713	-2.21764	0.0300273	1.92289	0.397335	4.83947	8.17515e-06	0.0574527	0.177956	0.322848	0.747831	0.0166504	0.0103498	1.60876	0.112441	-0.225795	0.283141	-0.797462	0.428043	-0.609715	0.245302	-2.48557	0.0154754
RPE1	21	ENSG00000183421	RIPK4	21:43519470_T	-1.05115	0.879052	-1.19578	0.23606	0.958947	0.532673	1.80025	0.0763903	-0.0499092	0.210426	-0.237182	0.81325	-7.45842e-05	0.0118826	-0.00627677	0.995011	0.441368	0.295545	1.4934	0.140097	-0.089246	0.315945	-0.282473	0.778465
RPE1	22	ENSG00000073169	SELO	22:50960101_A	0.245286	0.830746	0.29526	0.768722	-0.735305	0.550726	-1.33516	0.186413	-0.319406	0.209409	-1.52527	0.131969	-0.00773998	0.0116872	-0.662264	0.510108	0.910848	0.36751	2.47843	0.0157609	-0.0675903	0.337805	-0.200087	0.842028
RPE1	22	ENSG00000093072	CECR1	22:17677699_T	1.97813	1.044	1.89476	0.0625067	-0.466474	0.518733	-0.899255	0.371786	-0.212605	0.203799	-1.04321	0.300657	-0.0270717	0.011795	-2.29519	0.024909	0.803099	0.353296	2.27316	0.0262776	-0.2707	0.311291	-0.869602	0.387669
RPE1	22	ENSG00000099974	DDTL	22:24266726_C	-1.51572	0.970289	-1.56213	0.123039	1.14609	0.571527	2.00531	0.0490332	0.054523	0.2184	0.249648	0.803635	0.0152307	0.0119868	1.27062	0.208323	-0.297456	0.382977	-0.776696	0.440113	-0.155592	0.341121	-0.456118	0.649802
RPE1	22	ENSG00000099998	GGT5	22:23850482_A	-0.491261	0.804666	-0.610516	0.543617	0.382607	0.513001	0.745821	0.458424	-0.124028	0.208286	-0.595471	0.553565	-0.00447772	0.0115614	-0.3873	0.69978	0.414963	0.323072	1.28443	0.203482	0.277595	0.322217	0.861514	0.392074
RPE1	22	ENSG00000100028	SNRPD3	22:24158899_A	0.189544	0.832139	0.227779	0.820522	-0.795476	0.603871	-1.31729	0.192295	0.329829	0.220305	1.49715	0.139123	0.00494417	0.0126786	0.389963	0.69782	-0.476454	0.363914	-1.30925	0.19499	0.0611818	0.349804	0.174903	0.861691
RPE1	22	ENSG00000100075	SLC25A1	22:19160549_T	0.198653	0.857379	0.231699	0.817489	0.28544	0.42473	0.672052	0.503896	-0.0929858	0.19807	-0.469459	0.640289	-0.00693826	0.0113881	-0.609256	0.544447	-0.146017	0.319363	-0.457213	0.64902	0.401804	0.267687	1.50102	0.138119
RPE1	22	ENSG00000100348	TXN2	22:37514226_T	0.195258	0.874727	0.223222	0.824053	0.112805	0.501483	0.224943	0.822719	0.0254241	0.217374	0.11696	0.907247	0.00121756	0.0119992	0.10147	0.919485	-0.489504	0.350125	-1.39808	0.166769	0.442838	0.324127	1.36625	0.176498
RPE1	22	ENSG00000100376	FAM118A	22:45826033_G	-0.604642	0.7874	-0.767897	0.445287	0.294125	0.451572	0.651335	0.517092	0.0897381	0.179101	0.501046	0.618006	-0.00121981	0.0102279	-0.119263	0.905429	-0.0197337	0.271752	-0.0726165	0.942331	0.50334	0.272903	1.84439	0.0696143
RPE1	22	ENSG00000130540	SULT4A1	22:43300010_A	-0.593487	0.85666	-0.692792	0.490871	1.14877	0.476004	2.41337	0.0185897	-0.29601	0.218053	-1.35751	0.179242	0.00481422	0.0120377	0.399928	0.690501	0.167227	0.351863	0.475263	0.636169	-0.311354	0.311251	-1.00033	0.320804
RPE1	22	ENSG00000177989	ODF3B	22:50497603_T	-0.32288	0.95296	-0.338818	0.735822	0.0487952	0.510823	0.0955228	0.924189	-0.109824	0.224431	-0.489343	0.626221	0.0126624	0.0123962	1.02147	0.310759	-0.635458	0.36624	-1.73509	0.0873933	0.454512	0.313234	1.45103	0.151509
RPE1	22	ENSG00000177993	ZNRF3-AS1	22:29430459_A	-1.32519	0.869807	-1.52355	0.132399	0.366751	0.510382	0.718581	0.474935	0.421719	0.206805	2.03921	0.0454366	0.00766511	0.0118067	0.649219	0.51845	-0.298374	0.352931	-0.845416	0.400933	0.240011	0.312552	0.767908	0.44528
RPE1	22	ENSG00000184674	GSTT1	22:24334948_C	0.27467	0.662487	0.414604	0.679776	-0.595555	0.375383	-1.58652	0.1174	0.114472	0.156333	0.732232	0.46662	-0.0104738	0.00876819	-1.19452	0.236549	0.766896	0.258966	2.96138	0.0042528	-0.369191	0.227261	-1.62452	0.10903
RPE1	22	ENSG00000196236	XPNPEP3	22:41272143_C	0.828051	0.892534	0.927753	0.356916	-1.01223	0.476659	-2.1236	0.0374567	0.386222	0.216248	1.78601	0.0786912	-0.00350638	0.0119239	-0.294064	0.769632	-0.3163	0.404611	-0.781739	0.437164	0.180389	0.301499	0.598308	0.551682
RPE1	22	ENSG00000260708	CTA-29F11.1	22:47704844_C	-1.08719	0.866836	-1.2542	0.214192	1.146	0.53199	2.15419	0.0348811	0.285102	0.21778	1.30913	0.19503	0.0165744	0.0121587	1.36317	0.177462	-0.69002	0.346542	-1.99115	0.050606	-0.239075	0.332106	-0.719877	0.474142
RPE1	22	ENSG00000272955	KB-226F1.1	22:24265659_T	-0.00717955	0.883289	-0.0081282	0.993539	-0.900087	0.51214	-1.7575	0.0834698	0.239443	0.200331	1.19524	0.236272	0.00610951	0.0109771	0.556569	0.579704	0.0428669	0.388344	0.110384	0.91244	-0.0455477	0.304229	-0.149715	0.881446
RPE1	22	ENSG00000273295	AP000350.5	22:24312204_A	1.64976	0.863433	1.9107	0.0603891	-1.48905	0.517218	-2.87896	0.00537285	0.050494	0.192944	0.261703	0.794365	0.0087473	0.0105726	0.827353	0.411018	-1.00958	0.37592	-2.68563	0.00914726	0.378412	0.302974	1.24899	0.216079
RPE2	1	ENSG00000116791	CRYZ	1:75189847_C	-0.720079	0.878693	-0.819489	0.415457	0.589569	0.465971	1.26525	0.210231	-0.150703	0.200187	-0.75281	0.454241	-0.0055964	0.0111362	-0.502542	0.616959	0.450469	0.362491	1.24271	0.218373	0.0556924	0.275862	0.201885	0.840627
RPE2	1	ENSG00000117281	CD160	1:145586780_C	0.933151	0.750335	1.24365	0.218029	-0.397572	0.439807	-0.90397	0.369299	0.358119	0.19314	1.8542	0.0681798	-0.0126868	0.0107151	-1.18401	0.240656	-0.685963	0.316261	-2.16897	0.0336923	0.800281	0.266525	3.00265	0.00377723
RPE2	1	ENSG00000122435	TRMT13	1:101058554_T	1.06436	0.807928	1.31739	0.192263	0.466614	0.454956	1.02563	0.308813	-0.532443	0.198028	-2.68872	0.00907142	-0.00775155	0.0114872	-0.674797	0.502162	-0.231493	0.421258	-0.549528	0.584498	0.165619	0.288961	0.573153	0.568489
RPE2	1	ENSG00000134202	GSTM3	1:110283785_T	0.677455	0.84696	0.799867	0.426658	-0.921304	0.539922	-1.70636	0.0926419	0.138981	0.209275	0.66411	0.508934	0.00622666	0.0116345	0.535188	0.594319	-0.367127	0.407682	-0.900524	0.371116	-0.0036816	0.331749	-0.0110976	0.991179
RPE2	1	ENSG00000137944	CCBL2	1:89373371_C	-0.000453472	0.890846	-0.000509035	0.999595	0.958184	0.536637	1.78553	0.0787689	-0.37849	0.22994	-1.64604	0.104511	-0.0157843	0.011992	-1.31624	0.192646	0.685851	0.447029	1.53424	0.129751	-0.129677	0.324848	-0.399194	0.691039
RPE2	1	ENSG00000142794	NBPF3	1:21761309_T	-0.301943	0.770976	-0.391637	0.696588	0.363481	0.526224	0.690735	0.492154	0.348608	0.197105	1.76864	0.0815745	0.00151009	0.010899	0.138553	0.890225	-0.466648	0.28874	-1.61615	0.110832	0.323384	0.318654	1.01484	0.313886
RPE2	1	ENSG00000142856	ITGB3BP	1:63845218_T	-0.0840072	0.819499	-0.10251	0.918662	1.11554	0.484199	2.3039	0.0243853	-0.518251	0.182631	-2.83769	0.00603068	-0.011327	0.0102228	-1.10801	0.271877	0.617022	0.331536	1.8611	0.0671847	-0.0900225	0.302612	-0.297485	0.767031
RPE2	1	ENSG00000143198	MGST3	1:165599649_T	-1.00019	0.92977	-1.07574	0.285959	0.764579	0.474659	1.6108	0.111997	0.190494	0.209246	0.910384	0.365933	-0.000428951	0.0117172	-0.0366086	0.970908	-0.0103401	0.359614	-0.0287534	0.977148	0.0106266	0.277906	0.0382381	0.969613
RPE2	1	ENSG00000143341	HMCN1	1:186257971_A	-1.04331	0.966792	-1.07915	0.284449	0.958322	0.536302	1.78691	0.0785446	0.174249	0.219529	0.793741	0.430191	0.0023922	0.0122181	0.195791	0.845375	-0.0913513	0.409895	-0.222865	0.824329	-0.119487	0.317004	-0.376925	0.707439
RPE2	1	ENSG00000162396	PARS2	1:54961241_G	-0.346872	0.848857	-0.408634	0.684131	0.13873	0.46986	0.295258	0.768723	0.250833	0.210756	1.19016	0.238247	0.000300021	0.0116539	0.0257442	0.979539	-0.456451	0.371977	-1.22709	0.224147	0.392942	0.286611	1.37099	0.175021
RPE2	1	ENSG00000162623	TYW3	1:75176928_T	-1.21566	0.825099	-1.47336	0.145409	-0.0269291	0.468119	-0.0575262	0.9543	0.213094	0.194299	1.09674	0.276742	0.0199642	0.0109086	1.83014	0.0717447	0.115582	0.369821	0.312534	0.75562	-0.577083	0.27524	-2.09665	0.0398607
RPE2	1	ENSG00000188529	SRSF10	1:24364531_A	0.0148595	0.787284	0.0188743	0.984998	0.748312	0.474655	1.57654	0.119683	-0.375702	0.199991	-1.8786	0.0647168	0.012726	0.0122144	1.04189	0.301265	-0.564676	0.392475	-1.43876	0.154945	-0.0240206	0.296425	-0.0810345	0.93566
RPE2	1	ENSG00000198468	FLVCR1-AS1	1:213030534_T	2.64366	0.877811	3.01165	0.00368039	-2.0148	0.485996	-4.1457	9.86878e-05	-0.102137	0.194832	-0.524228	0.601876	0.0122502	0.0107783	1.13656	0.259831	-1.62609	0.400312	-4.06205	0.000131608	0.744909	0.286002	2.60456	0.0113545
RPE2	1	ENSG00000236624	CCDC163P	1:45899416_G	1.16888	0.712017	1.64165	0.105419	1.27574	0.409596	3.11462	0.00272446	-0.490136	0.179205	-2.73506	0.00800147	-0.020225	0.00999952	-2.0226	0.0471698	0.398576	0.277863	1.43443	0.15617	-0.194989	0.270658	-0.720425	0.473807
RPE2	2	ENSG00000186235	AC016757.3	2:239126774_G	-0.320456	0.856297	-0.374234	0.70943	1.15658	0.509662	2.26931	0.0265238	-0.0581015	0.209262	-0.27765	0.782149	0.00146956	0.0116552	0.126086	0.900047	-0.137643	0.330795	-0.416098	0.678688	-0.236128	0.300566	-0.785609	0.434908
RPE2	2	ENSG00000231908	IDH1-AS1	2:209421748_G	-0.120648	0.775804	-0.155513	0.876891	1.12675	0.470783	2.39335	0.0195472	0.00327426	0.20231	0.0161844	0.987136	-0.0129761	0.0113364	-1.14464	0.256492	0.371005	0.343682	1.0795	0.284294	-0.228755	0.286484	-0.798492	0.427449
RPE2	2	ENSG00000272342	RP13-539J13.1	2:733454_T	0.234855	0.770644	0.304751	0.761515	0.846153	0.443884	1.90625	0.0609741	-0.0508713	0.198723	-0.255991	0.798754	-0.0150367	0.0111765	-1.34538	0.183107	0.295067	0.326062	0.904941	0.368788	0.0540747	0.282715	0.191269	0.848902
RPE2	3	ENSG00000163576	EFHB	3:19987539_T	-0.512704	0.745563	-0.687673	0.494068	0.18551	0.476587	0.389247	0.698347	0.0816923	0.190849	0.428048	0.67001	-0.00587027	0.0103578	-0.566751	0.572806	0.138042	0.301758	0.45746	0.648843	0.455477	0.279577	1.62916	0.108042
RPE2	3	ENSG00000242516	LINC00960	3:75803267_C	-0.416267	0.779942	-0.533716	0.595331	0.613371	0.522523	1.17386	0.244668	0.1248	0.20129	0.620002	0.537391	0.00571142	0.0112876	0.505991	0.614549	-0.490238	0.330104	-1.4851	0.142278	0.187105	0.305933	0.61159	0.54291
RPE2	4	ENSG00000047662	FAM184B	4:17676871_T	0.119924	0.756659	0.158491	0.874554	1.23395	0.404562	3.05009	0.00329186	-0.139845	0.18905	-0.739721	0.462092	-0.0104795	0.0102088	-1.02652	0.308396	0.0998916	0.316379	0.315734	0.753201	-0.212288	0.247063	-0.859247	0.393314
RPE2	4	ENSG00000118785	SPP1	4:89280827_A	1.01524	0.843074	1.20421	0.232808	0.737953	0.472056	1.56327	0.122771	-0.185651	0.211364	-0.878346	0.382942	-0.0308265	0.0117892	-2.61481	0.011051	0.736342	0.328259	2.24317	0.0282481	-0.00848301	0.303312	-0.027968	0.977772
RPE2	4	ENSG00000163644	PPM1K	4:90075384_C	-1.73	0.892249	-1.93892	0.056789	1.26948	0.412227	3.07957	0.00302025	-0.112131	0.211529	-0.530097	0.597824	0.0167533	0.0117117	1.43048	0.157297	-0.0219451	0.373433	-0.0587659	0.953316	-0.381815	0.265509	-1.43805	0.155145
RPE2	4	ENSG00000189184	PCDH18	4:138168059_A	2.17313	0.82331	2.6395	0.0103497	-1.16665	0.510401	-2.28575	0.0254875	-0.0107084	0.206917	-0.0517523	0.958882	-0.00181942	0.0113726	-0.159983	0.873383	-0.844947	0.413834	-2.04175	0.0451763	0.253535	0.312123	0.812291	0.419545
RPE2	5	ENSG00000155542	SETD9	5:56207123_A	-0.629706	0.843002	-0.746981	0.457728	-0.344403	0.664236	-0.518495	0.605847	0.0618933	0.215008	0.287865	0.774352	-0.00394668	0.0120855	-0.326562	0.745032	0.78302	0.308119	2.54129	0.0134019	-0.271278	0.369181	-0.73481	0.465058
RPE2	5	ENSG00000164308	ERAP2	5:96252432_A	-0.251246	0.722912	-0.347547	0.729286	0.67358	0.372835	1.80664	0.0753768	-0.0458442	0.168775	-0.271629	0.786755	-0.0121093	0.00920103	-1.31608	0.192699	0.147749	0.292812	0.504587	0.61553	0.291678	0.223112	1.30732	0.195641
RPE2	5	ENSG00000169220	RGS14	5:176800054_T	0.513122	0.911503	0.562941	0.575382	-0.10532	0.517702	-0.203438	0.839419	-0.0205146	0.208677	-0.0983081	0.921986	-0.00969712	0.011756	-0.824864	0.41242	0.493044	0.345246	1.42809	0.15798	-0.489906	0.318984	-1.53583	0.12936
RPE2	5	ENSG00000205464	ATP6AP1L	5:81594748_T	0.641235	0.8473	0.756798	0.451864	-0.0327311	0.608545	-0.0537858	0.957268	-0.50107	0.205683	-2.43612	0.0175524	0.00365724	0.0110929	0.329692	0.742677	-0.412393	0.29796	-1.38405	0.171005	0.558903	0.351909	1.5882	0.11702
RPE2	5	ENSG00000228716	DHFR	5:79919170_T	-0.33104	0.782937	-0.422818	0.673802	0.264965	0.458221	0.578248	0.565065	-0.0169512	0.197819	-0.0856903	0.931972	0.00344968	0.011559	0.29844	0.766305	-0.330886	0.353174	-0.936892	0.35223	0.376325	0.27803	1.35354	0.180501
RPE2	6	ENSG00000111913	FAM65B	6:25647151_T	1.9322	0.997849	1.93636	0.0571068	-1.39084	0.489988	-2.83851	0.00601695	-0.0706334	0.211909	-0.333319	0.73995	0.0161385	0.0118438	1.3626	0.177639	-1.47028	0.400458	-3.67149	0.000484375	0.416095	0.312175	1.33289	0.18715
RPE2	6	ENSG00000112619	PRPH2	6:42478932_A	0.444509	0.827084	0.537441	0.59277	0.957005	0.52079	1.8376	0.0706225	-0.298623	0.218265	-1.36816	0.175901	-0.0128924	0.0118469	-1.08825	0.280444	0.305504	0.347414	0.879367	0.382393	-0.084971	0.311222	-0.273024	0.785687
RPE2	6	ENSG00000124587	PEX6	6:42955749_C	1.75562	0.925284	1.89739	0.062153	0.179359	0.482113	0.372027	0.711065	-0.478733	0.208778	-2.29302	0.0250406	-0.0227321	0.0116442	-1.95223	0.0551551	0.0120558	0.36018	0.0334716	0.9734	0.393878	0.30854	1.27658	0.206222
RPE2	6	ENSG00000124588	NQO2	6:3003970_G	1.06391	0.817368	1.30163	0.197568	-0.914426	0.49193	-1.85885	0.0675073	-0.035855	0.213842	-0.167671	0.867355	-0.00626187	0.0115702	-0.541208	0.590187	-0.0581758	0.325066	-0.178966	0.858513	0.114478	0.303173	0.377599	0.70694
RPE2	6	ENSG00000124613	ZNF391	6:27479609_C	0.313171	0.840851	0.372445	0.710755	-0.0488812	0.443229	-0.110284	0.912519	0.0257315	0.215018	0.119671	0.905107	-0.00474141	0.0120833	-0.392395	0.696031	0.294635	0.333523	0.883403	0.380225	-0.457334	0.275987	-1.65708	0.102249
RPE2	6	ENSG00000188996	HUS1B	6:1621769_A	-1.41429	0.922691	-1.53279	0.130108	0.49308	0.533047	0.92502	0.358325	-0.138512	0.225117	-0.615289	0.54048	0.022024	0.0121333	1.81517	0.0740409	-0.371863	0.34288	-1.08453	0.282076	0.168282	0.308708	0.545117	0.58751
RPE2	6	ENSG00000204642	HLA-F	6:29697517_G	-1.24	0.881161	-1.40723	0.164051	0.452671	0.557539	0.811909	0.419763	-0.0840563	0.219362	-0.383185	0.702814	0.0169377	0.0121825	1.39033	0.1691	-0.234061	0.335715	-0.697201	0.488126	0.241152	0.336946	0.715698	0.476703
RPE2	6	ENSG00000225177	RP11-390P2.4	6:139019029_G	-0.0472232	0.76519	-0.0617143	0.950977	1.34765	0.553616	2.43427	0.0176347	-0.0605037	0.205374	-0.294602	0.769222	-0.0135807	0.0115479	-1.17604	0.243805	0.532307	0.310204	1.71599	0.0908547	-0.322109	0.323083	-0.996988	0.322412
RPE2	6	ENSG00000234745	HLA-B	6:31236467_T	-3.12281	0.936067	-3.3361	0.00139811	1.69192	0.481963	3.51048	0.000811528	0.033863	0.206546	0.163949	0.870272	0.0191019	0.0116197	1.64393	0.104947	0.546102	0.349182	1.56395	0.122612	-0.523618	0.303889	-1.72306	0.0895608
RPE2	7	ENSG00000121716	PILRB	7:100101648_T	-0.481607	0.824505	-0.584116	0.561134	1.16881	0.529265	2.20836	0.0306976	-0.140994	0.211361	-0.667078	0.507048	0.00328891	0.0117536	0.279821	0.78049	0.0281581	0.326373	0.0862759	0.931508	-0.217935	0.319138	-0.682885	0.497069
RPE2	7	ENSG00000122674	CCZ1	7:6877149_A	-1.06682	0.773724	-1.37881	0.172608	0.899575	0.481226	1.86934	0.0660132	-0.0626347	0.188008	-0.33315	0.740077	0.00702191	0.0104259	0.673507	0.502977	-0.145857	0.342179	-0.42626	0.671306	0.103165	0.281095	0.36701	0.714785
RPE2	7	ENSG00000122786	CALD1	7:134684343_C	0.607262	0.927199	0.654943	0.514781	-0.608916	0.457236	-1.33173	0.187529	0.149204	0.215211	0.693292	0.490559	-0.00513172	0.0118581	-0.432759	0.666601	0.0260484	0.352207	0.0739576	0.941268	-0.041412	0.285585	-0.145008	0.885147
RPE2	7	ENSG00000131558	EXOC4	7:134019353_A	-0.228831	0.9427	-0.24274	0.808959	-1.08574	0.531308	-2.04353	0.0449957	0.103981	0.219808	0.473054	0.637736	0.0194012	0.012077	1.60647	0.112946	-0.431628	0.433154	-0.996479	0.322657	0.194635	0.357634	0.544229	0.588118
RPE2	7	ENSG00000146574	CCZ1B	7:6869304_T	0.424116	0.723757	0.585993	0.559879	-0.637072	0.383879	-1.65957	0.101747	-0.0331147	0.173498	-0.190865	0.849217	-7.05998e-05	0.00941454	-0.00749901	0.994039	0.427439	0.310994	1.37443	0.173958	-0.301711	0.23273	-1.2964	0.199352
RPE2	7	ENSG00000146707	POMZP3	7:76177284_T	-0.958699	0.74418	-1.28826	0.202153	1.47657	0.491627	3.00343	0.00376875	-0.361684	0.196784	-1.83797	0.0705672	0.00881529	0.0106282	0.829423	0.409855	0.0847489	0.350321	0.241918	0.809594	-0.303842	0.289694	-1.04884	0.298077
RPE2	7	ENSG00000178381	ZFAND2A	7:1118575_G	-0.707231	0.854018	-0.828122	0.410586	0.770611	0.505934	1.52314	0.1325	-0.0415915	0.205134	-0.202752	0.839952	0.0172561	0.011367	1.51809	0.133768	-0.735931	0.35801	-2.05562	0.0437793	0.0247467	0.31064	0.0796635	0.936746
RPE2	7	ENSG00000188372	ZP3	7:76177284_T	-0.479798	0.682559	-0.70294	0.484565	0.497762	0.450918	1.10388	0.273652	-0.171496	0.18049	-0.950169	0.345493	0.00485374	0.00974816	0.497914	0.6202	-0.252472	0.321313	-0.78575	0.434826	0.37667	0.265706	1.41762	0.161006
RPE2	7	ENSG00000229043	AC091729.9	7:1165723_C	-1.03853	0.783945	-1.32474	0.189825	1.61236	0.464838	3.46865	0.00092599	0.124276	0.194428	0.63919	0.524911	-0.00850275	0.0108924	-0.780613	0.437821	0.537587	0.334549	1.6069	0.112851	-0.434034	0.286781	-1.51347	0.134935
RPE2	8	ENSG00000147813	NAPRT1	8:144662353_A	0.669225	0.897258	0.745856	0.458403	-0.941047	0.503932	-1.86741	0.0662861	-0.0844359	0.205434	-0.411013	0.682394	-0.00258716	0.0114357	-0.226236	0.821717	0.171408	0.340998	0.502668	0.616871	0.101134	0.292767	0.345442	0.730861
RPE2	8	ENSG00000272267	RP11-375N15.2	8:8528745_C	0.273556	0.836905	0.326867	0.744803	0.266035	0.532053	0.500015	0.618728	-0.330703	0.211762	-1.56167	0.123148	-0.00677188	0.0117217	-0.577722	0.565417	0.246211	0.29967	0.821609	0.414258	0.457204	0.321053	1.42408	0.159135
RPE2	10	ENSG00000119943	PYROXD2	10:100153600_T	0.426157	0.89334	0.477038	0.634911	1.0847	0.544623	1.99166	0.0505492	-0.347716	0.214736	-1.61928	0.110157	-0.0156455	0.0121532	-1.28736	0.202466	0.565919	0.316374	1.78877	0.078241	-0.181783	0.327504	-0.555055	0.580734
RPE2	10	ENSG00000150760	DOCK1	10:127731012_A	0.235446	0.841618	0.279755	0.780541	0.460362	0.501545	0.917887	0.36202	-0.0969146	0.213557	-0.453812	0.651453	-0.0118272	0.0125556	-0.94199	0.349633	0.102645	0.430111	0.238647	0.812119	0.21256	0.292174	0.727511	0.469486
RPE2	10	ENSG00000170430	MGMT	10:131445731_C	0.361465	0.815495	0.443246	0.659037	-0.512186	0.486052	-1.05377	0.295831	-0.0547363	0.221124	-0.247537	0.805261	0.0045768	0.012255	0.373465	0.709999	0.0440578	0.407737	0.108055	0.91428	-0.227908	0.298851	-0.762614	0.44841
RPE2	10	ENSG00000226688	ENTPD1-AS1	10:98165998_A	0.366901	0.868218	0.422591	0.673967	-0.972115	0.48001	-2.0252	0.0468946	-0.174371	0.21552	-0.809069	0.421382	0.0192779	0.0121276	1.5896	0.116705	-0.566019	0.422637	-1.33926	0.185081	0.156276	0.305185	0.512069	0.610312
RPE2	10	ENSG00000226864	ATE1-AS1	10:123685862_A	1.76216	0.713313	2.47039	0.016088	-1.15826	0.431851	-2.68207	0.0092353	0.0548307	0.190788	0.287391	0.774713	-0.00268061	0.0105683	-0.253647	0.800556	-0.564315	0.338442	-1.66739	0.100175	0.0721787	0.280475	0.257345	0.797713
RPE2	10	ENSG00000226899	RP11-298J20.3	10:126589712_T	-0.122833	0.677001	-0.181437	0.85658	1.12333	0.411846	2.72756	0.00816642	0.0292834	0.171817	0.170434	0.865191	-0.00921584	0.00957386	-0.962604	0.33926	0.141258	0.26977	0.523623	0.602295	-0.062365	0.262101	-0.237942	0.812663
RPE2	11	ENSG00000050165	DKK3	11:11536487_C	-0.573234	0.805462	-0.711684	0.479168	0.740673	0.471045	1.5724	0.120639	0.0611159	0.202521	0.301775	0.763772	-0.0209237	0.0110192	-1.89884	0.0619578	0.982122	0.34485	2.84797	0.00586023	-0.00560888	0.291308	-0.0192541	0.984696
RPE2	11	ENSG00000134809	TIMM10	11:57357593_C	-0.999592	0.679354	-1.47138	0.145939	1.77541	0.418097	4.2464	6.95183e-05	0.128057	0.173059	0.739963	0.461947	5.84323e-05	0.00956138	0.00611129	0.995142	0.082494	0.2736	0.301513	0.763971	-0.45424	0.248238	-1.82986	0.0717873
RPE2	11	ENSG00000149084	HSD17B12	11:43704657_G	0.632748	0.859409	0.736259	0.464182	-0.997474	0.49437	-2.01767	0.0476951	0.209711	0.212632	0.986263	0.327606	-0.00645679	0.0120529	-0.535706	0.593963	0.107865	0.40392	0.267045	0.790267	0.145865	0.306083	0.476554	0.635253
RPE2	11	ENSG00000166435	XRRA1	11:74559481_T	-0.0293704	0.738179	-0.0397877	0.968383	0.982781	0.430288	2.284	0.0255958	-0.0334039	0.182137	-0.1834	0.855046	-0.00311351	0.0100295	-0.310434	0.757209	-0.184424	0.2773	-0.665069	0.508324	0.0917693	0.277161	0.331104	0.741615
RPE2	11	ENSG00000167985	SDHAF2	11:60925215_G	-0.121433	0.856572	-0.141766	0.887697	-0.184522	0.454815	-0.405708	0.68627	0.117737	0.209165	0.562889	0.575418	0.00315817	0.0118043	0.267545	0.789884	0.268605	0.424395	0.632912	0.528978	-0.353667	0.282367	-1.25251	0.214804
RPE2	11	ENSG00000196655	TRAPPC4	11:118895202_G	-0.696484	0.728449	-0.95612	0.342501	0.687866	0.446936	1.53907	0.128569	0.23973	0.173552	1.38131	0.171841	0.00137194	0.00981248	0.139816	0.889231	-0.247918	0.258905	-0.957564	0.341777	0.199288	0.26441	0.753708	0.453705
RPE2	11	ENSG00000251661	RP11-326C3.11	11:368778_C	1.63938	0.867981	1.88872	0.0633245	-0.804164	0.522299	-1.53966	0.128424	-0.219293	0.201491	-1.08835	0.2804	-0.00529085	0.0112248	-0.471353	0.638943	-0.0811228	0.401838	-0.201879	0.840632	-0.00628444	0.307106	-0.0204634	0.983735
RPE2	11	ENSG00000254397	CTD-2371O3.2	11:9483493_G	-0.219319	0.979252	-0.223965	0.823476	-0.773306	0.517455	-1.49444	0.139826	0.0619586	0.209896	0.295187	0.768778	0.0200103	0.0117705	1.70004	0.0938327	-0.376726	0.3996	-0.942758	0.349243	-0.0280244	0.307395	-0.0911676	0.927636
RPE2	12	ENSG00000013573	DDX11	12:31213631_T	1.99894	0.809448	2.46951	0.0161244	-1.77179	0.463521	-3.82247	0.000295142	-0.152401	0.182306	-0.835963	0.406192	-0.000830258	0.0100506	-0.0826081	0.934413	-0.474324	0.336315	-1.41036	0.163131	0.441342	0.265901	1.6598	0.1017
RPE2	12	ENSG00000197728	RPS26	12:56401085_A	-0.966354	0.413013	-2.33977	0.0223303	1.04736	0.248593	4.21314	7.8085e-05	-0.0581238	0.106853	-0.54396	0.588302	0.00411607	0.00595058	0.691708	0.491547	-0.249304	0.208794	-1.19402	0.236745	0.164543	0.154603	1.0643	0.291073
RPE2	12	ENSG00000245904	RP11-796E2.4	12:93045020_G	0.974455	0.830579	1.17322	0.244923	-0.611778	0.424639	-1.4407	0.154397	0.231869	0.195955	1.18328	0.240944	-0.00650819	0.0109576	-0.593944	0.55458	-0.105075	0.336954	-0.311839	0.756146	-0.0999503	0.261652	-0.381998	0.70369
RPE2	12	ENSG00000256576	RP13-977J11.2	12:132512261_A	-0.865481	0.830189	-1.04251	0.300979	1.29374	0.532124	2.43128	0.0177688	0.17295	0.2107	0.820836	0.414695	0.00384703	0.0116644	0.329808	0.742589	-0.116197	0.324947	-0.357588	0.721793	-0.289681	0.324561	-0.892532	0.375351
RPE2	13	ENSG00000120675	DNAJC15	13:43597706_T	-0.0731303	0.697984	-0.104774	0.916873	-1.36363	0.467605	-2.9162	0.00483675	0.237913	0.176702	1.34641	0.182777	0.0102767	0.00977815	1.05099	0.297098	-0.351559	0.255685	-1.37497	0.17379	0.153905	0.272118	0.56558	0.573597
RPE2	13	ENSG00000125249	RAP2A	13:98463182_C	0.566918	0.838286	0.676282	0.501225	0.0557771	0.463692	0.120289	0.90462	-0.590672	0.214047	-2.75954	0.00748401	0.00978952	0.0116644	0.839267	0.404349	-0.613816	0.362694	-1.69238	0.0952892	0.450409	0.291438	1.54547	0.127014
RPE2	13	ENSG00000186184	POLR1D	13:28197436_T	1.16243	0.898875	1.2932	0.200448	-0.820677	0.46988	-1.74657	0.0853646	-0.413499	0.213791	-1.93413	0.0573867	0.00900629	0.0118925	0.757308	0.45156	-0.370733	0.385096	-0.962704	0.33921	0.0797415	0.292676	0.272457	0.786122
RPE2	14	ENSG00000258289	CHURC1	14:65422796_G	0.0892637	0.797193	0.111972	0.911185	0.138879	0.47785	0.290632	0.772244	0.112859	0.206243	0.547214	0.586077	-0.0122042	0.0115336	-1.05814	0.293849	0.0478078	0.352495	0.135627	0.892529	0.491402	0.304896	1.6117	0.111799
RPE2	15	ENSG00000259715	CTD-3110H11.1	15:50650395_A	-0.899798	0.868701	-1.0358	0.304077	0.0801513	0.483149	0.165894	0.868748	0.0720787	0.217309	0.331688	0.741176	0.0137789	0.0118015	1.16755	0.247189	-0.504994	0.374619	-1.34802	0.182261	0.427342	0.293964	1.45372	0.150763
RPE2	16	ENSG00000234719	RP11-166B2.1	16:12070422_C	-1.05813	0.617382	-1.71389	0.091242	1.65371	0.3323	4.97655	4.90211e-06	0.197427	0.152991	1.29045	0.201396	-0.00237014	0.00854515	-0.277367	0.782366	0.0918055	0.259173	0.354225	0.7243	-0.378143	0.211587	-1.78718	0.0785008
RPE2	17	ENSG00000006282	SPATA20	17:48625828_T	0.872591	0.9172	0.951364	0.344891	0.239082	0.533307	0.448301	0.655404	0.304461	0.214587	1.41882	0.160656	-0.0242374	0.0118903	-2.03842	0.0455183	0.63484	0.358657	1.77005	0.0813376	-0.67467	0.332992	-2.02608	0.0468016
RPE2	17	ENSG00000006744	ELAC2	17:13808707_C	0.325323	0.803929	0.404666	0.687031	-1.17895	0.481945	-2.44623	0.0171084	0.290951	0.20894	1.39251	0.168442	0.000527296	0.0112567	0.0468429	0.96278	-0.167004	0.368656	-0.453009	0.652028	0.300354	0.293194	1.02442	0.309377
RPE2	17	ENSG00000069188	SDK2	17:72620811_G	-1.37341	0.914522	-1.50178	0.137924	1.10491	0.509706	2.16775	0.0337897	0.295769	0.210598	1.40442	0.164882	-0.0129256	0.011685	-1.10617	0.27267	0.806025	0.405489	1.98779	0.0509864	-0.252538	0.353505	-0.714384	0.477509
RPE2	17	ENSG00000108256	NUFIP2	17:27944089_T	-1.77917	0.861294	-2.06569	0.0427877	1.48035	0.507938	2.91443	0.00486096	0.171144	0.221706	0.77194	0.442905	0.0128789	0.0122679	1.04981	0.297636	0.0814974	0.352258	0.231357	0.817753	-0.513698	0.311723	-1.64793	0.10412
RPE2	17	ENSG00000108518	PFN1	17:4646480_T	-0.779111	0.920592	-0.846315	0.400435	-0.00150585	0.642259	-0.00234461	0.998136	0.173245	0.223059	0.776677	0.440124	0.000688813	0.012397	0.055563	0.955858	0.629431	0.384675	1.63627	0.106544	-0.448735	0.375256	-1.19581	0.23605
RPE2	17	ENSG00000108556	CHRNE	17:4712108_A	0.0352219	0.975194	0.0361179	0.971297	0.745376	0.625474	1.1917	0.237647	-0.292217	0.227479	-1.28459	0.203426	-0.00180884	0.0126727	-0.142735	0.886934	-0.0532453	0.431492	-0.123398	0.902167	0.0334805	0.369354	0.0906461	0.928048
RPE2	17	ENSG00000108578	BLMH	17:28893678_G	-1.02207	0.888508	-1.15032	0.254162	1.3017	0.5565	2.33908	0.0223683	0.380243	0.220143	1.72726	0.0887993	-0.00824563	0.0123366	-0.668388	0.506217	0.249222	0.457117	0.545203	0.587451	-0.362413	0.351756	-1.0303	0.306632
RPE2	17	ENSG00000109083	IFT20	17:26800204_G	-1.10029	1.02881	-1.06948	0.288749	1.23023	0.492136	2.49978	0.0149207	-0.116486	0.223485	-0.521225	0.603955	0.00553136	0.0122808	0.450405	0.653894	0.161802	0.40392	0.40058	0.690023	-0.390438	0.339291	-1.15074	0.25399
RPE2	17	ENSG00000120093	HOXB3	17:46917953_G	-0.419226	0.820462	-0.510964	0.611082	1.72482	0.517948	3.3301	0.00142408	0.0294769	0.21353	0.138046	0.890625	0.00445816	0.01221	0.365125	0.716185	-0.262144	0.380934	-0.688161	0.493763	-0.679826	0.318913	-2.1317	0.036759
RPE2	17	ENSG00000125430	HS3ST3B1	17:13269510_T	-1.74284	0.826832	-2.10785	0.0388461	-0.217793	0.501568	-0.434225	0.665541	0.226992	0.211289	1.07432	0.286591	0.0160595	0.0116881	1.37401	0.174087	-0.184249	0.350612	-0.525507	0.600992	0.616783	0.305539	2.01867	0.0475878
RPE2	17	ENSG00000127774	EMC6	17:4342684_G	-0.624063	0.884269	-0.705739	0.482834	-0.319219	0.597203	-0.534524	0.594775	0.0818836	0.21405	0.382544	0.703287	0.00891692	0.0119507	0.74614	0.458232	-0.357721	0.339072	-1.055	0.295272	0.644066	0.338969	1.90007	0.0617937
RPE2	17	ENSG00000129214	SHBG	17:7567515_T	-0.0758692	0.855467	-0.0886875	0.929599	0.281439	0.537991	0.52313	0.602636	0.120625	0.225102	0.535868	0.593851	-0.0212395	0.0129182	-1.64416	0.104899	0.674011	0.386904	1.74206	0.0861561	0.294872	0.333718	0.883597	0.380121
RPE2	17	ENSG00000131759	RARA	17:38593294_G	-0.244064	0.819873	-0.297685	0.766879	0.312574	0.401082	0.779326	0.438573	-0.41229	0.204354	-2.01753	0.04771	0.00680888	0.0114196	0.596243	0.553052	-0.119368	0.353986	-0.337212	0.737027	0.207819	0.248442	0.836489	0.405898
RPE2	17	ENSG00000132388	UBE2G1	17:4466554_T	-0.374828	0.905632	-0.413885	0.6803	0.230857	0.548016	0.42126	0.674934	0.223016	0.223858	0.996241	0.322772	-0.00907372	0.0128319	-0.70712	0.481981	0.0997918	0.393455	0.253629	0.80057	0.373321	0.349837	1.06713	0.289802
RPE2	17	ENSG00000132507	EIF5A	17:7207964_C	-1.41219	0.860241	-1.64162	0.105426	0.985777	0.430459	2.29006	0.0252218	0.0739451	0.201196	0.367528	0.714401	0.00699028	0.0112024	0.623998	0.53478	-0.0164643	0.340796	-0.0483115	0.961614	-0.0666369	0.268056	-0.248593	0.804447
RPE2	17	ENSG00000136504	KAT7	17:47519174_C	-0.451477	0.796209	-0.567034	0.572615	0.323279	0.489413	0.660544	0.511204	0.0630684	0.211071	0.298802	0.76603	0.0116796	0.0117113	0.997294	0.322264	-0.583398	0.32523	-1.7938	0.0774258	0.253845	0.294876	0.860854	0.392435
RPE2	17	ENSG00000141252	VPS53	17:1466854_T	-0.382452	1.01248	-0.377738	0.706838	-0.798902	0.532446	-1.50044	0.13827	0.557634	0.218961	2.54673	0.0132137	0.0163051	0.0121694	1.33985	0.18489	-0.705266	0.380905	-1.85155	0.0685639	0.0876963	0.318489	0.275351	0.783907
RPE2	17	ENSG00000141570	CBX8	17:77870811_C	0.0752349	0.880341	0.0854611	0.932154	-0.858517	0.596802	-1.43853	0.155009	-0.174582	0.224454	-0.777808	0.439462	0.0124628	0.0126867	0.982352	0.329514	-0.135822	0.390547	-0.347773	0.729117	0.0235968	0.35397	0.0666632	0.947051
RPE2	17	ENSG00000141698	NT5C3B	17:40096473_A	-0.149658	0.816813	-0.183222	0.855186	0.470115	0.459364	1.0234	0.309854	0.176635	0.208571	0.846883	0.400121	0.00986036	0.0117828	0.836842	0.405701	-0.821211	0.35378	-2.32125	0.0233711	0.10347	0.290596	0.35606	0.722931
RPE2	17	ENSG00000154768	C17orf50	17:34123597_G	-0.370329	0.847507	-0.436963	0.663564	-0.149463	0.64853	-0.230464	0.818444	0.30807	0.216908	1.42028	0.160233	-0.0048795	0.0119069	-0.409805	0.683276	0.0054848	0.301464	0.0181939	0.985539	0.563847	0.375888	1.50004	0.138373
RPE2	17	ENSG00000159217	IGF2BP1	17:46798739_C	-0.875932	0.901488	-0.971652	0.334771	0.347978	0.588525	0.591271	0.556359	0.109024	0.219616	0.496429	0.621241	0.0153583	0.0123194	1.24667	0.216924	-0.614315	0.399349	-1.53829	0.128759	0.195391	0.340004	0.574672	0.567467
RPE2	17	ENSG00000167695	FAM57A	17:250234_A	1.9919	0.90479	2.2015	0.0312016	-0.78825	0.577324	-1.36535	0.176779	-0.214798	0.219152	-0.980131	0.330601	-0.0355123	0.0122606	-2.89644	0.00511464	0.947813	0.342288	2.76905	0.00729132	0.0161749	0.351954	0.0459574	0.963483
RPE2	17	ENSG00000170291	ELP5	17:7137950_G	-0.359773	0.58292	-0.617191	0.539232	1.46839	0.33319	4.40706	3.94209e-05	-0.135084	0.138478	-0.975493	0.332878	-0.00470486	0.00780202	-0.603032	0.548554	0.0351575	0.219701	0.160024	0.873351	-0.170407	0.199357	-0.854782	0.395764
RPE2	17	ENSG00000170412	GPRC5C	17:72626587_T	-0.452608	0.827552	-0.546924	0.586276	-0.25832	0.453813	-0.56922	0.571139	0.331634	0.205331	1.61512	0.111056	-0.0129055	0.0112965	-1.14243	0.257402	1.07214	0.404544	2.65024	0.0100576	-0.357652	0.301666	-1.18559	0.240036
RPE2	17	ENSG00000176155	CCDC57	17:80939872_T	0.150054	0.948955	0.158125	0.874841	-1.24351	0.570944	-2.178	0.0329846	0.0148306	0.226714	0.0654156	0.948041	0.0225244	0.0129345	1.74141	0.086271	-0.752907	0.434881	-1.73129	0.0880719	0.283708	0.345649	0.8208	0.414715
RPE2	17	ENSG00000177370	TIMM22	17:242173_T	0.0873509	0.928334	0.0940943	0.925319	0.757373	0.580922	1.30374	0.19685	-0.0985637	0.217278	-0.453631	0.651583	0.00759431	0.0122534	0.61977	0.537543	-0.596454	0.336794	-1.77098	0.0811815	-0.0292359	0.347799	-0.0840597	0.933263
RPE2	17	ENSG00000179294	C17orf96	17:36812464_G	-0.740338	0.868006	-0.852919	0.396789	0.219835	0.586304	0.374951	0.708899	-0.0585968	0.221092	-0.265034	0.79181	0.0169843	0.0123914	1.37065	0.175126	-0.523492	0.354476	-1.47681	0.144483	0.300408	0.350835	0.856266	0.394949
RPE2	17	ENSG00000183684	ALYREF	17:79071441_T	0.732119	0.865308	0.846079	0.400566	0.442292	0.554141	0.798159	0.427641	-0.423094	0.206533	-2.04856	0.0444858	-0.0160963	0.0115165	-1.39768	0.166891	0.484034	0.321834	1.50399	0.137355	0.131782	0.316944	0.415789	0.678913
RPE2	17	ENSG00000188176	SMTNL2	17:4647002_G	0.697478	0.977816	0.713302	0.478174	0.931341	0.634143	1.46866	0.146675	-0.232872	0.223139	-1.04362	0.300468	-0.0194115	0.012514	-1.55118	0.12564	0.335843	0.387656	0.866343	0.389441	-0.0843229	0.370294	-0.227719	0.820569
RPE2	17	ENSG00000204347	BTBD17	17:72368550_C	1.82151	0.868961	2.09619	0.0399031	-0.846221	0.429688	-1.96938	0.0531091	-0.380332	0.213822	-1.77873	0.0798892	0.00259007	0.0119792	0.216214	0.829488	-0.6639	0.339239	-1.95703	0.0545764	0.165978	0.281057	0.59055	0.556838
RPE2	17	ENSG00000214401	KANSL1-AS1	17:43950322_G	-0.810724	0.7648	-1.06005	0.292988	1.49946	0.489304	3.06448	0.00315657	-0.0655025	0.202706	-0.32314	0.747611	0.00119958	0.0112119	0.106992	0.91512	0.237488	0.31979	0.742637	0.460337	-0.420317	0.309805	-1.35671	0.179495
RPE2	17	ENSG00000239672	NME1	17:48756937_T	-0.541971	0.842478	-0.643306	0.522255	-0.327335	0.567159	-0.577148	0.565803	0.412787	0.215632	1.91432	0.0599165	0.012312	0.0122809	1.00253	0.31975	-0.323244	0.413037	-0.782603	0.436659	-0.254209	0.339586	-0.748586	0.456767
RPE2	17	ENSG00000262831	RP11-498C9.2	17:80545238_G	-1.44933	0.858623	-1.68797	0.096138	1.97717	0.560254	3.52906	0.000765127	0.347887	0.216136	1.60958	0.112263	-0.000830591	0.0119372	-0.0695802	0.944738	0.332572	0.345574	0.962374	0.339375	-0.784199	0.339427	-2.31036	0.0240033
RPE2	17	ENSG00000263986	RP11-746M1.1	17:20874227_C	0.528123	0.891005	0.592728	0.555389	-0.0396611	0.527068	-0.0752486	0.940245	0.130302	0.218723	0.595742	0.553385	-0.0111022	0.0122574	-0.905761	0.368357	-0.137884	0.310064	-0.444696	0.657995	0.485555	0.333624	1.45539	0.1503
RPE2	17	ENSG00000264098	CTD-2350C19.1	17:27545117_G	-0.0693533	0.911849	-0.0760579	0.939603	-0.398908	0.48876	-0.816165	0.417342	0.00693821	0.223195	0.0310859	0.975295	0.0105936	0.0118225	0.896056	0.37348	-0.784763	0.357986	-2.19216	0.0318999	0.654392	0.302522	2.16313	0.0341581
RPE2	17	ENSG00000264194	AC000003.2	17:10049841_C	1.23167	0.915232	1.34574	0.18299	0.816464	0.577202	1.41452	0.16191	-0.302891	0.212702	-1.42402	0.159153	-0.015963	0.0119264	-1.33846	0.18534	-0.0119129	0.357088	-0.0333613	0.973487	-0.0447432	0.340288	-0.131486	0.895791
RPE2	17	ENSG00000265254	CTD-2350C19.2	17:25915833_A	0.340166	0.818913	0.415387	0.679206	-0.478196	0.664981	-0.719112	0.474611	0.0117772	0.20727	0.0568207	0.95486	-0.0196021	0.0114494	-1.71205	0.0915821	0.943102	0.303259	3.10989	0.00276276	-0.105945	0.365129	-0.290157	0.772606
RPE2	17	ENSG00000266970	RP11-806H10.4	17:76147714_T	-1.83665	0.840163	-2.18606	0.0323631	0.995993	0.527517	1.88808	0.0634122	0.200738	0.217956	0.921004	0.360403	0.00907125	0.0123749	0.733038	0.466131	0.283351	0.36199	0.782761	0.436567	-0.216469	0.317145	-0.682555	0.497277
RPE2	17	ENSG00000269094	AC006449.1	17:37351403_T	1.14612	0.856968	1.33741	0.185679	0.321243	0.55701	0.576727	0.566086	-0.478906	0.227918	-2.10121	0.0394445	-0.0156277	0.0123772	-1.26262	0.21117	0.286686	0.356282	0.804661	0.423905	0.257233	0.340792	0.754809	0.453049
RPE2	22	ENSG00000093072	CECR1	22:17680519_C	-0.482427	0.989478	-0.487557	0.627479	0.195927	0.50039	0.391549	0.696653	-0.173435	0.196282	-0.883604	0.380118	-0.00517424	0.011403	-0.453761	0.651489	1.26953	0.349879	3.62847	0.000556692	-0.657304	0.305685	-2.15027	0.035202
RPE2	22	ENSG00000099974	DDTL	22:24258777_T	-0.94121	0.958634	-0.981824	0.329772	0.882221	0.535648	1.64702	0.104308	0.232469	0.222135	1.04652	0.299137	0.000814299	0.0121358	0.0670991	0.946706	-0.0947628	0.389512	-0.243286	0.808538	-0.0640486	0.325678	-0.196662	0.844696
RPE2	22	ENSG00000100075	SLC25A1	22:19160549_T	-0.150962	0.828195	-0.182279	0.855923	0.409428	0.410272	0.997941	0.321953	-0.0610061	0.191328	-0.318856	0.750843	-0.0067371	0.0110005	-0.612438	0.542352	0.0103371	0.308492	0.0335084	0.97337	0.354957	0.258575	1.37274	0.174479
RPE2	22	ENSG00000100162	CENPM	22:42315790_T	-2.32774	0.86504	-2.69091	0.00901811	1.29562	0.524401	2.47066	0.0160769	0.30153	0.218975	1.37701	0.173163	0.02716	0.011995	2.26428	0.0268483	-0.385702	0.326998	-1.17952	0.242424	-0.297023	0.339678	-0.874424	0.385058
RPE2	22	ENSG00000100376	FAM118A	22:45826033_G	-0.535104	0.782601	-0.683751	0.496526	0.579415	0.44882	1.29098	0.201216	0.190242	0.17801	1.06871	0.289092	-0.00379296	0.0101655	-0.373119	0.710255	-0.0498469	0.270096	-0.184553	0.854146	0.328556	0.27124	1.21131	0.230095
RPE2	22	ENSG00000184674	GSTT1	22:24334948_C	0.376904	0.689063	0.54698	0.586237	-0.856379	0.390442	-2.19336	0.0318097	0.127332	0.162604	0.783078	0.436382	-0.00602223	0.00911993	-0.660337	0.511336	0.471218	0.269354	1.74944	0.0848639	-0.201949	0.236378	-0.854348	0.396003
RPE2	22	ENSG00000206140	TMEM191C	22:22613296_T	1.6299	0.92076	1.77017	0.0813173	-0.602036	0.442857	-1.35944	0.178635	-0.290297	0.216252	-1.3424	0.184065	-0.0186592	0.0120196	-1.5524	0.125349	0.55612	0.389177	1.42896	0.157731	-0.0413595	0.279873	-0.14778	0.882967
RPE3	1	ENSG00000135744	AGT	1:230852116_C	-0.29399	0.894629	-0.328616	0.74365	0.356468	0.55751	0.639393	0.525129	0.194844	0.197743	0.985341	0.328621	-0.00814821	0.0111727	-0.729294	0.468808	0.075885	0.27551	0.275435	0.783978	0.411264	0.33371	1.2324	0.222859
RPE3	2	ENSG00000068724	TTC7A	2:47068692_T	-2.26272	0.793949	-2.84996	0.0060757	0.242778	0.468814	0.517856	0.606563	0.30148	0.198685	1.51738	0.134699	0.0322818	0.0107722	2.99677	0.00403564	-0.727949	0.288662	-2.5218	0.0144946	0.422864	0.294542	1.43567	0.156562
RPE3	4	ENSG00000047662	FAM184B	4:17600606_A	0.583787	0.812288	0.718695	0.475265	0.991051	0.475117	2.08591	0.0414734	-0.204787	0.199308	-1.02749	0.30853	-0.0142287	0.0106464	-1.33648	0.186702	0.0629586	0.311356	0.202208	0.840474	-0.0108377	0.276183	-0.0392412	0.968835
RPE3	5	ENSG00000131188	PRR7	5:176857270_C	-0.415283	0.834705	-0.49752	0.620736	-0.464474	0.42931	-1.08191	0.283849	0.00182934	0.193493	0.0094543	0.99249	0.000980951	0.0106192	0.0923754	0.926724	0.714662	0.373732	1.91223	0.0608766	-0.185358	0.262893	-0.705069	0.483639
RPE3	6	ENSG00000137404	NRM	6:31329921_G	-0.994516	0.933162	-1.06575	0.291031	1.00233	0.650976	1.53974	0.129158	0.157487	0.228011	0.690701	0.492557	-0.00316745	0.0127624	-0.248187	0.804882	0.252083	0.37681	0.668992	0.506201	0.0357058	0.383538	0.093096	0.926154
RPE3	6	ENSG00000166278	C2	6:32689812_T	0.0264554	0.902341	0.0293187	0.976713	0.0980746	0.535233	0.183237	0.855262	0.130232	0.222072	0.586442	0.559894	-0.0113468	0.0126621	-0.896124	0.373955	0.130683	0.344382	0.37947	0.705749	0.471904	0.326541	1.44516	0.153888
RPE3	6	ENSG00000168394	TAP1	6:32612460_A	2.76657	0.942899	2.93411	0.0048127	-1.34289	0.48557	-2.7656	0.0076438	-0.343428	0.221642	-1.54947	0.126803	-0.0339252	0.0125158	-2.71058	0.00885859	0.578741	0.336519	1.71979	0.0908975	0.265461	0.316413	0.838968	0.404992
RPE3	6	ENSG00000179344	HLA-DQB1	6:32741918_A	-1.63988	0.865884	-1.89388	0.0633195	-0.580556	0.496809	-1.16857	0.247441	-8.2183e-05	0.212022	-0.000387615	0.999692	0.0236645	0.0113305	2.08857	0.0412241	-0.395241	0.295761	-1.33635	0.186745	0.983993	0.309277	3.18159	0.00237119
RPE3	6	ENSG00000204525	HLA-C	6:31236316_T	-1.74441	0.840755	-2.07481	0.0425295	1.65988	0.552781	3.00277	0.00396764	-0.153978	0.202364	-0.760895	0.449856	0.00231532	0.0112822	0.205219	0.838132	0.758452	0.376766	2.01305	0.0488405	-0.522168	0.323001	-1.61662	0.111483
RPE3	6	ENSG00000227214	HCG15	6:29717380_C	-1.33904	0.934587	-1.43276	0.157388	2.12525	0.495427	4.28973	6.99782e-05	0.444961	0.226044	1.96847	0.0538837	-0.00297522	0.0118848	-0.250338	0.803226	0.163291	0.325034	0.502381	0.617335	-0.740894	0.323811	-2.28804	0.025864
RPE3	6	ENSG00000271730	RP11-787I22.3	6:108859593_A	-0.539658	0.958489	-0.56303	0.575623	1.76902	0.539907	3.27652	0.00179195	0.000612798	0.226644	0.00270379	0.997852	-1.26132e-05	0.0126212	-0.000999368	0.999206	-0.0117067	0.366527	-0.0319394	0.974632	-0.599049	0.34434	-1.7397	0.0873086
RPE3	6	ENSG00000272540	XXbac-BPG252P9.9	6:29717380_C	-1.82121	0.969996	-1.87755	0.065563	2.00608	0.514198	3.90139	0.000254985	0.554511	0.234608	2.36356	0.0215325	0.00445594	0.0123351	0.361241	0.719255	0.0206204	0.337349	0.0611248	0.951474	-0.696511	0.33608	-2.07246	0.0427562
RPE3	7	ENSG00000121716	PILRB	7:99562155_A	1.41678	0.848262	1.67021	0.10036	0.392824	0.459006	0.855816	0.395683	-0.595819	0.201909	-2.95092	0.00459155	-0.0116555	0.0111847	-1.0421	0.301765	-0.0584069	0.313557	-0.186272	0.852893	0.26199	0.28387	0.922925	0.359937
RPE3	7	ENSG00000146574	CCZ1B	7:6869304_T	1.95895	0.932	2.10188	0.0399945	-0.502251	0.508236	-0.988226	0.327219	-0.385584	0.22126	-1.74267	0.0867834	-0.0219507	0.0121281	-1.8099	0.0755846	0.675283	0.394082	1.71356	0.0920438	-0.19706	0.305952	-0.644089	0.522101
RPE3	7	ENSG00000188372	ZP3	7:76177284_T	0.833215	0.831521	1.00204	0.32056	0.720486	0.519746	1.38623	0.171076	-0.243623	0.207683	-1.17305	0.245653	-0.00700127	0.0112183	-0.624093	0.535057	-0.38279	0.358613	-1.06742	0.290282	0.126154	0.308351	0.409124	0.683982
RPE3	7	ENSG00000188732	FAM221A	7:23715916_T	0.728202	0.933007	0.780489	0.438332	-1.70035	0.515927	-3.29571	0.0016924	-0.0474213	0.214933	-0.220633	0.826167	0.00291125	0.0119705	0.243203	0.808721	-0.100858	0.366437	-0.275241	0.784126	0.507019	0.31321	1.61878	0.111015
RPE3	7	ENSG00000243566	UPK3B	7:76128685_G	-0.00789743	0.924545	-0.00854196	0.993214	-1.11349	0.520475	-2.13937	0.0367013	-0.398555	0.216551	-1.84046	0.070908	0.00811213	0.0116348	0.697232	0.488492	0.371992	0.329738	1.12814	0.263985	0.180778	0.321976	0.561466	0.576681
RPE3	10	ENSG00000151150	ANK3	10:62064226_A	-1.6231	0.731155	-2.21991	0.030418	2.07995	0.425263	4.89096	8.57545e-06	0.30142	0.178058	1.69282	0.0959489	-0.00307028	0.0102208	-0.300394	0.764969	0.317681	0.322088	0.986317	0.328146	-0.619175	0.255852	-2.42005	0.0187291
RPE3	10	ENSG00000151640	DPYSL4	10:134026340_C	-0.435421	0.749976	-0.58058	0.563812	-0.263082	0.409728	-0.642088	0.52339	-0.149144	0.186981	-0.797642	0.428389	0.00558839	0.0102541	0.544989	0.587887	-0.122273	0.251222	-0.486715	0.628327	0.848715	0.268107	3.16558	0.00248472
RPE3	11	ENSG00000166435	XRRA1	11:74555056_T	-0.731336	0.822538	-0.88912	0.377675	1.81695	0.46547	3.90347	0.000253262	-0.0264454	0.1974	-0.133969	0.893899	0.000877875	0.0108025	0.081266	0.935515	0.0994602	0.288065	0.34527	0.731163	-0.505594	0.290989	-1.7375	0.0876995
RPE3	12	ENSG00000197728	RPS26	12:56435929_G	-1.14326	0.421715	-2.71097	0.00884944	0.876345	0.231601	3.78386	0.00037281	0.145193	0.102388	1.41807	0.161614	0.00217719	0.00570453	0.381659	0.704134	-0.347572	0.195302	-1.77966	0.080463	0.359108	0.145462	2.46874	0.0165809
RPE3	13	ENSG00000234527	PCDH9-AS1	13:67230895_T	-0.510966	0.88653	-0.576367	0.566637	1.9311	0.500429	3.85889	0.000292719	-0.186995	0.214449	-0.871981	0.386877	0.0088278	0.0118314	0.746132	0.458654	-0.208058	0.3158	-0.658828	0.512659	-0.726853	0.321977	-2.25747	0.0278271
RPE3	17	ENSG00000132507	EIF5A	17:7207887_A	-0.542057	0.851034	-0.636939	0.526714	-1.70247	0.466209	-3.65173	0.000567476	0.511199	0.202492	2.52454	0.0143936	0.0290105	0.0113991	2.54498	0.0136602	-1.12848	0.36511	-3.09079	0.00308612	0.556514	0.281631	1.97604	0.0529972
RPE3	17	ENSG00000141480	ARRB2	17:5190245_G	0.727568	1.04955	0.693219	0.490987	0.866197	0.505409	1.71385	0.0919896	-0.166152	0.230522	-0.720762	0.474002	-0.0261643	0.0130583	-2.00365	0.0498687	0.578373	0.365703	1.58154	0.119289	-0.0797572	0.317918	-0.250874	0.802814
RPE3	17	ENSG00000141570	CBX8	17:77287586_G	-0.306124	0.925507	-0.330763	0.742036	0.340269	0.535462	0.635468	0.527666	-0.160223	0.233683	-0.685644	0.495717	-0.000873287	0.0134583	-0.0648882	0.94849	0.0336671	0.390942	0.0861181	0.931674	0.39704	0.364448	1.08943	0.28055
RPE3	17	ENSG00000161326	DUSP14	17:35157621_T	0.358561	0.961974	0.372735	0.710728	1.05962	0.502457	2.10887	0.0393613	0.0149983	0.234627	0.0639237	0.949255	-0.0163405	0.0129766	-1.25923	0.21308	0.308985	0.337749	0.914836	0.364132	-0.217869	0.306427	-0.710996	0.479986
RPE3	17	ENSG00000161547	SRSF2	17:74618871_C	-0.332556	1.00606	-0.330554	0.742194	1.23862	0.563999	2.19614	0.0321658	-0.305648	0.245515	-1.24492	0.218253	0.00591296	0.0126439	0.467654	0.641815	-0.161012	0.377805	-0.426178	0.671583	-0.250328	0.362401	-0.69075	0.492526
RPE3	17	ENSG00000169683	LRRC45	17:80563659_C	-0.837543	0.969598	-0.863804	0.391316	0.889464	0.552712	1.60927	0.113082	-0.0544655	0.238724	-0.228152	0.820344	0.00435544	0.0132748	0.328097	0.74404	-0.035428	0.432865	-0.0818454	0.935056	-0.0723752	0.340381	-0.21263	0.832374
RPE3	17	ENSG00000169738	DCXR	17:80005032_A	-1.68947	0.924471	-1.8275	0.0728603	1.32163	0.592274	2.23146	0.0295995	0.116075	0.252082	0.460467	0.646933	0.00833132	0.0129819	0.641764	0.523599	0.273162	0.387976	0.704071	0.484255	-0.351283	0.372708	-0.942517	0.349906
RPE3	17	ENSG00000170291	ELP5	17:7172609_G	0.972971	1.01909	0.954744	0.343739	0.0935853	0.57091	0.163923	0.870372	0.0980495	0.230901	0.424638	0.672699	-0.00944928	0.0130253	-0.725457	0.47114	-0.668944	0.357108	-1.87323	0.0661677	0.463511	0.340473	1.36137	0.178753
RPE3	17	ENSG00000174238	PITPNA	17:1466854_T	0.435787	0.999964	0.435803	0.664626	-1.10817	0.495743	-2.23536	0.0293272	0.435161	0.214189	2.03167	0.0468583	0.00425112	0.0118549	0.358595	0.721223	-0.506347	0.363212	-1.39408	0.168703	0.255666	0.301196	0.848835	0.399524
RPE3	17	ENSG00000181856	SLC2A4	17:7185062_A	0.293608	0.996982	0.294496	0.769448	0.361548	0.581489	0.621763	0.536577	-0.129544	0.223331	-0.580055	0.564164	-0.00976639	0.0123287	-0.79217	0.431546	-0.0540063	0.376665	-0.14338	0.886496	0.340479	0.353047	0.964402	0.338918
RPE3	17	ENSG00000214941	ZSWIM7	17:15868291_A	-1.29151	0.932618	-1.38482	0.171504	0.691489	0.537823	1.28572	0.20374	0.130278	0.222716	0.584953	0.560888	0.00126819	0.0123626	0.102583	0.918654	0.14798	0.433373	0.341461	0.734012	0.0589022	0.323368	0.182152	0.85611
RPE3	17	ENSG00000261335	RP11-318A15.2	17:74311343_T	0.130717	1.01601	0.128657	0.898082	0.668977	0.565948	1.18205	0.242095	-0.543347	0.238056	-2.28243	0.0262148	0.00709965	0.012971	0.547347	0.586277	-0.267232	0.391388	-0.682781	0.497511	0.0881714	0.353225	0.249618	0.80378
RPE3	17	ENSG00000262188	RP11-353N14.4	17:77201587_A	3.60756	0.979102	3.68456	0.000511583	-2.46998	0.573991	-4.30317	6.68519e-05	0.0792654	0.203269	0.389952	0.698025	-0.0153964	0.011248	-1.3688	0.176431	-1.10334	0.41623	-2.6508	0.0103774	1.00838	0.359883	2.80196	0.00692701
RPE3	22	ENSG00000100376	FAM118A	22:45826033_G	-1.29655	0.79164	-1.6378	0.106972	0.598371	0.430216	1.39086	0.169674	0.174312	0.174972	0.996228	0.32335	0.00346555	0.0099716	0.347542	0.729464	0.0823346	0.255845	0.321814	0.748771	0.328161	0.260707	1.25873	0.213258
RPE3	22	ENSG00000184674	GSTT1	22:24334948_C	-0.364576	0.754421	-0.483253	0.630767	-0.385057	0.4007	-0.960961	0.340631	0.164349	0.169705	0.968439	0.336917	-0.00212889	0.00963953	-0.22085	0.825998	0.725431	0.275994	2.62843	0.0110044	-0.521958	0.248219	-2.10281	0.0399093
RPE3	22	ENSG00000273253	RP3-402G11.26	22:50637597_C	0.631105	1.04799	0.602202	0.549428	1.4074	0.495401	2.84093	0.00622818	0.092229	0.218601	0.421905	0.674681	-0.0338548	0.0117316	-2.88578	0.00550455	0.664221	0.394048	1.68563	0.0973338	-0.423717	0.317012	-1.3366	0.186666
RPE4	6	ENSG00000112218	GPR63	6:97361279_T	1.15735	0.973981	1.18826	0.240128	0.78005	0.562445	1.38689	0.171392	0.354624	0.221687	1.59966	0.115732	-0.0307783	0.0131302	-2.34409	0.0229294	0.0965166	0.343327	0.281121	0.779733	0.0228856	0.324296	0.07057	0.944011
RPE4	12	ENSG00000197728	RPS26	12:56435929_G	-1.18233	0.540359	-2.18805	0.0331828	1.29274	0.316453	4.08511	0.000152749	-0.0626981	0.12422	-0.504734	0.615878	-0.00147775	0.00702105	-0.210473	0.834121	0.0976692	0.252917	0.386172	0.700945	0.0281523	0.185469	0.15179	0.87994
RPE4	22	ENSG00000100376	FAM118A	22:45705383_A	-0.0820956	1.10543	-0.0742654	0.941084	0.0843874	0.525453	0.160599	0.873031	0.0832626	0.227837	0.365448	0.716259	-0.00762189	0.0135716	-0.561607	0.576797	-0.0875676	0.347824	-0.251758	0.80222	0.538172	0.319123	1.68641	0.097708
RPE4	22	ENSG00000184674	GSTT1	22:24334948_C	-0.383762	0.932674	-0.411464	0.682423	-0.595184	0.534748	-1.11302	0.27082	0.278034	0.206118	1.34891	0.183212	-0.00180366	0.0119902	-0.150428	0.881009	0.531913	0.356549	1.49184	0.141785	-0.267403	0.314362	-0.850623	0.398879
RPE5	7	ENSG00000188732	FAM221A	7:23731788_T	-0.0400751	0.893829	-0.0448353	0.964401	0.0136451	0.533041	0.0255985	0.97967	-0.312652	0.213281	-1.46592	0.148364	-0.00299989	0.0114044	-0.263048	0.793497	1.00751	0.387804	2.59799	0.0120101	-0.577908	0.31682	-1.82409	0.0735731
RPE5	7	ENSG00000228434	AC004951.6	7:43474715_G	-1.6065	0.902286	-1.78048	0.0805214	0.990999	0.570468	1.73717	0.0879552	-0.228467	0.246325	-0.927502	0.357719	0.0149329	0.0125576	1.18916	0.239487	0.15652	0.379451	0.412491	0.681583	-0.0131027	0.333815	-0.0392513	0.968832
RPE5	9	ENSG00000215066	C9orf38	9:7386396_A	0.378498	0.807975	0.468453	0.641312	-0.22265	0.587683	-0.37886	0.70625	-0.0321034	0.216001	-0.148627	0.882392	-0.00670711	0.0115119	-0.582624	0.562527	-0.164613	0.327202	-0.503092	0.616908	0.665229	0.344561	1.93066	0.0586871
RPE5	10	ENSG00000099290	FAM21A	10:52124063_C	-0.372759	0.934883	-0.398722	0.691642	0.832594	0.567704	1.4666	0.14818	-0.220348	0.22003	-1.00144	0.320999	0.00986602	0.0117852	0.837152	0.40613	-0.429219	0.367419	-1.1682	0.247764	0.00646285	0.335131	0.0192846	0.984684
RPE5	10	ENSG00000151150	ANK3	10:62051027_C	-1.53382	0.85126	-1.80182	0.0770554	0.899093	0.497849	1.80595	0.0763986	0.383343	0.207697	1.84568	0.0703235	0.00141131	0.0112164	0.125826	0.900329	0.0268696	0.368542	0.0729079	0.942144	-0.0185943	0.288225	-0.0645129	0.948796
RPE5	12	ENSG00000197728	RPS26	12:56401085_A	-1.1042	0.528602	-2.08891	0.0413567	0.69153	0.330957	2.08949	0.0413028	0.170503	0.131517	1.29643	0.200242	0.00551571	0.00692704	0.796258	0.429306	-0.431763	0.264405	-1.63296	0.10819	0.352253	0.195744	1.79956	0.0774166
RPE5	17	ENSG00000070540	WIPI1	17:66428431_T	-0.297605	1.00519	-0.296068	0.768293	0.485183	0.477931	1.01517	0.314468	-0.489301	0.223094	-2.19325	0.0325354	0.0119559	0.0125132	0.955468	0.343522	-0.19648	0.320805	-0.612458	0.542759	0.156053	0.307733	0.507104	0.614109
RPE5	17	ENSG00000087157	PGS1	17:77099116_G	-1.54054	0.803308	-1.91774	0.0603421	2.99219	0.670596	4.46199	4.06202e-05	0.161981	0.217636	0.744275	0.459879	0.0255509	0.0113084	2.25947	0.0278372	-0.597301	0.299462	-1.99458	0.0510547	-1.28667	0.374656	-3.43428	0.00113671
RPE5	17	ENSG00000131899	LLGL1	17:18250527_T	-0.176895	1.12109	-0.157788	0.875202	-0.130852	0.597269	-0.219083	0.827396	0.161809	0.247499	0.653775	0.515981	0.00132212	0.0131037	0.100896	0.92	-0.377766	0.342327	-1.10352	0.274605	0.51577	0.346216	1.48973	0.142007
RPE5	17	ENSG00000132507	EIF5A	17:7203141_C	-0.116071	1.00227	-0.115807	0.908227	0.96373	0.517888	1.86088	0.0681093	0.0901154	0.239648	0.376032	0.708339	-0.0199309	0.0128625	-1.54954	0.126988	0.584274	0.378886	1.54208	0.128787	-0.130102	0.324176	-0.401331	0.689731
RPE5	17	ENSG00000141337	ARSG	17:66272177_C	0.147156	0.959969	0.153293	0.878728	0.964944	0.57643	1.674	0.0998088	-0.546022	0.235834	-2.31528	0.0243546	-0.00359439	0.0127451	-0.282022	0.778985	0.22938	0.422668	0.542696	0.589532	-0.135546	0.339909	-0.398772	0.691605
RPE5	17	ENSG00000161956	SENP3	17:7692588_T	1.45806	0.906363	1.6087	0.113409	0.834416	0.535406	1.55847	0.124857	-0.71036	0.238221	-2.98194	0.00426203	-0.019312	0.012301	-1.56995	0.122162	0.371451	0.372813	0.996347	0.323445	-0.0380057	0.317174	-0.119826	0.905058
RPE5	17	ENSG00000161958	FGF11	17:7632621_T	-1.14724	0.917917	-1.24983	0.216654	2.55136	0.632958	4.03085	0.000172458	-0.169496	0.230996	-0.733762	0.46621	-0.00451105	0.0122891	-0.367078	0.71497	0.666268	0.451741	1.47489	0.145944	-1.03484	0.380088	-2.72263	0.00865974
RPE5	17	ENSG00000170043	TRAPPC1	17:7630295_A	2.7715	1.01053	2.74262	0.00821011	-1.58382	0.686537	-2.30697	0.0248475	-0.0125407	0.235929	-0.0531544	0.957801	-0.0239527	0.0126364	-1.89554	0.0632808	-0.207745	0.405947	-0.511755	0.610871	0.488358	0.385676	1.26624	0.210765
RPE5	17	ENSG00000170291	ELP5	17:7112880_T	-0.852895	0.841337	-1.01374	0.315147	0.648095	0.506562	1.2794	0.206128	0.363061	0.208081	1.74481	0.0866036	-0.00550838	0.0112443	-0.48988	0.626167	-0.0246872	0.350645	-0.0704051	0.944127	0.206425	0.299653	0.688882	0.493793
RPE5	17	ENSG00000173714	WFIKKN2	17:48910781_C	-0.931206	0.949452	-0.980783	0.330995	0.409593	0.56531	0.724546	0.471802	-0.174735	0.230103	-0.759377	0.45087	0.0193414	0.0123964	1.56024	0.124438	-0.492028	0.35508	-1.38568	0.171437	0.24781	0.343571	0.721276	0.473795
RPE5	17	ENSG00000180891	CUEDC1	17:56008525_T	-0.477755	0.849491	-0.562401	0.576128	-0.164662	0.558329	-0.294919	0.769166	-0.0882351	0.226827	-0.388997	0.69878	0.000943677	0.011999	0.0786466	0.937599	0.0885293	0.328582	0.269429	0.788608	0.662136	0.349729	1.89328	0.0635858
RPE5	17	ENSG00000181031	RPH3AL	17:260909_C	-0.216028	1.03812	-0.208095	0.835923	0.990791	0.604134	1.64002	0.106709	-0.0631269	0.240407	-0.262583	0.793853	4.67369e-05	0.0126239	0.00370227	0.997059	-0.210209	0.402093	-0.522788	0.603222	-0.0738156	0.360427	-0.204801	0.838484
RPE5	17	ENSG00000182473	EXOC7	17:74285242_A	0.2178	0.878973	0.247789	0.80522	2.1157	0.635386	3.32978	0.00155651	0.0987209	0.231856	0.425786	0.671926	-0.0133517	0.0127299	-1.04884	0.298839	0.131808	0.369262	0.356949	0.722496	-0.79505	0.371054	-2.14268	0.0365801
RPE5	17	ENSG00000185262	UBALD2	17:73733063_C	-0.274962	0.986043	-0.278854	0.781403	-0.830961	0.50714	-1.63852	0.107022	0.581857	0.223632	2.60184	0.0118908	0.0181853	0.0121112	1.50153	0.138938	-0.861057	0.416411	-2.06781	0.0433749	0.0791038	0.301605	0.262276	0.794088
RPE5	22	ENSG00000100376	FAM118A	22:45707520_T	-1.63527	0.927504	-1.76309	0.083441	0.664549	0.497189	1.33661	0.186852	0.279744	0.210339	1.32997	0.189019	0.00479701	0.0114135	0.420295	0.675908	0.147556	0.322704	0.457248	0.649294	0.120793	0.294981	0.409493	0.683769
RPE5	22	ENSG00000184674	GSTT1	22:24334948_C	0.502883	0.847974	0.593041	0.555585	-0.791017	0.492804	-1.60513	0.114191	-0.218568	0.198729	-1.09983	0.276196	0.00746339	0.0106843	0.698537	0.487785	-0.0259503	0.315296	-0.0823046	0.934703	-0.109679	0.291942	-0.375686	0.708595
RPE5	22	ENSG00000218537	AP000350.4	22:25164683_T	-0.885871	0.90353	-0.980456	0.331154	0.808607	0.518471	1.5596	0.12459	-0.17843	0.228183	-0.78196	0.437592	0.0170948	0.0123594	1.38314	0.17221	-0.423821	0.350296	-1.20989	0.231495	0.000195949	0.313741	0.000624558	0.999504
RPE6	2	ENSG00000240857	RDH14	2:18678566_C	-0.103415	1.09625	-0.0943355	0.925227	-0.974742	0.620276	-1.57146	0.12251	-0.2838	0.233387	-1.21601	0.229809	0.038927	0.0129549	3.00481	0.00417991	-0.940743	0.436077	-2.15729	0.0359146	-0.00363741	0.347859	-0.0104566	0.991699
RPE6	7	ENSG00000243566	UPK3B	7:76135677_T	0.691624	1.00454	0.688501	0.494384	-0.897614	0.559879	-1.60323	0.115311	-0.460134	0.235246	-1.95597	0.0561819	-0.00413689	0.0125083	-0.330732	0.742257	0.579976	0.35274	1.6442	0.106536	-0.00913992	0.334376	-0.0273343	0.978304
RPE6	8	ENSG00000120885	CLU	8:27462481_G	-2.45959	0.91104	-2.69976	0.00949745	1.34693	0.513277	2.62418	0.0115494	0.556171	0.222374	2.50106	0.015774	0.00897166	0.0114288	0.785008	0.436228	0.0419702	0.339019	0.123799	0.901981	-0.145459	0.306162	-0.475104	0.636824
RPE6	12	ENSG00000197728	RPS26	12:56401085_A	-0.684474	0.346549	-1.97512	0.0539025	1.30111	0.210398	6.18405	1.21722e-07	-0.185678	0.0860284	-2.15833	0.0358289	-0.00576981	0.00458144	-1.25939	0.213856	0.100171	0.169609	0.590598	0.557504	0.0755646	0.124988	0.604573	0.548252
RPE6	17	ENSG00000173714	WFIKKN2	17:48910781_C	-1.94677	0.825472	-2.35837	0.0223894	0.93443	0.485431	1.92495	0.0600511	-0.0219978	0.198078	-0.111056	0.912025	0.00751937	0.0109451	0.687007	0.495317	0.476771	0.31663	1.50576	0.138547	0.0362433	0.29122	0.124454	0.901465
RPE6	22	ENSG00000184674	GSTT1	22:24296894_G	1.09101	0.885681	1.23184	0.223889	-1.8839	0.523699	-3.59729	0.000746786	0.134589	0.185265	0.726469	0.471008	0.0177851	0.0101708	1.74864	0.0866164	-0.851653	0.400311	-2.12748	0.0384378	0.376807	0.29884	1.2609	0.213315

## Sheet: molQTL_IntegratedResults
grp_id	gene_pQTL	gene_eQTL	gene_name_pQTL	gene_name_eQTL	phe_chr	phe_from	phe_to	phe_strd	n_phe_in_grp	n_var_in_cis	dist_phe_var	var_id	ID	var_chr	var_from	var_to	REF	ALT	dof1	dof2	bml1	bml2	nom_pval	slope	adj_emp_pval	adj_beta_pval	fdr
Q08257	ENSG00000116791	ENSG00000162623	CRYZ	TYW3	1	75171171	75172141	-	22	2756	-17706	1:75189847_C	rs1424671	1	75189847	75189847	T	C	73	61.0377	1.02307	88.9722	8.48578e-06	0.597403	0.002997	0.00366277	0.0293022
Q08257	ENSG00000116791	ENSG00000116791	CRYZ	CRYZ	1	75171171	75172141	-	22	2756	-17706	1:75189847_C	rs1424671	1	75189847	75189847	T	C	73	61.0377	1.02307	88.9722	8.48578e-06	0.597403	0.002997	0.00366277	0.0293022
Q05823	ENSG00000135828	ENSG00000135828	RNASEL	RNASEL	1	182542770	182544713	-	8	2781	-15051	1:182559764_A	rs12041279	1	182559764	182559764	G	A	73	62.3779	1.06043	138.828	0.00624677	0.355085	0.784216	0.781993	0.834126
Q8N2H3	ENSG00000119943	ENSG00000119943	PYROXD2	PYROXD2	10	100143323	100143625	-	38	2881	-9983	10:100153608_C	rs942813	10	100153608	100153608	A	C	73	64.8588	1.02916	174.592	3.09013e-06	0.63692	0.001998	0.00158957	0.0254331
Q8WTR4	ENSG00000158555	ENSG00000166435	GDPD5	XRRA1	11	75145686	75146700	-	71	2397	715699	11:74429987_A	rs12417156	11	74429987	74429987	G	A	73	59.726	1.09135	149.4	0.000976765	-0.469494	0.316683	0.308303	0.478749
Q9UNS1	ENSG00000111602	ENSG00000197728	TIMELESS	RPS26	12	56810904	56811570	-	50	1610	343317	12:56467587_T	rs7312770	12	56467587	56467587	C	T	73	65.9994	0.965215	109.215	0.00829729	0.381488	0.743257	0.747885	0.834126
Q9P253	ENSG00000104142	ENSG00000128891	VPS18	C15orf57	15	41186629	41187057	+	11	2515	-282100	15:40904529_C	rs28798094	15	40904529	40904529	A	C	73	62.7201	0.983937	128.762	0.00480958	-0.458425	0.693307	0.694163	0.834126
O43149	ENSG00000074755	ENSG00000213977	ZZEF1	TAX1BP3	17	3907740	3910264	-	119	3813	-440726	17:4350990_G	rs1994979	17	4350990	4350990	T	G	73	58.7137	1.10426	249.418	0.000501296	-0.464408	0.304695	0.31679	0.478749
O14641	ENSG00000004975	ENSG00000072818	DVL2	ACAP1	17	7128661	7129632	-	57	3277	881698	17:6246963_G	rs8067665	17	6246963	6246963	C	G	73	62.8057	0.998288	310.125	0.000514156	-0.524585	0.314685	0.32914	0.478749
Q96F10	ENSG00000141504	ENSG00000233223	SAT2	AC113189.5	17	7529553	7531114	-	37	2861	72201	17:7457352_A	rs4968210	17	7457352	7457352	G	A	73	58.1148	1.09871	196.447	0.000141032	-0.534768	0.0949051	0.0993508	0.264935
Q9Y2S7	ENSG00000004142	ENSG00000109083	POLDIP2	IFT20	17	26673660	26675257	-	12	2054	-124947	17:26800204_G	rs3764866	17	26800204	26800204	A	G	73	57.4875	1.03624	86.3837	0.000154485	-0.506931	0.0529471	0.0592542	0.189613
Q14849.3	ENSG00000131748	ENSG00000131759	STARD3	RARA	17	37793395	37793484	+	15	2100	798189	17:38591673_C	rs11657212	17	38591673	38591673	T	C	73	59.3268	1.02917	130.885	0.00416209	-0.322233	0.718282	0.715345	0.834126
P30419	ENSG00000136448	ENSG00000214401	NMT1	KANSL1-AS1	17	43128979	43129061	+	42	3697	331830	17:43460891_G	rs61572747	17	43460891	43460891	A	G	73	60.225	1.07997	118.001	0.00113998	-0.456539	0.273726	0.274944	0.478749
Q8N3E9	ENSG00000161714	ENSG00000214401	PLCD3	KANSL1-AS1	17	43189672	43190072	-	26	3895	-270819	17:43460891_G	rs61572747	17	43460891	43460891	A	G	73	59.8971	1.05944	123.85	0.010541	-0.427854	0.912088	0.915831	0.915831
Q8TB22.2	ENSG00000006282	ENSG00000006282	SPATA20	SPATA20	17	48624451	48624646	+	17	2767	11888	17:48636534_A	rs989128	17	48636534	48636534	G	A	73	61.9502	1.05312	233.876	2.0115e-05	-0.664398	0.010989	0.0159222	0.0849184
Q6P179	ENSG00000164308	ENSG00000164308	ERAP2	ERAP2	5	96211644	96212231	+	52	2994	40201	5:96252432_A	rs2927608	5	96252432	96252432	G	A	73	59.8115	1.08638	114.986	0.000986956	0.424033	0.267732	0.245648	0.478749
Q9Y3D6	ENSG00000214253	ENSG00000259294	FIS1	CTA-339C12.1	7	100882740	100883184	-	27	2895	-280210	7:101163394_T	rs1859628	7	101163394	101163394	G	T	73	60.3248	1.00772	148.348	3.82069e-05	0.550072	0.022977	0.0260174	0.10407

## Sheet: TWAS - Significant Genes
gene	CHR	P0	P1	HSQ	BEST.GWAS.ID	BEST.GWAS.Z	EQTL.ID	EQTL.R2	EQTL.Z	EQTL.GWAS.Z	NSNP	NWGT	MODEL	MODELCV.R2	MODELCV.PV	TWAS.Z	TWAS.P	type
ASPM	1	1.97E+08	1.97E+08	0.1998	rs7517126	-34.9166	rs7517126	0.0196	-2.32	-34.9166	8	8	blup	0.095991	0.00335	34.7	1.07E-263	RPE1
CFHR3	1	1.97E+08	1.97E+08	0.1948	rs10494745	29.3857	rs10494745	0.0238	-2.32	29.3858	1	1	blup	0.127447	0.000783	-29.4	8.35E-190	RPE1
ACADSB	10	1.25E+08	1.25E+08	0.5553	rs2672584	26.7695	rs2672584	0.00399	2.89	26.8	30	12	enet	0.287403	2.53E-07	18.4	1.72E-75	RPE1
PLEKHA1	10	1.24E+08	1.24E+08	0.3623	rs7913140	-15.4116	rs11524818	-0.00981	-2.88	-4.59	43	43	blup	0.161664	0.000156	-10.3	7.72E-25	RPE1
C10orf88	10	1.25E+08	1.25E+08	0.7363	rs2250804	32.1417	rs2249049	-0.0131	-2.72	-23.4	28	11	enet	0.43585	2.93E-11	9.33	1.06E-20	RPE1
BTBD16	10	1.24E+08	1.24E+08	0.7254	rs11591986	8.8099	rs2135703	0.0135	2.36	1.74	18	18	blup	0.358586	4.21E-09	8.19	2.57E-16	RPE1
PILRB	7	99900000	1.00E+08	0.3449	rs11766752	7.4718	rs6946768	0.402	6.09	7.35499	106	106	blup	0.406	2.09E-10	7.77882	7.32E-15	RPE1
FBXO7	22	32870663	32894818	0.4603	rs5754222	-11.8888	rs5998705	-0.0131	-3.47	-1.59364	46	46	blup	0.26531	8.38E-07	7.75067	9.14E-15	RPE1
TIMP3	22	33197687	33259030	0.3026	rs5754222	-11.8888	rs5998705	-0.00802	-3.9	-1.59364	69	69	blup	0.24184	2.88E-06	7.61998	2.54E-14	RPE1
CTB-129P6.11	19	45453301	45457264	0.4664	rs4420638	-14.561	rs4420638	0.0982	3.62	-14.5613	5	5	blup	0.281554	3.49E-07	-7.42468	1.13E-13	RPE1
NSMCE4A	10	1.24E+08	1.24E+08	0.2197	rs2268348	-8.7932	rs11599530	0.0114	-2.69	-1.05	14	14	blup	0.079251	0.0072	7.15	8.39E-13	RPE1
PIGH	14	6.80E+07	68100000	0.175	rs1023529	4.115	rs12886429	-0.013076	2.73	-3.59698	14	14	blup	0.11326	0.00151	-6.49969	8.05E-11	RPE1
LHX9	1	1.98E+08	1.98E+08	0.3145	rs10754221	6.3213	rs12737457	0.0302	2.07	-0.12555	4	4	blup	0.042882	0.0382	6.08	1.21E-09	RPE1
RTCB	22	32783569	32808242	0.4278	rs5754222	-11.8888	rs5998705	-0.00994	3.39	-1.59364	39	39	blup	0.23123	4.98E-06	-5.97834	2.25E-09	RPE1
DMPK	19	46272975	46285810	0.611	rs4420638	-14.561	rs4802279	-0.0115	-3.05	1.25282	39	18	enet	0.429772	4.44E-11	-5.88325	4.02E-09	RPE1
PARP12	7	1.40E+08	1.40E+08	0.2354	rs8192859	5.442	rs10241819	-0.0131	-3.24	-4.71033	43	43	blup	0.183	5.55E-05	5.79045	7.02E-09	RPE1
RP11-343H19.1	16	56742684	56763880	0.5148	rs1864163	-11.077	rs9922349	0.261	2.42	-0.13507	9	9	blup	0.357759	4.43E-09	5.67896	1.36E-08	RPE1
LARGE	22	33558212	34318829	0.4224	rs5754222	-11.8888	rs2281032	-0.00652	2.71	0.46167	35	35	blup	0.16831	0.000113	-5.41549	6.11E-08	RPE1
ACTG1	17	79476997	79490873	0.3914	rs11150805	-4.4363	rs8079626	-0.013	3.31	1.28678	65	65	blup	0.184928	5.05E-05	5.37494	7.66E-08	RPE1
FAM81A	15	59700000	59800000	0.3834	rs7350789	-8.6644	rs16940204	0.084313	-3.3	-5.54049	23	3	enet	0.320289	4.01E-08	5.30384	1.13E-07	RPE1
CTC-241F20.4	19	48766157	48774540	0.4809	rs414299	-4.348	rs4802436	0.0233	3.09	-2.63816	18	18	blup	0.199099	2.52E-05	-5.25676	1.47E-07	RPE1
RDH11	14	68100000	68200000	0.396	rs10137367	3.356	rs17106125	0.002318	3.09	-1.19689	26	26	blup	0.25821	1.22E-06	-5.22413	1.75E-07	RPE1
BUB3	10	1.25E+08	1.25E+08	0.4196	rs7093894	-18.5114	rs7918322	-0.00184	3.28	0.516	26	26	blup	0.229481	5.45E-06	-5.18	2.17E-07	RPE1
NIPSNAP3B	9	1.08E+08	1.08E+08	0.186	rs13284054	-4.795	rs13284054	-0.00715	3.03	-4.79514	58	21	enet	0.127126	0.000795	-5.13113	2.88E-07	RPE1
NOTUM	17	79910388	79919716	0.3891	rs6565619	-4.0382	rs4986133	0.00318	2.56	-0.35597	40	40	blup	0.123608	0.000936	-4.88785	1.02E-06	RPE1
CFH	1	1.97E+08	1.97E+08	0.4387	rs1421399	6.0501	rs12405380	0.0089	2.67	3.64771	19	19	blup	0.193499	3.32E-05	-4.88	1.04E-06	RPE1
AC226118.1	7	419000	423000	0.5621	rs13245745	4.7709	rs10278051	0.03	-2.69	-2.73561	10	10	blup	0.212	1.30E-05	-4.81786	1.45E-06	RPE1
FGFR2	10	1.23E+08	1.23E+08	0.702	rs932275	24.61	rs11200063	-0.00977	2.81	0.301	32	32	blup	0.484211	9.27E-13	-4.8	1.60E-06	RPE1
SLC5A4	22	32614465	32651328	0.3031	rs5998590	4.6614	rs2076050	-0.0129	2.84	-0.9323	28	28	blup	0.15336	0.000231	4.78312	1.73E-06	RPE1
SULT2A1	19	48373723	48389654	0.3337	rs454715	4.258	rs8103121	-0.0093	-2.47	-4.19057	7	7	blup	0.237447	3.62E-06	4.76801	1.86E-06	RPE1
LANCL2	7	55400000	55500000	0.4792	rs2135116	3.743	rs648890	0.0111	-2.79	-1.3122	25	25	blup	0.269	6.84E-07	4.76797	1.86E-06	RPE1
ADAM10	15	58900000	5.90E+07	0.2753	rs1077835	-7.9267	rs11853726	-0.011164	2.63	-0.50876	12	12	blup	0.167062	0.00012	-4.73292	2.21E-06	RPE1
CFH	1	1.97E+08	1.97E+08	0.1021	rs1759016	-30.9612	rs12755054	-0.00995	2.24	-30.859	4	4	blup	0.031909	0.0638	-25.7002	1.16E-145	RPE2
ARMS2	10	1.24E+08	1.24E+08	0.403	rs10490924	37.3	rs7096744	0.00219	2.84	3.39	32	32	blup	0.18377	5.35E-05	20.7713	7.87E-96	RPE2
C10orf88	10	1.25E+08	1.25E+08	0.5897	rs7904674	-12.2	rs884644	-0.0131	-2.73	3.77	33	33	blup	0.24821	2.07E-06	-9.43302	3.98E-21	RPE2
AC004051.2	4	1.10E+08	1.10E+08	0.3683	rs10033900	10.0282	rs2285714	-0.0126	2.46	8.38644	3	3	blup	0.053138	0.0238	9.16331	5.03E-20	RPE2
PLEKHA1	10	1.24E+08	1.24E+08	0.3261	rs2672590	-23.2	rs2295873	-0.0113	-2.92	3.35	30	30	blup	0.24288	2.73E-06	8.14167	3.90E-16	RPE2
CPSF4	7	9.90E+07	99100000	0.4029	rs28578163	7.4724	rs11761253	0.0507	-2.7	7.10155	37	11	enet	0.162	0.000153	-7.54531	4.51E-14	RPE2
RTCB	22	32783569	32808242	0.549	rs5754222	-11.889	rs5998705	0.0611	3.76	-1.59364	66	66	blup	0.319273	4.25E-08	-7.47566	7.68E-14	RPE2
ATE1	10	1.23E+08	1.24E+08	0.413	rs7907952	13.3	rs884147	-0.0119	2.6	1.51	78	78	blup	0.19398	3.24E-05	7.37861	1.60E-13	RPE2
ACADSB	10	1.25E+08	1.25E+08	0.5166	rs4751890	-30.1	rs12246005	0.0286	2.63	-14.9	45	45	blup	0.27867	4.08E-07	-7.15167	8.57E-13	RPE2
PILRB	7	99900000	1.00E+08	0.2643	rs7783159	7.4701	rs6946768	0.407	5.72	7.34541	77	77	blup	0.367	2.45E-09	6.65978	2.74E-11	RPE2
AC074212.6	19	46271054	46275762	0.4341	rs4420638	-14.5613	rs3760759	-0.0103	-2.79	0.37903	22	22	blup	0.157105	0.000194	-6.24686	4.19E-10	RPE2
VASP	19	46009837	46030241	0.4463	rs2075650	-13.0374	rs10408465	-0.00586	2.91	-0.40499	7	7	blup	0.237141	3.68E-06	6.06564	1.31E-09	RPE2
CFHR5	1	1.97E+08	1.97E+08	0.2024	rs12404243	-8.4988	rs3753394	-0.0115	2.99	-6.79774	5	5	blup	0.010674	0.18	-6.03703	1.57E-09	RPE2
PIGH	14	6.80E+07	68100000	0.223	rs10132579	-5.782	rs8008333	-0.0125	2.59	-1.90974	5	5	blup	0.091019	0.00421	-5.95	2.70E-09	RPE2
ERP44	9	1.03E+08	1.03E+08	0.2446	rs334353	-6.538	rs12555122	-0.0126	-2.17	-0.37715	17	17	blup	0.169601	0.000106	-5.79942	6.65E-09	RPE2
ZNF226	19	44669226	44682534	0.3879	rs4420638	-14.5613	rs2927439	0.00407	3.33	4.26726	38	38	blup	0.29397	1.77E-07	5.74495	9.19E-09	RPE2
ZNF230	19	44507100	44518078	0.2921	rs4420638	-14.5613	rs4420638	0.000582	2.66	-14.5613	28	28	blup	0.150507	0.000265	-5.62343	1.87E-08	RPE2
LRIT3	4	1.11E+08	1.11E+08	0.6874	rs10033900	10.0282	rs10033900	-0.0031	-3.7	10.0282	43	8	enet	0.284455	2.98E-07	-5.53111	3.18E-08	RPE2
RP5-1120P11.1	6	4.40E+07	4.40E+07	0.4062	rs943080	-10.172	rs736259	-0.000171	2.44	-1.60268	11	11	blup	0.337929	1.44E-08	-5.4415	5.28E-08	RPE2
NSMCE4A	10	1.24E+08	1.24E+08	0.5622	rs2268353	-10.9	rs12570961	-0.00777	-2.67	0.47	25	25	blup	0.39433	4.56E-10	5.30475	1.13E-07	RPE2
SYN3	22	32908539	33454358	0.3773	rs5754222	-11.889	rs5749480	-0.0131	3.21	-8.46948	71	71	blup	0.093167	0.00381	-5.28638	1.25E-07	RPE2
RP11-476B1.1	1	1.96E+08	1.96E+08	0.316	rs3753394	-6.7977	rs6671971	0.0126	3.11	-1.73971	17	17	blup	0.064807	0.0139	-5.2349	1.65E-07	RPE2
CCDC109B	4	1.10E+08	1.11E+08	0.6283	rs10032323	-8.7315	rs4141123	-0.013	-2.63	1.99829	21	21	blup	0.391386	5.50E-10	-5.16839	2.36E-07	RPE2
ZNF483	9	1.14E+08	1.14E+08	0.2439	rs4979128	-5.2606	rs4979108	-0.0105	2.82	-3.82927	37	13	enet	0.213132	1.25E-05	-5.15105	2.59E-07	RPE2
SLC35B2	6	44200000	44200000	0.4939	rs943080	-10.172	rs7742824	-0.0129	2.7	-1.08065	11	11	blup	0.310181	7.13E-08	-5.03664	4.74E-07	RPE2
GPR108	19	6729925	6737614	0.528	rs4807101	-7.2517	rs11668246	0.035	2.96	0.37534	25	25	blup	0.365128	2.83E-09	-4.99737	5.81E-07	RPE2
CRB3	19	6463788	6467232	0.4705	rs1389623	-6.3196	rs11672613	0.0361	-2.77	4.77606	9	9	blup	0.248416	2.05E-06	-4.95686	7.16E-07	RPE2
HMX3	10	1.25E+08	1.25E+08	0.3992	rs2300431	-21.1	rs2268349	-0.00922	3.63	-10.9	40	40	blup	0.21425	1.18E-05	-4.89266	9.95E-07	RPE2
FBXO7	22	32870663	32894818	0.2707	rs5754222	-11.889	rs9609551	-0.0131	2.78	-0.54592	24	7	enet	0.16863	0.000111	4.79481	1.63E-06	RPE2
RP13-991F5.2	17	80434473	80435800	0.4917	rs7406705	-4.2739	rs34319293	0.013149	-2.61	4.1873	17	17	blup	0.274	5.27E-07	-4.77515	1.80E-06	RPE2
CTD-3154N5.1	15	74900000	74900000	0.5294	rs8031650	4.915	rs3210683	-0.00403	2.62	3.99336	9	5	lasso	0.05101	0.0262	4.74453	2.09E-06	RPE2
MAFG	17	79876146	79885590	0.3185	rs7219915	-6.9921	rs3924327	-0.009263	3.44	-2.68831	33	33	blup	0.112	0.00157	-4.72764	2.27E-06	RPE2
SECTM1	17	80278900	80291950	0.4037	rs8071084	-4.4364	rs11869249	-0.013071	-2.9	-0.27162	33	33	blup	0.117	0.00129	-4.72447	2.31E-06	RPE2
IKZF5	10	1.25E+08	1.25E+08	0.2549	rs11200559	22.09	rs4980264	-0.0135	2.87	-3.36126	23	23	blup	0.204	5.88E-05	-11	6.00E-28	RPE3
ASPM	1	1.97E+08	1.97E+08	0.3552	rs12727325	24.3919	rs4604725	-0.000229	2.61	-3.86318	16	16	blup	0.177255	0.000187	-10.9	1.21E-27	RPE3
C10orf88	10	1.25E+08	1.25E+08	0.5413	rs763720	26.31	rs11200494	0.0416	3.26	7.38715	45	45	blup	0.359	3.14E-08	10.7	7.78E-27	RPE3
AC005757.6	19	45639251	45640235	0.5815	rs4420638	-14.5613	rs34374273	-5.45E-05	3.24	6.51714	15	7	enet	0.336697	1.04E-07	-10.2	1.25E-24	RPE3
KCNT2	1	1.96E+08	1.97E+08	0.2664	rs12727325	24.3919	rs12124635	-0.0129	-2.46	-3.48988	10	5	enet	0.145984	0.000703	-9.63	5.78E-22	RPE3
RP11-62L18.3	10	1.23E+08	1.23E+08	0.3938	rs11200559	22.09	rs12570961	0.0306	3.45	0.469643	18	18	blup	0.166	0.000296	8.78	1.66E-18	RPE3
GAR1	4	1.11E+08	1.11E+08	0.2887	rs4698776	-9.021	rs10032323	-0.0142	2.08	-8.73152	4	2	enet	0.052486	0.0325	-8.69793	3.38E-18	RPE3
ARMS2	10	1.24E+08	1.24E+08	0.4181	rs11200559	22.09	rs10887132	-0.0145	3.19	13.9517	24	24	blup	0.191	0.000101	8.36	6.32E-17	RPE3
CTB-129P6.4	19	45385284	45394133	0.5473	rs4420638	-14.5613	rs4420638	-0.0149	3.07	-14.5613	24	24	blup	0.297954	7.37E-07	-8.26	1.43E-16	RPE3
ZNF45	19	44416781	44439430	0.523	rs4420638	-14.5613	rs17798650	-0.00465	2.6	-1.41318	9	9	blup	0.173729	0.000217	-8.15	3.77E-16	RPE3
CUZD1	10	1.25E+08	1.25E+08	0.4572	rs11200559	22.09	rs10887132	-0.0128	3.07	13.9517	33	33	blup	0.278	1.93E-06	8.12	4.49E-16	RPE3
FAM24B	10	1.25E+08	1.25E+08	0.5364	rs11200559	22.09	rs986178	-0.0141	2.74	6.29174	53	53	blup	0.264	3.77E-06	8.1	5.58E-16	RPE3
PILRB	7	99900000	1.00E+08	0.4047	rs7783159	7.4701	rs11765869	0.127	4.62	7.35948	85	85	blup	0.309705	4.12E-07	7.56774	3.80E-14	RPE3
BTBD16	10	1.24E+08	1.24E+08	0.5044	rs11200559	22.09	rs10887132	-0.0149	3.11	13.9517	20	20	blup	0.23	1.83E-05	7.05	1.85E-12	RPE3
PLEKHA1	10	1.24E+08	1.24E+08	0.7352	rs7095410	-16.317	rs17638681	-0.013	-2.27	8.89213	30	16	enet	0.301	6.26E-07	-6.61	3.89E-11	RPE3
ZNF155	19	44472014	44502477	0.5377	rs4420638	-14.5613	rs204538	-0.0142	2.84	0.86162	25	25	blup	0.358292	3.35E-08	5.88	4.11E-09	RPE3
AC084219.4	19	44609616	44617298	0.4106	rs4420638	-14.5613	rs157582	0.0327	3.61	-11.7317	16	16	blup	0.060765	0.0232	-5.84	5.26E-09	RPE3
CASP6	4	1.11E+08	1.11E+08	0.3386	rs10033900	10.028	rs10033900	-0.0142	3.05	10.0282	9	9	blup	0.073613	0.0137	5.5219	3.35E-08	RPE3
CRB1	1	1.97E+08	1.97E+08	0.2427	rs10754220	25.832	rs4319370	-0.0112	2.56	3.25976	13	4	enet	0.119485	0.00211	5.26	1.41E-07	RPE3
AC004893.11	7	98600000	98600000	0.1651	rs4727445	4.4062	rs4727445	-0.0117	-2.14	4.40619	3	3	blup	-0.001603	0.349	-5.26421	1.41E-07	RPE3
RP3-508I15.14	22	39135008	39145046	0.4135	rs132930	-5.796	rs6001655	0.0109	2.39	2.3054	6	4	enet	0.244018	9.59E-06	-5.24003	1.61E-07	RPE3
PPAT	4	57300000	57300000	0.5219	rs1107675	-4.732	rs10017845	-0.0137	-2.94	-2.68117	23	23	blup	0.35354	4.31E-08	5.18542	2.16E-07	RPE3
TOMM70A	3	1.00E+08	1.00E+08	0.2439	rs13080329	6.58	rs7645305	-0.001839	-2.77	-5.09763	50	4	enet	0.184119	0.000139	5.14063	2.74E-07	RPE3
ABI3BP	3	1.00E+08	1.01E+08	0.3234	rs7614366	5.964	rs7619507	-0.013023	2.76	-2.59476	19	19	blup	0.180298	0.000164	-5.14031	2.74E-07	RPE3
PMEL	12	56300000	56400000	0.234	rs2291615	5.1239	rs2291615	-0.0124	-2.55	5.12385	2	2	blup	0.063425	0.0208	-5.08798	3.62E-07	RPE3
ATE1-AS1	10	1.24E+08	1.24E+08	0.4755	rs10510109	26.411	rs11200621	0.00521	3.45	4.81897	16	1	enet	0.122	0.00193	4.82	1.44E-06	RPE3
ATP1B3-AS1	3	1.42E+08	1.42E+08	0.3031	rs9822195	5.678	rs6795197	-0.014092	2.46	3.59199	10	10	blup	0.251892	6.66E-06	4.71328	2.44E-06	RPE3
CTB-179K24.3	19	45579768	45593649	0.4564	rs10403030	-3.628	rs387976	-0.0145	2.79	1.7406	13	13	blup	0.264119	3.76E-06	4.7	2.56E-06	RPE3
ZBTB41	1	1.97E+08	1.97E+08	0.3953	rs16840224	-36.0941	rs17616836	-0.0136	2.42	25.8	27	27	blup	0.11544	0.0035	24.8	1.71E-135	RPE4
CRB1	1	1.97E+08	1.97E+08	0.1733	rs10494744	26.9645	rs2359376	-0.00847	2.33	4.66	15	3	enet	0.098058	0.00677	-23.8	9.23E-125	RPE4
ATE1	10	1.23E+08	1.24E+08	0.5327	rs10749466	-30.1668	rs2672588	-0.0126	3.09	-25.3074	72	7	enet	0.25317	1.35E-05	-17.5264	9.01E-69	RPE4
NSMCE4A	10	1.24E+08	1.24E+08	0.4497	rs2672588	-25.3074	rs7097751	0.0242	-2.61	-1.00988	24	24	blup	0.3047	1.36E-06	15.164	6.12E-52	RPE4
ACADSB	10	1.25E+08	1.25E+08	0.5615	rs932275	44.486	rs7083401	0.0156	3.48	-0.14256	106	106	blup	0.40254	1.09E-08	14.9921	8.27E-51	RPE4
CFHR4	1	1.97E+08	1.97E+08	0.4157	rs16840522	-43.3192	rs3766404	-0.0157	2.61	-36	10	5	enet	0.143364	0.00119	-13.5	9.33E-42	RPE4
C1orf53	1	1.98E+08	1.98E+08	0.6306	rs10754220	25.832	rs17562659	-0.0154	2.56	14.8	10	6	enet	0.172123	0.000385	9.11	8.49E-20	RPE4
DENND1B	1	1.97E+08	1.98E+08	0.2492	rs16840607	-33.4202	rs3753396	0.0709	3.47	-2.14	17	17	blup	0.203671	0.000108	-8.77	1.76E-18	RPE4
PILRB	7	99900000	1.00E+08	0.1636	rs28578163	7.4731	rs7783550	-0.015563	3.33	7.46887	63	63	blup	0.026095	0.106	8.12491	4.48E-16	RPE4
ZNF394	7	99100000	99100000	0.1949	rs34989573	7.4831	rs724752	0.072073	-2.55	-0.08439	52	52	blup	0.152101	0.000848	-7.61828	2.57E-14	RPE4
SYMPK	19	46318668	46366548	0.584	rs157582	-11.7317	rs17271272	0.0268	2.59	-0.72336	10	10	blup	0.246606	1.79E-05	6.91219	4.77E-12	RPE4
BTBD16	10	1.24E+08	1.24E+08	0.4891	rs4752699	-17.7978	rs11200406	0.0367	3.17	-0.43405	12	12	blup	0.27713	4.72E-06	6.63358	3.28E-11	RPE4
CFHR3	1	1.97E+08	1.97E+08	0.4868	rs16840522	-43.3192	rs3766404	-0.0161	2.36	-36	7	5	enet	0.123466	0.00257	-6.56	5.37E-11	RPE4
RNF111	15	59200000	59400000	0.5003	rs633695	-5.9716	rs16941388	-0.0113	2.52	-0.22514	12	5	enet	0.296782	1.95E-06	-6.03462	1.59E-09	RPE4
ACER1	19	6306153	6333640	0.584	rs3810223	-6.167	rs11665875	-0.0157	3.7	1.0343	9	9	blup	0.442268	1.24E-09	5.54321	2.97E-08	RPE4
EXD2	14	69700000	69700000	0.292	rs4902574	-5.0805	rs10146772	-0.00858	-3	-1.65435	19	19	blup	0.240103	2.36E-05	5.45205	4.98E-08	RPE4
B3GNT8	19	41931264	41934635	0.443	rs12462773	4.1323	rs734108	-0.016	2.38	-1.41706	14	14	blup	0.113963	0.0037	-5.1146	3.14E-07	RPE4
L3MBTL4	18	5954705	6415236	0.815	rs292301	4.308	rs7236510	0.299	3.46	-0.557829	33	12	enet	0.603354	2.77E-14	-5.10218	3.36E-07	RPE4
RP11-344A16.2	15	5.80E+07	5.80E+07	0.6645	rs1077835	-7.9267	rs2305421	-0.0119	3.01	1.38979	41	41	blup	0.255145	1.24E-05	5.07121	3.95E-07	RPE4
SNUPN	15	75900000	75900000	0.3815	rs2470893	3.9472	rs2470893	-0.0159	2.34	3.94719	5	5	enet	0.155091	0.000754	4.96498	6.87E-07	RPE4
AC024592.9	19	5847478	5858250	0.744	rs3810223	-6.167	rs4807101	0.0142	-2.89	-2.27414	8	8	blup	0.484112	1.06E-10	4.93533	8.00E-07	RPE4
RP11-553K8.5	1	1.99E+08	1.99E+08	0.1071	rs10922439	-4.6616	rs6428467	-0.0119	-2.51	-4.29	7	7	blup	0.054863	0.0348	4.83	1.39E-06	RPE4
CYP3A5	7	99200000	99300000	0.1824	rs2527923	-4.5652	rs17342647	0.01461	2.8	-4.03715	3	3	blup	0.12737	0.00221	-4.70049	2.60E-06	RPE4
CRB1	1	1.97E+08	1.97E+08	0.2545	rs6680396	-42.6395	rs10922082	-0.0151	2.11	-34.9844	11	11	blup	0.057232	0.0287	-18.2054	4.67E-74	RPE5
CFH	1	1.97E+08	1.97E+08	0.311	rs800292	-43.9092	rs6657442	-0.0114	-2.73	-36.7828	38	2	enet	0.155552	0.000564	-17.2048	2.44E-66	RPE5
RP11-282I1.1	10	1.25E+08	1.25E+08	0.5251	rs760336	-24.6222	rs1341389	-0.00812	3.07	-1.3342	18	18	blup	0.098882	0.00552	16.0868	3.15E-58	RPE5
BTBD16	10	1.24E+08	1.24E+08	0.7416	rs2250804	32.1417	rs11528742	-0.00962	2.85	-25.3059	25	11	enet	0.437644	6.63E-10	-9.12747	7.01E-20	RPE5
IKZF5	10	1.25E+08	1.25E+08	0.477	rs4751890	-30.0974	rs17661547	-0.0152	2.74	3.40215	19	19	blup	0.177155	0.000231	-8.97528	2.83E-19	RPE5
ZNF3	7	99700000	99700000	0.4787	rs11760536	7.4747	rs7783550	0.0266	2.87	7.46887	42	42	blup	0.146113	0.000829	7.56443	3.90E-14	RPE5
NSMCE4A	10	1.24E+08	1.24E+08	0.4355	rs11200583	30.9477	rs7088058	0.0472	3.65	-30.0779	80	10	enet	0.34374	1.12E-07	7.24142	4.44E-13	RPE5
CUZD1	10	1.25E+08	1.25E+08	0.7796	rs2250804	32.1417	rs7924189	-0.00683	3.24	0.70652	30	11	enet	0.462591	1.48E-10	-7.09512	1.29E-12	RPE5
C7orf61	7	1.00E+08	1.00E+08	0.276	rs7783159	7.4701	rs6963345	-0.0147	2.84	4.17469	63	63	blup	0.113027	0.00314	6.79283	1.10E-11	RPE5
CSNK1D	17	80196899	80231607	0.6945	rs9894429	-6.6142	rs3934711	0.0348	-3.07	-4.80514	14	14	blup	0.281799	2.28E-06	6.48765	8.72E-11	RPE5
PIGH	14	6.80E+07	68100000	0.1502	rs3784099	-7.8128	rs1957570	-0.0121	2.64	-7.61478	7	7	blup	0.07261	0.0156	-6.42675	1.30E-10	RPE5
TNFSF9	19	6531010	6535931	0.508	rs2250656	-10.5992	rs35832694	-0.0154	2.8	-1.00679	22	22	blup	0.19755	9.76E-05	-6.18367	6.26E-10	RPE5
PRR22	19	5782971	5784776	0.4075	rs2250656	-10.5992	rs348384	0.0527	2.77	-0.44583	14	14	blup	0.21191	5.27E-05	-6.18309	6.29E-10	RPE5
ZNF230	19	44507100	44518078	0.4006	rs2075650	-13.0374	rs2075642	0.0257	2.79	-0.54008	19	7	enet	0.17501	0.000252	6.16318	7.13E-10	RPE5
EIF2S1	14	67800000	67900000	0.3307	rs3784099	-7.8128	rs3742879	0.0401	-2.5	2.77766	5	5	enet	0.15106	0.000678	-5.95019	2.68E-09	RPE5
ATE1-AS1	10	1.24E+08	1.24E+08	0.4311	rs7095410	-16.3172	rs2420931	-0.0152	3.76	0.52672	22	22	blup	0.220567	3.62E-05	-5.50231	3.75E-08	RPE5
SGK494	17	26934982	26941218	0.2652	rs704	5.9342	rs9909148	0.02	2.62	2.0982	11	11	blup	0.027636	0.0947	5.46242	4.70E-08	RPE5
CLINT1	5	1.57E+08	1.57E+08	0.5546	rs4579242	-6.279	rs10475594	-0.0118	3.19	-5.12705	46	16	enet	0.375	2.23E-08	-5.15626	2.52E-07	RPE5
HTRA1	10	1.24E+08	1.24E+08	0.3823	rs10490924	11.0395	rs11200621	-0.0119	-3.31	4.81897	42	42	blup	0.231377	2.25E-05	-5.07433	3.89E-07	RPE5
MRPL12	17	79670387	79674556	0.3192	rs9913546	-4.8263	rs3088016	-0.00557	3.05	-3.97098	18	18	blup	0.125072	0.00194	-5.06302	4.13E-07	RPE5
RP11-217B7.2	9	1.08E+08	1.08E+08	0.3177	rs2575875	-4.812	rs395992	-0.000196	3.33	0.95646	31	15	enet	0.10263	0.00476	4.99825	5.79E-07	RPE5
TAL2	9	1.08E+08	1.08E+08	0.5037	rs2575875	-4.812	rs4149269	-0.00937	-2.44	-4.70847	21	21	blup	0.24362	1.31E-05	4.78293	1.73E-06	RPE5
FSCN2	17	79495422	79504156	0.4679	rs9913546	-4.8263	rs3204270	0.00907	2.72	-3.36776	21	21	blup	0.234117	2.00E-05	-4.70551	2.53E-06	RPE5
SLC39A9	14	69900000	69900000	0.7587	rs12435914	5.7526	rs8020042	-0.00528	2.9	1.4044	28	18	enet	0.44768	3.65E-10	4.69365	2.68E-06	RPE5
HTRA1	10	1.24E+08	1.24E+08	0.5935	rs10490924	48.0209	rs10466158	0.0196	2.81	0.651	47	47	blup	0.302692	2.61E-06	-40.8385	0	RPE6
CFHR1	1	1.97E+08	1.97E+08	0.2297	rs1329428	-57.725	rs6685931	-0.0104	2.78	53.7986	19	19	blup	0.040477	0.0652	56.1	0	RPE6
ASPM	1	1.97E+08	1.97E+08	0.2799	rs7542235	-43.531	rs12125644	-0.0167	-2.28	-2.28515	10	10	blup	0.01074	0.204	28	5.75E-173	RPE6
CFHR3	1	1.97E+08	1.97E+08	0.2682	rs7542235	-43.531	rs7527779	0.00181	2.91	2.22942	18	18	blup	0.14308	0.00155	-17.5	1.26E-68	RPE6
ARMS2	10	1.24E+08	1.24E+08	0.6776	rs2421030	33.6404	rs10749467	-0.0157	3.1	-17.1	36	36	blup	0.282962	6.13E-06	-14.9087	2.89E-50	RPE6
CFH	1	1.97E+08	1.97E+08	0.697	rs17562659	14.786	rs17562659	-0.00964	2.41	14.7861	5	1	enet	0.0777	0.0168	14.8	1.80E-49	RPE6
NEK7	1	1.98E+08	1.98E+08	0.3137	rs17562659	14.786	rs17562659	-0.0169	-2.43	14.7861	10	2	enet	0.087161	0.0119	-13.6	3.59E-42	RPE6
KCNT2	1	1.96E+08	1.97E+08	0.303	rs10754220	25.832	rs12739483	-0.0144	2.31	1.80279	16	8	enet	0.15602	0.000957	12.9	2.38E-38	RPE6
FGFR2	10	1.23E+08	1.23E+08	0.548	rs2672588	-25.3074	rs9420328	0.00381	-3.25	0.464	57	57	blup	0.481638	3.38E-10	9.90186	4.09E-23	RPE6
PSTK	10	1.25E+08	1.25E+08	0.5494	rs2268356	20.958	rs1219732	-0.0113	3.13	-1.38	43	43	blup	0.150976	0.00116	-9.63232	5.84E-22	RPE6
IKZF5	10	1.25E+08	1.25E+08	0.3792	rs6585827	37.3241	rs2362967	0.00791	3.19	-16.4	44	44	blup	0.288873	4.76E-06	8.65298	5.02E-18	RPE6
RP11-282I1.1	10	1.25E+08	1.25E+08	0.7752	rs2421030	31.9761	rs2421030	-0.0163	-2.95	32	26	10	enet	0.49945	1.18E-10	8.5765	9.78E-18	RPE6
CNPY4	7	99700000	99700000	0.1725	rs34989573	7.48044	rs11762932	0.00697	-3.11	5.52672	90	90	blup	0.118	0.00395	-8.11685	4.78E-16	RPE6
GS1-259H13.2	7	99200000	99200000	0.2434	rs2406255	7.4717	rs7783550	0.00976	3.03	7.46887	40	40	blup	0.0363	0.0759	7.54353	4.57E-14	RPE6
AP4M1	7	99700000	99700000	0.6517	rs7783159	7.4701	rs7783550	-0.00554	-2.55	7.46887	39	26	enet	0.252	2.26E-05	-7.46618	8.26E-14	RPE6
CCDC109B	4	1.10E+08	1.11E+08	0.6569	rs10033900	10.0282	rs17586539	-0.00701	2.97	-0.0497	20	8	enet	0.360841	1.86E-07	-7.31562	2.56E-13	RPE6
GPC2	7	99800000	99800000	0.3334	rs7783159	7.4701	rs489951	-0.0162	2.33	1.01414	31	31	blup	0.108	0.00564	7.29071	3.08E-13	RPE6
SIX5	19	46268043	46272484	0.442	rs2075650	-13.0374	rs10415988	-0.0135	3.08	2.42899	37	37	blup	0.337626	5.47E-07	7.05675	1.70E-12	RPE6
FAM24B	10	1.25E+08	1.25E+08	0.5767	rs2421030	38.431	rs11200406	-0.0168	3.28	-0.434	39	39	blup	0.269951	1.06E-05	-6.56663	5.15E-11	RPE6
NSMCE4A	10	1.24E+08	1.24E+08	0.4354	rs2672588	-25.3074	rs11595408	0.0185	3.15	3.01	46	46	blup	0.300896	2.83E-06	6.47877	9.25E-11	RPE6
ZBTB41	1	1.97E+08	1.97E+08	0.3704	rs2359376	4.655	rs2359376	-0.0126	-2.13	4.65541	12	12	blup	0.081379	0.0147	-6.34	2.28E-10	RPE6
RP11-15A1.3	19	44395956	44405957	0.446	rs2075650	-13.0374	rs2075650	0.0135	2.94	-13.0374	9	9	blup	0.152228	0.0011	-6.05907	1.37E-09	RPE6
DCBLD2	3	98500000	98600000	0.1839	rs6797919	5.267	rs9859600	-0.0154	-2.5	5.07807	3	3	blup	0.0594	0.0326	-5.20487	1.94E-07	RPE6
STAG3	7	99800000	99800000	0.2164	rs12532238	4.08371	rs17342647	-0.0169	2.18	-4.047	7	7	blup	0.0192	0.146	-5.12751	2.94E-07	RPE6
PLEKHA1	10	1.24E+08	1.24E+08	0.3518	rs7095410	-16.3172	rs1693679	0.00995	3	-0.104	30	30	blup	0.231937	5.06E-05	-4.99906	5.76E-07	RPE6
JOSD1	22	39081548	39097561	0.555	rs3026685	4.1929	rs926215	-0.00357	-2.68	-0.67583	14	4	enet	0.30213	2.68E-06	4.93319	8.09E-07	RPE6
THOC1	18	214520	268050	0.36	rs495716	-4.706	rs7244572	-0.010868	-2.85	-2.27521	21	21	blup	0.18415	0.00033	4.91516	8.87E-07	RPE6
TSEN34	19	54693789	54697585	0.647	rs595872	3.3429	rs72087	-0.00543	-3.02	3.2918	13	13	blup	0.514567	4.73E-11	-4.8613	1.17E-06	RPE6
BTBD16	10	1.24E+08	1.24E+08	0.5487	rs2421030	37.8861	rs11200406	-0.0165	3.26	-0.434	35	9	enet	0.247395	2.71E-05	-4.80951	1.51E-06	RPE6
COPS6	7	99700000	99700000	0.1669	rs2527923	-4.56524	rs2572023	-0.0117	2.77	-4.23404	35	16	enet	0.119	0.00373	-4.79501	1.63E-06	RPE6
CFHR1	1	1.97E+08	1.97E+08	0.565	rs1329428	-50.158	rs10494745	-0.0119	2.73	29.3857	36	15	enet	0.03316	0.0602	34.3266	3.15E-258	ProgenitorRPE
ASPM	1	1.97E+08	1.97E+08	0.4763	rs12727325	24.3919	rs2111930	-0.00834	3.03	-2.38057	50	4	enet	0.206375	1.75E-05	-20.6624	7.54E-95	ProgenitorRPE
HTRA1	10	1.24E+08	1.24E+08	0.6544	rs2292627	37.4803	rs12416376	-0.00859	-2.79	-1.91	55	55	blup	0.440518	2.13E-11	15.5247	2.36E-54	ProgenitorRPE
LHX9	1	1.98E+08	1.98E+08	0.3683	rs4086175	-34.6838	rs10754221	-0.0132	2.78	6.32131	25	25	blup	0.178818	6.81E-05	13.8744	9.05E-44	ProgenitorRPE
TACC2	10	1.24E+08	1.24E+08	0.4842	rs4751890	-30.0974	rs3750817	0.000228	2.93	1.25	34	34	blup	0.180355	6.32E-05	12.4187	2.07E-35	ProgenitorRPE
DENND1B	1	1.97E+08	1.98E+08	0.1885	rs1329423	-11.6494	rs2038926	0.00382	3.02	-1.12176	10	10	blup	0.108066	0.00192	-9.38702	6.17E-21	ProgenitorRPE
RP11-15A1.2	19	44406153	44430697	0.4416	rs4420638	-14.5613	rs10425508	-0.00821	2.22	-0.53797	9	9	blup	0.073567	0.00934	-8.6771	4.06E-18	ProgenitorRPE
BUB3	10	1.25E+08	1.25E+08	0.4385	rs2268353	-10.9452	rs2268348	-0.00717	-2.83	-8.79	22	22	blup	0.212383	1.30E-05	8.58479	9.10E-18	ProgenitorRPE
PILRB	7	99900000	1.00E+08	0.4375	rs28578163	7.4819	rs7783550	0.0395	3.35	7.46887	42	42	blup	0.136	0.000515	7.24	4.41E-13	ProgenitorRPE
RP11-282I1.1	10	1.25E+08	1.25E+08	0.5347	rs714816	32.0552	rs4282943	0.0189	3.15	0.04	44	44	blup	0.255726	1.39E-06	-6.76497	1.33E-11	ProgenitorRPE
FAM24B	10	1.25E+08	1.25E+08	0.4634	rs4752700	-22.9634	rs17631911	-0.0131	3.48	-0.149	31	31	blup	0.023375	0.0959	-6.30081	2.96E-10	ProgenitorRPE
CFH	1	1.97E+08	1.97E+08	0.1182	rs12404243	-8.4988	rs12036795	-0.0128	-2.32	-0.818073	5	5	blup	0.053098	0.0238	-6.14123	8.19E-10	ProgenitorRPE
CTB-129P6.11	19	45453301	45457264	0.5399	rs4420638	-14.5613	rs1046282	-0.00538	3.03	0.15329	41	41	blup	0.215781	1.09E-05	-5.96521	2.44E-09	ProgenitorRPE
EPO	7	1.00E+08	1.00E+08	0.2364	rs11762932	5.5267	rs11762932	0.00044	2.41	5.52672	9	9	blup	0.0385	0.0469	5.96	2.56E-09	ProgenitorRPE
CBLC	19	45281126	45303891	0.6021	rs4420638	-14.5613	rs9807819	-0.00564	3.03	-2.87245	36	10	enet	0.314047	5.73E-08	-5.88973	3.87E-09	ProgenitorRPE
PVR	19	45147098	45166850	0.4971	rs4420638	-14.5613	rs8111989	-0.0127	2.65	-4.74917	18	18	blup	0.11522	0.00138	5.8739	4.26E-09	ProgenitorRPE
HMX2	10	1.25E+08	1.25E+08	0.4747	rs10887149	-25.2236	rs12254057	-0.013	2.84	0.525	53	53	blup	0.082104	0.00632	-5.83818	5.28E-09	ProgenitorRPE
NKPD1	19	45653008	45663408	0.5525	rs4420638	-14.5613	rs1046282	0.0285	2.87	0.22826	42	42	blup	0.208329	1.59E-05	-5.72131	1.06E-08	ProgenitorRPE
FOSB	19	45971253	45978437	0.4762	rs4420638	-14.5613	rs11880808	0.0756	2.82	-0.23544	20	8	enet	0.408584	1.82E-10	-5.71335	1.11E-08	ProgenitorRPE
PLA2G12A	4	1.11E+08	1.11E+08	0.3491	rs10033900	10.028	rs2081467	-0.012744	2.83	0.0101	19	15	enet	0.198	2.63E-05	5.59503	2.21E-08	ProgenitorRPE
MOSPD3	7	1.00E+08	1.00E+08	0.2549	rs2283017	4.8708	rs13221286	-0.00947	-2.47	-0.7314	6	6	blup	0.131	0.000672	-5.34	9.45E-08	ProgenitorRPE
GRK7	3	1.41E+08	1.42E+08	0.1499	rs9822195	5.6993	rs13095453	-0.000439	2.98	5.33629	18	1	enet	0.0628	0.0153	5.33629	9.49E-08	ProgenitorRPE
RP11-340E6.1	3	1.41E+08	1.41E+08	0.1784	rs9822195	5.6996	rs13095453	-3.08E-05	3.04	5.33629	22	1	enet	0.103	0.00241	5.33629	9.49E-08	ProgenitorRPE
BAIAP2L2	22	38480896	38506677	0.2967	rs5756908	6.581	rs7289981	0.00128	3.04	0.4821	32	32	blup	0.240038	3.16E-06	-5.31532	1.06E-07	ProgenitorRPE
RP11-60I3.5	9	1.03E+08	1.03E+08	0.1681	rs10739779	-6.9368	rs4989244	-0.0131	2.37	0.38035	8	8	blup	0.059527	0.0177	-5.13051	2.89E-07	ProgenitorRPE
DMWD	19	46286205	46296060	0.6688	rs4420638	-14.5613	rs11083794	-0.00973	-3.13	-1.68813	19	19	blup	0.360445	3.76E-09	4.97826	6.42E-07	ProgenitorRPE
ATP1B3-AS1	3	1.42E+08	1.42E+08	0.1797	rs9822195	5.7111	rs13095453	0.00958	3.05	5.33629	22	2	enet	0.26	1.10E-06	4.9762	6.48E-07	ProgenitorRPE
PSTK	10	1.25E+08	1.25E+08	0.3949	rs6585819	7.9414	rs10788257	0.0621	-4.05	2.19	21	21	blup	0.330176	2.27E-08	-4.97441	6.54E-07	ProgenitorRPE
RP13-991F5.2	17	80434473	80435800	0.4672	rs11150805	-4.4363	rs3204270	-0.00513	2.34	-3.36776	6	6	blup	0.145	0.000346	-4.84107	1.29E-06	ProgenitorRPE
IDH2	15	90600000	90600000	0.5629	rs2238307	5.6479	rs893914	0.159	-3.96	-2.41804	58	58	blup	0.315	5.41E-08	4.76217	1.92E-06	ProgenitorRPE
