# Supplementary material for: Transcriptomic and proteomic retinal pigment epithelium signatures of age-related macular degeneration
Source: Nat Commun. 2022 Jul 26;13:4233. doi: 10.1038/s41467-022-31707-4 (PMC9325891; doi:10.1038/s41467-022-31707-4)
Supplement: Supplementary file 7 — Source Data [file 41467_2022_31707_MOESM7_ESM.xlsx]

## Sheet: Fig 3a
Accession	Uniprot	Means (CONTROL)	Means (GA)	Anova	FC (GA / CONTROL)	Gene Symbol
sp|P29762|RABP1_HUMAN	P29762	8169.67	5661.38	0.0197622	0.692975	CRABP1
sp|P17677-2|NEUM_HUMAN	P17677	3019.41	2163.51	0.0158731	0.716532	GAP43
sp|Q14894|CRYM_HUMAN	Q14894	1120.71	830.154	0.0405177	0.740739	CRYM
sp|Q93045-2|STMN2_HUMAN	Q93045	3158.7	2380.02	0.0013096	0.753482	STMN2
sp|Q02952|AKA12_HUMAN	Q02952	13024.7	9845.58	0.00238134	0.755916	AKAP12
sp|Q9C0F1-2|CEP44_HUMAN	Q9C0F1	898.852	679.751	0.0163728	0.756244	CEP44
sp|P62760|VISL1_HUMAN	P62760	508.026	391.897	0.00129492	0.771412	VSNL1
sp|Q14195-2|DPYL3_HUMAN	Q14195	12703.1	9800.87	0.00889639	0.771534	DPYSL3
sp|P48681|NEST_HUMAN	P48681	8716.68	6812.43	0.0156333	0.781539	NES
sp|Q00688|FKBP3_HUMAN	Q00688	4063.98	3232.6	0.019711	0.795426	FKBP3
sp|P62857|RS28_HUMAN	P62857	1054	841.383	0.0323415	0.798277	RPS28
sp|Q9UK76|HN1_HUMAN	Q9UK76	251.613	201.618	0.0185058	0.801304	HN1
sp|Q16527|CSRP2_HUMAN	Q16527	1653.98	1348.04	0.0329036	0.815032	CSRP2
sp|Q15291-2|RBBP5_HUMAN	Q15291	49.8034	40.6845	0.00244602	0.816902	RBBP5
sp|P46821|MAP1B_HUMAN	P46821	27418.7	22600.2	0.0118716	0.824262	MAP1B
sp|Q9UHB6-4|LIMA1_HUMAN	Q9UHB6	7052.01	6020.67	0.01277	0.853751	LIMA1
sp|Q15121|PEA15_HUMAN	Q15121	3236.04	2768.59	0.00284401	0.855551	PEA15
sp|Q9Y2Z9|COQ6_HUMAN	Q9Y2Z9	687.715	589.15	0.034686	0.856677	COQ6
sp|Q15555|MARE2_HUMAN	Q15555	913.592	783.588	0.00195897	0.857699	MAPRE2
sp|Q7RTV0|PHF5A_HUMAN	Q7RTV0	837.164	718.166	0.0485757	0.857856	PHF5A
sp|P42224|STAT1_HUMAN	P42224	5178.46	4448.7	0.0495249	0.859078	STAT1
sp|P53999|TCP4_HUMAN	P53999	6327.47	5452.31	0.00826269	0.86169	SUB1
sp|Q13442|HAP28_HUMAN	Q13442	3533.96	3053.06	0.00800464	0.86392	PDAP1
sp|P09429|HMGB1_HUMAN	P09429	14126	12233.2	0.0357602	0.866006	HMGB1
sp|P20962|PTMS_HUMAN	P20962	3300.01	2862.53	0.00210266	0.86743	PTMS
sp|Q9H1E3|NUCKS_HUMAN	Q9H1E3	4622.49	4012.41	0.0415295	0.86802	NUCKS1
sp|Q01658|NC2B_HUMAN	Q01658	881.061	765.99	0.000185081	0.869395	DR1
sp|P62256|UBE2H_HUMAN	P62256	208.607	181.398	0.000876797	0.869564	UBE2H
sp|P49418|AMPH_HUMAN	P49418	681.943	594.924	0.000128053	0.872396	AMPH
sp|Q14444|CAPR1_HUMAN	Q14444	5035.58	4394.8	0.000592783	0.87275	CAPRIN1
sp|P49321|NASP_HUMAN	P49321	6841.4	5977	0.0488701	0.873651	NASP
sp|O95425|SVIL_HUMAN	O95425	1608.51	1405.73	0.0411958	0.873934	SVIL
sp|Q8TDX7|NEK7_HUMAN	Q8TDX7	528.577	463.15	0.0100293	0.87622	NEK7
sp|P19525|E2AK2_HUMAN	P19525	2647.31	2321.38	0.0280105	0.87688	EIF2AK2
sp|P39748|FEN1_HUMAN	P39748	1517.86	1333.33	0.0435173	0.878426	FEN1
sp|P27816|MAP4_HUMAN	P27816	29019.1	25524.4	0.0241618	0.879574	MAP4
sp|P43487|RANG_HUMAN	P43487	4047.67	3563.42	0.0147196	0.880365	RANBP1
sp|P37268|FDFT_HUMAN	P37268	333.93	294.852	0.049903	0.882975	FDFT1
sp|O15344|TRI18_HUMAN	O15344	582.558	514.701	0.00784032	0.883519	MID1
sp|Q16643-2|DREB_HUMAN	Q16643	5238.71	4634.84	0.0219824	0.884729	DBN1
sp|Q6PJT7|ZC3HE_HUMAN	Q6PJT7	1113.57	985.768	0.0494067	0.885233	ZC3H14
sp|O60925|PFD1_HUMAN	O60925	2029.13	1797.82	0.0308834	0.886008	PFDN1
sp|P49441|INPP_HUMAN	P49441	322.559	286.413	0.00148528	0.887939	INPP1
sp|Q13951|PEBB_HUMAN	Q13951	793.782	705.437	0.0429823	0.888704	CBFB
sp|P61601|NCALD_HUMAN	P61601	1896.93	1685.94	0.00567415	0.888772	NCALD
sp|Q01974|ROR2_HUMAN	Q01974	476.148	423.67	0.00156497	0.889786	ROR2
sp|Q13308-6|PTK7_HUMAN	Q13308	10324.8	9192.8	0.00767814	0.890365	PTK7
sp|Q99961|SH3G1_HUMAN	Q99961	5385.93	4806.38	0.000514124	0.892395	SH3GL1
sp|O75962|TRIO_HUMAN	O75962	544.833	486.339	0.000355376	0.89264	TRIO
sp|Q9BY32|ITPA_HUMAN	Q9BY32	1341.39	1198.65	0.0416997	0.893591	ITPA
sp|P23588|IF4B_HUMAN	P23588	3383.67	3025.01	0.0259197	0.894003	EIF4B
sp|Q8WZA0|LZIC_HUMAN	Q8WZA0	1878.22	1680.77	0.0148701	0.89487	LZIC
sp|P62263|RS14_HUMAN	P62263	2365.82	2118.56	0.0471603	0.895488	RPS14
sp|Q9HC35|EMAL4_HUMAN	Q9HC35	4389.35	3933	0.00781959	0.896032	EML4
sp|P53602|MVD1_HUMAN	P53602	972.424	873.5	0.0116615	0.898271	MVD
sp|P40855|PEX19_HUMAN	P40855	362.218	325.489	0.00912344	0.898599	PEX19
sp|Q9P2B4|CT2NL_HUMAN	Q9P2B4	787.951	708.679	0.00043269	0.899394	CTTNBP2NL
sp|Q9H5N1|RABE2_HUMAN	Q9H5N1	233.324	210.13	0.00749958	0.900592	RABEP2
sp|Q9Y2D5-6|AKAP2_HUMAN	Q9Y2D5	2350.27	2119.12	0.0200668	0.90165	AKAP2
sp|Q9UKY7|CDV3_HUMAN	Q9UKY7	2287.66	2063.38	0.0277482	0.901962	CDV3
sp|A1X283|SPD2B_HUMAN	A1X283	2120.03	1912.99	0.00759852	0.902341	SH3PXD2B
sp|Q9H8M2|BRD9_HUMAN	Q9H8M2	92.3937	83.4517	0.0176176	0.903219	BRD9
sp|Q8N6T3|ARFG1_HUMAN	Q8N6T3	969.263	875.666	0.00025002	0.903436	ARFGAP1
sp|P49593|PPM1F_HUMAN	P49593	1105.39	999.768	0.000341434	0.904449	PPM1F
sp|O14530|TXND9_HUMAN	O14530	304.386	275.842	0.0349606	0.906225	TXNDC9
sp|Q9BYM8|HOIL1_HUMAN	Q9BYM8	221.057	200.369	0.0237537	0.906415	RBCK1
sp|P78318|IGBP1_HUMAN	P78318	319.715	289.967	0.0110585	0.906954	IGBP1
sp|Q6ZSR9|YJ005_HUMAN	Q6ZSR9	289.315	262.501	0.0156238	0.907317
sp|P10599|THIO_HUMAN	P10599	6943.97	6302.15	0.0311581	0.907571	TXN
sp|Q86UU1-2|PHLB1_HUMAN	Q86UU1	883.398	802.235	0.00385172	0.908123	PHLDB1
sp|P14625|ENPL_HUMAN	P14625	55239.4	60768.9	0.0159855	1.1001	HSP90B1
sp|Q8TCT9|HM13_HUMAN	Q8TCT9	2708.87	2983.16	0.0162224	1.10125	HM13
sp|Q02218|ODO1_HUMAN	Q02218	8190.49	9029.07	0.0142147	1.10239	OGDH
sp|Q96A57-2|TM230_HUMAN	Q96A57	701.836	775.2	0.0160592	1.10453	TMEM230
sp|P28331-2|NDUS1_HUMAN	P28331	9089.85	10047	0.0137847	1.1053	NDUFS1
sp|Q8WW59|SPRY4_HUMAN	Q8WW59	314.563	347.957	0.0180181	1.10616	SPRYD4
sp|P42345|MTOR_HUMAN	P42345	1684.96	1864.28	0.00411068	1.10642	MTOR
sp|P19404|NDUV2_HUMAN	P19404	2383.22	2637.67	0.0456988	1.10677	NDUFV2
sp|P61421|VA0D1_HUMAN	P61421	3855.58	4269.03	0.0400302	1.10723	ATP6V0D1
sp|P27824|CALX_HUMAN	P27824	22947.4	25424.5	0.0470587	1.10795	CANX
sp|P36542|ATPG_HUMAN	P36542	7437.56	8240.98	0.0183725	1.10802	ATP5C1
sp|O95822|DCMC_HUMAN	O95822	654.812	725.988	0.0126716	1.1087	MLYCD
sp|Q8N3P4|VPS8_HUMAN	Q8N3P4	280.737	311.31	0.00601656	1.1089	VPS8
sp|Q8N5K1|CISD2_HUMAN	Q8N5K1	1902.85	2110.21	0.0389739	1.10898	CISD2
sp|P35613|BASI_HUMAN	P35613	8606.48	9549.14	0.0266221	1.10953	BSG
sp|P04075-2|ALDOA_HUMAN	P04075	36729	40771.8	0.0421052	1.11007	ALDOA
sp|O14735|CDIPT_HUMAN	O14735	451.14	501.543	0.00865384	1.11172	CDIPT
sp|O75880|SCO1_HUMAN	O75880	329.322	366.166	0.0332764	1.11188	SCO1
sp|Q96HE7|ERO1A_HUMAN	Q96HE7	6972.03	7754.41	0.0228843	1.11222	ERO1L
sp|Q9NQT4|EXOS5_HUMAN	Q9NQT4	543.892	605.255	0.0256371	1.11282	EXOSC5
sp|P82664|RT10_HUMAN	P82664	625.819	696.446	0.0340693	1.11286	MRPS10
sp|Q9Y289|SC5A6_HUMAN	Q9Y289	146.928	163.55	0.0398115	1.11313	SLC5A6
sp|Q0VGL1|LTOR4_HUMAN	Q0VGL1	1067.83	1189.04	0.0175758	1.11351	LAMTOR4
sp|Q9Y487|VPP2_HUMAN	Q9Y487	439.063	489.106	0.0284082	1.11398	ATP6V0A2
sp|Q9HD20|AT131_HUMAN	Q9HD20	5021.93	5594.88	0.00663696	1.11409	ATP13A1
sp|Q6UW02|CP20A_HUMAN	Q6UW02	709.46	791.213	0.0229959	1.11523	CYP20A1
sp|P49821|NDUV1_HUMAN	P49821	4088.2	4561.72	0.0117036	1.11582	NDUFV1
sp|Q13488|VPP3_HUMAN	Q13488	324.106	361.682	0.0296698	1.11594	TCIRG1
sp|P00491|PNPH_HUMAN	P00491	597.182	666.729	0.0213707	1.11646	PNP
sp|P04066|FUCO_HUMAN	P04066	1767.24	1974.13	0.0138326	1.11707	FUCA1
sp|P27144|KAD4_HUMAN	P27144	3769.35	4211.69	0.0209894	1.11735	AK4
sp|Q96FV2|SCRN2_HUMAN	Q96FV2	374.75	419.515	0.00803781	1.11945	SCRN2
sp|Q6NUM9|RETST_HUMAN	Q6NUM9	367.588	411.863	0.000497804	1.12045	RETSAT
sp|O15258|RER1_HUMAN	O15258	1215.92	1363.13	0.032295	1.12107	RER1
sp|Q9Y277|VDAC3_HUMAN	Q9Y277	6882.15	7716.7	0.0349268	1.12126	VDAC3
sp|P17858-2|K6PL_HUMAN	P17858	8801.16	9874.79	0.00223301	1.12199	PFKL
sp|Q15904|VAS1_HUMAN	Q15904	1178.38	1323.49	0.0279267	1.12315	ATP6AP1
sp|P51798|CLCN7_HUMAN	P51798	339.202	380.991	0.0186658	1.1232	CLCN7
sp|P53007|TXTP_HUMAN	P53007	2676.22	3006.2	0.0104076	1.1233	SLC25A1
sp|Q9BS40|LXN_HUMAN	Q9BS40	344.207	386.908	0.0494033	1.12406	LXN
sp|Q96N66|MBOA7_HUMAN	Q96N66	3000.93	3374.65	0.00237615	1.12453	MBOAT7
sp|Q6IAN0|DRS7B_HUMAN	Q6IAN0	971.141	1092.71	0.0266257	1.12518	DHRS7B
sp|Q6UW68|TM205_HUMAN	Q6UW68	415.228	467.38	0.0110807	1.1256	TMEM205
sp|Q14643-2|ITPR1_HUMAN	Q14643	1400.3	1577.11	0.0233154	1.12627	ITPR1
sp|Q86TX2|ACOT1_HUMAN	Q86TX2	3413.91	3851.46	0.0232828	1.12817	ACOT1
sp|Q9UJS0-2|CMC2_HUMAN	Q9UJS0	3218.17	3632.66	0.0308461	1.1288	SLC25A13
sp|Q15120-2|PDK3_HUMAN	Q15120	176	198.67	0.00940948	1.12881	PDK3
sp|P09525|ANXA4_HUMAN	P09525	9527.54	10757.9	0.0295777	1.12914	ANXA4
sp|Q96GK7|FAH2A_HUMAN	Q96GK7	2239.94	2530.83	0.00345014	1.12986	FAHD2A
sp|Q9BV10|ALG12_HUMAN	Q9BV10	476.662	538.779	0.0145122	1.13032	ALG12
sp|O96000|NDUBA_HUMAN	O96000	1573.43	1778.74	0.00990468	1.13049	NDUFB10
sp|P13807|GYS1_HUMAN	P13807	3500.99	3958.02	0.0149779	1.13054	GYS1
sp|Q11206-4|SIA4C_HUMAN	Q11206	151.634	171.506	0.0245862	1.13105	ST3GAL4
sp|Q9P0J0|NDUAD_HUMAN	Q9P0J0	2006.83	2271.04	0.0308057	1.13166	NDUFA13
##sp|Q9BRK0-2|REEP2_HUMAN	Q9BRK0	1216.31	1376.67	0.00362214	1.13184	##REEP2
sp|O75489|NDUS3_HUMAN	O75489	1822.73	2063.11	0.0260691	1.13188	NDUFS3
sp|O95299|NDUAA_HUMAN	O95299	3069.18	3475.4	0.0285575	1.13235	NDUFA10
sp|Q9P2L0|WDR35_HUMAN	Q9P2L0	209.389	237.344	0.0255653	1.13351	WDR35
sp|Q6P587-3|FAHD1_HUMAN	Q6P587	1005.57	1142.36	0.00263782	1.13603	FAHD1
sp|O43674|NDUB5_HUMAN	O43674	2030.48	2306.81	0.00856409	1.13609	NDUFB5
sp|O95848|NUD14_HUMAN	O95848	268.895	305.688	0.0324458	1.13683	NUDT14
sp|Q05655-2|KPCD_HUMAN	Q05655	571.228	649.955	0.0183236	1.13782	PRKCD
sp|P49789|FHIT_HUMAN	P49789	470.397	535.618	0.00250932	1.13865	FHIT
sp|Q7Z2K6|ERMP1_HUMAN	Q7Z2K6	1853.08	2111.81	0.0311824	1.13963	ERMP1
sp|O43657|TSN6_HUMAN	O43657	806.667	919.821	0.0402328	1.14027	TSPAN6
sp|P13929|ENOB_HUMAN	P13929	2551.93	2911.01	0.0495772	1.14071	ENO3
sp|Q06136|KDSR_HUMAN	Q06136	901.813	1029.12	0.00332849	1.14117	KDSR
sp|Q3YBM2|T176B_HUMAN	Q3YBM2	69.9556	79.8495	0.0297189	1.14143	TMEM176B
sp|P00813|ADA_HUMAN	P00813	1507.59	1720.98	0.00435403	1.14154	ADA
sp|P51970|NDUA8_HUMAN	P51970	2578.03	2946.19	0.0204345	1.14281	NDUFA8
sp|Q9UBX3-2|DIC_HUMAN	Q9UBX3	717.515	821.077	0.00834706	1.14433	SLC25A10
sp|Q9H3H5|GPT_HUMAN	Q9H3H5	503.35	576.009	0.000755591	1.14435	DPAGT1
sp|Q9BQA9|CQ062_HUMAN	Q9BQA9	729.125	835.043	0.00853318	1.14527	C17orf62
sp|Q9BRF8|CPPED_HUMAN	Q9BRF8	517.691	593	0.0482625	1.14547	CPPED1
sp|Q9NSC5|HOME3_HUMAN	Q9NSC5	631.63	724.046	0.0296645	1.14631	HOMER3
sp|P07203|GPX1_HUMAN	P07203	3754.44	4315.62	0.036923	1.14947	GPX1
sp|Q8NHP6|MSPD2_HUMAN	Q8NHP6	1158.33	1331.65	0.0283948	1.14963	MOSPD2
sp|P51178-2|PLCD1_HUMAN	P51178	1943.37	2235.21	0.00393307	1.15017	PLCD1
sp|Q6UX07|DHR13_HUMAN	Q6UX07	199.522	229.753	0.0218394	1.15152	DHRS13
sp|Q53GQ0|DHB12_HUMAN	Q53GQ0	6359.12	7325.79	0.0166734	1.15201	HSD17B12
sp|Q86TU7|SETD3_HUMAN	Q86TU7	408.761	471.293	0.0166405	1.15298	SETD3
sp|Q8NF86|PRS33_HUMAN	Q8NF86	438.553	505.868	0.0401969	1.15349	PRSS33
sp|Q96PU5|NED4L_HUMAN	Q96PU5	2821.98	3256.3	0.0132436	1.15391	NEDD4L
sp|O95167|NDUA3_HUMAN	O95167	307.967	355.664	0.014517	1.15488	NDUFA3
sp|Q9NZ01|TECR_HUMAN	Q9NZ01	1696.4	1963.12	0.0284394	1.15722	TECR
sp|Q8WUY8|NAT14_HUMAN	Q8WUY8	426.535	493.84	0.042687	1.15779	NAT14
sp|Q96A26|F162A_HUMAN	Q96A26	1428.5	1654.74	0.00915114	1.15837	FAM162A
sp|Q9BV44|THUM3_HUMAN	Q9BV44	247.16	286.526	0.00454424	1.15928	THUMPD3
sp|Q4U2R6|RM51_HUMAN	Q4U2R6	137.955	159.979	0.0164122	1.15965	MRPL51
sp|P12429|ANXA3_HUMAN	P12429	4147.91	4815.79	0.0483698	1.16101	ANXA3
sp|P17900|SAP3_HUMAN	P17900	4156.81	4826.92	0.0410179	1.16121	GM2A
sp|Q16795|NDUA9_HUMAN	Q16795	4023.76	4677.82	0.00706535	1.16255	NDUFA9
sp|Q8TC12|RDH11_HUMAN	Q8TC12	4128.92	4806.26	0.0470991	1.16405	RDH11
sp|Q6DKK2|TTC19_HUMAN	Q6DKK2	362.284	422.075	0.0195896	1.16504	TTC19
sp|P31937|3HIDH_HUMAN	P31937	3678.74	4298.14	0.0273167	1.16837	HIBADH
sp|P53985|MOT1_HUMAN	P53985	2181.97	2555.16	0.0104366	1.17104	SLC16A1
sp|Q9BTY2|FUCO2_HUMAN	Q9BTY2	1824.9	2138.51	0.0112468	1.17185	FUCA2
sp|O00217|NDUS8_HUMAN	O00217	1393.3	1633.19	0.0133764	1.17218	NDUFS8
sp|P00533|EGFR_HUMAN	P00533	2442.01	2865.57	0.0115666	1.17345	EGFR
sp|Q13510-2|ASAH1_HUMAN	Q13510	6840.48	8034.09	0.0364034	1.17449	ASAH1
sp|Q86X10-3|RLGPB_HUMAN	Q86X10	267.871	314.969	0.023347	1.17583	RALGAPB
sp|P21964|COMT_HUMAN	P21964	3143	3696.65	0.0154171	1.17615	COMT
sp|P15104|GLNA_HUMAN	P15104	1704.75	2006.55	0.0107488	1.17704	GLUL
sp|Q15147-4|PLCB4_HUMAN	Q15147	551.515	649.184	0.00305654	1.17709	PLCB4
sp|O43676|NDUB3_HUMAN	O43676	2274.76	2678.98	0.00167985	1.1777	NDUFB3
sp|O95298|NDUC2_HUMAN	O95298	985.485	1162.3	0.0178518	1.17942	NDUFC2
sp|P03928|ATP8_HUMAN	P03928	356.011	420.889	0.021228	1.18223	MT-ATP8
sp|Q8TB22-2|SPT20_HUMAN	Q8TB22	913.331	1080.9	0.00784259	1.18347	SPATA20
sp|Q9UHA4|LTOR3_HUMAN	Q9UHA4	619.376	733.254	0.00263607	1.18386	LAMTOR3
sp|P56556|NDUA6_HUMAN	P56556	2554.75	3038.6	0.00749323	1.18939	NDUFA6
sp|Q13637|RAB32_HUMAN	Q13637	2332.82	2783.13	0.010489	1.19303	RAB32
sp|Q9BXJ0|C1QT5_HUMAN	Q9BXJ0	661.921	790.347	0.0117499	1.19402	C1QTNF5
sp|Q13822-2|ENPP2_HUMAN	Q13822	282.145	337.151	0.0137047	1.19496	ENPP2
sp|P09211|GSTP1_HUMAN	P09211	16602.7	19853.7	0.0338326	1.19581	GSTP1
sp|Q9NSY0|NRBP2_HUMAN	Q9NSY0	217.903	260.701	0.0445824	1.19641	NRBP2
sp|P16144|ITB4_HUMAN	P16144	3343.43	4005.18	0.0204893	1.19793	ITGB4
sp|Q86UY8|NT5D3_HUMAN	Q86UY8	928.237	1114.67	0.00839589	1.20084	NT5DC3
sp|O76011|KRT34_HUMAN_contaminant	O76011	600.257	720.869	0.0272913	1.20093	KRT34
sp|Q00765|REEP5_HUMAN	Q00765	5724.6	6880.79	0.0433927	1.20197	REEP5
sp|O43272|PROD_HUMAN	O43272	246.898	296.979	0.0293341	1.20284	PRODH
sp|Q8N474|SFRP1_HUMAN	Q8N474	1191.41	1433.08	0.0271388	1.20284	SFRP1
sp|P15924|DESP_HUMAN_contaminant	P15924	12663.2	15232.4	0.00583637	1.20289	DSP
##sp|Q9H799|CE042_HUMAN	Q9H799	1527.14	1840.52	0.00413892	1.2052	##C5orf42
sp|Q02978|M2OM_HUMAN	Q02978	4179.96	5040.79	0.0111442	1.20594	SLC25A11
sp|O15427|MOT4_HUMAN	O15427	2474.21	2985.09	0.00199715	1.20648	SLC16A3
sp|Q9HB19|PKHA2_HUMAN	Q9HB19	898.818	1086.58	0.0112304	1.2089	PLEKHA2
sp|P0CG29|GST2_HUMAN	P0CG29	1377.62	1665.49	0.0282273	1.20896	GSTT2
sp|P28676|GRAN_HUMAN	P28676	1462.55	1771.22	0.0247413	1.21105	GCA
sp|Q9HCN8|SDF2L_HUMAN	Q9HCN8	809.301	981.608	0.00502648	1.21291	SDF2L1
sp|P10109|ADX_HUMAN	P10109	504.549	613.379	0.0107503	1.2157	FDX1
sp|P21926|CD9_HUMAN	P21926	500.354	610.436	0.0291338	1.22001	CD9
sp|P54687-5|BCAT1_HUMAN	P54687	5015.53	6124.31	0.0062978	1.22107	BCAT1
sp|Q86Y39|NDUAB_HUMAN	Q86Y39	580.857	709.757	0.00124314	1.22191	NDUFA11
sp|P50453|SPB9_HUMAN	P50453	9040.61	11065.8	0.0357253	1.22401	SERPINB9
sp|Q08431|MFGM_HUMAN	Q08431	3345.81	4097.51	0.0285476	1.22467	MFGE8
sp|P51810|GP143_HUMAN	P51810	950.24	1165.82	0.017164	1.22687	GPR143
sp|P02649|APOE_HUMAN	P02649	5141.6	6312.59	0.0233655	1.22775	APOE
sp|Q7Z2K8|GRIN1_HUMAN	Q7Z2K8	1084.73	1333.5	0.0332056	1.22933	GPR
sp|Q8WUK0|PTPM1_HUMAN	Q8WUK0	355.053	437.331	0.0217039	1.23174	PTPMT1
sp|P35908|K22E_HUMAN_contaminant	P35908	16160.6	19937.4	0.0396709	1.23371	KRT2
sp|Q99643|C560_HUMAN	Q99643	635.495	786.973	0.0100281	1.23836	SDHC
sp|Q8N436|CPXM2_HUMAN	Q8N436	350.56	434.357	0.00668718	1.23904	CPXM2
sp|Q8NBN7|RDH13_HUMAN	Q8NBN7	578.516	719.822	0.00102089	1.24426	RDH13
sp|O94875-11|SRBS2_HUMAN	O948751	2568.79	3198	0.0459226	1.24494	SORBS2
sp|Q08380|LG3BP_HUMAN	Q08380	5175.79	6445.81	0.0101578	1.24538	LGALS3BP
sp|Q02318|CP27A_HUMAN	Q02318	2810.55	3501.13	0.0208955	1.24571	CYP27A1
sp|Q8WTV0|SCRB1_HUMAN	Q8WTV0	1113.28	1397.66	0.0130305	1.25544	SCARB1
sp|P30536|TSPOA_HUMAN	P30536	670.376	843.272	0.0481941	1.25791	TSPO
sp|Q14956|GPNMB_HUMAN	Q14956	4288.96	5440.1	0.00319473	1.2684	GPNMB
sp|P41222|PTGDS_HUMAN	P41222	2345.25	2982.62	0.0105472	1.27177	PTGDS
sp|Q12805|FBLN3_HUMAN	Q12805	2419.68	3117.68	0.0332208	1.28847	EFEMP1
sp|P36955|PEDF_HUMAN	P36955	5063.35	6538.95	0.015699	1.29143	SERPINF1
sp|O14967|CLGN_HUMAN	O14967	2297.71	2974.92	0.0152688	1.29473	CLGN
sp|Q92765|SFRP3_HUMAN	Q92765	835.965	1085.51	0.00724337	1.29851	FRZB
sp|Q9H6S3|ES8L2_HUMAN	Q9H6S3	586.559	761.858	0.000169942	1.29886	EPS8L2
sp|P10620|MGST1_HUMAN	P10620	450.001	588.539	0.00219051	1.30786	MGST1
sp|P11166|GTR1_HUMAN	P11166	9236.44	12258.2	0.0200299	1.32715	SLC2A1
sp|Q9H1Z9|TSN10_HUMAN	Q9H1Z9	1061.66	1409.87	0.0282378	1.32799	TSPAN10
sp|P00736|C1R_HUMAN	P00736	398.889	530.339	0.00112126	1.32954	C1R
sp|P35625|TIMP3_HUMAN	P35625	1891.46	2524.71	8.46224e-05	1.33479	TIMP3
sp|P40967-2|PMEL_HUMAN	P40967	6423.79	8582.17	0.0263582	1.336	PMEL
sp|Q9HBH0|RHOF_HUMAN	Q9HBH0	324.871	439.74	0.0159189	1.35358	RHOF
sp|P27701|CD82_HUMAN	P27701	276.946	379.741	0.00699195	1.37117	CD82
##sp|A4D2H0|CTGEF_HUMAN	A4D2H0	981.292	1443.42	0.0274249	1.47094	CTAGE15

## Sheet:  Fig 3b
Original File Data for Figure 3b (Venn Diagram)
#term ID	term description	observed gene count	background gene count	strength	false discovery rate	matching proteins in your network (IDs)	matching proteins in your network (labels)
GO:0042775	mitochondrial ATP synthesis coupled electron transport	15	78	1.21	3.31e-11	9606.ENSP00000237889,9606.ENSP00000252711,9606.ENSP00000259037,9606.ENSP00000263774,9606.ENSP00000266544,9606.ENSP00000268668,9606.ENSP00000281031,9606.ENSP00000315774,9606.ENSP00000322450,9606.ENSP00000327268,9606.ENSP00000356953,9606.ENSP00000362873,9606.ENSP00000392709,9606.ENSP00000418438,9606.ENSP00000418842	NDUFB3,NDUFA10,NDUFB5,NDUFS3,NDUFA9,NDUFB10,NDUFC2,NDUFS8,NDUFV1,NDUFV2,SDHC,NDUFA8,NDUFS1,NDUFA3,NDUFA6
GO:0022904	respiratory electron transport chain	16	96	1.15	3.53e-11	9606.ENSP00000237889,9606.ENSP00000252711,9606.ENSP00000259037,9606.ENSP00000263774,9606.ENSP00000266544,9606.ENSP00000268668,9606.ENSP00000281031,9606.ENSP00000315774,9606.ENSP00000322450,9606.ENSP00000327268,9606.ENSP00000356953,9606.ENSP00000362873,9606.ENSP00000392709,9606.ENSP00000400101,9606.ENSP00000418438,9606.ENSP00000418842	NDUFB3,NDUFA10,NDUFB5,NDUFS3,NDUFA9,NDUFB10,NDUFC2,NDUFS8,NDUFV1,NDUFV2,SDHC,NDUFA8,NDUFS1,SLC25A13,NDUFA3,NDUFA6
GO:0072593	reactive oxygen species metabolic process	6	103	0.69	0.0333	9606.ENSP00000263774,9606.ENSP00000275493,9606.ENSP00000309714,9606.ENSP00000392709,9606.ENSP00000407375,9606.ENSP00000423673	NDUFS3,EGFR,SH3PXD2B,NDUFS1,GPX1,NDUFA13
GO:0006120	mitochondrial electron transport, NADH to ubiquinone	14	44	1.43	6.03e-13	9606.ENSP00000237889,9606.ENSP00000252711,9606.ENSP00000259037,9606.ENSP00000263774,9606.ENSP00000266544,9606.ENSP00000268668,9606.ENSP00000281031,9606.ENSP00000315774,9606.ENSP00000322450,9606.ENSP00000327268,9606.ENSP00000362873,9606.ENSP00000392709,9606.ENSP00000418438,9606.ENSP00000418842	NDUFB3,NDUFA10,NDUFB5,NDUFS3,NDUFA9,NDUFB10,NDUFC2,NDUFS8,NDUFV1,NDUFV2,NDUFA8,NDUFS1,NDUFA3,NDUFA6
GO:0032981	mitochondrial respiratory chain complex I assembly	16	65	1.32	2.43e-13	9606.ENSP00000237889,9606.ENSP00000252711,9606.ENSP00000259037,9606.ENSP00000263774,9606.ENSP00000266544,9606.ENSP00000268668,9606.ENSP00000281031,9606.ENSP00000315774,9606.ENSP00000322450,9606.ENSP00000327268,9606.ENSP00000362873,9606.ENSP00000389160,9606.ENSP00000392709,9606.ENSP00000418438,9606.ENSP00000418842,9606.ENSP00000423673	NDUFB3,NDUFA10,NDUFB5,NDUFS3,NDUFA9,NDUFB10,NDUFC2,NDUFS8,NDUFV1,NDUFV2,NDUFA8,NDUFA11,NDUFS1,NDUFA3,NDUFA6,NDUFA13
GO:0006119	oxidative phosphorylation	17	100	1.16	5e-12	9606.ENSP00000237889,9606.ENSP00000252711,9606.ENSP00000259037,9606.ENSP00000263774,9606.ENSP00000266544,9606.ENSP00000268668,9606.ENSP00000281031,9606.ENSP00000315774,9606.ENSP00000322450,9606.ENSP00000327268,9606.ENSP00000349142,9606.ENSP00000355265,9606.ENSP00000356953,9606.ENSP00000362873,9606.ENSP00000392709,9606.ENSP00000418438,9606.ENSP00000418842	NDUFB3,NDUFA10,NDUFB5,NDUFS3,NDUFA9,NDUFB10,NDUFC2,NDUFS8,NDUFV1,NDUFV2,ATP5C1,MT-ATP8,SDHC,NDUFA8,NDUFS1,NDUFA3,NDUFA6
GO:0046034	ATP metabolic process	25	190	1.05	4.36e-15	9606.ENSP00000222673,9606.ENSP00000237889,9606.ENSP00000252711,9606.ENSP00000259037,9606.ENSP00000263774,9606.ENSP00000265686,9606.ENSP00000266544,9606.ENSP00000268668,9606.ENSP00000269848,9606.ENSP00000281031,9606.ENSP00000315774,9606.ENSP00000322450,9606.ENSP00000324105,9606.ENSP00000327268,9606.ENSP00000332247,9606.ENSP00000349142,9606.ENSP00000355265,9606.ENSP00000356953,9606.ENSP00000362873,…	OGDH,NDUFB3,NDUFA10,NDUFB5,NDUFS3,TCIRG1,NDUFA9,NDUFB10,PFKL,NDUFC2,NDUFS8,NDUFV1,ENO3,NDUFV2,ATP6V0A2,ATP5C1,MT-ATP8,SDHC,NDUFA8,ALDOA,AK4,NDUFS1,SLC25A13,NDUFA3,NDUFA6

## Sheet: Fig 3c
#term ID	term description	observed gene count	background gene count	strength	false discovery rate	matching proteins in your network (IDs)	matching proteins in your network (labels)
hsa00190	Oxidative phosphorylation	23	131	1.17	8.98e-17	9606.ENSP00000237889,9606.ENSP00000252711,9606.ENSP00000259037,9606.ENSP00000263774,9606.ENSP00000265686,9606.ENSP00000266544,9606.ENSP00000268668,9606.ENSP00000281031,9606.ENSP00000290949,9606.ENSP00000315774,9606.ENSP00000322450,9606.ENSP00000327268,9606.ENSP00000332247,9606.ENSP00000349142,9606.ENSP00000355265,9606.ENSP00000356953,9606.ENSP00000358777,9606.ENSP00000362873,9606.ENSP00000389160,…	NDUFB3,NDUFA10,NDUFB5,NDUFS3,TCIRG1,NDUFA9,NDUFB10,NDUFC2,ATP6V0D1,NDUFS8,NDUFV1,NDUFV2,ATP6V0A2,ATP5C1,MT-ATP8,SDHC,ATP6AP1,NDUFA8,NDUFA11,NDUFS1,NDUFA3,NDUFA6,NDUFA13

## Sheet: Fig 3d
#term ID	term description	observed gene count	background gene count	strength	false discovery rate	matching proteins in your network (IDs)	matching proteins in your network (labels)
GO:0042445	hormone metabolic process	10	186	0.66	0.0034	9606.ENSP00000219599,9606.ENSP00000260270,9606.ENSP00000261693,9606.ENSP00000278353,9606.ENSP00000295802,9606.ENSP00000299529,9606.ENSP00000354511,9606.ENSP00000370750,9606.ENSP00000379563,9606.ENSP00000391121	CRYM,FDX1,SCARB1,HSD17B12,RETSAT,CRABP1,COMT,RDH11,TSPO,RDH13

## Sheet: Fig 3e
#term ID	term description	observed gene count	background gene count	strength	false discovery rate	matching proteins in your network (IDs)	matching proteins in your network (labels)
GO:0008610	lipid biosynthetic process	18	575	0.42	0.0066	9606.ENSP00000215567,9606.ENSP00000219789,9606.ENSP00000245615,9606.ENSP00000258415,9606.ENSP00000260270,9606.ENSP00000261693,9606.ENSP00000262430,9606.ENSP00000278353,9606.ENSP00000301012,9606.ENSP00000325958,9606.ENSP00000360687,9606.ENSP00000378887,9606.ENSP00000379563,9606.ENSP00000385083,9606.ENSP00000386597,9606.ENSP00000436047,9606.ENSP00000480828,9606.ENSP00000482228	TECR,CDIPT,MBOAT7,CYP27A1,FDX1,SCARB1,MLYCD,HSD17B12,MVD,PTPMT1,PTGDS,DHRS7B,TSPO,KDSR,DPAGT1,ST3GAL4,FDFT1,PLEKHA2

## Sheet: Fig 3f
#term ID	term description	observed gene count	background gene count	strength	false discovery rate	matching proteins in your network (IDs)	matching proteins in your network (labels)
hsa04979	Cholesterol metabolism	5	48	0.95	0.0089	9606.ENSP00000252486,9606.ENSP00000258415,9606.ENSP00000261693,9606.ENSP00000379563,9606.ENSP00000428845	APOE,CYP27A1,SCARB1,TSPO,VDAC3

## Sheet: Fig 3g
#term ID	term description	observed gene count	background gene count	strength	false discovery rate	matching proteins in your network (IDs)	matching proteins in your network (labels)
GO:0006094	gluconeogenesis	6	46	1.04	0.0011	9606.ENSP00000215882,9606.ENSP00000225665,9606.ENSP00000324105,9606.ENSP00000378669,9606.ENSP00000400101,9606.ENSP00000446242	SLC25A1,SLC25A11,ENO3,ALDOA,SLC25A13,SLC25A10

## Sheet: Fig 6a  
		Westernblots used for quantifications in Fig 6a																					Figure 6a WB and for quantifications of Fig 6a
		Male																					Female																					Male			Female
		Control						Diseased											Normalised to control				Control					Diseased												Normalised to control				Control
		1	2	3	4	5	6	7	8	9	10	11	12			Male			Male				1	2	3	4	5	6	7	8	9	10					Female			Female				1	2	3	4	5	6
																Complex 1			Complex 1																		Complex 1			Complex 1
	Gel 1															Control	Diseased		Control	Diseased		Gel 2															Control	Diseased		Control	Diseased
																0.368835	1.74787		0.421342	1.99669																	0.639317	0.722954		0.83863	0.948342		Gel 4
																0.485437	1.67734		0.554543	1.91612																	0.797238	1.39955		1.04578	1.83588
	Complex 1	12283.8	14373.2	10031.1	4587.47	16330.5	27595.4	22770.9	35138.5	28957.9	12250.5	17317	39460.5			0.468858	1.49849		0.535604	1.71181		Complex 1	14191.6	15779	11867.4	3920.35	23423.9	7370.66	15515.7	34087.3	59495.2	45907.1					0.581289	2.21018		0.762511	2.89923
	total protein	33304.2	29608.7	21394.8	19838.2	12560.9	11508.6	13027.8	20949	19324.7	11467.5	13541.8	34243.5			0.231244	1.06828		0.264164	1.22035		total protein	22198.1	19792	20415.7	17348.9	14940	10195.2	11086.1	15422.9	16830.4	16337					0.225971	3.53498		0.29642	4.63704		Complex 1	31163.1	14144.9	3536.84	3675.1	2442.2	2417.45
	Normalised	0.368835	0.485437	0.468858	0.231244	1.30011	2.39781	1.74787	1.67734	1.49849	1.06828	1.27879	1.15235			1.30011	1.27879		1.48519	1.46083		Normalised	0.639317	0.797238	0.581289	0.225971	1.56786	0.722954	1.39955	2.21018	3.53498	2.81					1.56786	2.81		2.05665	3.68605		total protein	23516.7	20383.9	21518.1	33463.5	20221.8	17870.9
																2.39781	1.15235		2.73916	1.31639																							Normalised	1.32515	0.693923	0.164366	0.109824	0.120771	0.135273
															Average	0.875383	1.40385		1	1.6037															14191.6	Average	0.762335	2.48868		1	2.80131
															T-test		0.172479			0.172479															15779	T-test		0.035843			0.035843
		Control						Diseased															Control					Diseased							11867.4									Male			Female
		1	2	3	4	5	6	7	8	9	10	11	12						Normalised to control				1	2	3	4	5	6	7	8	9	10			3920.35					Normalised to control				Control
																Male			Male																23423.9		Female			Female				1	2	3	4	5	6
																Complex 2			Complex 2																7370.66		Complex 2			Complex 2
	Gel 1															Control	Diseased		Control	Diseased		Gel 2													15515.7		Control	Diseased		Control	Diseased
																0.82006	0.551363		1.20739	0.811786															34087.3		0.542315	0.994059		0.624248	1.14424		Gel 4
																0.771486	0.328644		1.13588	0.48387															59495.2		0.819256	1.01856		0.943028	1.17245
	Complex 2	27311.4	22842.7	12098	7969.3	8172.66	9964.32	7183.05	6884.76	13303.7	7760.35	5748.71	13219.9			0.565466	0.68843		0.832549	1.01359		Complex 2	12038.4	16214.7	15353.1	11015.6	23832.6	10134.6	11292	23180.3	16453.8	13634.8			45907.1		0.752022	1.50299		0.865636	1.73005
	total protein	33304.2	29608.7	21394.8	19838.2	12560.9	11508.6	13027.8	20949	19324.7	11467.5	13541.8	34243.5			0.401715	0.676724		0.591455	0.996358		total protein	22198.1	19792	20415.7	17348.9	14940	10195.2	11086.1	15422.9	16830.4	16337					0.634943	0.977623		0.730869	1.12532		Complex 2	13921	2735.65	7734.9	4067.76	13987.1	10887.8
	Normalised	0.82006	0.771486	0.565466	0.401715	0.650645	0.865816	0.551363	0.328644	0.68843	0.676724	0.424517	0.386056			0.650645	0.424517		0.957961	0.625027		Normalised	0.542315	0.819256	0.752022	0.634943	1.59522	0.994059	1.01856	1.50299	0.977623	0.834595					1.59522	0.834595		1.83622	0.960685		total protein	23516.7	20383.9	21518.1	33463.5	20221.8	17870.9
																0.865816	0.386056		1.27476	0.5684																							Normalised	0.591963	0.134206	0.35946	0.121558	0.691685	0.609248
															Average	0.679198	0.509289		1	0.749839																Average	0.86875	1.08344		1	1.22655
															T-test		0.104025			0.104025																T-test		0.396362			0.396362			Male			Female
																																												Control
		Control						Diseased															Control					Diseased																1	2	3	4	5	6
		1	2	3	4	5	6	7	8	9	10	11	12						Normalised to control				1	2	3	4	5	6	7	8	9	10								Normalised to control
																Male			Male																		Female			Female
																Complex 3			Complex 3																		Complex 3			Complex 3			Gel 4
	Gel 1															Control	Diseased		Control	Diseased		Gel 2															Control	Diseased		Control	Diseased
																0.21816	0.219269		0.478614	0.481046																	0.10362	0.149361		0.376237	0.542316
																0.300647	0.143626		0.65958	0.315097																	0.169037	0.131939		0.61376	0.479058		Complex 3	29614.2	37294.5	27986.5	15266.8	18002.9	15502.1
	Complex 3	7265.64	8901.78	7225.1	24220.2	3261.37	4578.71	2856.59	3008.83	3350.66	2818.1	21763.8	5455.47			0.337704	0.173388		0.740878	0.380389		Complex 3	2300.18	3345.59	10467.3	8324.85	1671	1522.76	1462.69	24609.3	6502.95	7136.57					0.512708	1.59564		1.8616	5.79363		total protein	23516.7	20383.9	21518.1	33463.5	20221.8	17870.9
	total protein	33304.2	29608.7	21394.8	19838.2	12560.9	11508.6	13027.8	20949	19324.7	11467.5	13541.8	34243.5			1.22089	0.245747		2.67847	0.539135		total protein	22198.1	19792	20415.7	17348.9	14940	10195.2	11086.1	15422.9	16830.4	16337					0.479849	0.38638		1.74229	1.40292		Normalised	1.25928	1.82961	1.3006	0.456222	0.890273	0.867449
	Normalised	0.21816	0.300647	0.337704	1.22089	0.259645	0.397852	0.219269	0.143626	0.173388	0.245747	1.60716	0.159314			0.259645	1.60716		0.569627	3.5259		Normalised	0.10362	0.169037	0.512708	0.479849	0.111847	0.149361	0.131939	1.59564	0.38638	0.436834					0.111847	0.436834		0.406109	1.58611
																0.397852	0.159314		0.872834	0.349513
															Average	0.455816	0.424751		1	0.931848																Average	0.275412	0.54003		1	1.96081
															T-test		0.914835			0.914835																T-test		0.381557			0.381557			Male			Female
		Control						Diseased															Control					Diseased																Control
		1	2	3	4	5	6	7	8	9	10	11	12						Normalised to control				1	2	3	4	5	6	7	8	9	10								Normalised to control				1	2	3	4	5	6
																Male			Male																		Female			Female
																Complex 4			Complex 4																		Complex 4			Complex 4
	Gel 1															Control	Diseased		Control	Diseased		Gel 2															Control	Diseased		Control	Diseased		Gel 4
																0.756729	1.56979		0.586494	1.21665																	0.658506	2.19536		0.624778	2.08291
																0.555321	0.97451		0.430395	0.755282																	0.964314	2.07749		0.914924	1.97109
	Complex 4	25202.2	16442.3	16501.2	10365.3	19412.1	41319.2	20451	20415	12674.5	11029.4	17076.6	16452.9			0.771274	0.655872		0.597766	0.508325		Complex 4	14617.6	19085.7	6359.61	5506.2	45092.1	22382.1	23031.4	31349.3	42101.4	53383.7					0.311505	2.03265		0.295551	1.92854		Complex 4	13292.1	14257.7	15716.7	44575.5	35224.8	29414.8
	total protein	33304.2	29608.7	21394.8	19838.2	12560.9	11508.6	13027.8	20949	19324.7	11467.5	13541.8	34243.5			0.522492	0.961795		0.404951	0.745427		total protein	22198.1	19792	20415.7	17348.9	14940	10195.2	11086.1	15422.9	16830.4	16337					0.31738	2.5015		0.301124	2.37338		total protein	23516.7	20383.9	21518.1	33463.5	20221.8	17870.9
	Normalised	0.756729	0.555321	0.771274	0.522492	1.54545	3.5903	1.56979	0.97451	0.655872	0.961795	1.26103	0.480467			1.54545	1.26103		1.19778	0.977347		Normalised	0.658506	0.964314	0.311505	0.31738	3.01821	2.19536	2.07749	2.03265	2.5015	3.26765					3.01821	3.26765		2.86362	3.10029		Normalised	0.565218	0.699459	0.730395	1.33207	1.74192	1.64597
																3.5903	0.480467		2.78262	0.37238
															Average	1.29026	0.983911		1	0.762568																Average	1.05398	2.41493		1	2.29124
															T-test		0.56185			0.56185																T-test		0.0397881			0.0397881
		Control						Diseased															Control					Diseased
		1	2	3	4	5	6	7	8	9	10	11	12						Normalised to control				1	2	3	4	5	6	7	8	9	10								Normalised to control				Male			Female
																Male			Male																		Female			Female				Control
																Complex 5			Complex 5																		Complex 5			Complex 5				1	2	3	4	5	6
	Gel 1															Control	Diseased		Control	Diseased		Gel 2															Control	Diseased		Control	Diseased
																1.19561	2.34909		0.659054	1.29489																	2.44097	5.08541		1.06081	2.21005
																1.17582	1.31549		0.648146	0.725135																	2.65757	4.61425		1.15494	2.00529		Gel 4
	Complex 5	39818.8	34814.6	29331.2	24458.8	32526.3	38208.4	30603.5	27558.2	30834.5	25437.8	18334.8	31803.9			1.37095	1.5956		0.755707	0.879539		Complex 5	54184.9	52598.7	42284.1	12828.3	53725.4	51846.7	51154.2	30485	51523.6	44952.1					2.07116	1.97661		0.900095	0.859007
	total protein	33304.2	29608.7	21394.8	19838.2	12560.9	11508.6	13027.8	20949	19324.7	11467.5	13541.8	34243.5			1.23291	2.21825		0.679617	1.22276		total protein	22198.1	19792	20415.7	17348.9	14940	10195.2	11086.1	15422.9	16830.4	16337					0.739431	3.06133		0.321346	1.33041
	Normalised	1.19561	1.17582	1.37095	1.23291	2.5895	3.31999	2.34909	1.31549	1.5956	2.21825	1.35395	0.928756			2.5895	1.35395		1.4274	0.746333		Normalised	2.44097	2.65757	2.07116	0.739431	3.59607	5.08541	4.61425	1.97661	3.06133	2.75155					3.59607	2.75155		1.5628	1.19578		Complex 5	46733.7	19560.1	37385.5	46401.2	45036.1	41903.4
																3.31999	0.928756		1.83007	0.511956																							total protein	23516.7	20383.9	21518.1	33463.5	20221.8	17870.9
															Average	1.81413	1.62686		1	0.896768																Average	2.30104	3.49783		1	1.52011		Normalised	1.98726	0.959584	1.7374	1.38662	2.22711	2.34479
															T-test		0.677206			0.677206																T-test		0.147533			0.147533
																							2300.18		14617.6		54184.9
			20463.5	16543.8	33304.2																		3345.59		19085.7		52598.7
			21171.6	16117.6	29608.7																		10467.3		6359.61		42284.1
			15357.3	11072.5	21394.8																		8324.85		5506.2		12828.3
			12044.7	7117	19838.2																		1671		45092.1		53725.4																23516.7
			7192.78	6624.3	12560.9																		1522.76		22382.1		51846.7																20383.9
			9345.12	6296.78	11508.6																		1462.69		23031.4		51154.2																21518.1
			8662.3	5873.66	13027.8																		24609.3		31349.3		30485																33463.5
			12167.4	11319.7	20949																		6502.95		42101.4		51523.6																20221.8
			12956.3	12262	19324.7																		7136.57		53383.7		44952.1																17870.9
			8467.93	6797.64	11467.5																																						19943.2
			7530.3	7835	13541.8																																						15988.2
			20183.1	19638.8	34243.5																																						18576
																																											23934.8
																																											26797.7
																																											29266.3
[truncated: 26 more columns]

## Sheet: Fig 6b
	Assay Well Parameter Calculations
																							Control	Disease		Control	Disease		Control	Disease		Control	Disease		Control	Disease		Control	Disease
																							Male			Male			Male			Male			Male			Male
	Group Name	Assay Wells	Non-Mitochondrial Oxygen Consumption	Basal Respiration	Maximal Respiration	Proton Leak	ATP Production	Spare Respiratory Capacity	Spare Respiratory Capacity as a %	Coupling Efficiency	Protein			Non-Mitochondrial Oxygen Consumption	Basal Respiration	Maximal Respiration	Proton Leak	ATP Production	Spare Respiratory Capacity				Non-Mitochondrial Oxygen Consumption			Basal Respiration			Maximal Respiration			Proton Leak			ATP Production			Spare Respiratory Capacity
	Sample 1	A02	125.35	95.1216	527.14	-14.6822	109.804	432.019	5.54176	1.15435	0.569484	TOB1937 – diseased	Male	220.111	167.031	925.646	-25.7815	192.813	758.615				159.51	220.111		250.068	167.031		1267.69	925.646		45.2889	-25.7815		204.779	192.813		1017.63	758.615
		A03	63.209	164.848	367.269	29.2006	135.647	202.421	2.22793	0.822863	0.55882			113.112	294.993	657.222	52.2542	242.739	362.229				191.347	113.112		399.208	294.993		1548.37	657.222		74.2138	52.2542		324.994	242.739		1149.17	362.229
		A04	67.2223	163.698	552.296	29.9677	133.73	388.599	3.37388	0.816933	0.680393			98.7991	240.593	811.731	44.0446	196.548	571.139				140.647	98.7991		268.697	240.593		1178.51	811.731		56.6296	44.0446		212.067	196.548		909.811	571.139
		A05	55.3171	217.389	594.899	40.1488	177.24	377.51	2.73657	0.815314	0.55882			98.9892	389.015	1064.56	71.8457	317.169	675.549				108.323	98.9892		294.043	389.015		1156.72	1064.56		50.4899	71.8457		243.553	317.169		862.68	675.549
		A06	54.6969	177.63	700.786	41.4067	136.223	523.156	3.9452	0.766893	0.488435			111.984	363.671	1434.76	84.7742	278.897	1071.09				131.294	111.984		262.195	363.671		1026.22	1434.76		43.7305	84.7742		218.464	278.897		764.022	1071.09
													Mean	128.599	291.06	978.784	45.4274	245.633	687.724					174.516			563.2			1464.42			61.1202			502.08			901.219
																								199.162			675.273			1262.56			74.6693			600.604			587.285
	Group Name	Assay Wells	Non-Mitochondrial Oxygen Consumption	Basal Respiration	Maximal Respiration	Proton Leak	ATP Production	Spare Respiratory Capacity	Spare Respiratory Capacity as a %	Coupling Efficiency	Protein			Non-Mitochondrial Oxygen Consumption	Basal Respiration	Maximal Respiration	Proton Leak	ATP Production	Spare Respiratory Capacity					167.895			590.547			909.509			65.0316			525.515			318.963
	Sample 2	B01	84.4954	272.684	709.027	29.5925	243.092	436.342	2.60017	0.891477	0.484169	TOB1986 – diseased	Male	174.516	563.2	1464.42	61.1202	502.08	901.219					137.366			436.597			931.951			37.8942			398.703			495.354
		B02	93.8792	318.305	595.134	35.197	283.108	276.829	1.8697	0.889424	0.471372			199.162	675.273	1262.56	74.6693	600.604	587.285					114.701			442.784			1214.45			47.7396			395.044			771.662
		B03	77.1713	271.44	418.048	29.8912	241.548	146.608	1.54011	0.889879	0.459641			167.895	590.547	909.509	65.0316	525.515	318.963			Average	146.224	143.663		294.842	416.37		1235.5	1067.68		54.0706	51.3592		240.772	365.011		940.661	651.31
		B05	82.6225	262.603	560.547	22.7925	239.811	297.944	2.13458	0.913206	0.601477			137.366	436.597	931.951	37.8942	398.703	495.354			T-test		0.909583			0.130761			0.239039			0.855023			0.0864933			0.0267259
		B06	58.7151	226.66	621.671	24.4377	202.222	395.011	2.74275	0.892183	0.511896			114.701	442.784	1214.45	47.7396	395.044	771.662
													Mean	158.728	541.68	1156.58	57.291	484.389	614.896				Control	Disease		Control	Disease		Control	Disease		Control	Disease		Control	Disease		Control	Disease
																							Female			Female			Female			Female			Female			Female
	Group Name	Assay Wells	Non-Mitochondrial Oxygen Consumption	Basal Respiration	Maximal Respiration	Proton Leak	ATP Production	Spare Respiratory Capacity	Spare Respiratory Capacity as a %	Coupling Efficiency	Protein			Non-Mitochondrial Oxygen Consumption	Basal Respiration	Maximal Respiration	Proton Leak	ATP Production	Spare Respiratory Capacity				Non-Mitochondrial Oxygen Consumption			Basal Respiration			Maximal Respiration			Proton Leak			ATP Production			Spare Respiratory Capacity
	Sample 3	C01	-19.945	166.52	959.497	25.089	141.431	792.978	5.76207	0.849333	0.539624	WAB033 – control	Female	-36.961	308.585	1778.09	46.4935	262.091	1469.5				-36.961	145.398		308.585	290.757		1778.09	572.275		46.4935	67.1015		262.091	223.656		1469.5	281.518
		C02	71.7269	198.05	667.654	29.5257	168.524	469.604	3.37114	0.850918	0.518295			138.39	382.118	1288.17	56.967	325.151	906.056				138.39	127.863		382.118	218.494		1288.17	572.158		56.967	51.6115		325.151	166.883		906.056	353.664
		C04	61.6735	171.059	779.215	28.8703	142.189	608.155	4.55523	0.831227	0.492701			125.174	347.187	1581.52	58.5959	288.591	1234.33				125.174	109.429		347.187	289.4		1581.52	540.688		58.5959	50.1961		288.591	239.204		1234.33	251.288
		C05	56.9928	163.81	666.486	27.4613	136.349	502.676	4.06864	0.832359	0.531092			107.312	308.441	1254.93	51.7072	256.733	946.494				107.312	109.346		308.441	237.455		1254.93	465.9		51.7072	55.2984		256.733	182.156		946.494	228.446
		C06	56.6474	218.849	1025.3	34.6198	184.229	806.447	4.68495	0.84181	0.595078			95.1932	367.765	1722.96	58.1769	309.588	1355.19				95.1932	20.8937		367.765	224.626		1722.96	691.905		58.1769	53.8466		309.588	170.779		1355.19	467.28
													Mean	85.8218	342.819	1525.13	54.3881	288.431	1182.32				111.972	125.718		445.685	258.79		2060.64	757.181		61.8735	67.3868		383.812	191.403		1614.95	498.392
																							108.051	108.186		373.085	171.298		1597.79	757.181		41.3062	41.3689		331.779	129.929		1224.71	568.695
	Group Name	Assay Wells	Non-Mitochondrial Oxygen Consumption	Basal Respiration	Maximal Respiration	Proton Leak	ATP Production	Spare Respiratory Capacity	Spare Respiratory Capacity as a %	Coupling Efficiency	Protein			Non-Mitochondrial Oxygen Consumption	Basal Respiration	Maximal Respiration	Proton Leak	ATP Production	Spare Respiratory Capacity				129.149	108.357		393.294	248.156		2029.09	739.993		53.592	62.502		339.702	185.654		1635.8	802.103
	Sample 4	D01	65.199	259.514	1199.87	36.0277	223.486	940.357	4.62353	0.861172	0.582281	WAB025 – control	Female	111.972	445.685	2060.64	61.8735	383.812	1614.95				96.4686	65.0456		435.339	169.842		1720.35	1050.26		70.727	46.937		364.612	122.905		1285.01	525.541
		D02	64.4138	222.413	952.515	24.6245	197.788	730.102	4.28265	0.889285	0.596145			108.051	373.085	1597.79	41.3062	331.779	1224.71				95.5191	118.174		349.353	278.074		1613.7	695.383		57.1852	61.562		292.168	216.512		1264.35	1047.88
		D03	69.2788	210.973	1088.45	28.7481	182.225	877.481	5.15922	0.863736	0.536424			129.149	393.294	2029.09	53.592	339.702	1635.8				154.008			372.519			1410.13			76.382			296.137			1037.61
		D04	52.5712	237.24	937.513	38.5431	198.697	700.272	3.95174	0.837536	0.544956			96.4686	435.339	1720.35	70.727	364.612	1285.01				128.709			253.844			1058.37			54.9855			198.859			804.526
		D05	54.6003	199.696	922.419	32.688	167.008	722.722	4.61911	0.836311	0.571617			95.5191	349.353	1613.7	57.1852	292.168	1264.35				110.682			257.579			1003.8			61.4851			196.094			746.222
													Mean	108.232	399.351	1804.31	56.9368	342.415	1404.96				115.275			334.954			873.523			58.5861			276.368			538.569
																							109.531			419.597			970.178			79.3107			340.287			550.58
	Group Name	Assay Wells	Non-Mitochondrial Oxygen Consumption	Basal Respiration	Maximal Respiration	Proton Leak	ATP Production	Spare Respiratory Capacity	Spare Respiratory Capacity as a %	Coupling Efficiency	Protein			Non-Mitochondrial Oxygen Consumption	Basal Respiration	Maximal Respiration	Proton Leak	ATP Production	Spare Respiratory Capacity			Average	102.207	103.841		371.216	238.689		1641.58	684.293		57.546	55.7811		313.67	182.908		1270.36	502.481
	Sample 1	A02	82.6139	199.829	756.431	40.9732	158.855	556.602	3.7854	0.794958	0.536424	WAB033 p8+12 – control	Female	154.008	372.519	1410.13	76.382	296.137	1037.61			T-test		0.727726			3.4985e-06			9.6478e-09			0.975193			6.66742e-07			1.44681e-06
		A03	65.0623	128.318	535.004	27.795	100.523	406.686	4.16937	0.783389	0.505498			128.709	253.844	1058.37	54.9855	198.859	804.526
		A04	57.7199	134.326	523.477	32.0641	102.262	389.151	3.89706	0.761296	0.521494			110.682	257.579	1003.8	61.4851	196.094	746.222
		A05	55.6899	161.817	422.001	28.3031	133.514	260.184	2.60789	0.825092	0.483103			115.275	334.954	873.523	58.5861	276.368	538.569
		A06	60.1569	230.452	532.843	43.5591	186.893	302.391	2.31216	0.810984	0.549222			109.531	419.597	970.178	79.3107	340.287	550.58				Non-Mitochondrial Oxygen Consumption			Basal Respiration			Maximal Respiration			Proton Leak			ATP Production			Spare Respiratory Capacity
													Mean	123.641	327.699	1063.2	66.1499	261.549	735.502			Female	85.8218	102.586	Female	342.819	252.146	Female	1525.13	568.585	Female	54.3881	55.6108	Female	288.431	196.535	Female	1182.32	316.439	Female
																							108.232	105.096		399.351	225.232		1804.31	913.755		56.9368	55.9513		342.415	169.28		1404.96	688.523
	Group Name	Assay Wells	Non-Mitochondrial Oxygen Consumption	Basal Respiration	Maximal Respiration	Proton Leak	ATP Production	Spare Respiratory Capacity	Spare Respiratory Capacity as a %	Coupling Efficiency	Protein			Non-Mitochondrial Oxygen Consumption	Basal Respiration	Maximal Respiration	Proton Leak	ATP Production	Spare Respiratory Capacity				123.641	128.599	Male	327.699	291.06	Male	1063.2	978.784	Male	66.1499	45.4274	Male	261.549	245.633	Male	735.502	687.724	Male
	Sample 2	B01	88.457	138.676	703.005	25.1151	113.561	564.328	5.06939	0.818894	0.554554	WAB134 p9+2 – control	Male	159.51	250.068	1267.69	45.2889	204.779	1017.63			Male	146.224	158.728		294.842	541.68		1235.5	1156.58		54.0706	57.291		240.772	484.389		940.661	614.896
		B02	95.0931	198.393	769.49	36.8818	161.511	571.097	3.87862	0.814097	0.496966			191.347	399.208	1548.37	74.2138	324.994	1149.17			Average	115.98	123.752		341.178	327.53		1407.04	904.425		57.8863	53.5701		283.292	273.96		1065.86	576.895
		B03	69.1468	132.101	579.395	27.8411	104.259	447.294	4.38602	0.789243	0.491634			140.647	268.697	1178.51	56.6296	212.067	909.811			T-test		0.684638			0.863141			0.0491973			0.314946			0.905277			0.0282851
		B05	53.3706	144.875	569.918	24.8764	119.999	425.043	3.93385	0.828291	0.492701			108.323	294.043	1156.72	50.4899	243.553	862.68
		B06	66.7889	133.378	522.034	22.2456	111.132	388.656	3.91395	0.833214	0.508697			131.294	262.195	1026.22	43.7305	218.464	764.022
													Mean	146.224	294.842	1235.5	54.0706	240.772	940.661
	Group Name	Assay Wells	Non-Mitochondrial Oxygen Consumption	Basal Respiration	Maximal Respiration	Proton Leak	ATP Production	Spare Respiratory Capacity	Spare Respiratory Capacity as a %	Coupling Efficiency	Protein			Non-Mitochondrial Oxygen Consumption	Basal Respiration	Maximal Respiration	Proton Leak	ATP Production	Spare Respiratory Capacity
	Sample 3	C01	73.0334	146.047	287.453	33.705	112.342	141.406	1.96822	0.769218	0.502299	TOB1988 p8+2 – diseased	Female	145.398	290.757	572.275	67.1015	223.656	281.518
		C02	64.3617	109.982	288.005	25.9794	84.0028	178.022	2.61865	0.763785	0.503365			127.863	218.494	572.158	51.6115	166.883	353.664
		C04	58.3501	154.315	288.308	26.7658	127.549	133.993	1.86831	0.826551	0.533225			109.429	289.4	540.688	50.1961	239.204	251.288
		C05	57.8396	125.604	246.442	29.2506	96.3533	120.838	1.96206	0.76712	0.528959			109.346	237.455	465.9	55.2984	182.156	228.446
		C06	10.5617	113.548	349.757	27.2194	86.3286	236.209	3.08026	0.760283	0.505498			20.8937	224.626	691.905	53.8466	170.779	467.28
													Mean	102.586	252.146	568.585	55.6108	196.535	316.439
	Group Name	Assay Wells	Non-Mitochondrial Oxygen Consumption	Basal Respiration	Maximal Respiration	Proton Leak	ATP Production	Spare Respiratory Capacity	Spare Respiratory Capacity as a %	Coupling Efficiency	Protein			Non-Mitochondrial Oxygen Consumption	Basal Respiration	Maximal Respiration	Proton Leak	ATP Production	Spare Respiratory Capacity
	Sample 4	D01	75.2142	154.828	453.005	40.316	114.512	298.177	2.92585	0.739608	0.598278	TOB1988 p8+3 – diseased	Female	125.718	258.79	757.181	67.3868	191.403	498.392
		D02	63.8023	101.022	436.408	24.3972	76.625	335.386	4.31992	0.758497	0.589746			108.186	171.298	739.993	41.3689	129.929	568.695
		D03	60.4366	138.41	585.786	34.8607	103.549	447.376	4.23225	0.748134	0.557753			108.357	248.156	1050.26	62.502	185.654	802.103
		D04	37.7361	98.5334	403.425	27.2304	71.3029	304.892	4.0943	0.723642	0.580148			65.0456	169.842	695.383	46.937	122.905	525.541
		D05	65.6601	154.503	736.728	34.2051	120.298	582.225	4.76836	0.778613	0.55562			118.174	278.074	1325.96	61.562	216.512	1047.88
													Mean	105.096	225.232	913.755	55.9513	169.28	688.523
												WAB033 p8+12 – control	0.536424	21		Female
													0.505498	22
													0.521494	23
													0.483103	24
													0.549222	25
												WAB134 p9+2 – control	0.554554	26		Male
													0.496966	27
													0.491634	28
													0.492701	29
													0.508697	30
												TOB1988 p8+2 – diseased	0.502299	31		Female
													0.503365	32
													0.533225	33
													0.528959	34
													0.505498	35
												TOB1988 p8+3 – diseased	0.598278	36		Female
													0.589746	37
													0.557753	38
													0.580148	39
													0.55562	40

## Sheet: Supp Fig 9
Supp Fig 9a																							Supp Fig 9b																					Supp Fig 9c
		Male																					Female																					Male			Female
		Control						Diseased											Normalised to control				Control					Diseased												Normalised to control				Control
		1	2	3	4	5	6	7	8	9	10	11	12			Male			Male				1	2	3	4	5	6	7	8	9	10					Female			Female				1	2	3	4	5	6
																Complex 1			Complex 1																		Complex 1			Complex 1
	Gel 1															Control	Diseased		Control	Diseased		Gel 2															Control	Diseased		Control	Diseased
																0.368835	1.74787		0.421342	1.99669																	0.639317	0.722954		0.83863	0.948342		Gel 4
																0.485437	1.67734		0.554543	1.91612																	0.797238	1.39955		1.04578	1.83588
	Complex 1	12283.8	14373.2	10031.1	4587.47	16330.5	27595.4	22770.9	35138.5	28957.9	12250.5	17317	39460.5			0.468858	1.49849		0.535604	1.71181		Complex 1	14191.6	15779	11867.4	3920.35	23423.9	7370.66	15515.7	34087.3	59495.2	45907.1					0.581289	2.21018		0.762511	2.89923
	total protein	33304.2	29608.7	21394.8	19838.2	12560.9	11508.6	13027.8	20949	19324.7	11467.5	13541.8	34243.5			0.231244	1.06828		0.264164	1.22035		total protein	22198.1	19792	20415.7	17348.9	14940	10195.2	11086.1	15422.9	16830.4	16337					0.225971	3.53498		0.29642	4.63704		Complex 1	31163.1	14144.9	3536.84	3675.1	2442.2	2417.45
	Normalised	0.368835	0.485437	0.468858	0.231244	1.30011	2.39781	1.74787	1.67734	1.49849	1.06828	1.27879	1.15235			1.30011	1.27879		1.48519	1.46083		Normalised	0.639317	0.797238	0.581289	0.225971	1.56786	0.722954	1.39955	2.21018	3.53498	2.81					1.56786	2.81		2.05665	3.68605		total protein	23516.7	20383.9	21518.1	33463.5	20221.8	17870.9
																2.39781	1.15235		2.73916	1.31639																							Normalised	1.32515	0.693923	0.164366	0.109824	0.120771	0.135273
															Average	0.875383	1.40385		1	1.6037															14191.6	Average	0.762335	2.48868		1	2.80131
															T-test		0.172479			0.172479															15779	T-test		0.035843			0.035843
		Control						Diseased															Control					Diseased							11867.4									Male			Female
		1	2	3	4	5	6	7	8	9	10	11	12						Normalised to control				1	2	3	4	5	6	7	8	9	10			3920.35					Normalised to control				Control
																Male			Male																23423.9		Female			Female				1	2	3	4	5	6
																Complex 2			Complex 2																7370.66		Complex 2			Complex 2
	Gel 1															Control	Diseased		Control	Diseased		Gel 2													15515.7		Control	Diseased		Control	Diseased
																0.82006	0.551363		1.20739	0.811786															34087.3		0.542315	0.994059		0.624248	1.14424		Gel 4
																0.771486	0.328644		1.13588	0.48387															59495.2		0.819256	1.01856		0.943028	1.17245
	Complex 2	27311.4	22842.7	12098	7969.3	8172.66	9964.32	7183.05	6884.76	13303.7	7760.35	5748.71	13219.9			0.565466	0.68843		0.832549	1.01359		Complex 2	12038.4	16214.7	15353.1	11015.6	23832.6	10134.6	11292	23180.3	16453.8	13634.8			45907.1		0.752022	1.50299		0.865636	1.73005
	total protein	33304.2	29608.7	21394.8	19838.2	12560.9	11508.6	13027.8	20949	19324.7	11467.5	13541.8	34243.5			0.401715	0.676724		0.591455	0.996358		total protein	22198.1	19792	20415.7	17348.9	14940	10195.2	11086.1	15422.9	16830.4	16337					0.634943	0.977623		0.730869	1.12532		Complex 2	13921	2735.65	7734.9	4067.76	13987.1	10887.8
	Normalised	0.82006	0.771486	0.565466	0.401715	0.650645	0.865816	0.551363	0.328644	0.68843	0.676724	0.424517	0.386056			0.650645	0.424517		0.957961	0.625027		Normalised	0.542315	0.819256	0.752022	0.634943	1.59522	0.994059	1.01856	1.50299	0.977623	0.834595					1.59522	0.834595		1.83622	0.960685		total protein	23516.7	20383.9	21518.1	33463.5	20221.8	17870.9
																0.865816	0.386056		1.27476	0.5684																							Normalised	0.591963	0.134206	0.35946	0.121558	0.691685	0.609248
															Average	0.679198	0.509289		1	0.749839																Average	0.86875	1.08344		1	1.22655
															T-test		0.104025			0.104025																T-test		0.396362			0.396362			Male			Female
																																												Control
		Control						Diseased															Control					Diseased																1	2	3	4	5	6
		1	2	3	4	5	6	7	8	9	10	11	12						Normalised to control				1	2	3	4	5	6	7	8	9	10								Normalised to control
																Male			Male																		Female			Female
																Complex 3			Complex 3																		Complex 3			Complex 3			Gel 4
	Gel 1															Control	Diseased		Control	Diseased		Gel 2															Control	Diseased		Control	Diseased
																0.21816	0.219269		0.478614	0.481046																	0.10362	0.149361		0.376237	0.542316
																0.300647	0.143626		0.65958	0.315097																	0.169037	0.131939		0.61376	0.479058		Complex 3	29614.2	37294.5	27986.5	15266.8	18002.9	15502.1
	Complex 3	7265.64	8901.78	7225.1	24220.2	3261.37	4578.71	2856.59	3008.83	3350.66	2818.1	21763.8	5455.47			0.337704	0.173388		0.740878	0.380389		Complex 3	2300.18	3345.59	10467.3	8324.85	1671	1522.76	1462.69	24609.3	6502.95	7136.57					0.512708	1.59564		1.8616	5.79363		total protein	23516.7	20383.9	21518.1	33463.5	20221.8	17870.9
	total protein	33304.2	29608.7	21394.8	19838.2	12560.9	11508.6	13027.8	20949	19324.7	11467.5	13541.8	34243.5			1.22089	0.245747		2.67847	0.539135		total protein	22198.1	19792	20415.7	17348.9	14940	10195.2	11086.1	15422.9	16830.4	16337					0.479849	0.38638		1.74229	1.40292		Normalised	1.25928	1.82961	1.3006	0.456222	0.890273	0.867449
	Normalised	0.21816	0.300647	0.337704	1.22089	0.259645	0.397852	0.219269	0.143626	0.173388	0.245747	1.60716	0.159314			0.259645	1.60716		0.569627	3.5259		Normalised	0.10362	0.169037	0.512708	0.479849	0.111847	0.149361	0.131939	1.59564	0.38638	0.436834					0.111847	0.436834		0.406109	1.58611
																0.397852	0.159314		0.872834	0.349513
															Average	0.455816	0.424751		1	0.931848																Average	0.275412	0.54003		1	1.96081
															T-test		0.914835			0.914835																T-test		0.381557			0.381557			Male			Female
		Control						Diseased															Control					Diseased																Control
		1	2	3	4	5	6	7	8	9	10	11	12						Normalised to control				1	2	3	4	5	6	7	8	9	10								Normalised to control				1	2	3	4	5	6
																Male			Male																		Female			Female
																Complex 4			Complex 4																		Complex 4			Complex 4
	Gel 1															Control	Diseased		Control	Diseased		Gel 2															Control	Diseased		Control	Diseased		Gel 4
																0.756729	1.56979		0.586494	1.21665																	0.658506	2.19536		0.624778	2.08291
																0.555321	0.97451		0.430395	0.755282																	0.964314	2.07749		0.914924	1.97109
	Complex 4	25202.2	16442.3	16501.2	10365.3	19412.1	41319.2	20451	20415	12674.5	11029.4	17076.6	16452.9			0.771274	0.655872		0.597766	0.508325		Complex 4	14617.6	19085.7	6359.61	5506.2	45092.1	22382.1	23031.4	31349.3	42101.4	53383.7					0.311505	2.03265		0.295551	1.92854		Complex 4	13292.1	14257.7	15716.7	44575.5	35224.8	29414.8
	total protein	33304.2	29608.7	21394.8	19838.2	12560.9	11508.6	13027.8	20949	19324.7	11467.5	13541.8	34243.5			0.522492	0.961795		0.404951	0.745427		total protein	22198.1	19792	20415.7	17348.9	14940	10195.2	11086.1	15422.9	16830.4	16337					0.31738	2.5015		0.301124	2.37338		total protein	23516.7	20383.9	21518.1	33463.5	20221.8	17870.9
	Normalised	0.756729	0.555321	0.771274	0.522492	1.54545	3.5903	1.56979	0.97451	0.655872	0.961795	1.26103	0.480467			1.54545	1.26103		1.19778	0.977347		Normalised	0.658506	0.964314	0.311505	0.31738	3.01821	2.19536	2.07749	2.03265	2.5015	3.26765					3.01821	3.26765		2.86362	3.10029		Normalised	0.565218	0.699459	0.730395	1.33207	1.74192	1.64597
																3.5903	0.480467		2.78262	0.37238
															Average	1.29026	0.983911		1	0.762568																Average	1.05398	2.41493		1	2.29124
															T-test		0.56185			0.56185																T-test		0.0397881			0.0397881
		Control						Diseased															Control					Diseased
		1	2	3	4	5	6	7	8	9	10	11	12						Normalised to control				1	2	3	4	5	6	7	8	9	10								Normalised to control				Male			Female
																Male			Male																		Female			Female				Control
																Complex 5			Complex 5																		Complex 5			Complex 5				1	2	3	4	5	6
	Gel 1															Control	Diseased		Control	Diseased		Gel 2															Control	Diseased		Control	Diseased
																1.19561	2.34909		0.659054	1.29489																	2.44097	5.08541		1.06081	2.21005
																1.17582	1.31549		0.648146	0.725135																	2.65757	4.61425		1.15494	2.00529		Gel 4
	Complex 5	39818.8	34814.6	29331.2	24458.8	32526.3	38208.4	30603.5	27558.2	30834.5	25437.8	18334.8	31803.9			1.37095	1.5956		0.755707	0.879539		Complex 5	54184.9	52598.7	42284.1	12828.3	53725.4	51846.7	51154.2	30485	51523.6	44952.1					2.07116	1.97661		0.900095	0.859007
	total protein	33304.2	29608.7	21394.8	19838.2	12560.9	11508.6	13027.8	20949	19324.7	11467.5	13541.8	34243.5			1.23291	2.21825		0.679617	1.22276		total protein	22198.1	19792	20415.7	17348.9	14940	10195.2	11086.1	15422.9	16830.4	16337					0.739431	3.06133		0.321346	1.33041
	Normalised	1.19561	1.17582	1.37095	1.23291	2.5895	3.31999	2.34909	1.31549	1.5956	2.21825	1.35395	0.928756			2.5895	1.35395		1.4274	0.746333		Normalised	2.44097	2.65757	2.07116	0.739431	3.59607	5.08541	4.61425	1.97661	3.06133	2.75155					3.59607	2.75155		1.5628	1.19578		Complex 5	46733.7	19560.1	37385.5	46401.2	45036.1	41903.4
																3.31999	0.928756		1.83007	0.511956																							total protein	23516.7	20383.9	21518.1	33463.5	20221.8	17870.9
															Average	1.81413	1.62686		1	0.896768																Average	2.30104	3.49783		1	1.52011		Normalised	1.98726	0.959584	1.7374	1.38662	2.22711	2.34479
															T-test		0.677206			0.677206																T-test		0.147533			0.147533
																							2300.18		14617.6		54184.9
			20463.5	16543.8	33304.2																		3345.59		19085.7		52598.7
			21171.6	16117.6	29608.7																		10467.3		6359.61		42284.1
			15357.3	11072.5	21394.8																		8324.85		5506.2		12828.3
			12044.7	7117	19838.2																		1671		45092.1		53725.4																23516.7
			7192.78	6624.3	12560.9																		1522.76		22382.1		51846.7																20383.9
			9345.12	6296.78	11508.6																		1462.69		23031.4		51154.2																21518.1
			8662.3	5873.66	13027.8																		24609.3		31349.3		30485																33463.5
			12167.4	11319.7	20949																		6502.95		42101.4		51523.6																20221.8
			12956.3	12262	19324.7																		7136.57		53383.7		44952.1																17870.9
			8467.93	6797.64	11467.5																																						19943.2
			7530.3	7835	13541.8																																						15988.2
			20183.1	19638.8	34243.5																																						18576
																																											23934.8
																																											26797.7
																																											29266.3
Seahorse (e and f, and related to figure 6)
Assay Well Parameter Calculations
																						Control	Disease		Control	Disease		Control	Disease		Control	Disease		Control	Disease		Control	Disease
																						Male			Male			Male			Male			Male			Male
Group Name	Assay Wells	Non-Mitochondrial Oxygen Consumption	Basal Respiration	Maximal Respiration	Proton Leak	ATP Production	Spare Respiratory Capacity	Spare Respiratory Capacity as a %	Coupling Efficiency	Protein			Non-Mitochondrial Oxygen Consumption	Basal Respiration	Maximal Respiration	Proton Leak	ATP Production	Spare Respiratory Capacity				Non-Mitochondrial Oxygen Consumption			Basal Respiration			Maximal Respiration			Proton Leak			ATP Production			Spare Respiratory Capacity
Sample 1	A02	125.35	95.1216	527.14	-14.6822	109.804	432.019	5.54176	1.15435	0.569484	TOB1937 – diseased	Male	220.111	167.031	925.646	-25.7815	192.813	758.615				159.51	220.111		250.068	167.031		1267.69	925.646		45.2889	-25.7815		204.779	192.813		1017.63	758.615
	A03	63.209	164.848	367.269	29.2006	135.647	202.421	2.22793	0.822863	0.55882			113.112	294.993	657.222	52.2542	242.739	362.229				191.347	113.112		399.208	294.993		1548.37	657.222		74.2138	52.2542		324.994	242.739		1149.17	362.229
	A04	67.2223	163.698	552.296	29.9677	133.73	388.599	3.37388	0.816933	0.680393			98.7991	240.593	811.731	44.0446	196.548	571.139				140.647	98.7991		268.697	240.593		1178.51	811.731		56.6296	44.0446		212.067	196.548		909.811	571.139
	A05	55.3171	217.389	594.899	40.1488	177.24	377.51	2.73657	0.815314	0.55882			98.9892	389.015	1064.56	71.8457	317.169	675.549				0	98.9892		0	389.015		0	1064.56		0	71.8457		0	317.169		0	675.549
	A06	54.6969	177.63	700.786	41.4067	136.223	523.156	3.9452	0.766893	0.488435			111.984	363.671	1434.76	84.7742	278.897	1071.09				0	111.984		0	363.671		0	1434.76		0	84.7742		0	278.897		0	1071.09
												Mean	128.599	291.06	978.784	45.4274	245.633	687.724					174.516			563.2			1464.42			61.1202			502.08			901.219
																							199.162			675.273			1262.56			74.6693			600.604			587.285
Group Name	Assay Wells	Non-Mitochondrial Oxygen Consumption	Basal Respiration	Maximal Respiration	Proton Leak	ATP Production	Spare Respiratory Capacity	Spare Respiratory Capacity as a %	Coupling Efficiency	Protein			Non-Mitochondrial Oxygen Consumption	Basal Respiration	Maximal Respiration	Proton Leak	ATP Production	Spare Respiratory Capacity					167.895			590.547			909.509			65.0316			525.515			318.963
Sample 2	B01	84.4954	272.684	709.027	29.5925	243.092	436.342	2.60017	0.891477	0.484169	TOB1986 – diseased	Male	174.516	563.2	1464.42	61.1202	502.08	901.219					137.366			436.597			931.951			37.8942			398.703			495.354
	B02	93.8792	318.305	595.134	35.197	283.108	276.829	1.8697	0.889424	0.471372			199.162	675.273	1262.56	74.6693	600.604	587.285					114.701			442.784			1214.45			47.7396			395.044			771.662
	B03	77.1713	271.44	418.048	29.8912	241.548	146.608	1.54011	0.889879	0.459641			167.895	590.547	909.509	65.0316	525.515	318.963			Average	98.3008	143.663		183.595	416.37		798.915	1067.68		35.2265	51.3592		148.368	365.011		615.321	651.31
	B05	82.6225	262.603	560.547	22.7925	239.811	297.944	2.13458	0.913206	0.601477			137.366	436.597	931.951	37.8942	398.703	495.354			T-test		0.208073			0.0235224			0.313842			0.370782			0.0162651			0.861985
	B06	58.7151	226.66	621.671	24.4377	202.222	395.011	2.74275	0.892183	0.511896			114.701	442.784	1214.45	47.7396	395.044	771.662
												Mean	158.728	541.68	1156.58	57.291	484.389	614.896				Control	Disease		Control	Disease		Control	Disease		Control	Disease		Control	Disease		Control	Disease
																						Female			Female			Female			Female			Female			Female
Group Name	Assay Wells	Non-Mitochondrial Oxygen Consumption	Basal Respiration	Maximal Respiration	Proton Leak	ATP Production	Spare Respiratory Capacity	Spare Respiratory Capacity as a %	Coupling Efficiency	Protein			Non-Mitochondrial Oxygen Consumption	Basal Respiration	Maximal Respiration	Proton Leak	ATP Production	Spare Respiratory Capacity				Non-Mitochondrial Oxygen Consumption			Basal Respiration			Maximal Respiration			Proton Leak			ATP Production			Spare Respiratory Capacity
Sample 3	C01	-19.945	166.52	959.497	25.089	141.431	792.978	5.76207	0.849333	0.539624	WAB033 – control	Female	-36.961	308.585	1778.09	46.4935	262.091	1469.5				-36.961	0		308.585	0		1778.09	0		46.4935	0		262.091	0		1469.5	0
	C02	71.7269	198.05	667.654	29.5257	168.524	469.604	3.37114	0.850918	0.518295			138.39	382.118	1288.17	56.967	325.151	906.056				138.39	0		382.118	0		1288.17	0		56.967	0		325.151	0		906.056	0
	C04	61.6735	171.059	779.215	28.8703	142.189	608.155	4.55523	0.831227	0.492701			125.174	347.187	1581.52	58.5959	288.591	1234.33				125.174	0		347.187	0		1581.52	0		58.5959	0		288.591	0		1234.33	0
	C05	56.9928	163.81	666.486	27.4613	136.349	502.676	4.06864	0.832359	0.531092			107.312	308.441	1254.93	51.7072	256.733	946.494				107.312	0		308.441	0		1254.93	0		51.7072	0		256.733	0		946.494	0
	C06	56.6474	218.849	1025.3	34.6198	184.229	806.447	4.68495	0.84181	0.595078			95.1932	367.765	1722.96	58.1769	309.588	1355.19				95.1932	0		367.765	0		1722.96	0		58.1769	0		309.588	0		1355.19	0
												Mean	85.8218	342.819	1525.13	54.3881	288.431	1182.32				111.972	0		445.685	0		2060.64	0		61.8735	0		383.812	0		1614.95	0
																						108.051	0		373.085	0		1597.79	0		41.3062	0		331.779	0		1224.71	0
Group Name	Assay Wells	Non-Mitochondrial Oxygen Consumption	Basal Respiration	Maximal Respiration	Proton Leak	ATP Production	Spare Respiratory Capacity	Spare Respiratory Capacity as a %	Coupling Efficiency	Protein			Non-Mitochondrial Oxygen Consumption	Basal Respiration	Maximal Respiration	Proton Leak	ATP Production	Spare Respiratory Capacity				129.149	0		393.294	0		2029.09	0		53.592	0		339.702	0		1635.8	0
Sample 4	D01	65.199	259.514	1199.87	36.0277	223.486	940.357	4.62353	0.861172	0.582281	WAB025 – control	Female	111.972	445.685	2060.64	61.8735	383.812	1614.95				96.4686	0		435.339	0		1720.35	0		70.727	0		364.612	0		1285.01	0
	D02	64.4138	222.413	952.515	24.6245	197.788	730.102	4.28265	0.889285	0.596145			108.051	373.085	1597.79	41.3062	331.779	1224.71				95.5191	0		349.353	0		1613.7	0		57.1852	0		292.168	0		1264.35	0
	D03	69.2788	210.973	1088.45	28.7481	182.225	877.481	5.15922	0.863736	0.536424			129.149	393.294	2029.09	53.592	339.702	1635.8				154.008			372.519			1410.13			76.382			296.137			1037.61
	D04	52.5712	237.24	937.513	38.5431	198.697	700.272	3.95174	0.837536	0.544956			96.4686	435.339	1720.35	70.727	364.612	1285.01				128.709			253.844			1058.37			54.9855			198.859			804.526
	D05	54.6003	199.696	922.419	32.688	167.008	722.722	4.61911	0.836311	0.571617			95.5191	349.353	1613.7	57.1852	292.168	1264.35				110.682			257.579			1003.8			61.4851			196.094			746.222
												Mean	108.232	399.351	1804.31	56.9368	342.415	1404.96				115.275			334.954			873.523			58.5861			276.368			538.569
																						109.531			419.597			970.178			79.3107			340.287			550.58
Group Name	Assay Wells	Non-Mitochondrial Oxygen Consumption	Basal Respiration	Maximal Respiration	Proton Leak	ATP Production	Spare Respiratory Capacity	Spare Respiratory Capacity as a %	Coupling Efficiency	Protein			Non-Mitochondrial Oxygen Consumption	Basal Respiration	Maximal Respiration	Proton Leak	ATP Production	Spare Respiratory Capacity			Average	102.207	0		371.216	0		1641.58	0		57.546	0		313.67	0		1270.36	0
Sample 1	A02	82.6139	199.829	756.431	40.9732	158.855	556.602	3.7854	0.794958	0.536424	WAB033 p8+12 – control	Female	154.008	372.519	1410.13	76.382	296.137	1037.61			T-test		7.2967e-06			1.49327e-15			1.09042e-13			2.42875e-14			4.25241e-15			1.94838e-12
	A03	65.0623	128.318	535.004	27.795	100.523	406.686	4.16937	0.783389	0.505498			128.709	253.844	1058.37	54.9855	198.859	804.526
	A04	57.7199	134.326	523.477	32.0641	102.262	389.151	3.89706	0.761296	0.521494			110.682	257.579	1003.8	61.4851	196.094	746.222
	A05	55.6899	161.817	422.001	28.3031	133.514	260.184	2.60789	0.825092	0.483103			115.275	334.954	873.523	58.5861	276.368	538.569
	A06	60.1569	230.452	532.843	43.5591	186.893	302.391	2.31216	0.810984	0.549222			109.531	419.597	970.178	79.3107	340.287	550.58				Non-Mitochondrial Oxygen Consumption			Basal Respiration			Maximal Respiration			Proton Leak			ATP Production			Spare Respiratory Capacity
												Mean	123.641	327.699	1063.2	66.1499	261.549	735.502			Female	85.8218	0	Female	342.819	0	Female	1525.13	0	Female	54.3881	0	Female	288.431	0	Female	1182.32	0	Female
																						108.232	0		399.351	0		1804.31	0		56.9368	0		342.415	0		1404.96	0
Group Name	Assay Wells	Non-Mitochondrial Oxygen Consumption	Basal Respiration	Maximal Respiration	Proton Leak	ATP Production	Spare Respiratory Capacity	Spare Respiratory Capacity as a %	Coupling Efficiency	Protein			Non-Mitochondrial Oxygen Consumption	Basal Respiration	Maximal Respiration	Proton Leak	ATP Production	Spare Respiratory Capacity				123.641	128.599	Male	327.699	291.06	Male	1063.2	978.784	Male	66.1499	45.4274	Male	261.549	245.633	Male	735.502	687.724	Male
Sample 2	B01	88.457	138.676	703.005	25.1151	113.561	564.328	5.06939	0.818894	0.554554	WAB134 p9+2 – control	Male	159.51	250.068	1267.69	45.2889	204.779	1017.63			Male	0	158.728		0	541.68		0	1156.58		0	57.291		0	484.389		0	614.896
	B02	95.0931	198.393	769.49	36.8818	161.511	571.097	3.87862	0.814097	0.496966			191.347	399.208	1548.37	74.2138	324.994	1149.17			Average	79.4237	71.8317		267.467	208.185		1098.16	533.84		44.3687	25.6796		223.099	182.506		830.695	325.655
	B03	69.1468	132.101	579.395	27.8411	104.259	447.294	4.38602	0.789243	0.491634			140.647	268.697	1178.51	56.6296	212.067	909.811			T-test		0.884722			0.721923			0.305345			0.412595			0.779928			0.2133
[truncated: 26 more columns]
